# Supplementary material for: Loss of pulmonary tissue protection and neutrophil microbicidal defects promote severe Aspergillus fumigatus infection during influenza A virus infection
Source: Infect Immun. 2025 Aug 11;93(9):e00234-25. doi: 10.1128/iai.00234-25 (PMC12418741; doi:10.1128/iai.00234-25)
Supplement: Table S1 — Differential gene expression analysis results from DESeq2 between Af versus Mock. [file iai.00234-25-s0002.xlsx]

## Sheet: Data S1_AFvsMock_DEtable_ALL_ge
File S1. Differential gene expression analysis results from DESeq2 between AF versus Mock
GeneID	baseMean	log2FoldChange	lfcSE	stat	pvalue	padj	AF.count.mean	NO.count.mean	AF.fpkm.mean	NO.fpkm.mean	ensembl_gene_id	description
Neurl3	2302.61	6.73606	0.16726	40.273	0	0	2952.04	26.8057	93.8493	0.852192	ENSMUSG00000047180	neuralized E3 ubiquitin protein ligase 3 [Source:MGI Symbol;Acc:MGI:2429944]
Rnf149	6161.59	4.16589	0.0784021	53.1349	0	0	7683.94	425.599	259.237	14.3587	ENSMUSG00000048234	ring finger protein 149 [Source:MGI Symbol;Acc:MGI:2677438]
Il1r2	3144.84	6.5057	0.160743	40.4727	0	0	2988.92	31.7299	182.62	1.93866	ENSMUSG00000026073	interleukin 1 receptor, type II [Source:MGI Symbol;Acc:MGI:96546]
Stat1	10537.6	4.43754	0.0782004	56.7458	0	0	15233.2	699.978	233.553	10.7319	ENSMUSG00000026104	signal transducer and activator of transcription 1 [Source:MGI Symbol;Acc:MGI:103063]
Mreg	2483.99	6.08884	0.123701	49.2224	0	0	4402.14	63.318	145.002	2.08564	ENSMUSG00000039395	melanoregulin [Source:MGI Symbol;Acc:MGI:2151839]
Slc11a1	3656.56	7.71196	0.173495	44.4505	0	0	5433.02	24.5478	193.639	0.874909	ENSMUSG00000026177	solute carrier family 11 (proton-coupled divalent metal ion transporters), member 1 [Source:MGI Symbol;Acc:MGI:1345275]
Inpp5d	3357.21	5.71233	0.152191	37.5341	0	0	3581.66	66.5887	59.5617	1.10735	ENSMUSG00000026288	inositol polyphosphate-5-phosphatase D [Source:MGI Symbol;Acc:MGI:107357]
Cxcr4	3220.74	5.65338	0.13087	43.1984	0	0	3697.02	72.0999	167.359	3.26386	ENSMUSG00000045382	chemokine (C-X-C motif) receptor 4 [Source:MGI Symbol;Acc:MGI:109563]
Ptprc	4754.01	4.25511	0.0819976	51.8931	0	0	5478.58	285.001	79.4009	4.13051	ENSMUSG00000026395	protein tyrosine phosphatase, receptor type, C [Source:MGI Symbol;Acc:MGI:97810]
Tnfaip3	11643	5.06513	0.0957017	52.9262	0	0	13329.4	395.281	238.209	7.06405	ENSMUSG00000019850	tumor necrosis factor, alpha-induced protein 3 [Source:MGI Symbol;Acc:MGI:1196377]
Gp49a	8218.15	8.62825	0.20938	41.2085	0	0	9399.51	21.7433	519.072	1.20074	NA	NA
Lilrb4	8430.46	9.02762	0.209979	42.9929	0	0	11417.1	19.8641	625.024	1.08746	NA	NA
4632428N05Rik	2580.4	3.09899	0.070189	44.1522	0	0	3231.23	376.929	54.7543	6.38718	NA	NA
Sgpl1	4096.86	2.86642	0.0715528	40.0602	0	0	6475.87	885.74	128.979	17.6411	ENSMUSG00000020097	sphingosine phosphate lyase 1 [Source:MGI Symbol;Acc:MGI:1261415]
Itgb2	3864.26	6.34468	0.12288	51.6332	0	0	5149.54	62.2734	147.752	1.78676	ENSMUSG00000000290	integrin beta 2 [Source:MGI Symbol;Acc:MGI:96611]
Osm	3324.27	8.50543	0.213429	39.8514	0	0	5714.46	14.1259	246.07	0.608274	ENSMUSG00000058755	oncostatin M [Source:MGI Symbol;Acc:MGI:104749]
Plek	7260.78	7.51201	0.130001	57.7841	0	0	10704	56.6502	213.5	1.12994	ENSMUSG00000020120	pleckstrin [Source:MGI Symbol;Acc:MGI:1860485]
Lcp2	2492.28	6.05018	0.140994	42.911	0	0	3319.56	49.0654	81.4196	1.20344	ENSMUSG00000002699	lymphocyte cytosolic protein 2 [Source:MGI Symbol;Acc:MGI:1321402]
Irgm1	5679.77	4.78195	0.0654919	73.0158	0	0	6870.32	248.739	253.332	9.17185	ENSMUSG00000046879	immunity-related GTPase family M member 1 [Source:MGI Symbol;Acc:MGI:107567]
Irf1	10849.9	3.6243	0.0706441	51.3037	0	0	13853.8	1119.47	338.582	27.3595	ENSMUSG00000018899	interferon regulatory factor 1 [Source:MGI Symbol;Acc:MGI:96590]
Igtp	3603.9	5.27147	0.0961373	54.8328	0	0	4181.61	107.256	169.739	4.35371	ENSMUSG00000078853	interferon gamma induced GTPase [Source:MGI Symbol;Acc:MGI:107729]
Irgm2	2522.8	3.57112	0.0856184	41.7097	0	0	3159.02	264.877	73.8217	6.1898	ENSMUSG00000069874	immunity-related GTPase family M member 2 [Source:MGI Symbol;Acc:MGI:1926262]
Nlrp3	5361.61	8.12572	0.196165	41.4229	0	0	9797.23	33.4739	200.08	0.683606	ENSMUSG00000032691	NLR family, pyrin domain containing 3 [Source:MGI Symbol;Acc:MGI:2653833]
Abr	9925.85	4.11654	0.105183	39.137	0	0	16493.7	943.854	224.389	12.8407	ENSMUSG00000017631	active BCR-related gene [Source:MGI Symbol;Acc:MGI:107771]
Slfn5	3360.66	3.92761	0.0849689	46.2241	0	0	4385.07	286.957	60.1251	3.93457	ENSMUSG00000054404	schlafen 5 [Source:MGI Symbol;Acc:MGI:1329004]
Slfn2	3895.1	7.16956	0.16531	43.3703	0	0	3948.22	25.9185	194.842	1.27906	ENSMUSG00000072620	schlafen 2 [Source:MGI Symbol;Acc:MGI:1313258]
Slfn4	28030.5	10.5596	0.244254	43.2322	0	0	41104.4	23.9256	852.797	0.496387	ENSMUSG00000000204	schlafen 4 [Source:MGI Symbol;Acc:MGI:1329010]
Fmnl1	6007.71	5.02578	0.118077	42.5636	0	0	7568.85	229.686	160.478	4.86992	ENSMUSG00000055805	formin-like 1 [Source:MGI Symbol;Acc:MGI:1888994]
Gna13	4812.71	2.37618	0.0501588	47.3731	0	0	7486.6	1440.6	99.2057	19.0896	ENSMUSG00000020611	guanine nucleotide binding protein, alpha 13 [Source:MGI Symbol;Acc:MGI:95768]
Slc16a3	1974.5	3.51969	0.0841643	41.8193	0	0	2396.41	208.373	76.3625	6.6399	ENSMUSG00000025161	solute carrier family 16 (monocarboxylic acid transporters), member 3 [Source:MGI Symbol;Acc:MGI:1933438]
Rsad2	8042.75	8.36506	0.141165	59.2574	0	0	11573.2	33.6412	251.085	0.72986	ENSMUSG00000020641	radical S-adenosyl methionine domain containing 2 [Source:MGI Symbol;Acc:MGI:1929628]
Cmpk2	2052.31	3.72256	0.0769254	48.3918	0	0	2671.27	202.073	68.7855	5.2034	ENSMUSG00000020638	cytidine monophosphate (UMP-CMP) kinase 2, mitochondrial [Source:MGI Symbol;Acc:MGI:99830]
Nampt	3624.17	3.61449	0.0658775	54.8669	0	0	4975.25	404.775	89.8512	7.31009	ENSMUSG00000020572	nicotinamide phosphoribosyltransferase [Source:MGI Symbol;Acc:MGI:1929865]
Gdap10	1884.01	4.26851	0.0885737	48.1915	0	0	2632.37	136.199	77.3944	4.00439	ENSMUSG00000096954	ganglioside-induced differentiation-associated-protein 10 [Source:MGI Symbol;Acc:MGI:1338008]
Nfkbia	9541.48	3.59735	0.049869	72.1359	0	0	11634.5	959.246	605.06	49.8863	ENSMUSG00000021025	nuclear factor of kappa light polypeptide gene enhancer in B cells inhibitor, alpha [Source:MGI Symbol;Acc:MGI:104741]
Tnfaip2	10565.6	5.01142	0.0709671	70.6161	0	0	16110	497.039	370.561	11.4329	ENSMUSG00000021281	tumor necrosis factor, alpha-induced protein 2 [Source:MGI Symbol;Acc:MGI:104960]
Gcnt2	1910.59	2.53112	0.0668769	37.8475	0	0	2324.38	400.867	27.1163	4.67652	ENSMUSG00000021360	glucosaminyl (N-acetyl) transferase 2, I-branching enzyme [Source:MGI Symbol;Acc:MGI:1100870]
Ninj1	3116.12	5.08026	0.129354	39.274	0	0	3857.14	112.753	279.803	8.17931	ENSMUSG00000037966	ninjurin 1 [Source:MGI Symbol;Acc:MGI:1196617]
1110007C09Rik	1316.93	4.31767	0.112215	38.4767	0	0	2024.92	100.74	206.817	10.2892	NA	NA
Sema4d	8162.87	4.74233	0.0834333	56.8397	0	0	11623.4	431.737	210.053	7.80215	ENSMUSG00000021451	sema domain, immunoglobulin domain (Ig), transmembrane domain (TM) and short cytoplasmic domain, (semaphorin) 4D [Source:MGI Symbol;Acc:MGI:109244]
Syk	6718.29	6.03475	0.131011	46.063	0	0	8573.28	128.041	133.538	1.99438	ENSMUSG00000021457	spleen tyrosine kinase [Source:MGI Symbol;Acc:MGI:99515]
Hk3	4727.53	9.60806	0.242184	39.6725	0	0	10574.2	12.0326	265.623	0.302258	ENSMUSG00000025877	hexokinase 3 [Source:MGI Symbol;Acc:MGI:2670962]
Plau	770.323	3.63473	0.0960097	37.858	0	0	1665.36	133.335	58.3673	4.67312	ENSMUSG00000021822	plasminogen activator, urokinase [Source:MGI Symbol;Acc:MGI:97611]
Ptk2b	5225.39	4.14508	0.102134	40.5848	0	0	6129.3	343.981	124.77	7.00217	ENSMUSG00000059456	PTK2 protein tyrosine kinase 2 beta [Source:MGI Symbol;Acc:MGI:104908]
Lcp1	8848.06	2.80138	0.0604047	46.3768	0	0	10164.9	1455.57	192.462	27.5599	ENSMUSG00000021998	lymphocyte cytosolic protein 1 [Source:MGI Symbol;Acc:MGI:104808]
Irg1	23688.1	10.9317	0.202727	53.9233	0	0	38267	17.5392	1214.21	0.556518	NA	NA
Basp1	3055.39	4.27014	0.103336	41.323	0	0	5810.58	298.447	257.223	13.2117	ENSMUSG00000045763	brain abundant, membrane attached signal protein 1 [Source:MGI Symbol;Acc:MGI:1917600]
Trib1	4581.66	2.67386	0.0671585	39.8142	0	0	6220.43	973.295	126.876	19.852	ENSMUSG00000032501	tribbles pseudokinase 1 [Source:MGI Symbol;Acc:MGI:2443397]
Tg	1690.94	-6.33457	0.115355	-54.9136	0	0	74.9789	6084.84	0.729854	59.2306	ENSMUSG00000053469	thyroglobulin [Source:MGI Symbol;Acc:MGI:98733]
Grina	8563	3.36325	0.089138	37.7308	0	0	9866.43	954.889	478.56	46.3159	ENSMUSG00000022564	glutamate receptor, ionotropic, N-methyl D-aspartate-associated protein 1 (glutamate binding) [Source:MGI Symbol;Acc:MGI:1913418]
Csf2rb2	3415.08	7.38576	0.159185	46.3975	0	0	5135.76	29.3581	88.9921	0.508716	ENSMUSG00000071714	colony stimulating factor 2 receptor, beta 2, low-affinity (granulocyte-macrophage) [Source:MGI Symbol;Acc:MGI:1339760]
Csf2rb	5101.95	6.63424	0.113508	58.4471	0	0	7046.63	69.7462	121.437	1.20196	ENSMUSG00000071713	colony stimulating factor 2 receptor, beta, low-affinity (granulocyte-macrophage) [Source:MGI Symbol;Acc:MGI:1339759]
Rac2	1572.16	3.83769	0.101222	37.9134	0	0	1663.67	115.343	44.9985	3.11979	ENSMUSG00000033220	Rac family small GTPase 2 [Source:MGI Symbol;Acc:MGI:97846]
Nfam1	2114.61	6.59205	0.165471	39.8381	0	0	2756.23	27.5308	52.6602	0.526001	ENSMUSG00000058099	Nfat activating molecule with ITAM motif 1 [Source:MGI Symbol;Acc:MGI:1921289]
Litaf	4565.29	3.03671	0.0685981	44.2682	0	0	6395.75	778.18	234.779	28.5659	ENSMUSG00000022500	LPS-induced TN factor [Source:MGI Symbol;Acc:MGI:1929512]
Dtx3l	2812.87	3.47557	0.0715824	48.5534	0	0	3836.22	344.53	60.8028	5.46068	ENSMUSG00000049502	deltex 3-like, E3 ubiquitin ligase [Source:MGI Symbol;Acc:MGI:2656973]
Rps6ka2	1559.8	3.78003	0.0995526	37.9701	0	0	1687.98	122.417	25.6357	1.85917	ENSMUSG00000023809	ribosomal protein S6 kinase, polypeptide 2 [Source:MGI Symbol;Acc:MGI:1342290]
Abcg1	1880.5	4.55593	0.105528	43.1728	0	0	2369.82	99.663	33.4484	1.40668	ENSMUSG00000024030	ATP binding cassette subfamily G member 1 [Source:MGI Symbol;Acc:MGI:107704]
Myo1f	3397.37	7.03177	0.165673	42.4436	0	0	6065.34	44.8927	129.942	0.961769	ENSMUSG00000024300	myosin IF [Source:MGI Symbol;Acc:MGI:107711]
Tapbp	12250.2	2.4136	0.0574036	42.0461	0	0	15648.1	2933.73	467.263	87.6034	ENSMUSG00000024308	TAP binding protein [Source:MGI Symbol;Acc:MGI:1201689]
Tap1	5692.66	4.25498	0.0677344	62.8186	0	0	6143.14	320.617	171.002	8.92481	ENSMUSG00000037321	transporter 1, ATP-binding cassette, sub-family B (MDR/TAP) [Source:MGI Symbol;Acc:MGI:98483]
Tap2	3298.94	2.87865	0.0722424	39.8471	0	0	4649.24	631.329	153.326	20.8204	ENSMUSG00000024339	transporter 2, ATP-binding cassette, sub-family B (MDR/TAP) [Source:MGI Symbol;Acc:MGI:98484]
Ier3	3531.2	3.87653	0.0914223	42.4024	0	0	6339.13	429.633	477.57	32.3672	ENSMUSG00000003541	immediate early response 3 [Source:MGI Symbol;Acc:MGI:104814]
H2-T24	1228.75	5.22399	0.13769	37.9403	0	0	2353.34	61.7206	88.5652	2.32279	ENSMUSG00000053835	histocompatibility 2, T region locus 24 [Source:MGI Symbol;Acc:MGI:95958]
Vav1	4241.18	6.43415	0.140544	45.7802	0	0	7089.72	80.444	139.68	1.58489	ENSMUSG00000034116	vav 1 oncogene [Source:MGI Symbol;Acc:MGI:98923]
Cd14	6933.79	4.03157	0.0896957	44.9472	0	0	7102.84	431.886	389.623	23.6909	ENSMUSG00000051439	CD14 antigen [Source:MGI Symbol;Acc:MGI:88318]
Iigp1	4888.67	4.05802	0.0914954	44.3522	0	0	2885.92	172.454	75.8832	4.53457	ENSMUSG00000054072	interferon inducible GTPase 1 [Source:MGI Symbol;Acc:MGI:1926259]
Csf1r	2493.48	3.62002	0.0800385	45.2286	0	0	2624.11	212.607	55.6089	4.50546	ENSMUSG00000024621	colony stimulating factor 1 receptor [Source:MGI Symbol;Acc:MGI:1339758]
Ehd1	4853.59	2.92116	0.0624324	46.7892	0	0	6786.58	893.967	175.14	23.0704	ENSMUSG00000024772	EH-domain containing 1 [Source:MGI Symbol;Acc:MGI:1341878]
Ccdc88b	7774.58	6.73361	0.155024	43.4359	0	0	9615.23	87.8277	159.221	1.45436	ENSMUSG00000047810	coiled-coil domain containing 88B [Source:MGI Symbol;Acc:MGI:1925567]
Slc15a3	3604.2	7.57734	0.172826	43.8438	0	0	4904.89	24.6076	171.759	0.861707	ENSMUSG00000024737	solute carrier family 15, member 3 [Source:MGI Symbol;Acc:MGI:1929691]
Mpeg1	16914.2	7.34976	0.0861829	85.2809	0	0	27265.7	164.998	516.369	3.12481	ENSMUSG00000046805	macrophage expressed gene 1 [Source:MGI Symbol;Acc:MGI:1333743]
Gda	3614.05	3.59964	0.0779113	46.2017	0	0	3736.18	306.371	56.6374	4.64432	ENSMUSG00000058624	guanine deaminase [Source:MGI Symbol;Acc:MGI:95678]
Cd274	15004.7	7.36193	0.0816587	90.1548	0	0	24599.4	147.991	555.259	3.34045	ENSMUSG00000016496	CD274 antigen [Source:MGI Symbol;Acc:MGI:1926446]
Ifit2	3530.52	4.84424	0.122828	39.4392	0	0	4704.5	160.699	97.8273	3.34164	ENSMUSG00000045932	interferon-induced protein with tetratricopeptide repeats 2 [Source:MGI Symbol;Acc:MGI:99449]
Ifit3	3984.26	5.0044	0.0883246	56.6592	0	0	3724.25	115.214	153.065	4.73525	ENSMUSG00000074896	interferon-induced protein with tetratricopeptide repeats 3 [Source:MGI Symbol;Acc:MGI:1101055]
Ifit1	2597.12	4.7614	0.0913841	52.1032	0	0	3231.66	118.887	100.597	3.70077	ENSMUSG00000034459	interferon-induced protein with tetratricopeptide repeats 1 [Source:MGI Symbol;Acc:MGI:99450]
Pik3ap1	5505.1	4.56713	0.103284	44.2191	0	0	6314.48	264.219	198.289	8.29709	ENSMUSG00000025017	phosphoinositide-3-kinase adaptor protein 1 [Source:MGI Symbol;Acc:MGI:1933177]
5830416P10Rik	2090.46	6.65895	0.171772	38.7663	0	0	3388.21	32.2755	52.5755	0.500827	NA	NA
Il1rn	7319.46	10.6583	0.253823	41.9909	0	0	16511.7	8.60883	503.863	0.262702	ENSMUSG00000026981	interleukin 1 receptor antagonist [Source:MGI Symbol;Acc:MGI:96547]
Hc	6103.45	-2.97042	0.0557418	-53.2889	0	0	2488.91	19536.9	37.5151	294.478	ENSMUSG00000026874	hemolytic complement [Source:MGI Symbol;Acc:MGI:96031]
Cd44	11044.5	2.97611	0.0453175	65.6724	0	0	14940.1	1895.85	217.024	27.5397	ENSMUSG00000005087	CD44 antigen [Source:MGI Symbol;Acc:MGI:88338]
B2m	15796	2.93481	0.076691	38.268	0	0	15059.6	1963.9	1441.32	187.96	ENSMUSG00000060802	beta-2 microglobulin [Source:MGI Symbol;Acc:MGI:88127]
Il1b	15942.3	8.23698	0.116431	70.7455	0	0	21344.6	69.4241	1320.84	4.29609	ENSMUSG00000027398	interleukin 1 beta [Source:MGI Symbol;Acc:MGI:96543]
Sirpa	4020.7	3.03725	0.0699773	43.4033	0	0	5509.62	669.674	106.031	12.8877	ENSMUSG00000037902	signal-regulatory protein alpha [Source:MGI Symbol;Acc:MGI:108563]
Smox	3418.27	4.23941	0.0884529	47.9284	0	0	4780.51	251.245	173.546	9.12091	ENSMUSG00000027333	spermine oxidase [Source:MGI Symbol;Acc:MGI:2445356]
Tgm2	9636.21	2.13504	0.0458083	46.6081	0	0	13805.1	3140.92	319.423	72.675	ENSMUSG00000037820	transglutaminase 2, C polypeptide [Source:MGI Symbol;Acc:MGI:98731]
Mmp9	2911.85	6.50605	0.147775	44.0266	0	0	4496.48	48.569	116.332	1.25657	ENSMUSG00000017737	matrix metallopeptidase 9 [Source:MGI Symbol;Acc:MGI:97011]
Znfx1	4409.57	2.45334	0.0647193	37.9073	0	0	5957.94	1085.05	66.5736	12.1243	ENSMUSG00000039501	zinc finger, NFX1-type containing 1 [Source:MGI Symbol;Acc:MGI:2138982]
Zbp1	2623.51	5.48883	0.140188	39.1534	0	0	2642.62	57.1875	100.372	2.1721	ENSMUSG00000027514	Z-DNA binding protein 1 [Source:MGI Symbol;Acc:MGI:1927449]
Skil	4682.28	2.55327	0.0602501	42.3778	0	0	6630.86	1128.04	77.0602	13.1094	ENSMUSG00000027660	SKI-like [Source:MGI Symbol;Acc:MGI:106203]
Slc7a11	8886.65	8.58871	0.149645	57.3939	0	0	16000	39.8486	142.395	0.354639	ENSMUSG00000027737	solute carrier family 7 (cationic amino acid transporter, y+ system), member 11 [Source:MGI Symbol;Acc:MGI:1347355]
Kpna4	2662.64	2.47471	0.0612158	40.4261	0	0	4047.3	725.806	89.1983	15.996	ENSMUSG00000027782	karyopherin (importin) alpha 4 [Source:MGI Symbol;Acc:MGI:1100848]
Fnip2	10265.6	4.14743	0.104033	39.8664	0	0	13914.5	779.107	161.046	9.01733	ENSMUSG00000061175	folliculin interacting protein 2 [Source:MGI Symbol;Acc:MGI:2683054]
Tlr2	5240.77	6.45919	0.103435	62.4471	0	0	8009.71	89.5709	230.38	2.57629	ENSMUSG00000027995	toll-like receptor 2 [Source:MGI Symbol;Acc:MGI:1346060]
Cd53	4197.31	8.04664	0.177818	45.2522	0	0	6230.1	22.1334	182.583	0.648654	ENSMUSG00000040747	CD53 antigen [Source:MGI Symbol;Acc:MGI:88341]
Gbp5	5670.79	7.23303	0.157648	45.881	0	0	8858.05	57.1436	240.78	1.55328	ENSMUSG00000105504	guanylate binding protein 5 [Source:MGI Symbol;Acc:MGI:2429943]
Gbp3	2577.17	4.88623	0.104014	46.9768	0	0	3794.35	127.456	104.839	3.52164	ENSMUSG00000028268	guanylate binding protein 3 [Source:MGI Symbol;Acc:MGI:1926263]
Gbp2	12162.9	5.95245	0.0650541	91.5	0	0	18110.6	290.797	605.781	9.72685	ENSMUSG00000028270	guanylate binding protein 2 [Source:MGI Symbol;Acc:MGI:102772]
Plin2	4376.66	2.66987	0.0574825	46.4466	0	0	5402.27	848.019	235.092	36.9035	ENSMUSG00000028494	perilipin 2 [Source:MGI Symbol;Acc:MGI:87920]
Csf3r	11335.5	7.81184	0.160649	48.6268	0	0	17176.2	73.7604	348.52	1.49666	ENSMUSG00000028859	colony stimulating factor 3 receptor (granulocyte) [Source:MGI Symbol;Acc:MGI:1339755]
Rnf19b	5664.39	3.58349	0.0760057	47.1476	0	0	7272.32	604.685	235.854	19.611	ENSMUSG00000028793	ring finger protein 19B [Source:MGI Symbol;Acc:MGI:1922484]
Marcksl1	2879.86	3.67558	0.0722004	50.9081	0	0	3668.49	286.704	188.161	14.7054	ENSMUSG00000047945	MARCKS-like 1 [Source:MGI Symbol;Acc:MGI:97143]
Laptm5	3716.73	4.81505	0.090504	53.2026	0	0	4821.2	169.823	165.097	5.81544	ENSMUSG00000028581	lysosomal-associated protein transmembrane 5 [Source:MGI Symbol;Acc:MGI:108046]
Fgr	2892.2	7.16821	0.185388	38.6659	0	0	3205.4	20.8497	78.7606	0.512303	ENSMUSG00000028874	FGR proto-oncogene, Src family tyrosine kinase [Source:MGI Symbol;Acc:MGI:95527]
Efhd2	3376.06	2.70173	0.0570493	47.3578	0	0	4292.51	658.666	148.042	22.7164	ENSMUSG00000040659	EF hand domain containing 2 [Source:MGI Symbol;Acc:MGI:106504]
Tnfrsf1b	9948.76	5.33848	0.0648722	82.2923	0	0	15916.1	392.042	266.027	6.5527	ENSMUSG00000028599	tumor necrosis factor receptor superfamily, member 1b [Source:MGI Symbol;Acc:MGI:1314883]
Errfi1	2449.9	-2.05994	0.0545794	-37.7421	0	0	880.031	3675.54	23.9449	100.008	ENSMUSG00000028967	ERBB receptor feedback inhibitor 1 [Source:MGI Symbol;Acc:MGI:1921405]
Isg15	1581.17	5.57353	0.136141	40.9394	0	0	2030.39	41.8248	220.542	4.54303	ENSMUSG00000035692	ISG15 ubiquitin-like modifier [Source:MGI Symbol;Acc:MGI:1855694]
Sh3bp2	1807.23	4.50099	0.115071	39.115	0	0	2807.63	122.978	68.1309	2.98423	ENSMUSG00000054520	SH3-domain binding protein 2 [Source:MGI Symbol;Acc:MGI:1346349]
Cxcl2	14886.6	9.14596	0.16307	56.0862	0	0	20287.5	34.0205	1538.28	2.57956	ENSMUSG00000058427	chemokine (C-X-C motif) ligand 2 [Source:MGI Symbol;Acc:MGI:1340094]
Cxcl10	5464.94	7.55664	0.137692	54.8808	0	0	7100.06	36.0142	530.033	2.68853	ENSMUSG00000034855	chemokine (C-X-C motif) ligand 10 [Source:MGI Symbol;Acc:MGI:1352450]
Selplg	1621.31	4.68485	0.118732	39.4574	0	0	1874.25	72.2178	59.1046	2.27739	ENSMUSG00000048163	selectin, platelet (p-selectin) ligand [Source:MGI Symbol;Acc:MGI:106689]
Oasl2	6655.21	4.37208	0.0832993	52.4864	0	0	9883.92	474.91	258.814	12.4357	ENSMUSG00000029561	2'-5' oligoadenylate synthetase-like 2 [Source:MGI Symbol;Acc:MGI:1344390]
Oasl1	2036.21	6.55815	0.167182	39.2275	0	0	2814.39	28.8802	108.809	1.11655	ENSMUSG00000041827	2'-5' oligoadenylate synthetase-like 1 [Source:MGI Symbol;Acc:MGI:2180849]
Oas3	3660.04	7.61686	0.178069	42.7747	0	0	5235.62	24.9672	91.1264	0.434555	ENSMUSG00000032661	2'-5' oligoadenylate synthetase 3 [Source:MGI Symbol;Acc:MGI:2180850]
Hcar2	7818.7	6.7449	0.134476	50.1569	0	0	11571.5	105.901	488.042	4.4665	ENSMUSG00000045502	hydroxycarboxylic acid receptor 2 [Source:MGI Symbol;Acc:MGI:1933383]
Ncf1	3996.32	5.41098	0.132149	40.9461	0	0	4800.67	110.855	132.778	3.06604	ENSMUSG00000015950	neutrophil cytosolic factor 1 [Source:MGI Symbol;Acc:MGI:97283]
Parp12	2204.56	2.37502	0.0629756	37.7134	0	0	2536.15	487.554	64.4973	12.399	ENSMUSG00000038507	poly (ADP-ribose) polymerase family, member 12 [Source:MGI Symbol;Acc:MGI:2143990]
Snx10	1694.28	4.11868	0.105474	39.0491	0	0	2206.51	125.403	67.133	3.81538	ENSMUSG00000038301	sorting nexin 10 [Source:MGI Symbol;Acc:MGI:1919232]
Mxd1	12762.4	5.04819	0.0655569	77.0047	0	0	17389.8	523.594	306.372	9.22463	ENSMUSG00000001156	MAX dimerization protein 1 [Source:MGI Symbol;Acc:MGI:96908]
Bhlhe40	4032.55	2.32495	0.0533903	43.5463	0	0	5093.79	1016.16	134.368	26.805	ENSMUSG00000030103	basic helix-loop-helix family, member e40 [Source:MGI Symbol;Acc:MGI:1097714]
Irak2	5642.6	3.91601	0.103346	37.8924	0	0	8512.51	560.332	218.65	14.3925	ENSMUSG00000060477	interleukin-1 receptor-associated kinase 2 [Source:MGI Symbol;Acc:MGI:2429603]
Il17ra	2930.92	2.97541	0.0683649	43.5225	0	0	3550.68	449.397	73.4437	9.29551	ENSMUSG00000002897	interleukin 17 receptor A [Source:MGI Symbol;Acc:MGI:107399]
Ptpn6	1911.84	3.75748	0.0850996	44.1539	0	0	2514.08	185.539	84.9584	6.26992	ENSMUSG00000004266	protein tyrosine phosphatase, non-receptor type 6 [Source:MGI Symbol;Acc:MGI:96055]
Plbd1	1979.58	3.68118	0.0895337	41.115	0	0	3005.04	232.591	125.008	9.67564	ENSMUSG00000030214	phospholipase B domain containing 1 [Source:MGI Symbol;Acc:MGI:1914107]
Plaur	2772.04	5.23403	0.107513	48.6826	0	0	4029.24	106.283	237.013	6.25188	ENSMUSG00000046223	plasminogen activator, urokinase receptor [Source:MGI Symbol;Acc:MGI:97612]
Dedd2	2779.06	3.15966	0.0675641	46.7654	0	0	3311.83	369.762	148.773	16.6104	ENSMUSG00000054499	death effector domain-containing DNA binding protein 2 [Source:MGI Symbol;Acc:MGI:1914629]
Fxyd5	2436.29	5.0278	0.112572	44.663	0	0	3054.9	92.1225	177.915	5.36513	ENSMUSG00000009687	FXYD domain-containing ion transport regulator 5 [Source:MGI Symbol;Acc:MGI:1201785]
Trim30a	3790.65	6.05638	0.13575	44.6141	0	0	6845.04	101.172	149.097	2.2037	ENSMUSG00000030921	tripartite motif-containing 30A [Source:MGI Symbol;Acc:MGI:98178]
Il4ra	3634.31	2.37356	0.0595172	39.8802	0	0	4038.44	777.645	65.101	12.5359	ENSMUSG00000030748	interleukin 4 receptor, alpha [Source:MGI Symbol;Acc:MGI:105367]
Itgal	2759.19	4.28338	0.104251	41.0871	0	0	3993.04	203.854	62.7554	3.20381	ENSMUSG00000030830	integrin alpha L [Source:MGI Symbol;Acc:MGI:96606]
Itgam	7764.62	7.90989	0.155601	50.8343	0	0	8678.99	34.4821	152.22	0.604778	ENSMUSG00000030786	integrin alpha M [Source:MGI Symbol;Acc:MGI:96607]
Adam8	4425.41	3.25738	0.0657674	49.5287	0	0	5749.44	598.864	154.391	16.0814	ENSMUSG00000025473	a disintegrin and metallopeptidase domain 8 [Source:MGI Symbol;Acc:MGI:107825]
Irf7	4219.96	4.2377	0.088216	48.0378	0	0	3780.77	199.399	167.007	8.80798	ENSMUSG00000025498	interferon regulatory factor 7 [Source:MGI Symbol;Acc:MGI:1859212]
Gsr	5460.73	2.91205	0.0564988	51.5417	0	0	5404.42	715.752	166.091	21.9968	ENSMUSG00000031584	glutathione reductase [Source:MGI Symbol;Acc:MGI:95804]
Cyp4f18	4276.88	9.31495	0.239904	38.8279	0	0	7164.56	10.0686	345.672	0.485783	ENSMUSG00000003484	cytochrome P450, family 4, subfamily f, polypeptide 18 [Source:MGI Symbol;Acc:MGI:1919304]
Cd97	5619.4	3.23131	0.0695461	46.4628	0	0	8396.24	891.174	211.95	22.4964	NA	NA
N4bp1	6368.24	3.5243	0.089746	39.2697	0	0	7741.08	669.497	98.2649	8.49856	ENSMUSG00000031652	NEDD4 binding protein 1 [Source:MGI Symbol;Acc:MGI:2136825]
Nlrc5	9681.37	6.97357	0.15867	43.9502	0	0	15756.8	121.76	186.307	1.43968	ENSMUSG00000074151	NLR family, CARD domain containing 5 [Source:MGI Symbol;Acc:MGI:3612191]
Icam1	7343.34	2.22465	0.0504108	44.1304	0	0	9986.03	2134.23	322.971	69.0259	ENSMUSG00000037405	intercellular adhesion molecule 1 [Source:MGI Symbol;Acc:MGI:96392]
1700017B05Rik	6783.47	3.80917	0.0909308	41.8909	0	0	7955.92	565.504	132.411	9.41175	ENSMUSG00000032300	RIKEN cDNA 1700017B05 gene [Source:MGI Symbol;Acc:MGI:1921461]
Ccrl2	10227.4	7.22399	0.0905085	79.8156	0	0	14652.9	96.6661	570.261	3.76206	ENSMUSG00000043953	chemokine (C-C motif) receptor-like 2 [Source:MGI Symbol;Acc:MGI:1920904]
Csrnp1	4378.35	2.29672	0.0522221	43.9799	0	0	5067.15	1031.03	143.979	29.2959	ENSMUSG00000032515	cysteine-serine-rich nuclear protein 1 [Source:MGI Symbol;Acc:MGI:2387989]
Msn	10009.7	2.74159	0.0426495	64.2819	0	0	13806.2	2061.69	295.241	44.0886	ENSMUSG00000031207	moesin [Source:MGI Symbol;Acc:MGI:97167]
Gla	1268.83	4.39212	0.116759	37.617	0	0	1874.18	88.0159	50.7594	2.38378	ENSMUSG00000031266	galactosidase, alpha [Source:MGI Symbol;Acc:MGI:1347344]
Ncf2	2324.26	5.45539	0.145496	37.4951	1.10567e-307	1.45174e-305	2727.19	60.4428	86.267	1.91194	ENSMUSG00000026480	neutrophil cytosolic factor 2 [Source:MGI Symbol;Acc:MGI:97284]
Slc2a6	1316.52	5.04452	0.134684	37.4544	5.09386e-307	6.64301e-305	1798.37	52.7945	69.137	2.02965	ENSMUSG00000036067	solute carrier family 2 (facilitated glucose transporter), member 6 [Source:MGI Symbol;Acc:MGI:2443286]
Clec4d	3848.38	8.85296	0.23712	37.3354	4.38117e-305	5.67523e-303	5178.69	9.86869	318.307	0.606578	ENSMUSG00000030144	C-type lectin domain family 4, member d [Source:MGI Symbol;Acc:MGI:1298389]
Kctd12	2258.23	2.51957	0.0675987	37.2725	4.5858e-304	5.90071e-302	2877.36	500.512	39.0094	6.78564	ENSMUSG00000098557	potassium channel tetramerisation domain containing 12 [Source:MGI Symbol;Acc:MGI:2145823]
Ogfr	1604.35	2.40925	0.0646813	37.2481	1.13842e-303	1.45514e-301	2086.35	391.528	74.8798	14.0521	ENSMUSG00000049401	opioid growth factor receptor [Source:MGI Symbol;Acc:MGI:1919325]
Elf4	2417.08	2.92903	0.0786556	37.2387	1.61267e-303	2.04777e-301	2854.03	373.579	40.083	5.24666	ENSMUSG00000031103	E74-like factor 4 (ets domain transcription factor) [Source:MGI Symbol;Acc:MGI:1928377]
Ppp1r18	1442.84	2.86684	0.0772033	37.1336	8.05058e-302	1.01558e-299	1798.07	245.524	43.6067	5.95443	ENSMUSG00000034595	protein phosphatase 1, regulatory subunit 18 [Source:MGI Symbol;Acc:MGI:1923698]
Trem1	2334.98	7.35747	0.198541	37.0576	1.35302e-300	1.69575e-298	2756.37	15.783	74.8247	0.428448	ENSMUSG00000042265	triggering receptor expressed on myeloid cells 1 [Source:MGI Symbol;Acc:MGI:1930005]
Capg	1506.96	2.62204	0.070759	37.0559	1.44548e-300	1.79994e-298	2723.58	441.447	116.668	18.9099	ENSMUSG00000056737	capping protein (actin filament), gelsolin-like [Source:MGI Symbol;Acc:MGI:1098259]
Samhd1	10040.5	3.71696	0.100381	37.0287	3.96029e-300	4.89985e-298	10773.2	813.894	220.614	16.667	ENSMUSG00000027639	SAM domain and HD domain, 1 [Source:MGI Symbol;Acc:MGI:1927468]
Sqstm1	9161.23	1.75328	0.0474499	36.9502	7.23767e-299	8.89772e-297	12037.7	3568.15	486.948	144.338	ENSMUSG00000015837	sequestosome 1 [Source:MGI Symbol;Acc:MGI:107931]
Clec7a	3455.49	7.92074	0.214579	36.9129	2.86773e-298	3.50317e-296	4058.12	15.53	146.351	0.560069	ENSMUSG00000079293	C-type lectin domain family 7, member a [Source:MGI Symbol;Acc:MGI:1861431]
S100a9	6443.2	6.55753	0.177718	36.8986	4.87078e-298	5.91263e-296	4955.8	50.6757	776.634	7.94149	ENSMUSG00000056071	S100 calcium binding protein A9 (calgranulin B) [Source:MGI Symbol;Acc:MGI:1338947]
Fgfr2	2431.84	-2.2633	0.0613956	-36.8642	1.73254e-297	2.08998e-295	1360.58	6541.53	20.8991	100.481	ENSMUSG00000030849	fibroblast growth factor receptor 2 [Source:MGI Symbol;Acc:MGI:95523]
Ifi204	2416.89	5.17994	0.141591	36.5837	5.19007e-293	6.22196e-291	2967.23	79.8164	106.17	2.8559	ENSMUSG00000073489	interferon activated gene 204 [Source:MGI Symbol;Acc:MGI:96429]
Pla2g7	2218.11	4.8193	0.132491	36.3746	1.07374e-289	1.27927e-287	1295.23	45.1327	55.5409	1.93534	ENSMUSG00000023913	phospholipase A2, group VII (platelet-activating factor acetylhydrolase, plasma) [Source:MGI Symbol;Acc:MGI:1351327]
Zfand2a	1032.12	2.90689	0.0801308	36.2768	3.76109e-288	4.45354e-286	1757.25	233.359	46.4586	6.16961	ENSMUSG00000053581	zinc finger, AN1-type domain 2A [Source:MGI Symbol;Acc:MGI:2140729]
Cd300a	1784.15	7.50572	0.206961	36.2664	5.47729e-288	6.44617e-286	3163.12	16.1919	55.9556	0.286436	ENSMUSG00000034652	CD300A molecule [Source:MGI Symbol;Acc:MGI:2443411]
Coro1a	2512.61	2.9845	0.0823698	36.2329	1.84798e-287	2.16169e-285	1774.54	222.888	91.2462	11.4608	ENSMUSG00000030707	coronin, actin binding protein 1A [Source:MGI Symbol;Acc:MGI:1345961]
Mcl1	14615	2.07789	0.0573792	36.2132	3.76732e-287	4.3803e-285	16706.5	3952.31	393.429	93.0749	ENSMUSG00000038612	myeloid cell leukemia sequence 1 [Source:MGI Symbol;Acc:MGI:101769]
Gbp7	4893.29	5.02724	0.138838	36.2093	4.34661e-287	5.02358e-285	7074.41	213.393	103.332	3.1169	ENSMUSG00000040253	guanylate binding protein 7 [Source:MGI Symbol;Acc:MGI:2444421]
Vasp	4447.16	2.33986	0.0648089	36.1039	1.9679e-285	2.26086e-283	5150.14	1014.96	187.879	37.0259	ENSMUSG00000030403	vasodilator-stimulated phosphoprotein [Source:MGI Symbol;Acc:MGI:109268]
Lyn	3134.61	3.45499	0.0959648	36.0027	7.58304e-284	8.66038e-282	3622.84	328.391	86.0815	7.80282	ENSMUSG00000042228	LYN proto-oncogene, Src family tyrosine kinase [Source:MGI Symbol;Acc:MGI:96892]
Pim1	7077.63	3.52643	0.0979908	35.9874	1.31776e-283	1.49612e-281	8843.93	763.602	414.283	35.77	ENSMUSG00000024014	proviral integration site 1 [Source:MGI Symbol;Acc:MGI:97584]
Sh2b2	1806.74	6.14419	0.171279	35.8725	8.21203e-282	9.26903e-280	2740.01	37.5994	79.0034	1.08411	ENSMUSG00000005057	SH2B adaptor protein 2 [Source:MGI Symbol;Acc:MGI:1345171]
Themis2	2786.39	6.94351	0.193616	35.8622	1.18776e-281	1.33284e-279	2947.33	22.4943	95.2111	0.726657	ENSMUSG00000037731	thymocyte selection associated family member 2 [Source:MGI Symbol;Acc:MGI:2446213]
Il18bp	1115.91	3.28092	0.0921016	35.6228	6.2213e-278	6.94089e-276	1736.6	177.542	101.715	10.3989	ENSMUSG00000070427	interleukin 18 binding protein [Source:MGI Symbol;Acc:MGI:1333800]
Vwf	1521.42	6.30054	0.177271	35.5418	1.11094e-276	1.23231e-274	4462.24	54.7539	41.4791	0.508969	ENSMUSG00000001930	Von Willebrand factor [Source:MGI Symbol;Acc:MGI:98941]
H2-Q4	8071.93	2.86174	0.0807691	35.4311	5.66276e-275	6.24554e-273	5321.28	729.997	243.708	33.4329	ENSMUSG00000035929	histocompatibility 2, Q region locus 4 [Source:MGI Symbol;Acc:MGI:95933]
Tgtp1	1531.36	6.28223	0.177481	35.3966	1.92658e-274	2.11278e-272	2040.08	25.2085	59.6387	0.736934	ENSMUSG00000078922	T cell specific GTPase 1 [Source:MGI Symbol;Acc:MGI:98734]
Gpnmb	1341.08	3.83697	0.108539	35.3512	9.60541e-274	1.04742e-271	2329.65	162.044	50.3697	3.50357	ENSMUSG00000029816	glycoprotein (transmembrane) nmb [Source:MGI Symbol;Acc:MGI:1934765]
C5ar1	2725.1	7.61309	0.215554	35.3186	3.04137e-273	3.29783e-271	2763.32	12.8735	88.2941	0.411337	ENSMUSG00000049130	complement component 5a receptor 1 [Source:MGI Symbol;Acc:MGI:88232]
Arhgap30	2407.49	4.84102	0.137195	35.2856	9.77064e-273	1.05354e-270	2619.01	90.4904	47.9309	1.65608	ENSMUSG00000048865	Rho GTPase activating protein 30 [Source:MGI Symbol;Acc:MGI:2684948]
Chst11	1145.27	3.3653	0.0954038	35.2743	1.45505e-272	1.56021e-270	1327.44	127.672	19.751	1.89963	ENSMUSG00000034612	carbohydrate sulfotransferase 11 [Source:MGI Symbol;Acc:MGI:1927166]
Stk17b	1955.58	3.57217	0.101615	35.1539	1.01509e-270	1.08244e-268	1783.64	148.235	44.6818	3.71344	ENSMUSG00000026094	serine/threonine kinase 17b (apoptosis-inducing) [Source:MGI Symbol;Acc:MGI:2138162]
Hcls1	1099.36	4.11185	0.11701	35.141	1.59463e-270	1.69109e-268	1161.92	66.4303	47.2811	2.7032	ENSMUSG00000022831	hematopoietic cell specific Lyn substrate 1 [Source:MGI Symbol;Acc:MGI:104568]
Stx11	1102.23	4.69787	0.133753	35.1235	2.95395e-270	3.11553e-268	1451.24	54.1309	49.7376	1.85521	ENSMUSG00000039232	syntaxin 11 [Source:MGI Symbol;Acc:MGI:1921982]
Csf2ra	3868.03	4.68187	0.133422	35.0907	9.35223e-270	9.81019e-268	6463.16	248.072	287.04	11.0173	ENSMUSG00000059326	colony stimulating factor 2 receptor, alpha, low-affinity (granulocyte-macrophage) [Source:MGI Symbol;Acc:MGI:1339754]
Fgd3	2814.82	7.47824	0.213284	35.0623	2.52819e-269	2.63766e-267	4246.03	22.1254	112.113	0.584205	ENSMUSG00000037946	FYVE, RhoGEF and PH domain containing 3 [Source:MGI Symbol;Acc:MGI:1353657]
Pnpla7	5052.12	4.82976	0.13779	35.0515	3.7041e-269	3.8437e-267	7015.25	243.162	125.533	4.35123	ENSMUSG00000036833	patatin-like phospholipase domain containing 7 [Source:MGI Symbol;Acc:MGI:2385325]
Acoxl	646.067	-3.44146	0.0983922	-34.9769	5.05103e-268	5.21337e-266	197.306	2154.32	5.66311	61.834	ENSMUSG00000027380	acyl-Coenzyme A oxidase-like [Source:MGI Symbol;Acc:MGI:1921371]
Ets2	6734.69	2.76521	0.0793095	34.8661	2.42913e-266	2.49387e-264	9773.29	1433.19	225.69	33.0959	ENSMUSG00000022895	E26 avian leukemia oncogene 2, 3' domain [Source:MGI Symbol;Acc:MGI:95456]
Csf1	9387	3.71475	0.106876	34.7577	1.0615e-264	1.08402e-262	13042.8	986.807	242.206	18.3251	ENSMUSG00000014599	colony stimulating factor 1 (macrophage) [Source:MGI Symbol;Acc:MGI:1339753]
Cd33	3551.97	7.81069	0.22492	34.7265	3.14089e-264	3.19064e-262	3197.26	12.8392	102.12	0.410082	ENSMUSG00000004609	CD33 antigen [Source:MGI Symbol;Acc:MGI:99440]
Rhog	1637.16	3.05003	0.0878382	34.7232	3.51573e-264	3.55273e-262	2272.62	273.762	147.643	17.7852	ENSMUSG00000073982	ras homolog family member G [Source:MGI Symbol;Acc:MGI:1928370]
Rtp4	1398.93	3.99489	0.115667	34.5378	2.17498e-261	2.18642e-259	1510.78	93.6035	78.8689	4.88649	ENSMUSG00000033355	receptor transporter protein 4 [Source:MGI Symbol;Acc:MGI:1915025]
Lhfpl2	1083.05	2.8626	0.0829008	34.5305	2.79672e-261	2.79686e-259	2047.31	280.33	38.6659	5.29437	ENSMUSG00000045312	lipoma HMGIC fusion partner-like 2 [Source:MGI Symbol;Acc:MGI:2145236]
Cxcr2	1842.85	7.03969	0.203928	34.5204	3.96078e-261	3.94057e-259	2091.04	15.05	56.428	0.406132	ENSMUSG00000026180	chemokine (C-X-C motif) receptor 2 [Source:MGI Symbol;Acc:MGI:105303]
Cd68	1040.48	4.03453	0.116983	34.4882	1.20728e-260	1.19496e-258	1576.12	95.0215	101.591	6.12472	ENSMUSG00000018774	CD68 antigen [Source:MGI Symbol;Acc:MGI:88342]
Gadd45b	3429.32	2.81466	0.0820721	34.295	9.32672e-258	9.18444e-256	4377.88	620.827	283.964	40.269	ENSMUSG00000015312	growth arrest and DNA-damage-inducible 45 beta [Source:MGI Symbol;Acc:MGI:107776]
Rab20	782.503	3.73114	0.108814	34.2892	1.13522e-257	1.11223e-255	1170.31	88.0714	133.106	10.0169	ENSMUSG00000031504	RAB20, member RAS oncogene family [Source:MGI Symbol;Acc:MGI:102789]
Spi1	1676.35	7.22491	0.210938	34.2513	4.16777e-257	4.06274e-255	2329.82	14.6259	143.524	0.901005	ENSMUSG00000002111	spleen focus forming virus (SFFV) proviral integration oncogene [Source:MGI Symbol;Acc:MGI:98282]
Nfkbid	2474.21	6.20623	0.181668	34.1625	8.72657e-256	8.46389e-254	2785.63	36.4056	113.805	1.48732	ENSMUSG00000036931	nuclear factor of kappa light polypeptide gene enhancer in B cells inhibitor, delta [Source:MGI Symbol;Acc:MGI:3041243]
Parp10	3651.8	3.78293	0.110773	34.1503	1.3249e-255	1.27859e-253	5105.44	368.04	123.489	8.90204	ENSMUSG00000063268	poly (ADP-ribose) polymerase family, member 10 [Source:MGI Symbol;Acc:MGI:3712326]
Txnrd1	3706.27	1.75875	0.0515106	34.1435	1.66958e-255	1.60322e-253	4941.49	1458.72	100.966	29.8049	ENSMUSG00000020250	thioredoxin reductase 1 [Source:MGI Symbol;Acc:MGI:1354175]
Gm1966	4796.76	8.09578	0.2379	34.0302	7.9812e-254	7.626e-252	6345.39	21.1708	58.0251	0.193595	ENSMUSG00000073902	predicted gene 1966 [Source:MGI Symbol;Acc:MGI:3584360]
Ralgds	6940.49	3.86032	0.113551	33.9964	2.51449e-253	2.39075e-251	11219.3	766.635	229.179	15.6602	ENSMUSG00000026821	ral guanine nucleotide dissociation stimulator [Source:MGI Symbol;Acc:MGI:107485]
Nrros	880.842	4.21088	0.124435	33.8401	5.07018e-251	4.79704e-249	1096.69	58.2943	25.3041	1.34503	ENSMUSG00000052384	negative regulator of reactive oxygen species [Source:MGI Symbol;Acc:MGI:2445095]
Lpcat2	1366.23	3.63714	0.107617	33.7971	2.17225e-250	2.0452e-248	1469.97	117.427	43.1107	3.44386	ENSMUSG00000033192	lysophosphatidylcholine acyltransferase 2 [Source:MGI Symbol;Acc:MGI:3606214]
Sdcbp	5549.23	2.17277	0.0644145	33.7311	2.02612e-249	1.89836e-247	6721.29	1488.69	216.19	47.8835	ENSMUSG00000028249	syndecan binding protein [Source:MGI Symbol;Acc:MGI:1337026]
Cd300lf	5050.8	9.37288	0.277898	33.7277	2.26676e-249	2.11356e-247	5993.83	7.81727	261.112	0.340547	ENSMUSG00000047798	CD300 molecule like family member F [Source:MGI Symbol;Acc:MGI:2442359]
Tgif1	1781.17	3.44337	0.102242	33.6787	1.185e-248	1.0996e-246	2545.65	232.846	78.1755	7.15058	ENSMUSG00000047407	TGFB-induced factor homeobox 1 [Source:MGI Symbol;Acc:MGI:1194497]
Ftl1	22980.7	2.46927	0.0733823	33.6494	3.18116e-248	2.93778e-246	37121.3	6689.7	3142.57	566.329	ENSMUSG00000050708	ferritin light polypeptide 1 [Source:MGI Symbol;Acc:MGI:95589]
Amdhd2	1106.52	3.00664	0.0893594	33.6466	3.50048e-248	3.21728e-246	2199.74	273.483	123.47	15.3504	ENSMUSG00000036820	amidohydrolase domain containing 2 [Source:MGI Symbol;Acc:MGI:2443978]
Dock2	3255.78	4.82001	0.143295	33.637	4.82451e-248	4.41317e-246	5271.55	183.378	67.4695	2.34701	ENSMUSG00000020143	dedicator of cyto-kinesis 2 [Source:MGI Symbol;Acc:MGI:2149010]
Socs1	1351.5	3.22007	0.0957518	33.6293	6.25977e-248	5.69905e-246	1671.43	178.557	102.504	10.9504	ENSMUSG00000038037	suppressor of cytokine signaling 1 [Source:MGI Symbol;Acc:MGI:1354910]
Irf5	1031.43	3.44934	0.102592	33.6217	8.07372e-248	7.31601e-246	1272.89	116.051	43.6982	3.98403	ENSMUSG00000029771	interferon regulatory factor 5 [Source:MGI Symbol;Acc:MGI:1350924]
Rab8b	2016.71	2.46349	0.0734243	33.5514	8.57752e-247	7.7362e-245	2317.03	418.677	40.048	7.23648	ENSMUSG00000036943	RAB8B, member RAS oncogene family [Source:MGI Symbol;Acc:MGI:2442982]
Herc6	2702.1	4.58355	0.136923	33.4753	1.10121e-245	9.88582e-244	4176.58	171.885	64.9684	2.67375	ENSMUSG00000029798	hect domain and RLD 6 [Source:MGI Symbol;Acc:MGI:1914388]
Parp14	10850.3	4.42027	0.13229	33.4134	8.75625e-245	7.82428e-243	16922.6	780.503	191.647	8.83915	ENSMUSG00000034422	poly (ADP-ribose) polymerase family, member 14 [Source:MGI Symbol;Acc:MGI:1919489]
Ankrd33b	2593.23	3.63624	0.109208	33.2966	4.32123e-243	3.84351e-241	5412.49	431.772	51.6812	4.12277	ENSMUSG00000022237	ankyrin repeat domain 33B [Source:MGI Symbol;Acc:MGI:1917904]
Cybb	1231.51	5.85747	0.17646	33.1944	1.29679e-241	1.14813e-239	1508.71	24.8956	26.0823	0.430391	ENSMUSG00000015340	cytochrome b-245, beta polypeptide [Source:MGI Symbol;Acc:MGI:88574]
Slfn8	2265.91	5.67156	0.171017	33.1638	3.58719e-241	3.16147e-239	2869.78	54.4641	58.753	1.11504	ENSMUSG00000035208	schlafen 8 [Source:MGI Symbol;Acc:MGI:2672859]
Tgtp2	1182.99	5.14557	0.155423	33.1069	2.36513e-240	2.07497e-238	1372.09	37.6395	40.0114	1.0976	ENSMUSG00000078921	T cell specific GTPase 2 [Source:MGI Symbol;Acc:MGI:3710083]
Sh2d3c	3101.15	5.47004	0.165463	33.059	1.15518e-239	1.00887e-237	3978.86	87.3958	88.7619	1.94966	ENSMUSG00000059013	SH2 domain containing 3C [Source:MGI Symbol;Acc:MGI:1351631]
Pirb	1454.91	6.06402	0.183467	33.0523	1.43951e-239	1.25153e-237	1951.8	27.6742	58.7524	0.833038	ENSMUSG00000058818	paired Ig-like receptor B [Source:MGI Symbol;Acc:MGI:894311]
Ptafr	4061.17	9.7664	0.296006	32.994	9.91146e-239	8.57852e-237	6163.03	5.69602	278.071	0.257	ENSMUSG00000056529	platelet-activating factor receptor [Source:MGI Symbol;Acc:MGI:106066]
Sell	1068.04	5.47391	0.166597	32.8572	8.97768e-237	7.73564e-235	1479.96	32.1125	52.3612	1.13614	ENSMUSG00000026581	selectin, lymphocyte [Source:MGI Symbol;Acc:MGI:98279]
Fam134b	2283.69	2.1254	0.0647559	32.8217	2.88847e-236	2.47779e-234	2426.32	554.537	51.6306	11.8002	NA	NA
Tnf	3677.66	9.40551	0.287325	32.7348	4.99536e-235	4.26617e-233	5398.6	6.79488	268.19	0.337553	ENSMUSG00000024401	tumor necrosis factor [Source:MGI Symbol;Acc:MGI:104798]
Tnip1	3057.88	2.83638	0.0868063	32.6747	3.56793e-234	3.03368e-232	3900.13	544.129	105.04	14.6547	ENSMUSG00000020400	TNFAIP3 interacting protein 1 [Source:MGI Symbol;Acc:MGI:1926194]
Jak2	4088.28	2.71628	0.0832516	32.6274	1.67898e-233	1.42131e-231	5466.06	829.407	88.7947	13.4735	ENSMUSG00000024789	Janus kinase 2 [Source:MGI Symbol;Acc:MGI:96629]
1600014C10Rik	985.434	3.16105	0.0969337	32.6104	2.92155e-233	2.46239e-231	1163.22	129.074	27.6871	3.07222	ENSMUSG00000054676	RIKEN cDNA 1600014C10 gene [Source:MGI Symbol;Acc:MGI:1919494]
Prex1	2524.99	3.62214	0.111369	32.5237	4.92939e-232	4.13662e-230	2746.53	221.19	34.5386	2.78155	ENSMUSG00000039621	phosphatidylinositol-3,4,5-trisphosphate-dependent Rac exchange factor 1 [Source:MGI Symbol;Acc:MGI:3040696]
Lfng	1408.19	2.70636	0.0832651	32.5029	9.7088e-232	8.1121e-230	1686.65	257.653	60.6406	9.26344	ENSMUSG00000029570	LFNG O-fucosylpeptide 3-beta-N-acetylglucosaminyltransferase [Source:MGI Symbol;Acc:MGI:1095413]
Kntc1	953.748	5.53585	0.171049	32.3641	8.78e-230	7.30443e-228	2971.93	62.4081	35.0591	0.736212	ENSMUSG00000029414	kinetochore associated 1 [Source:MGI Symbol;Acc:MGI:2673709]
Ier5	4728.11	2.95194	0.0912468	32.3511	1.33714e-229	1.10765e-227	5754.19	740.506	144.501	18.5958	ENSMUSG00000056708	immediate early response 5 [Source:MGI Symbol;Acc:MGI:1337072]
I830012O16Rik	983.982	5.45321	0.168738	32.3176	3.96519e-229	3.2706e-227	1233.7	27.6278	50.3269	1.12703	NA	NA
Ptpre	1318.42	4.05097	0.125509	32.2763	1.50409e-228	1.23534e-226	1880.08	112.351	28.5321	1.70503	ENSMUSG00000041836	protein tyrosine phosphatase, receptor type, E [Source:MGI Symbol;Acc:MGI:97813]
Igsf6	1859.52	5.44804	0.168799	32.2754	1.5507e-228	1.26823e-226	1900.5	42.2153	73.1661	1.62522	ENSMUSG00000035004	immunoglobulin superfamily, member 6 [Source:MGI Symbol;Acc:MGI:1891393]
Gns	7844.72	1.65198	0.0512697	32.2213	8.89091e-228	7.24065e-226	9140.08	2906.65	194.697	61.9158	ENSMUSG00000034707	glucosamine (N-acetyl)-6-sulfatase [Source:MGI Symbol;Acc:MGI:1922862]
Pik3r5	1767.42	5.09937	0.15829	32.2154	1.07279e-227	8.69997e-226	2448.79	69.9302	46.0893	1.31617	ENSMUSG00000020901	phosphoinositide-3-kinase regulatory subunit 5 [Source:MGI Symbol;Acc:MGI:2443588]
B4galt5	2106.58	2.20771	0.0685597	32.2013	1.69082e-227	1.36546e-225	2455.93	531.047	47.9719	10.373	ENSMUSG00000017929	UDP-Gal:betaGlcNAc beta 1,4-galactosyltransferase, polypeptide 5 [Source:MGI Symbol;Acc:MGI:1927169]
Bst1	1157.13	5.72825	0.177937	32.1925	2.24397e-227	1.80462e-225	1701.39	30.6816	59.8086	1.07855	ENSMUSG00000029082	bone marrow stromal cell antigen 1 [Source:MGI Symbol;Acc:MGI:105370]
Rbpj	2208.93	2.01351	0.0625898	32.1699	4.65029e-227	3.72428e-225	3210.62	793.118	44.288	10.9405	ENSMUSG00000039191	recombination signal binding protein for immunoglobulin kappa J region [Source:MGI Symbol;Acc:MGI:96522]
Tnfrsf23	590.387	4.86356	0.151186	32.1695	4.72089e-227	3.7652e-225	1075.47	36.1555	26.9007	0.904352	ENSMUSG00000037613	tumor necrosis factor receptor superfamily, member 23 [Source:MGI Symbol;Acc:MGI:1930269]
Trim12c	1126.93	3.40437	0.105948	32.1324	1.55451e-226	1.23472e-224	1838.77	172.312	40.416	3.78741	ENSMUSG00000057143	tripartite motif-containing 12C [Source:MGI Symbol;Acc:MGI:4821183]
Gcnt1	1288.91	3.30513	0.103006	32.0866	6.77636e-226	5.36027e-224	1490.41	149.496	25.9133	2.59924	ENSMUSG00000038843	glucosaminyl (N-acetyl) transferase 1, core 2 [Source:MGI Symbol;Acc:MGI:95676]
Tfcp2l1	1204.25	-2.64617	0.0829421	-31.9038	2.36659e-223	1.86439e-221	487.427	3060.26	4.31781	27.109	ENSMUSG00000026380	transcription factor CP2-like 1 [Source:MGI Symbol;Acc:MGI:2444691]
Ank3	2375.97	-1.8694	0.0586459	-31.876	5.74534e-223	4.50776e-221	1503.48	5494.88	11.5546	42.2296	ENSMUSG00000069601	ankyrin 3, epithelial [Source:MGI Symbol;Acc:MGI:88026]
Hck	1347.06	6.51311	0.204638	31.8274	2.70367e-222	2.11269e-220	1525.85	15.6726	59.8942	0.615195	ENSMUSG00000003283	hemopoietic cell kinase [Source:MGI Symbol;Acc:MGI:96052]
Srgn	4830.69	6.0745	0.191297	31.7544	2.76349e-221	2.15073e-219	5605.68	79.6718	490.749	6.97486	ENSMUSG00000020077	serglycin [Source:MGI Symbol;Acc:MGI:97756]
Nod2	1088.35	7.02954	0.221812	31.6914	2.03972e-220	1.58107e-218	1905.39	13.3009	33.8596	0.236362	ENSMUSG00000055994	nucleotide-binding oligomerization domain containing 2 [Source:MGI Symbol;Acc:MGI:2429397]
Nfkbie	2405.57	4.36832	0.138431	31.5559	1.48994e-218	1.1503e-216	3493.06	167.177	118.48	5.67042	ENSMUSG00000023947	nuclear factor of kappa light polypeptide gene enhancer in B cells inhibitor, epsilon [Source:MGI Symbol;Acc:MGI:1194908]
Sod2	3073.83	2.20565	0.0699937	31.5121	5.93901e-218	4.56689e-216	3875.46	838.691	83.2221	18.0102	ENSMUSG00000006818	superoxide dismutase 2, mitochondrial [Source:MGI Symbol;Acc:MGI:98352]
Itgax	1379.43	6.6143	0.210364	31.4421	5.37635e-217	4.11781e-215	2215.67	21.1792	45.2037	0.432093	ENSMUSG00000030789	integrin alpha X [Source:MGI Symbol;Acc:MGI:96609]
Unc93b1	1583.59	2.3871	0.0760146	31.4031	1.83325e-216	1.39856e-214	1948.79	372.065	70.6216	13.4832	ENSMUSG00000036908	unc-93 homolog B1, TLR signaling regulator [Source:MGI Symbol;Acc:MGI:1859307]
Clec4e	3330.7	9.67717	0.308799	31.3381	1.4124e-215	1.07326e-213	5277.03	5.02405	172.027	0.163779	ENSMUSG00000030142	C-type lectin domain family 4, member e [Source:MGI Symbol;Acc:MGI:1861232]
Trim30d	1370.26	4.31995	0.137928	31.3204	2.46426e-215	1.8652e-213	1867.48	92.492	40.8068	2.02107	ENSMUSG00000057596	tripartite motif-containing 30D [Source:MGI Symbol;Acc:MGI:3035181]
Cd84	1970.02	6.5316	0.209092	31.238	3.25037e-214	2.4506e-212	2673.73	27.1206	35.1126	0.35616	ENSMUSG00000038147	CD84 antigen [Source:MGI Symbol;Acc:MGI:1336885]
Il2rg	647.713	4.51435	0.14476	31.185	1.70007e-213	1.27677e-211	990.221	42.5448	50.443	2.16728	ENSMUSG00000031304	interleukin 2 receptor, gamma chain [Source:MGI Symbol;Acc:MGI:96551]
Ampd3	1632.84	3.55782	0.114461	31.0832	4.05739e-212	3.03533e-210	2476.12	208.433	47.6076	4.00747	ENSMUSG00000005686	adenosine monophosphate deaminase 3 [Source:MGI Symbol;Acc:MGI:1096344]
Tagap	983.319	3.75577	0.120849	31.0782	4.74631e-212	3.53701e-210	1098.58	80.7446	29.3279	2.15556	ENSMUSG00000033450	T cell activation Rho GTPase activating protein [Source:MGI Symbol;Acc:MGI:3615484]
Pmaip1	1211.98	6.30259	0.202801	31.0778	4.8128e-212	3.57276e-210	1363.14	16.4788	42.1768	0.509868	ENSMUSG00000024521	phorbol-12-myristate-13-acetate-induced protein 1 [Source:MGI Symbol;Acc:MGI:1930146]
Gm16894	1363.13	6.56703	0.211522	31.0466	1.26853e-211	9.38084e-210	1590.32	15.4464	152.206	1.47833	ENSMUSG00000097899	predicted gene, 16894 [Source:MGI Symbol;Acc:MGI:4439818]
Xaf1	1016.49	3.57577	0.115235	31.0304	2.09931e-211	1.54652e-209	926.533	76.8078	29.2857	2.42773	ENSMUSG00000040483	XIAP associated factor 1 [Source:MGI Symbol;Acc:MGI:3772572]
Nckap1l	3508.25	5.16738	0.166576	31.0212	2.78943e-211	2.0471e-209	3247.57	88.0706	56.5361	1.5332	ENSMUSG00000022488	NCK associated protein 1 like [Source:MGI Symbol;Acc:MGI:1926063]
Trpv2	731.426	4.78985	0.154677	30.9668	1.50957e-210	1.10364e-208	1140.7	40.0519	34.0498	1.19554	ENSMUSG00000018507	transient receptor potential cation channel, subfamily V, member 2 [Source:MGI Symbol;Acc:MGI:1341836]
Cebpb	12094.7	2.51991	0.0814285	30.9463	2.84625e-210	2.07304e-208	14630.9	2543.83	791.467	137.61	ENSMUSG00000056501	CCAAT/enhancer binding protein (C/EBP), beta [Source:MGI Symbol;Acc:MGI:88373]
Tpd52	2403.4	2.00263	0.0647157	30.9451	2.95674e-210	2.14541e-208	2253.99	560.605	72.7847	18.1027	ENSMUSG00000027506	tumor protein D52 [Source:MGI Symbol;Acc:MGI:107749]
Fcgr3	1785.1	7.78698	0.251649	30.9438	3.07429e-210	2.22235e-208	2250.59	8.95671	136.594	0.543606	ENSMUSG00000059498	Fc receptor, IgG, low affinity III [Source:MGI Symbol;Acc:MGI:95500]
Ptpn1	4175.42	2.1406	0.0691889	30.9384	3.63365e-210	2.61691e-208	3848.84	871.192	75.0192	16.9807	ENSMUSG00000027540	protein tyrosine phosphatase, non-receptor type 1 [Source:MGI Symbol;Acc:MGI:97805]
Tnfrsf1a	3188.23	1.71586	0.0555155	30.9077	9.41932e-210	6.75845e-208	4073.91	1239.2	155.238	47.22	ENSMUSG00000030341	tumor necrosis factor receptor superfamily, member 1a [Source:MGI Symbol;Acc:MGI:1314884]
Sgms2	2220.86	2.44402	0.0790808	30.9054	1.01102e-209	7.22732e-208	2246.1	411.527	31.8555	5.83652	ENSMUSG00000050931	sphingomyelin synthase 2 [Source:MGI Symbol;Acc:MGI:1921692]
Fcer1g	1614.13	7.64961	0.248009	30.8441	6.7137e-209	4.78159e-207	2223.59	9.68974	277.5	1.20926	ENSMUSG00000058715	Fc receptor, IgE, high affinity I, gamma polypeptide [Source:MGI Symbol;Acc:MGI:95496]
Ncf4	1788.83	6.97591	0.226219	30.8369	8.38579e-209	5.95052e-207	2049.08	15.0558	115.725	0.850303	ENSMUSG00000071715	neutrophil cytosolic factor 4 [Source:MGI Symbol;Acc:MGI:109186]
Gm12250	1546.13	7.09817	0.230784	30.7567	9.9347e-208	7.0238e-206	1687.63	11.2206	51.2892	0.341007	ENSMUSG00000082292	predicted gene 12250 [Source:MGI Symbol;Acc:MGI:3649299]
Abca3	7150.16	-2.51818	0.0818773	-30.7555	1.03181e-207	7.25068e-206	3284.18	18867.8	41.6248	239.138	ENSMUSG00000024130	ATP-binding cassette, sub-family A (ABC1), member 3 [Source:MGI Symbol;Acc:MGI:1351617]
Casp4	915.088	3.82198	0.12427	30.7555	1.03308e-207	7.25068e-206	1371.53	96.2166	78.6493	5.51748	ENSMUSG00000033538	caspase 4, apoptosis-related cysteine peptidase [Source:MGI Symbol;Acc:MGI:107700]
Cap1	4411.58	1.95842	0.0637005	30.7441	1.46505e-207	1.02453e-205	5525.98	1419.31	189.627	48.7044	ENSMUSG00000028656	CAP, adenylate cyclase-associated protein 1 (yeast) [Source:MGI Symbol;Acc:MGI:88262]
Slc40a1	977.751	4.01167	0.130503	30.7401	1.65915e-207	1.15607e-205	1455.26	89.2088	35.3556	2.16733	ENSMUSG00000025993	solute carrier family 40 (iron-regulated transporter), member 1 [Source:MGI Symbol;Acc:MGI:1315204]
Gpr132	986.787	4.77062	0.155373	30.7042	4.99599e-207	3.46862e-205	1328.12	47.6345	44.7155	1.60378	ENSMUSG00000021298	G protein-coupled receptor 132 [Source:MGI Symbol;Acc:MGI:1890220]
Fam196b	587.395	4.97817	0.162146	30.7018	5.3882e-207	3.72751e-205	1080.71	33.3013	16.523	0.509142	ENSMUSG00000069911	family with sequence similarity 196, member B [Source:MGI Symbol;Acc:MGI:3643491]
Plekho2	5969.19	3.16887	0.103583	30.5925	1.53944e-205	1.06117e-203	8436.39	932.756	135.122	14.9396	ENSMUSG00000050721	pleckstrin homology domain containing, family O member 2 [Source:MGI Symbol;Acc:MGI:2143132]
Snx20	1217.52	7.13273	0.233206	30.5856	1.90463e-205	1.30823e-203	1934.8	12.8124	110.795	0.733697	ENSMUSG00000031662	sorting nexin 20 [Source:MGI Symbol;Acc:MGI:1918857]
Zc3h12a	2146.8	3.0715	0.100482	30.5675	3.30696e-205	2.26339e-203	2865.42	339.396	83.8859	9.93591	ENSMUSG00000042677	zinc finger CCCH type containing 12A [Source:MGI Symbol;Acc:MGI:2385891]
Jak1	4077.41	1.3774	0.0451594	30.5007	2.54763e-204	1.73752e-202	5204.89	2002.55	80.6587	31.0329	ENSMUSG00000028530	Janus kinase 1 [Source:MGI Symbol;Acc:MGI:96628]
Itga5	2698.03	2.72532	0.0894213	30.4773	5.2099e-204	3.54071e-202	3141.74	472.923	59.0773	8.89284	ENSMUSG00000000555	integrin alpha 5 (fibronectin receptor alpha) [Source:MGI Symbol;Acc:MGI:96604]
Lgi3	1794.7	-3.37342	0.110777	-30.4522	1.12041e-203	7.58776e-202	542.658	5663.8	14.0086	146.21	ENSMUSG00000033595	leucine-rich repeat LGI family, member 3 [Source:MGI Symbol;Acc:MGI:2182619]
Cyth4	1352.58	5.5054	0.18092	30.4301	2.19935e-203	1.48426e-201	1563.79	33.2849	46.0099	0.979313	ENSMUSG00000018008	cytohesin 4 [Source:MGI Symbol;Acc:MGI:2441702]
Parp9	2016.52	2.96198	0.0973394	30.4294	2.24445e-203	1.50941e-201	2250.4	287.002	51.8508	6.61274	ENSMUSG00000022906	poly (ADP-ribose) polymerase family, member 9 [Source:MGI Symbol;Acc:MGI:1933117]
Oas2	3298.73	5.05203	0.166054	30.424	2.64884e-203	1.77518e-201	4472.74	131.486	95.054	2.79431	ENSMUSG00000032690	2'-5' oligoadenylate synthetase 2 [Source:MGI Symbol;Acc:MGI:2180852]
Atp6v1c1	1265.76	2.38496	0.0784086	30.417	3.27053e-203	2.18424e-201	1701.97	325.028	66.6164	12.7218	ENSMUSG00000022295	ATPase, H+ transporting, lysosomal V1 subunit C1 [Source:MGI Symbol;Acc:MGI:1913585]
Il10ra	1400.76	5.84325	0.192206	30.401	5.33416e-203	3.55016e-201	1593.73	26.5611	37.4671	0.624427	ENSMUSG00000032089	interleukin 10 receptor, alpha [Source:MGI Symbol;Acc:MGI:96538]
Tlr13	2451.19	8.13611	0.26764	30.3995	5.58303e-203	3.70302e-201	2552.23	7.74158	52.2127	0.158375	ENSMUSG00000033777	toll-like receptor 13 [Source:MGI Symbol;Acc:MGI:3045213]
Plcg2	1056.81	4.19242	0.138072	30.3639	1.64662e-202	1.0884e-200	1475.85	79.8168	28.1975	1.52497	ENSMUSG00000034330	phospholipase C, gamma 2 [Source:MGI Symbol;Acc:MGI:97616]
Pygl	2105.38	2.08998	0.0688778	30.3433	3.07798e-202	2.02758e-200	2052.34	481.97	59.742	14.0298	ENSMUSG00000021069	liver glycogen phosphorylase [Source:MGI Symbol;Acc:MGI:97829]
Tgfbr1	2271.7	2.22023	0.0732257	30.3203	6.18803e-202	4.06242e-200	3138.31	671.803	45.4834	9.73641	ENSMUSG00000007613	transforming growth factor, beta receptor I [Source:MGI Symbol;Acc:MGI:98728]
Dusp1	27254.2	1.4896	0.0491324	30.3181	6.61616e-202	4.32876e-200	29690.9	10567.3	1255.47	446.835	ENSMUSG00000024190	dual specificity phosphatase 1 [Source:MGI Symbol;Acc:MGI:105120]
F10	2069.3	8.13271	0.268523	30.2869	1.70731e-201	1.11327e-199	2518.06	7.90466	76.7828	0.241035	ENSMUSG00000031444	coagulation factor X [Source:MGI Symbol;Acc:MGI:103107]
Asprv1	3800.39	6.7537	0.223339	30.2397	7.12777e-201	4.63209e-199	1734.1	14.9843	93.0108	0.803701	ENSMUSG00000033508	aspartic peptidase, retroviral-like 1 [Source:MGI Symbol;Acc:MGI:1915105]
Psd4	1828.65	3.50617	0.116134	30.1909	3.12313e-200	2.02281e-198	2849.94	248.874	49.9741	4.36404	ENSMUSG00000026979	pleckstrin and Sec7 domain containing 4 [Source:MGI Symbol;Acc:MGI:2674093]
Lmnb1	2219.57	2.8965	0.0960604	30.1529	9.83933e-200	6.35147e-198	3256.17	435.02	94.0511	12.5651	ENSMUSG00000024590	lamin B1 [Source:MGI Symbol;Acc:MGI:96795]
Gpr35	1021.27	6.00564	0.199254	30.1406	1.42391e-199	9.16094e-198	1367.36	20.4194	24.963	0.372783	ENSMUSG00000026271	G protein-coupled receptor 35 [Source:MGI Symbol;Acc:MGI:1929509]
Fam20c	1236.34	3.17141	0.105657	30.016	6.06606e-198	3.88973e-196	2076.71	229.173	56.8255	6.27091	ENSMUSG00000025854	family with sequence similarity 20, member C [Source:MGI Symbol;Acc:MGI:2136853]
Arg2	902.432	3.77586	0.125841	30.0051	8.42395e-198	5.3838e-196	1210.88	87.267	70.172	5.05724	ENSMUSG00000021125	arginase type II [Source:MGI Symbol;Acc:MGI:1330806]
Frrs1	891.045	4.29361	0.14311	30.0021	9.20457e-198	5.86328e-196	1556.73	78.6355	49.625	2.50672	ENSMUSG00000033386	ferric-chelate reductase 1 [Source:MGI Symbol;Acc:MGI:108076]
Il1a	2947.16	9.8344	0.328003	29.9826	1.65417e-197	1.05023e-195	5929.98	5.203	246.683	0.216441	ENSMUSG00000027399	interleukin 1 alpha [Source:MGI Symbol;Acc:MGI:96542]
Klf6	8808.11	1.5881	0.0529823	29.9741	2.13585e-197	1.35161e-195	11302.7	3755.2	220.097	73.1245	ENSMUSG00000000078	Kruppel-like factor 6 [Source:MGI Symbol;Acc:MGI:1346318]
Rab15	2154.06	2.1316	0.0711501	29.9592	3.3401e-197	2.10678e-195	3070.61	699.958	80.6621	18.3873	ENSMUSG00000021062	RAB15, member RAS oncogene family [Source:MGI Symbol;Acc:MGI:1916865]
Btg1	12328	2.92143	0.0976175	29.9273	8.6783e-197	5.45602e-195	16144.8	2121.25	264.73	34.7825	ENSMUSG00000036478	B cell translocation gene 1, anti-proliferative [Source:MGI Symbol;Acc:MGI:88215]
Trim25	3939.71	2.19342	0.0733198	29.9158	1.22723e-196	7.69052e-195	4565.54	995.389	67.3933	14.6932	ENSMUSG00000000275	tripartite motif-containing 25 [Source:MGI Symbol;Acc:MGI:102749]
Clcn7	2355.43	2.7526	0.0920566	29.9011	1.90243e-196	1.18831e-194	4195.09	620.067	84.7868	12.5322	ENSMUSG00000036636	chloride channel, voltage-sensitive 7 [Source:MGI Symbol;Acc:MGI:1347048]
Relb	1295.3	2.74925	0.0921066	29.8485	9.17289e-196	5.71116e-194	1871.91	277.55	69.8707	10.3598	ENSMUSG00000002983	avian reticuloendotheliosis viral (v-rel) oncogene related B [Source:MGI Symbol;Acc:MGI:103289]
AI607873	1996.76	4.85776	0.162854	29.8289	1.64653e-195	1.02185e-193	2421.57	81.4025	57.0922	1.91919	NA	NA
Cpm	1919.05	-2.84945	0.0955396	-29.8248	1.86183e-195	1.15177e-193	765.982	5550.11	12.1078	87.7304	ENSMUSG00000020183	carboxypeptidase M [Source:MGI Symbol;Acc:MGI:1917824]
Pxn	4640.2	2.14638	0.0721162	29.7627	1.18629e-194	7.3152e-193	7189.33	1621.33	155.033	34.963	ENSMUSG00000029528	paxillin [Source:MGI Symbol;Acc:MGI:108295]
Nos2	1511.28	3.86957	0.130311	29.695	8.90676e-194	5.47482e-192	1139.82	76.3847	23.4583	1.57205	ENSMUSG00000020826	nitric oxide synthase 2, inducible [Source:MGI Symbol;Acc:MGI:97361]
Clec2d	1363.24	2.55273	0.0861521	29.6305	6.05741e-193	3.71156e-191	1784.85	302.076	120.73	20.433	ENSMUSG00000030157	C-type lectin domain family 2, member d [Source:MGI Symbol;Acc:MGI:2135589]
Abtb2	1674.26	2.6634	0.0901432	29.5463	7.32415e-192	4.47353e-190	2090.31	329.182	37.6591	5.93055	ENSMUSG00000032724	ankyrin repeat and BTB (POZ) domain containing 2 [Source:MGI Symbol;Acc:MGI:2139365]
Psap	23879.6	3.00815	0.101819	29.5441	7.811e-192	4.75584e-190	48874.5	6045.22	1468.51	181.638	ENSMUSG00000004207	prosaposin [Source:MGI Symbol;Acc:MGI:97783]
Apobr	1083.85	5.45879	0.18481	29.5373	9.56736e-192	5.80691e-190	1664.63	36.6481	37.9814	0.836187	ENSMUSG00000042759	apolipoprotein B receptor [Source:MGI Symbol;Acc:MGI:2176230]
Usp18	1316.15	2.96449	0.100593	29.4702	6.94607e-191	4.2027e-189	1477.93	188.164	68.528	8.72471	ENSMUSG00000030107	ubiquitin specific peptidase 18 [Source:MGI Symbol;Acc:MGI:1344364]
Psme2	1175.43	2.62003	0.0889259	29.4631	8.55731e-191	5.1614e-189	1604.38	260.656	134.848	21.9082	ENSMUSG00000079197	proteasome (prosome, macropain) activator subunit 2 (PA28 beta) [Source:MGI Symbol;Acc:MGI:1096365]
Tgfbi	2870.38	1.85095	0.062832	29.4586	9.76028e-191	5.86864e-189	3532.95	978.044	108.333	29.9903	ENSMUSG00000035493	transforming growth factor, beta induced [Source:MGI Symbol;Acc:MGI:99959]
Bach1	2861.2	1.70803	0.0580382	29.4294	2.3074e-190	1.38308e-188	3571.08	1091.45	50.0592	15.2998	ENSMUSG00000025612	BTB and CNC homology 1, basic leucine zipper transcription factor 1 [Source:MGI Symbol;Acc:MGI:894680]
Fmnl2	3755.5	3.13143	0.106453	29.4162	3.40752e-190	2.03617e-188	4339.27	491.672	60.9005	6.90048	ENSMUSG00000036053	formin-like 2 [Source:MGI Symbol;Acc:MGI:1918659]
Pik3cd	1629.64	3.5519	0.120758	29.4134	3.70408e-190	2.20656e-188	1606.01	135.783	24.4044	2.06331	ENSMUSG00000039936	phosphatidylinositol-4,5-bisphosphate 3-kinase catalytic subunit delta [Source:MGI Symbol;Acc:MGI:1098211]
Mvp	2532.56	1.56522	0.0532585	29.3892	7.54998e-190	4.48376e-188	3015.05	1018.5	88.1092	29.7637	ENSMUSG00000030681	major vault protein [Source:MGI Symbol;Acc:MGI:1925638]
Il1f9	2445.18	9.74501	0.331694	29.3796	1.00231e-189	5.93425e-188	4727.92	4.19361	235.728	0.209087	ENSMUSG00000044103	interleukin 1 family, member 9 [Source:MGI Symbol;Acc:MGI:2449929]
Ccr1	2924.67	8.88099	0.303106	29.2999	1.03912e-188	6.13334e-187	3189.24	5.33766	92.5084	0.154826	ENSMUSG00000025804	chemokine (C-C motif) receptor 1 [Source:MGI Symbol;Acc:MGI:104618]
Fgl2	2246.06	3.51612	0.12019	29.2547	3.91809e-188	2.30558e-186	2499.03	216.299	54.4476	4.71262	ENSMUSG00000039899	fibrinogen-like protein 2 [Source:MGI Symbol;Acc:MGI:103266]
Wipf1	1999.38	2.24649	0.0767962	29.2526	4.16001e-188	2.4405e-186	2749.8	577.88	47.2594	9.93173	ENSMUSG00000075284	WAS/WASL interacting protein family, member 1 [Source:MGI Symbol;Acc:MGI:2178801]
Itga9	2376.25	-1.70849	0.0584815	-29.2142	1.28112e-187	7.49302e-186	1498.12	4904.63	17.349	56.7979	ENSMUSG00000039115	integrin alpha 9 [Source:MGI Symbol;Acc:MGI:104756]
Pde4b	3026.94	3.19732	0.10946	29.21	1.44548e-187	8.42878e-186	3899.94	422.685	53.0745	5.75234	ENSMUSG00000028525	phosphodiesterase 4B, cAMP specific [Source:MGI Symbol;Acc:MGI:99557]
Slc39a14	1883.52	2.37355	0.0813349	29.1824	3.24527e-187	1.88666e-185	1801.97	346.97	28.4126	5.47085	ENSMUSG00000022094	solute carrier family 39 (zinc transporter), member 14 [Source:MGI Symbol;Acc:MGI:2384851]
Lasp1	6600.64	1.74562	0.059829	29.1768	3.81691e-187	2.21232e-185	8312.28	2476.57	198.829	59.2393	ENSMUSG00000038366	LIM and SH3 protein 1 [Source:MGI Symbol;Acc:MGI:109656]
Trafd1	4099.66	2.79422	0.09581	29.1642	5.52111e-187	3.19051e-185	4927.99	707.214	162.78	23.3606	ENSMUSG00000042726	TRAF type zinc finger domain containing 1 [Source:MGI Symbol;Acc:MGI:1923551]
Ccl6	1227.36	5.82355	0.199794	29.1477	8.93815e-187	5.14971e-185	1449.94	24.263	82.9145	1.38747	ENSMUSG00000018927	chemokine (C-C motif) ligand 6 [Source:MGI Symbol;Acc:MGI:98263]
Slc26a9	857.72	-2.08147	0.0714131	-29.1469	9.14303e-187	5.25207e-185	478.02	2025.6	10.784	45.6968	ENSMUSG00000042268	solute carrier family 26, member 9 [Source:MGI Symbol;Acc:MGI:2444594]
Slc25a37	3462.51	3.92189	0.134753	29.1044	3.15959e-186	1.80959e-184	5274.91	343.859	104.075	6.78441	ENSMUSG00000034248	solute carrier family 25, member 37 [Source:MGI Symbol;Acc:MGI:1914962]
Ifi47	2428.82	5.41168	0.186114	29.0772	6.97187e-186	3.98119e-184	3091.91	70.1659	126.129	2.86231	ENSMUSG00000078920	interferon gamma inducible protein 47 [Source:MGI Symbol;Acc:MGI:99448]
Ptgs2	2801.6	2.89726	0.0996458	29.0756	7.31457e-186	4.16456e-184	5436.95	726.202	107.712	14.3869	ENSMUSG00000032487	prostaglandin-endoperoxide synthase 2 [Source:MGI Symbol;Acc:MGI:97798]
Dhx58	782.803	3.463	0.119527	28.9724	1.4639e-184	8.31023e-183	866.988	77.6592	29.5168	2.64393	ENSMUSG00000017830	DEXH (Asp-Glu-X-His) box polypeptide 58 [Source:MGI Symbol;Acc:MGI:1931560]
Crlf2	769.145	3.03318	0.104874	28.922	6.30921e-184	3.57109e-182	803.266	97.1858	48.5014	5.8681	ENSMUSG00000033467	cytokine receptor-like factor 2 [Source:MGI Symbol;Acc:MGI:1889506]
Fbxl5	8099.12	3.04029	0.10519	28.9029	1.09825e-183	6.19807e-182	7405.88	895.213	182.737	22.089	ENSMUSG00000039753	F-box and leucine-rich repeat protein 5 [Source:MGI Symbol;Acc:MGI:2152883]
Ncoa3	3502.29	2.26866	0.0785494	28.8819	2.01565e-183	1.13423e-181	5780.5	1196.54	63.0299	13.0469	ENSMUSG00000027678	nuclear receptor coactivator 3 [Source:MGI Symbol;Acc:MGI:1276535]
Il10rb	1761.63	2.63899	0.0914348	28.8619	3.58802e-183	2.01315e-181	2732.6	437.143	121.293	19.4038	ENSMUSG00000022969	interleukin 10 receptor, beta [Source:MGI Symbol;Acc:MGI:109380]
Mapkapk2	5784.65	2.00992	0.0696436	28.8601	3.78975e-183	2.12017e-181	6931.77	1717.96	221.744	54.9566	ENSMUSG00000016528	MAP kinase-activated protein kinase 2 [Source:MGI Symbol;Acc:MGI:109298]
Fam65b	1964.25	3.9008	0.135221	28.8475	5.44599e-183	3.03795e-181	1519.79	100.169	16.936	1.11624	NA	NA
Cotl1	1951.56	2.51255	0.0874159	28.7425	1.12457e-181	6.25516e-180	2103.73	367.729	105.401	18.424	ENSMUSG00000031827	coactosin-like 1 (Dictyostelium) [Source:MGI Symbol;Acc:MGI:1919292]
Myh14	3268.25	-1.55896	0.0543026	-28.7088	2.96209e-181	1.64285e-179	2348.32	6927.04	29.2932	86.4087	ENSMUSG00000030739	myosin, heavy polypeptide 14 [Source:MGI Symbol;Acc:MGI:1919210]
Arrb2	1367.38	2.62072	0.0912949	28.7061	3.20352e-181	1.77167e-179	1203.9	195.087	49.7286	8.05832	ENSMUSG00000060216	arrestin, beta 2 [Source:MGI Symbol;Acc:MGI:99474]
Ptbp3	4179.37	1.99842	0.0696878	28.6767	7.44026e-181	4.10298e-179	5273.11	1317.35	62.8557	15.7029	ENSMUSG00000028382	polypyrimidine tract binding protein 3 [Source:MGI Symbol;Acc:MGI:1923334]
Klhdc4	916.055	2.88582	0.100669	28.6664	1.00237e-180	5.51191e-179	1292.85	174.429	50.9673	6.87642	ENSMUSG00000040263	kelch domain containing 4 [Source:MGI Symbol;Acc:MGI:2384569]
Mtcl1	903.835	-2.15871	0.0753976	-28.6311	2.75839e-180	1.51249e-178	505.914	2262.75	5.70819	25.5304	ENSMUSG00000052105	microtubule crosslinking factor 1 [Source:MGI Symbol;Acc:MGI:1915867]
Map3k8	935.657	3.62205	0.126865	28.5504	2.77851e-179	1.51921e-177	1173.39	94.3119	38.4345	3.0892	ENSMUSG00000024235	mitogen-activated protein kinase kinase kinase 8 [Source:MGI Symbol;Acc:MGI:1346878]
4933426M11Rik	4216.32	1.78476	0.0625735	28.5227	6.12852e-179	3.34143e-177	5322.09	1542.88	86.2853	25.0142	NA	NA
Dgkz	6666.54	3.05976	0.107512	28.4598	3.68789e-178	2.00507e-176	8092.43	965.021	151.961	18.1214	ENSMUSG00000040479	diacylglycerol kinase zeta [Source:MGI Symbol;Acc:MGI:1278339]
Trex1	1049.36	3.35615	0.118023	28.4365	7.16286e-178	3.88344e-176	1039.83	100.896	75.0991	7.28694	ENSMUSG00000049734	three prime repair exonuclease 1 [Source:MGI Symbol;Acc:MGI:1328317]
Ddx60	2776.69	4.29366	0.151395	28.3607	6.17762e-177	3.3399e-175	3753.78	188.38	51.4693	2.58294	ENSMUSG00000037921	DEAD (Asp-Glu-Ala-Asp) box polypeptide 60 [Source:MGI Symbol;Acc:MGI:2384570]
Atp8b4	956.637	5.42294	0.191358	28.3393	1.1335e-176	6.11109e-175	1430.91	32.396	21.2519	0.481147	ENSMUSG00000060131	ATPase, class I, type 8B, member 4 [Source:MGI Symbol;Acc:MGI:1859664]
Irf9	1665.71	2.38521	0.0843371	28.2819	5.77295e-176	3.10372e-174	2336.29	445.706	71.3725	13.6161	ENSMUSG00000002325	interferon regulatory factor 9 [Source:MGI Symbol;Acc:MGI:107587]
Ggta1	575.617	3.54832	0.125485	28.2768	6.66585e-176	3.57382e-174	927.95	78.513	21.2495	1.7979	ENSMUSG00000035778	glycoprotein galactosyltransferase alpha 1, 3 [Source:MGI Symbol;Acc:MGI:95704]
Arhgap25	851.257	4.7688	0.168721	28.2645	9.45409e-176	5.05466e-174	1008.41	36.268	19.4247	0.698622	ENSMUSG00000030047	Rho GTPase activating protein 25 [Source:MGI Symbol;Acc:MGI:2443687]
Jdp2	1606.02	2.99556	0.105992	28.2622	1.00855e-175	5.37736e-174	2183.3	272.397	95.3144	11.8918	ENSMUSG00000034271	Jun dimerization protein 2 [Source:MGI Symbol;Acc:MGI:1932093]
Clic5	1063.26	1.85717	0.0657477	28.2469	1.55476e-175	8.26678e-174	2060.43	567.503	28.8239	7.93896	ENSMUSG00000023959	chloride intracellular channel 5 [Source:MGI Symbol;Acc:MGI:1917912]
Gab2	2401.27	2.04502	0.0724676	28.2197	3.35085e-175	1.77678e-173	2734.4	660.616	37.3737	9.02928	ENSMUSG00000004508	growth factor receptor bound protein 2-associated protein 2 [Source:MGI Symbol;Acc:MGI:1333854]
Slfn9	417.925	4.09912	0.145278	28.2156	3.76178e-175	1.98921e-173	762.492	43.7018	16.238	0.930672	ENSMUSG00000069793	schlafen 9 [Source:MGI Symbol;Acc:MGI:2445121]
Fcgr2b	1218.64	7.37874	0.261664	28.1994	5.95427e-175	3.13998e-173	1631.96	8.76937	86.6831	0.465793	ENSMUSG00000026656	Fc receptor, IgG, low affinity IIb [Source:MGI Symbol;Acc:MGI:95499]
Plk3	5575.64	3.82817	0.135807	28.1882	8.15495e-175	4.28879e-173	6257.02	435.751	217.071	15.1173	ENSMUSG00000028680	polo like kinase 3 [Source:MGI Symbol;Acc:MGI:109604]
Malt1	2406.39	3.44799	0.12248	28.1515	2.29805e-174	1.20529e-172	3426.88	311.175	56.1911	5.1024	ENSMUSG00000032688	MALT1 paracaspase [Source:MGI Symbol;Acc:MGI:2445027]
Spp1	990.732	7.15343	0.255335	28.0159	1.04063e-172	5.44317e-171	1851.09	11.7926	91.6806	0.584061	ENSMUSG00000029304	secreted phosphoprotein 1 [Source:MGI Symbol;Acc:MGI:98389]
Rab32	859.988	3.89532	0.139063	28.0111	1.18927e-172	6.20381e-171	1016.77	67.637	40.6495	2.70407	ENSMUSG00000019832	RAB32, member RAS oncogene family [Source:MGI Symbol;Acc:MGI:1915094]
Dok3	832.717	4.83929	0.173102	27.9563	5.53118e-172	2.87756e-170	873.671	29.729	46.4058	1.57908	ENSMUSG00000035711	docking protein 3 [Source:MGI Symbol;Acc:MGI:1351490]
Acaca	1534.15	-1.83479	0.0656402	-27.9522	6.20196e-172	3.21785e-170	874.316	3121.38	7.94911	28.379	ENSMUSG00000020532	acetyl-Coenzyme A carboxylase alpha [Source:MGI Symbol;Acc:MGI:108451]
Slfn1	1820.84	8.63332	0.308904	27.9482	6.93029e-172	3.5861e-170	2529.56	5.15826	111.858	0.2281	ENSMUSG00000078763	schlafen 1 [Source:MGI Symbol;Acc:MGI:1313259]
Megf6	1631.15	-2.06003	0.0738012	-27.9132	1.84399e-171	9.51627e-170	1029.83	4298.71	12.2988	51.3377	ENSMUSG00000057751	multiple EGF-like-domains 6 [Source:MGI Symbol;Acc:MGI:1919351]
Etv5	1790.08	-2.90961	0.104259	-27.9075	2.16143e-171	1.11247e-169	680.975	5143.71	14.631	110.515	ENSMUSG00000013089	ets variant 5 [Source:MGI Symbol;Acc:MGI:1096867]
Cd37	628.106	4.57834	0.164229	27.8778	4.96342e-171	2.54784e-169	681.735	27.9498	40.508	1.66075	ENSMUSG00000030798	CD37 antigen [Source:MGI Symbol;Acc:MGI:88330]
Akap12	2265.3	-1.56054	0.0559856	-27.8739	5.52715e-171	2.82969e-169	1862.76	5501.82	24.4861	72.3216	ENSMUSG00000038587	A kinase (PRKA) anchor protein (gravin) 12 [Source:MGI Symbol;Acc:MGI:1932576]
Furin	7051.69	1.84775	0.0663039	27.8679	6.53385e-171	3.33624e-169	7630.9	2116.9	142.448	39.5167	ENSMUSG00000030530	furin (paired basic amino acid cleaving enzyme) [Source:MGI Symbol;Acc:MGI:97513]
Tatdn2	2351.57	2.31775	0.0832266	27.8487	1.11636e-170	5.68517e-169	2996.27	599.499	92.9876	18.6051	ENSMUSG00000056952	TatD DNase domain containing 2 [Source:MGI Symbol;Acc:MGI:3576210]
Kcnc3	863.552	-2.38436	0.0856422	-27.8409	1.38654e-170	7.04251e-169	458.147	2395.92	7.25728	37.9525	ENSMUSG00000062785	potassium voltage gated channel, Shaw-related subfamily, member 3 [Source:MGI Symbol;Acc:MGI:96669]
Hilpda	584.559	4.24958	0.153072	27.762	1.24688e-169	6.31654e-168	772.635	39.8587	57.3658	2.95938	ENSMUSG00000043421	hypoxia inducible lipid droplet associated [Source:MGI Symbol;Acc:MGI:1916823]
Slc2a3	719.575	3.9358	0.141782	27.7595	1.3379e-169	6.7599e-168	705.847	45.7779	14.6406	0.94952	ENSMUSG00000003153	solute carrier family 2 (facilitated glucose transporter), member 3 [Source:MGI Symbol;Acc:MGI:95757]
Rasgrp4	882.888	5.08745	0.183342	27.7485	1.81871e-169	9.16525e-168	1456.57	41.3301	25.8335	0.733026	ENSMUSG00000030589	RAS guanyl releasing protein 4 [Source:MGI Symbol;Acc:MGI:2386851]
Inhba	707.046	5.73972	0.206965	27.7328	2.81223e-169	1.41351e-167	1397.91	24.9956	75.0765	1.34242	ENSMUSG00000041324	inhibin beta-A [Source:MGI Symbol;Acc:MGI:96570]
Apbb1ip	1776.88	3.72036	0.134159	27.7309	2.96049e-169	1.48416e-167	2049.25	153.529	66.2514	4.96353	ENSMUSG00000026786	amyloid beta (A4) precursor protein-binding, family B, member 1 interacting protein [Source:MGI Symbol;Acc:MGI:1861354]
Il1rap	1106.14	2.57231	0.0929604	27.6711	1.55728e-168	7.78682e-167	1412.62	236.597	13.6696	2.28949	ENSMUSG00000022514	interleukin 1 receptor accessory protein [Source:MGI Symbol;Acc:MGI:104975]
Ppp1r3b	834.534	3.33721	0.120675	27.6545	2.46552e-168	1.22964e-166	1151.55	112.955	22.4133	2.19852	ENSMUSG00000046794	protein phosphatase 1, regulatory subunit 3B [Source:MGI Symbol;Acc:MGI:2177268]
Samsn1	1215.48	6.82966	0.247344	27.612	7.98754e-168	3.97339e-166	1217.2	9.81016	54.1751	0.43663	ENSMUSG00000022876	SAM domain, SH3 domain and nuclear localization signals, 1 [Source:MGI Symbol;Acc:MGI:1914992]
Kcnj15	943.226	-2.22699	0.0808003	-27.5616	3.21056e-167	1.59298e-165	456.952	2146.33	6.86616	32.2507	ENSMUSG00000062609	potassium inwardly-rectifying channel, subfamily J, member 15 [Source:MGI Symbol;Acc:MGI:1310000]
Tapbpl	816.537	2.55987	0.0931093	27.4932	2.12003e-166	1.0492e-164	1263.03	213.656	50.032	8.46348	ENSMUSG00000038213	TAP binding protein-like [Source:MGI Symbol;Acc:MGI:2384853]
Zdhhc3	1496.41	-1.88713	0.0686434	-27.4919	2.19724e-166	1.08463e-164	831.951	3078.34	9.77779	36.1793	ENSMUSG00000025786	zinc finger, DHHC domain containing 3 [Source:MGI Symbol;Acc:MGI:1926134]
Fes	1865.91	4.08936	0.149069	27.4326	1.12036e-165	5.51632e-164	2453.87	142.119	72.956	4.22535	ENSMUSG00000053158	feline sarcoma oncogene [Source:MGI Symbol;Acc:MGI:95514]
Parvg	519.15	3.35464	0.122379	27.412	1.9749e-165	9.69912e-164	695.188	67.8791	20.3011	1.98223	ENSMUSG00000022439	parvin, gamma [Source:MGI Symbol;Acc:MGI:2158329]
Xylt1	2112.02	3.80086	0.138778	27.3881	3.79717e-165	1.86013e-163	2965.21	210.363	79.3143	5.62685	ENSMUSG00000030657	xylosyltransferase 1 [Source:MGI Symbol;Acc:MGI:2451073]
Arhgef3	2328.31	2.73336	0.0998574	27.3727	5.80435e-165	2.83619e-163	2357.57	352.382	42.4554	6.34574	ENSMUSG00000021895	Rho guanine nucleotide exchange factor (GEF) 3 [Source:MGI Symbol;Acc:MGI:1918954]
H2-K2	601.599	4.24393	0.155058	27.3699	6.25576e-165	3.04905e-163	873.986	45.2331	54.2063	2.80545	ENSMUSG00000067203	histocompatibility 2, K region locus 2 [Source:MGI Symbol;Acc:MGI:95906]
Atp6v1c2	597.64	-2.39632	0.0877801	-27.2991	4.34248e-164	2.11119e-162	299.188	1574.47	15.3841	80.9584	ENSMUSG00000020566	ATPase, H+ transporting, lysosomal V1 subunit C2 [Source:MGI Symbol;Acc:MGI:1916025]
Pstpip1	894.519	4.16874	0.152753	27.2907	5.46667e-164	2.65106e-162	1058.97	57.4853	46.9799	2.55026	ENSMUSG00000032322	proline-serine-threonine phosphatase-interacting protein 1 [Source:MGI Symbol;Acc:MGI:1321396]
Ctss	1517.81	6.34245	0.233428	27.171	1.4318e-162	6.92609e-161	1663.27	19.1988	100.429	1.15923	ENSMUSG00000038642	cathepsin S [Source:MGI Symbol;Acc:MGI:107341]
Cers6	2376.08	2.68748	0.0990925	27.1209	5.58625e-162	2.6955e-160	2839.39	438.056	59.3289	9.15315	ENSMUSG00000027035	ceramide synthase 6 [Source:MGI Symbol;Acc:MGI:2442564]
Fmnl3	1447.55	2.93578	0.108264	27.1168	6.24549e-162	3.00609e-160	2239.41	290.5	41.7087	5.41054	ENSMUSG00000023008	formin-like 3 [Source:MGI Symbol;Acc:MGI:109569]
Trpm2	1918.81	6.83418	0.252424	27.0742	1.97994e-161	9.50619e-160	2112	16.8509	23.7838	0.189762	ENSMUSG00000009292	transient receptor potential cation channel, subfamily M, member 2 [Source:MGI Symbol;Acc:MGI:1351901]
Slc22a23	879.755	-1.95805	0.0725145	-27.0022	1.39085e-160	6.66122e-159	502.38	1953.06	6.59958	25.6566	ENSMUSG00000038267	solute carrier family 22, member 23 [Source:MGI Symbol;Acc:MGI:1920352]
Pip5k1c	3862.51	2.37235	0.0879999	26.9586	4.52027e-160	2.15955e-158	4173.28	803.535	80.0884	15.4204	ENSMUSG00000034902	phosphatidylinositol-4-phosphate 5-kinase, type 1 gamma [Source:MGI Symbol;Acc:MGI:1298224]
Gpr137b-ps	1897.54	2.89724	0.107518	26.9467	6.24376e-160	2.97557e-158	2939.97	392.557	82.0884	10.9608	ENSMUSG00000097715	G protein-coupled receptor 137B, pseudogene [Source:MGI Symbol;Acc:MGI:3710533]
Hdc	5556.13	1.81061	0.0672761	26.9131	1.544e-159	7.34007e-158	5090.54	1449.02	174.248	49.5995	ENSMUSG00000027360	histidine decarboxylase [Source:MGI Symbol;Acc:MGI:96062]
Trcg1	556.647	4.48947	0.167091	26.8684	5.14753e-159	2.44109e-157	775.313	33.4597	23.5715	1.01726	ENSMUSG00000070298	taste receptor cell gene 1 [Source:MGI Symbol;Acc:MGI:3576664]
Rffl	1123.59	2.21537	0.0824744	26.8613	6.21816e-159	2.94159e-157	1290.93	277.218	24.9899	5.36642	ENSMUSG00000020696	ring finger and FYVE like domain containing protein [Source:MGI Symbol;Acc:MGI:1914588]
Ikbke	2893.78	3.81154	0.141977	26.8461	9.36884e-159	4.42122e-157	4211.26	296.079	107.967	7.59075	ENSMUSG00000042349	inhibitor of kappaB kinase epsilon [Source:MGI Symbol;Acc:MGI:1929612]
Atp7b	953.623	-1.92907	0.0718617	-26.8442	9.86148e-159	4.64235e-157	571.052	2182.05	9.95396	38.0351	ENSMUSG00000006567	ATPase, Cu++ transporting, beta polypeptide [Source:MGI Symbol;Acc:MGI:103297]
Irx1	906.473	-2.51418	0.0937649	-26.8137	2.23955e-158	1.05172e-156	408.392	2343.94	16.2638	93.345	ENSMUSG00000060969	Iroquois homeobox 1 [Source:MGI Symbol;Acc:MGI:1197515]
Slc31a2	1237.2	2.70223	0.10079	26.8105	2.43735e-158	1.14183e-156	1799.89	275.151	75.8349	11.5929	ENSMUSG00000066152	solute carrier family 31, member 2 [Source:MGI Symbol;Acc:MGI:1333844]
Fermt3	751.811	2.97311	0.110943	26.7985	3.36024e-158	1.57036e-156	754.319	95.277	23.9438	3.0243	ENSMUSG00000024965	fermitin family member 3 [Source:MGI Symbol;Acc:MGI:2147790]
Gbp4	2519.24	4.03103	0.150676	26.7529	1.14302e-157	5.32885e-156	1130.99	67.6433	20.4657	1.22404	ENSMUSG00000079363	guanylate binding protein 4 [Source:MGI Symbol;Acc:MGI:97072]
Gas2l3	632.916	4.8077	0.179754	26.746	1.37464e-157	6.39322e-156	1044.16	36.3161	12.7064	0.441934	ENSMUSG00000074802	growth arrest-specific 2 like 3 [Source:MGI Symbol;Acc:MGI:1918780]
Gba	1053.45	2.12897	0.0796898	26.7157	3.09521e-157	1.43607e-155	1525.3	347.554	64.2323	14.636	ENSMUSG00000028048	glucosidase, beta, acid [Source:MGI Symbol;Acc:MGI:95665]
Osgin1	2251.95	2.16363	0.081005	26.7098	3.62314e-157	1.67699e-155	2497.49	556.343	104.583	23.297	ENSMUSG00000074063	oxidative stress induced growth inhibitor 1 [Source:MGI Symbol;Acc:MGI:1919089]
Arhgap9	639.211	3.93981	0.147506	26.7094	3.65776e-157	1.68896e-155	728.667	46.1911	24.1664	1.53194	ENSMUSG00000040345	Rho GTPase activating protein 9 [Source:MGI Symbol;Acc:MGI:2143764]
Zdhhc18	2025.83	2.63017	0.0985736	26.6823	7.5627e-157	3.48372e-155	3584.74	576.799	103.396	16.6368	ENSMUSG00000037553	zinc finger, DHHC domain containing 18 [Source:MGI Symbol;Acc:MGI:3527792]
Rhov	537.043	4.94288	0.185264	26.6802	7.9979e-157	3.67541e-155	672.31	20.9814	33.3181	1.03979	ENSMUSG00000034226	ras homolog family member V [Source:MGI Symbol;Acc:MGI:2444227]
Tyrobp	1897.34	7.04656	0.26423	26.6683	1.09882e-156	5.03762e-155	1943.57	13.0082	281.98	1.88727	ENSMUSG00000030579	TYRO protein tyrosine kinase binding protein [Source:MGI Symbol;Acc:MGI:1277211]
Tgfb1	881.596	2.32508	0.0872621	26.6448	2.05759e-156	9.41077e-155	1261.31	251.513	49.4626	9.86318	ENSMUSG00000002603	transforming growth factor, beta 1 [Source:MGI Symbol;Acc:MGI:98725]
Plcxd2	466.072	3.83024	0.144097	26.581	1.12655e-155	5.1403e-154	720.846	50.3562	8.06785	0.563596	ENSMUSG00000087141	phosphatidylinositol-specific phospholipase C, X domain containing 2 [Source:MGI Symbol;Acc:MGI:3647874]
Aars	1564.58	1.61377	0.060875	26.5096	7.51537e-155	3.42109e-153	2479.81	810.265	54.8143	17.9103	ENSMUSG00000031960	alanyl-tRNA synthetase [Source:MGI Symbol;Acc:MGI:2384560]
Psmb8	1605.25	3.23287	0.122067	26.4843	1.47114e-154	6.68104e-153	1814.51	192.223	121.833	12.9066	ENSMUSG00000024338	proteasome (prosome, macropain) subunit, beta type 8 (large multifunctional peptidase 7) [Source:MGI Symbol;Acc:MGI:1346527]
Cln3	1315.99	3.20208	0.120955	26.4732	1.97151e-154	8.93241e-153	2013.95	216.887	62.9539	6.77964	ENSMUSG00000030720	ceroid lipofuscinosis, neuronal 3, juvenile (Batten, Spielmeyer-Vogt disease) [Source:MGI Symbol;Acc:MGI:107537]
Ubash3b	587.6	4.7856	0.18114	26.4193	8.22329e-154	3.71704e-152	764.301	26.6774	19.3531	0.675507	ENSMUSG00000032020	ubiquitin associated and SH3 domain containing, B [Source:MGI Symbol;Acc:MGI:1920078]
H2-K1	21514.6	1.87193	0.0709497	26.384	2.09344e-153	9.44053e-152	14379.5	3923.06	717.379	195.717	ENSMUSG00000061232	histocompatibility 2, K1, K region [Source:MGI Symbol;Acc:MGI:95904]
Cflar	3846.36	2.11801	0.0809419	26.167	6.30661e-151	2.83739e-149	5200.41	1194.81	51.9643	11.939	ENSMUSG00000026031	CASP8 and FADD-like apoptosis regulator [Source:MGI Symbol;Acc:MGI:1336166]
Olr1	1824.84	8.11205	0.310031	26.1653	6.59551e-151	2.96046e-149	2097.88	6.29438	48.2689	0.144824	ENSMUSG00000030162	oxidized low density lipoprotein (lectin-like) receptor 1 [Source:MGI Symbol;Acc:MGI:1261434]
Ccl3	4017.39	10.984	0.420912	26.0956	4.08617e-150	1.82987e-148	6715.02	1.8871	697.998	0.196156	ENSMUSG00000000982	chemokine (C-C motif) ligand 3 [Source:MGI Symbol;Acc:MGI:98260]
Gbp6	1807.68	3.06865	0.117701	26.0716	7.64764e-150	3.41683e-148	852.555	100.799	16.2209	1.91782	ENSMUSG00000104713	guanylate binding protein 6 [Source:MGI Symbol;Acc:MGI:2140937]
Gpr116	2359.28	-2.25549	0.0865668	-26.055	1.18212e-149	5.26929e-148	1150.9	5513.43	11.0731	53.0459	NA	NA
Ppp1r14c	689.292	-2.52466	0.0969477	-26.0414	1.6815e-149	7.47801e-148	315.077	1823.61	10.2509	59.3303	ENSMUSG00000040653	protein phosphatase 1, regulatory inhibitor subunit 14C [Source:MGI Symbol;Acc:MGI:1923392]
Tor3a	1286.47	2.09589	0.0806352	25.9923	6.05116e-149	2.68491e-147	1690.8	395.015	42.4858	9.92579	ENSMUSG00000060519	torsin family 3, member A [Source:MGI Symbol;Acc:MGI:1353652]
Tcirg1	4420.72	3.06323	0.118021	25.955	1.59487e-148	7.06024e-147	5874.18	698.206	145.996	17.3531	ENSMUSG00000001750	T cell, immune regulator 1, ATPase, H+ transporting, lysosomal V0 protein A3 [Source:MGI Symbol;Acc:MGI:1350931]
Rgs1	923.339	6.45135	0.24877	25.9329	2.83181e-148	1.25073e-146	1094.17	11.3974	67.5564	0.703703	ENSMUSG00000026358	regulator of G-protein signaling 1 [Source:MGI Symbol;Acc:MGI:1354694]
Ly6i	637.995	5.68534	0.21926	25.9297	3.0836e-148	1.35883e-146	888.214	16.0343	83.0724	1.49964	ENSMUSG00000022586	lymphocyte antigen 6 complex, locus I [Source:MGI Symbol;Acc:MGI:1888480]
Ugcg	1343.92	2.34755	0.0908429	25.8418	3.00541e-147	1.32135e-145	1865.84	364.023	41.1985	8.03779	ENSMUSG00000028381	UDP-glucose ceramide glucosyltransferase [Source:MGI Symbol;Acc:MGI:1332243]
Gm14005	383.383	3.92794	0.152011	25.8399	3.16029e-147	1.38629e-145	676.995	43.6362	12.3815	0.798057	ENSMUSG00000074813	predicted gene 14005 [Source:MGI Symbol;Acc:MGI:3652191]
Naip2	848.308	4.82234	0.187236	25.7554	2.80142e-146	1.22608e-144	970.794	33.2034	16.4267	0.561831	ENSMUSG00000078945	NLR family, apoptosis inhibitory protein 2 [Source:MGI Symbol;Acc:MGI:1298226]
Anpep	1154.97	-2.47251	0.0960858	-25.7323	5.08659e-146	2.22118e-144	552.884	3085.39	13.2636	74.0178	ENSMUSG00000039062	alanyl (membrane) aminopeptidase [Source:MGI Symbol;Acc:MGI:5000466]
Itpripl2	2041.23	1.31642	0.0511732	25.7248	6.17405e-146	2.68996e-144	3040.06	1219.89	36.3696	14.5941	ENSMUSG00000095115	inositol 1,4,5-triphosphate receptor interacting protein-like 2 [Source:MGI Symbol;Acc:MGI:2442416]
Il18rap	2486.86	4.58578	0.178474	25.6943	1.35246e-145	5.87924e-144	1257.01	50.5662	21.1131	0.849325	ENSMUSG00000026068	interleukin 18 receptor accessory protein [Source:MGI Symbol;Acc:MGI:1338888]
Snx25	918.291	-2.33194	0.090883	-25.6587	3.37867e-145	1.46543e-143	464.777	2348.88	12.4441	62.89	ENSMUSG00000038291	sorting nexin 25 [Source:MGI Symbol;Acc:MGI:2142610]
H2-T23	3874.29	2.30781	0.0899863	25.6462	4.65835e-145	2.01594e-143	3392.24	683.468	211.511	42.6154	ENSMUSG00000067212	histocompatibility 2, T region locus 23 [Source:MGI Symbol;Acc:MGI:95957]
Hmox1	1657.04	2.46697	0.0962172	25.6396	5.52731e-145	2.38664e-143	1753.79	315.908	91.3811	16.4603	ENSMUSG00000005413	heme oxygenase 1 [Source:MGI Symbol;Acc:MGI:96163]
Msrb1	2641.7	4.19696	0.16393	25.6022	1.44157e-144	6.21065e-143	3537.1	189.419	327.829	17.556	ENSMUSG00000075705	methionine sulfoxide reductase B1 [Source:MGI Symbol;Acc:MGI:1351642]
Atp6v1a	2502.3	1.53205	0.0598928	25.5799	2.55671e-144	1.09904e-142	3868.01	1335.42	80.4941	27.7904	ENSMUSG00000052459	ATPase, H+ transporting, lysosomal V1 subunit A [Source:MGI Symbol;Acc:MGI:1201780]
Sp140	1108.67	3.4891	0.136469	25.5669	3.55862e-144	1.52633e-142	1529.98	134.745	52.0024	4.57983	ENSMUSG00000070031	Sp140 nuclear body protein [Source:MGI Symbol;Acc:MGI:3702467]
Gbp9	2603.57	4.27819	0.167441	25.5504	5.4404e-144	2.32827e-142	1657.79	83.1323	37.4713	1.87905	ENSMUSG00000029298	guanylate-binding protein 9 [Source:MGI Symbol;Acc:MGI:3605620]
Fas	841.082	2.73857	0.107215	25.5428	6.6024e-144	2.81931e-142	1037.04	153.962	47.2839	7.01995	ENSMUSG00000024778	Fas (TNF receptor superfamily member 6) [Source:MGI Symbol;Acc:MGI:95484]
Gnpda1	515.355	3.02549	0.118516	25.5281	9.62097e-144	4.09921e-142	926.815	112.677	33.0902	4.02292	ENSMUSG00000052102	glucosamine-6-phosphate deaminase 1 [Source:MGI Symbol;Acc:MGI:1347054]
Ttyh3	2545.54	2.19043	0.0858191	25.5238	1.07433e-143	4.56731e-142	3191.99	697.905	56.2724	12.3036	ENSMUSG00000036565	tweety family member 3 [Source:MGI Symbol;Acc:MGI:1925589]
Klf2	5339.89	2.26127	0.0886142	25.5182	1.23962e-143	5.25842e-142	7884.68	1639.96	356.535	74.1566	ENSMUSG00000055148	Kruppel-like factor 2 (lung) [Source:MGI Symbol;Acc:MGI:1342772]
Aox3	1559.63	-1.78527	0.0700625	-25.4811	3.19646e-143	1.35296e-141	1139.54	3932.3	21.4624	74.0618	ENSMUSG00000064294	aldehyde oxidase 3 [Source:MGI Symbol;Acc:MGI:1918974]
Dusp5	1185.72	2.86382	0.1124	25.4789	3.37703e-143	1.42626e-141	1607.04	219.677	114.256	15.6184	ENSMUSG00000034765	dual specificity phosphatase 5 [Source:MGI Symbol;Acc:MGI:2685183]
Unc5a	541.789	3.3443	0.131314	25.468	4.45943e-143	1.87929e-141	999.127	97.254	20.6456	2.00962	ENSMUSG00000025876	unc-5 netrin receptor A [Source:MGI Symbol;Acc:MGI:894682]
Tlr4	1098.75	2.20214	0.0864825	25.4634	5.01419e-143	2.10847e-141	1746	377.762	37.2794	8.06571	ENSMUSG00000039005	toll-like receptor 4 [Source:MGI Symbol;Acc:MGI:96824]
Rap1gap2	760.377	2.72579	0.107084	25.4548	6.24895e-143	2.62198e-141	869.014	130.633	11.1327	1.67352	ENSMUSG00000038807	RAP1 GTPase activating protein 2 [Source:MGI Symbol;Acc:MGI:3028623]
Skap2	1735.9	2.6776	0.1054	25.4043	2.26036e-142	9.46358e-141	2429.87	377.855	121.741	18.9313	ENSMUSG00000059182	src family associated phosphoprotein 2 [Source:MGI Symbol;Acc:MGI:1889206]
Slpi	1740.16	4.03375	0.158922	25.3819	3.99298e-142	1.66815e-140	2104.57	126.4	197.285	11.8489	ENSMUSG00000017002	secretory leukocyte peptidase inhibitor [Source:MGI Symbol;Acc:MGI:109297]
Oas1a	644.261	3.87638	0.152741	25.3788	4.32813e-142	1.80426e-140	685.059	45.5529	29.7961	1.98129	ENSMUSG00000052776	2'-5' oligoadenylate synthetase 1A [Source:MGI Symbol;Acc:MGI:2180860]
Adipor1	3079.11	1.6269	0.0641565	25.3582	7.28902e-142	3.03201e-140	3522.29	1139.27	142.905	46.2223	ENSMUSG00000026457	adiponectin receptor 1 [Source:MGI Symbol;Acc:MGI:1919924]
Bid	396.463	3.26582	0.128823	25.3512	8.71928e-142	3.61916e-140	601.824	62.1651	26.1343	2.69953	ENSMUSG00000004446	BH3 interacting domain death agonist [Source:MGI Symbol;Acc:MGI:108093]
Dtx4	2681.48	1.71077	0.0675412	25.3292	1.52191e-141	6.3035e-140	3557.81	1084.99	50.6338	15.4413	ENSMUSG00000039982	deltex 4, E3 ubiquitin ligase [Source:MGI Symbol;Acc:MGI:2672905]
Cd52	826.994	4.85449	0.192054	25.2768	5.75336e-141	2.37785e-139	746.214	25.1106	121.823	4.09942	ENSMUSG00000000682	CD52 antigen [Source:MGI Symbol;Acc:MGI:1346088]
Slc2a1	1594.57	1.85528	0.0734496	25.2592	8.98534e-141	3.70569e-139	1715.64	473.878	54.7759	15.1296	ENSMUSG00000028645	solute carrier family 2 (facilitated glucose transporter), member 1 [Source:MGI Symbol;Acc:MGI:95755]
Lgals3	2407.82	2.67464	0.106063	25.2175	2.5736e-140	1.05913e-138	3682.45	574.204	215.073	33.5363	ENSMUSG00000050335	lectin, galactose binding, soluble 3 [Source:MGI Symbol;Acc:MGI:96778]
Thbs1	18468.2	1.2227	0.048515	25.2025	3.764e-140	1.54572e-138	23661.5	10134.2	334.887	143.432	ENSMUSG00000040152	thrombospondin 1 [Source:MGI Symbol;Acc:MGI:98737]
Btbd19	714.586	3.19749	0.127236	25.1303	2.32304e-139	9.51954e-138	1038.5	111.954	33.0666	3.56469	ENSMUSG00000073771	BTB (POZ) domain containing 19 [Source:MGI Symbol;Acc:MGI:1925861]
P2ry2	1248.36	2.69975	0.107475	25.1197	3.03002e-139	1.23904e-137	1595.86	245.014	43.6825	6.70661	ENSMUSG00000032860	purinergic receptor P2Y, G-protein coupled 2 [Source:MGI Symbol;Acc:MGI:105107]
Sbno2	6616.71	2.5779	0.102723	25.0956	5.55558e-139	2.26698e-137	8356.58	1393.37	147.892	24.6595	ENSMUSG00000035673	strawberry notch 2 [Source:MGI Symbol;Acc:MGI:2448490]
Pag1	4016.99	2.28804	0.091234	25.0788	8.4663e-139	3.44743e-137	2311.23	471.767	22.9967	4.69407	ENSMUSG00000027508	phosphoprotein associated with glycosphingolipid microdomains 1 [Source:MGI Symbol;Acc:MGI:2443160]
Cd177	1478.57	4.50067	0.179726	25.0419	2.14149e-138	8.70165e-137	1877.26	80.7852	56.8	2.44431	ENSMUSG00000052212	CD177 antigen [Source:MGI Symbol;Acc:MGI:1916141]
Arap3	769.587	5.58092	0.222967	25.0303	2.86046e-138	1.15987e-136	1043.4	20.9408	15.5813	0.312711	ENSMUSG00000024451	ArfGAP with RhoGAP domain, ankyrin repeat and PH domain 3 [Source:MGI Symbol;Acc:MGI:2147274]
Ddx58	2575.97	3.02723	0.120962	25.0262	3.16959e-138	1.28252e-136	4447.79	541.737	73.8903	8.99978	ENSMUSG00000040296	DEAD (Asp-Glu-Ala-Asp) box polypeptide 58 [Source:MGI Symbol;Acc:MGI:2442858]
Stat2	5243.75	3.33032	0.13315	25.0118	4.55061e-138	1.83747e-136	6568.29	646.642	122.751	12.0848	ENSMUSG00000040033	signal transducer and activator of transcription 2 [Source:MGI Symbol;Acc:MGI:103039]
Gclm	902.566	2.04767	0.0819063	25.0002	6.08656e-138	2.45254e-136	1405.81	339.41	55.7147	13.4514	ENSMUSG00000028124	glutamate-cysteine ligase, modifier subunit [Source:MGI Symbol;Acc:MGI:104995]
Psme2b	468.539	3.10604	0.124279	24.9924	7.40143e-138	2.97615e-136	651.795	74.6314	50.5416	5.78708	ENSMUSG00000078153	protease (prosome, macropain) activator subunit 2B [Source:MGI Symbol;Acc:MGI:1341073]
Rnh1	2624.52	1.69651	0.0679616	24.9627	1.55262e-137	6.23016e-136	3930.55	1211.55	160.181	49.374	ENSMUSG00000038650	ribonuclease/angiogenin inhibitor 1 [Source:MGI Symbol;Acc:MGI:1195456]
Saa3	4332.27	8.07263	0.323453	24.9576	1.76451e-137	7.06574e-136	6498.78	20.5356	1005.01	3.17576	ENSMUSG00000040026	serum amyloid A 3 [Source:MGI Symbol;Acc:MGI:98223]
Tdrd7	1496.06	2.31811	0.0930223	24.92	4.52098e-137	1.80661e-135	2157.5	431.182	46.6477	9.32266	ENSMUSG00000035517	tudor domain containing 7 [Source:MGI Symbol;Acc:MGI:2140279]
Sec14l4	612.768	-2.15508	0.0864979	-24.9149	5.13176e-137	2.04645e-135	333.009	1490.42	9.29495	41.6005	ENSMUSG00000019368	SEC14-like lipid binding 4 [Source:MGI Symbol;Acc:MGI:2144095]
Eya3	1751.05	2.92907	0.117658	24.8947	8.50083e-137	3.38298e-135	3950.7	515.634	62.4004	8.14433	ENSMUSG00000028886	EYA transcriptional coactivator and phosphatase 3 [Source:MGI Symbol;Acc:MGI:109339]
Gm14023	951.484	8.61803	0.346337	24.8834	1.12533e-136	4.46912e-135	2087.16	4.17521	96.2332	0.192508	ENSMUSG00000085498	predicted gene 14023 [Source:MGI Symbol;Acc:MGI:3650639]
Emilin2	2288.14	1.84169	0.0740772	24.8618	1.92747e-136	7.63904e-135	3095.98	862.487	65.0211	18.1138	ENSMUSG00000024053	elastin microfibril interfacer 2 [Source:MGI Symbol;Acc:MGI:2389136]
Srxn1	750.936	2.20545	0.0888693	24.8168	5.90245e-136	2.33449e-134	1427.87	309.064	41.6973	9.02542	ENSMUSG00000032802	sulfiredoxin 1 homolog (S. cerevisiae) [Source:MGI Symbol;Acc:MGI:104971]
Osbpl8	2097.03	2.27186	0.0915882	24.8051	7.89482e-136	3.11611e-134	3061.63	631.625	35.1528	7.25213	ENSMUSG00000020189	oxysterol binding protein-like 8 [Source:MGI Symbol;Acc:MGI:2443807]
Siglece	782.164	6.61915	0.267138	24.778	1.54682e-135	6.09289e-134	899.592	8.0184	39.9523	0.35611	ENSMUSG00000030474	sialic acid binding Ig-like lectin E [Source:MGI Symbol;Acc:MGI:1932475]
Sema4a	2600.62	2.13548	0.0862569	24.7572	2.59292e-135	1.01927e-133	2606.5	592.139	62.0581	14.0982	ENSMUSG00000028064	sema domain, immunoglobulin domain (Ig), transmembrane domain (TM) and short cytoplasmic domain, (semaphorin) 4A [Source:MGI Symbol;Acc:MGI:107560]
3110043O21Rik	752.661	2.8186	0.114029	24.7182	6.81791e-135	2.67464e-133	943.529	132.546	24.2276	3.40346	NA	NA
Treml2	513.876	5.97609	0.242011	24.6935	1.25617e-134	4.91794e-133	739.981	10.7543	13.4764	0.195856	ENSMUSG00000071068	triggering receptor expressed on myeloid cells-like 2 [Source:MGI Symbol;Acc:MGI:2147038]
Wars	1880.13	1.55068	0.0628365	24.678	1.84105e-134	7.19312e-133	1738.98	594.14	49.5317	16.923	ENSMUSG00000021266	tryptophanyl-tRNA synthetase [Source:MGI Symbol;Acc:MGI:104630]
Nkd1	702.329	-2.19882	0.0892362	-24.6404	4.66312e-134	1.81824e-132	332.749	1535.72	6.12791	28.2819	ENSMUSG00000031661	naked cuticle 1 [Source:MGI Symbol;Acc:MGI:2135954]
Cish	550.724	2.50815	0.101796	24.6389	4.83997e-134	1.88339e-132	851.712	149.231	32.3647	5.67071	ENSMUSG00000032578	cytokine inducible SH2-containing protein [Source:MGI Symbol;Acc:MGI:103159]
Trim34a	689.489	2.80267	0.113762	24.6362	5.17907e-134	2.01129e-132	967.07	137.75	30.7802	4.38435	ENSMUSG00000056144	tripartite motif-containing 34A [Source:MGI Symbol;Acc:MGI:2137359]
Chd7	6958.9	3.44889	0.140038	24.6282	6.30896e-134	2.44516e-132	8540.36	773.353	62.0299	5.61698	ENSMUSG00000041235	chromodomain helicase DNA binding protein 7 [Source:MGI Symbol;Acc:MGI:2444748]
H2-D1	6313.3	2.31704	0.0940885	24.6262	6.62552e-134	2.56271e-132	5638.06	1127.95	266.694	53.3546	ENSMUSG00000073411	histocompatibility 2, D region locus 1 [Source:MGI Symbol;Acc:MGI:95896]
Taldo1	2018.04	2.05362	0.0834743	24.6018	1.20862e-133	4.6655e-132	2531.4	608.598	162.909	39.1664	ENSMUSG00000025503	transaldolase 1 [Source:MGI Symbol;Acc:MGI:1274789]
Cd80	750.963	6.36076	0.258657	24.5915	1.5585e-133	6.00412e-132	1467.49	16.2321	70.8859	0.784077	ENSMUSG00000075122	CD80 antigen [Source:MGI Symbol;Acc:MGI:101775]
Agpat9	426.06	3.1428	0.12783	24.5857	1.79702e-133	6.90921e-132	682.165	76.8095	19.4708	2.19234	NA	NA
Ptprj	2529.05	1.61505	0.0657102	24.5783	2.1558e-133	8.27217e-132	2542.13	828.729	25.2941	8.24583	ENSMUSG00000025314	protein tyrosine phosphatase, receptor type, J [Source:MGI Symbol;Acc:MGI:104574]
Pik3cg	764.013	3.32148	0.135271	24.5542	3.89928e-133	1.49325e-131	667.114	66.2634	7.87769	0.782479	ENSMUSG00000020573	phosphatidylinositol-4,5-bisphosphate 3-kinase catalytic subunit gamma [Source:MGI Symbol;Acc:MGI:1353576]
Bcl3	1207.93	2.04462	0.0834935	24.4883	1.96809e-132	7.522e-131	1414.36	342.088	63.2935	15.3086	ENSMUSG00000053175	B cell leukemia/lymphoma 3 [Source:MGI Symbol;Acc:MGI:88140]
Bcl2l1	2714.88	1.6492	0.0673617	24.4828	2.25437e-132	8.59914e-131	2874.51	915.128	73.88	23.5204	ENSMUSG00000007659	BCL2-like 1 [Source:MGI Symbol;Acc:MGI:88139]
Adar	2943.17	2.3889	0.0975777	24.4821	2.29324e-132	8.73015e-131	3734.01	710.174	50.7743	9.65681	ENSMUSG00000027951	adenosine deaminase, RNA-specific [Source:MGI Symbol;Acc:MGI:1889575]
Wsb2	1511.84	1.57736	0.0645877	24.422	9.98867e-132	3.79511e-130	1988.96	665.42	67.8269	22.692	ENSMUSG00000029364	WD repeat and SOCS box-containing 2 [Source:MGI Symbol;Acc:MGI:2144041]
Tmem189	2737.19	2.61925	0.107748	24.309	1.57438e-130	5.96997e-129	3013.13	488.195	145.547	23.5819	ENSMUSG00000090213	transmembrane protein 189 [Source:MGI Symbol;Acc:MGI:2142624]
Best1	474.576	2.83138	0.116693	24.2636	4.75377e-130	1.79907e-128	635.98	88.5846	25.084	3.4939	ENSMUSG00000037418	bestrophin 1 [Source:MGI Symbol;Acc:MGI:1346332]
Atp1a3	383.818	5.52855	0.228072	24.2404	8.35193e-130	3.15461e-128	624.005	12.8204	13.022	0.267541	ENSMUSG00000040907	ATPase, Na+/K+ transporting, alpha 3 polypeptide [Source:MGI Symbol;Acc:MGI:88107]
Tmem132a	890.983	2.10885	0.0871827	24.1889	2.91236e-129	1.09788e-127	1204.24	278.894	28.3431	6.56406	ENSMUSG00000024736	transmembrane protein 132A [Source:MGI Symbol;Acc:MGI:2147810]
Lrp8	743.446	4.40755	0.18229	24.1788	3.71411e-129	1.39739e-127	844.511	38.8752	9.03332	0.415828	ENSMUSG00000028613	low density lipoprotein receptor-related protein 8, apolipoprotein e receptor [Source:MGI Symbol;Acc:MGI:1340044]
Slamf7	569.539	6.4665	0.267856	24.1417	9.1312e-129	3.42882e-127	831.575	8.5741	17.1704	0.177038	ENSMUSG00000038179	SLAM family member 7 [Source:MGI Symbol;Acc:MGI:1922595]
Myh9	17117.6	1.15034	0.0479141	24.0083	2.2774e-127	8.53518e-126	18697.5	8421.01	206.508	93.0073	ENSMUSG00000022443	myosin, heavy polypeptide 9, non-muscle [Source:MGI Symbol;Acc:MGI:107717]
Ikzf1	836.264	1.94615	0.0811696	23.9763	4.91057e-127	1.8368e-125	975.764	252.692	15.5194	4.01905	ENSMUSG00000018654	IKAROS family zinc finger 1 [Source:MGI Symbol;Acc:MGI:1342540]
Matn4	395.42	-2.37888	0.0992839	-23.9604	7.20743e-127	2.69073e-125	209.7	1095.15	6.69777	34.9788	ENSMUSG00000016995	matrilin 4 [Source:MGI Symbol;Acc:MGI:1328314]
B430306N03Rik	979.97	8.56885	0.358081	23.9299	1.49508e-126	5.57074e-125	1822.19	3.53211	43.2214	0.08378	ENSMUSG00000043740	RIKEN cDNA B430306N03 gene [Source:MGI Symbol;Acc:MGI:2443478]
Abcc1	2294.82	1.93897	0.0812072	23.8768	5.3377e-126	1.98503e-124	3649.92	949.833	50.5006	13.142	ENSMUSG00000023088	ATP-binding cassette, sub-family C (CFTR/MRP), member 1 [Source:MGI Symbol;Acc:MGI:102676]
Nnat	1052.48	2.34101	0.0984517	23.7782	5.60965e-125	2.08215e-123	1541.01	302.753	94.718	18.6087	ENSMUSG00000067786	neuronatin [Source:MGI Symbol;Acc:MGI:104716]
Tns1	11345.9	-1.26595	0.0532825	-23.7591	8.84371e-125	3.27625e-123	6615.71	15918.1	54.5007	131.135	ENSMUSG00000055322	tensin 1 [Source:MGI Symbol;Acc:MGI:104552]
Tlr6	432.749	5.83283	0.245619	23.7474	1.1678e-124	4.31794e-123	721.937	11.8821	22.8013	0.375277	ENSMUSG00000051498	toll-like receptor 6 [Source:MGI Symbol;Acc:MGI:1341296]
Ptger2	461.462	3.32111	0.139888	23.7412	1.35487e-124	5.00006e-123	868.359	86.2086	18.9244	1.87877	ENSMUSG00000037759	prostaglandin E receptor 2 (subtype EP2) [Source:MGI Symbol;Acc:MGI:97794]
Mdm2	3888.44	2.89975	0.122474	23.6766	6.28894e-124	2.31647e-122	6407.57	852.622	169.787	22.5927	ENSMUSG00000020184	transformed mouse 3T3 cell double minute 2 [Source:MGI Symbol;Acc:MGI:96952]
Pfn1	3674.2	1.34663	0.0568809	23.6745	6.60576e-124	2.42853e-122	3771.07	1481.72	355.942	139.855	ENSMUSG00000018293	profilin 1 [Source:MGI Symbol;Acc:MGI:97549]
Zc3hav1	3310.89	2.64342	0.111679	23.6698	7.3737e-124	2.7057e-122	4843.3	771.217	89.7175	14.2861	ENSMUSG00000029826	zinc finger CCCH type, antiviral 1 [Source:MGI Symbol;Acc:MGI:1926031]
Plcb2	580.558	4.53339	0.191594	23.6615	8.98789e-124	3.29175e-122	1019.77	42.7083	16.2761	0.681649	ENSMUSG00000040061	phospholipase C, beta 2 [Source:MGI Symbol;Acc:MGI:107465]
Myo1e	763.173	-1.75618	0.0742899	-23.6395	1.51374e-123	5.53346e-122	461.462	1560.63	7.66463	25.9212	ENSMUSG00000032220	myosin IE [Source:MGI Symbol;Acc:MGI:106621]
Lpcat1	2098.4	-2.93901	0.12433	-23.6387	1.54259e-123	5.62827e-122	767.09	5930.71	39.2469	303.435	ENSMUSG00000021608	lysophosphatidylcholine acyltransferase 1 [Source:MGI Symbol;Acc:MGI:2384812]
Rel	934.259	3.0468	0.128924	23.6325	1.78838e-123	6.51276e-122	1256.07	150.988	39.9169	4.79826	ENSMUSG00000020275	reticuloendotheliosis oncogene [Source:MGI Symbol;Acc:MGI:97897]
Cd93	297.101	4.10663	0.174063	23.5928	4.56727e-123	1.66013e-121	505.821	28.5118	6.25739	0.352713	ENSMUSG00000027435	CD93 antigen [Source:MGI Symbol;Acc:MGI:106664]
Chl1	738	5.27976	0.223812	23.5902	4.86221e-123	1.76401e-121	1022.2	24.8534	10.8296	0.263307	ENSMUSG00000030077	cell adhesion molecule L1-like [Source:MGI Symbol;Acc:MGI:1098266]
Pde2a	680.964	3.53625	0.150096	23.5599	9.93748e-123	3.59856e-121	755.353	64.237	13.3651	1.1366	ENSMUSG00000110195	phosphodiesterase 2A, cGMP-stimulated [Source:MGI Symbol;Acc:MGI:2446107]
Ifngr2	957.296	1.81643	0.0771876	23.5327	1.88802e-122	6.82409e-121	1226.69	346.876	48.6627	13.7606	ENSMUSG00000022965	interferon gamma receptor 2 [Source:MGI Symbol;Acc:MGI:107654]
Cytip	1168.02	2.00576	0.0854161	23.4822	6.19964e-122	2.23662e-120	1309.04	324.684	18.7437	4.64901	ENSMUSG00000026832	cytohesin 1 interacting protein [Source:MGI Symbol;Acc:MGI:2183535]
Apobec1	468.422	3.28567	0.139969	23.4743	7.46257e-122	2.68722e-120	601.152	60.5979	21.7946	2.19697	ENSMUSG00000040613	apolipoprotein B mRNA editing enzyme, catalytic polypeptide 1 [Source:MGI Symbol;Acc:MGI:103298]
Bmp1	2099.72	-1.42075	0.0605638	-23.4588	1.07486e-121	3.8633e-120	1495.83	4004.91	27.5782	73.8374	ENSMUSG00000022098	bone morphogenetic protein 1 [Source:MGI Symbol;Acc:MGI:88176]
Isg20	891.876	2.02466	0.0863519	23.4466	1.4305e-121	5.13199e-120	1162.66	284.92	60.6188	14.8551	ENSMUSG00000039236	interferon-stimulated protein [Source:MGI Symbol;Acc:MGI:1928895]
Irak3	1405.08	2.78741	0.118888	23.4457	1.46319e-121	5.23952e-120	1210.45	174.058	33.4788	4.81414	ENSMUSG00000020227	interleukin-1 receptor-associated kinase 3 [Source:MGI Symbol;Acc:MGI:1921164]
Nfkb2	2950.66	2.2047	0.0941501	23.4168	2.87964e-121	1.02926e-119	3953.95	854.998	98.629	21.3275	ENSMUSG00000025225	nuclear factor of kappa light polypeptide gene enhancer in B cells 2, p49/p100 [Source:MGI Symbol;Acc:MGI:1099800]
Traf3	2161.06	2.29666	0.0981006	23.4113	3.27825e-121	1.16957e-119	3099.8	628.573	35.5512	7.20902	ENSMUSG00000021277	TNF receptor-associated factor 3 [Source:MGI Symbol;Acc:MGI:108041]
Alox5	457.647	4.20787	0.180039	23.372	8.23171e-121	2.93137e-119	489.599	26.1175	14.2216	0.758645	ENSMUSG00000025701	arachidonate 5-lipoxygenase [Source:MGI Symbol;Acc:MGI:87999]
Nek6	1680.54	1.93237	0.0826812	23.3713	8.37742e-121	2.97776e-119	1944.31	508.471	48.7961	12.761	ENSMUSG00000026749	NIMA (never in mitosis gene a)-related expressed kinase 6 [Source:MGI Symbol;Acc:MGI:1891638]
Sp100	1990.74	3.16486	0.135501	23.3568	1.17581e-120	4.17173e-119	2683.64	295.986	102.119	11.263	ENSMUSG00000026222	nuclear antigen Sp100 [Source:MGI Symbol;Acc:MGI:109561]
Nbeal2	2335.52	2.74706	0.117738	23.332	2.09743e-120	7.42797e-119	3729.46	552.001	34.7895	5.14924	ENSMUSG00000056724	neurobeachin-like 2 [Source:MGI Symbol;Acc:MGI:2448554]
AB124611	547.524	3.80199	0.162961	23.3306	2.1686e-120	7.66595e-119	461.228	32.5414	28.9784	2.04454	ENSMUSG00000057191	cDNA sequence AB124611 [Source:MGI Symbol;Acc:MGI:3043001]
Mpp1	907.019	2.02338	0.0867265	23.3305	2.1726e-120	7.66607e-119	1140.8	279.961	38.1121	9.35296	ENSMUSG00000031402	membrane protein, palmitoylated [Source:MGI Symbol;Acc:MGI:105941]
Ubap1	2101.44	2.99756	0.128602	23.3088	3.60883e-120	1.27106e-118	3394.62	421.873	103.358	12.845	ENSMUSG00000028437	ubiquitin-associated protein 1 [Source:MGI Symbol;Acc:MGI:2149543]
Thsd4	845.612	-1.88211	0.0808568	-23.2771	7.57203e-120	2.66207e-118	508.763	1881.4	4.62659	17.1091	ENSMUSG00000032289	thrombospondin, type I, domain containing 4 [Source:MGI Symbol;Acc:MGI:2672033]
Rhbdf2	3352.82	2.37372	0.10218	23.2307	2.23024e-119	7.82651e-118	5287.55	1015.97	110.399	21.2124	ENSMUSG00000020806	rhomboid 5 homolog 2 [Source:MGI Symbol;Acc:MGI:2442473]
Aim1	874.194	2.27979	0.0981472	23.2283	2.3596e-119	8.26547e-118	1177.2	240.876	13.0351	2.66721	NA	NA
Sgpp2	307.036	-3.05151	0.131394	-23.2241	2.60166e-119	9.09685e-118	97.8139	821.971	2.00905	16.8829	ENSMUSG00000032908	sphingosine-1-phosphate phosphotase 2 [Source:MGI Symbol;Acc:MGI:3589109]
Npr2	993.796	-1.65275	0.071374	-23.1561	1.26123e-118	4.40199e-117	652.422	2051.62	14.654	46.0814	ENSMUSG00000028469	natriuretic peptide receptor 2 [Source:MGI Symbol;Acc:MGI:97372]
Spry1	806.022	-2.23875	0.0968072	-23.1258	2.54515e-118	8.86714e-117	383.625	1819.4	12.6515	60.0017	ENSMUSG00000037211	sprouty RTK signaling antagonist 1 [Source:MGI Symbol;Acc:MGI:1345139]
Rab44	566.94	4.83383	0.209032	23.1248	2.60618e-118	9.06342e-117	751.014	25.1223	15.0234	0.502551	ENSMUSG00000064147	RAB44, member RAS oncogene family [Source:MGI Symbol;Acc:MGI:3045302]
Hgsnat	1511.74	1.69448	0.0733091	23.1142	3.33024e-118	1.15606e-116	2117.89	652.445	64.9177	19.9988	ENSMUSG00000037260	heparan-alpha-glucosaminide N-acetyltransferase [Source:MGI Symbol;Acc:MGI:1196297]
Plcl2	651.83	2.85144	0.123371	23.1128	3.44629e-118	1.1942e-116	966.243	132.821	19.5865	2.69239	ENSMUSG00000038910	phospholipase C-like 2 [Source:MGI Symbol;Acc:MGI:1352756]
Cdh23	383.402	3.53143	0.152938	23.0905	5.76299e-118	1.9934e-116	639.221	54.2065	4.66379	0.395494	ENSMUSG00000012819	cadherin 23 (otocadherin) [Source:MGI Symbol;Acc:MGI:1890219]
Il1bos	600.074	6.97686	0.302197	23.0871	6.23495e-118	2.15279e-116	887.02	6.0439	52.1773	0.355521	ENSMUSG00000074805	interleukin 1 beta, opposite strand [Source:MGI Symbol;Acc:MGI:3650458]
Gpsm3	525.54	2.7463	0.119078	23.0631	1.0875e-117	3.74819e-116	485.762	71.7048	29.7017	4.38436	ENSMUSG00000034786	G-protein signalling modulator 3 (AGS3-like, C. elegans) [Source:MGI Symbol;Acc:MGI:2146785]
Epsti1	406.61	3.31011	0.143531	23.062	1.1142e-117	3.83335e-116	486.086	48.5143	17.1904	1.7157	ENSMUSG00000022014	epithelial stromal interaction 1 (breast) [Source:MGI Symbol;Acc:MGI:1915168]
Daxx	1437.76	2.6048	0.113377	22.9747	8.35481e-117	2.86933e-115	1371.09	223.826	39.7144	6.48323	ENSMUSG00000002307	Fas death domain-associated protein [Source:MGI Symbol;Acc:MGI:1197015]
Cass4	1288.42	3.41119	0.14918	22.8662	1.00832e-115	3.45675e-114	1440.51	133.783	31.8757	2.96035	ENSMUSG00000074570	Cas scaffolding protein family member 4 [Source:MGI Symbol;Acc:MGI:2444482]
Nfkbib	875.494	2.28708	0.100083	22.852	1.397e-115	4.78078e-114	903.349	184.813	38.139	7.80274	ENSMUSG00000030595	nuclear factor of kappa light polypeptide gene enhancer in B cells inhibitor, beta [Source:MGI Symbol;Acc:MGI:104752]
Ltb	361.303	4.59474	0.201115	22.8464	1.5874e-115	5.42271e-114	524.39	21.5174	39.3255	1.61365	ENSMUSG00000024399	lymphotoxin B [Source:MGI Symbol;Acc:MGI:104796]
Uba7	3833.16	3.09468	0.135482	22.8419	1.75947e-115	5.99993e-114	5082.92	589.622	132.003	15.3125	ENSMUSG00000032596	ubiquitin-like modifier activating enzyme 7 [Source:MGI Symbol;Acc:MGI:1349462]
Epn3	672.505	-1.80898	0.0792816	-22.8171	3.10103e-115	1.05561e-113	367.736	1291.47	7.77482	27.3048	ENSMUSG00000010080	epsin 3 [Source:MGI Symbol;Acc:MGI:1919139]
Cd101	915.857	5.61692	0.246369	22.7988	4.71471e-115	1.60209e-113	626.553	11.548	15.739	0.290084	ENSMUSG00000086564	CD101 antigen [Source:MGI Symbol;Acc:MGI:2685862]
Ogfrl1	819.614	2.32595	0.102256	22.7463	1.56134e-114	5.29622e-113	924.721	183.808	15.6762	3.11597	ENSMUSG00000026158	opioid growth factor receptor-like 1 [Source:MGI Symbol;Acc:MGI:1917405]
Zfp704	1481.68	-1.31145	0.0576845	-22.7349	2.02577e-114	6.85956e-113	1153.06	2862.65	6.83952	16.9801	ENSMUSG00000040209	zinc finger protein 704 [Source:MGI Symbol;Acc:MGI:2180715]
Fli1	459.34	2.94366	0.129563	22.7198	2.8525e-114	9.64204e-113	525.238	67.6612	13.9718	1.79985	ENSMUSG00000016087	Friend leukemia integration 1 [Source:MGI Symbol;Acc:MGI:95554]
Inmt	3626.2	-2.05391	0.0905308	-22.6874	5.96802e-114	2.01379e-112	1659.47	6910.55	133.207	554.716	ENSMUSG00000003477	indolethylamine N-methyltransferase [Source:MGI Symbol;Acc:MGI:102963]
Rilpl2	806.302	2.36954	0.104599	22.6535	1.28831e-113	4.33955e-112	788.424	151.962	51.3834	9.90373	ENSMUSG00000029401	Rab interacting lysosomal protein-like 2 [Source:MGI Symbol;Acc:MGI:1933112]
Rhoh	344.167	2.6178	0.115656	22.6344	1.98581e-113	6.67739e-112	542.124	87.7516	8.97533	1.4528	ENSMUSG00000029204	ras homolog family member H [Source:MGI Symbol;Acc:MGI:1921984]
Cxcl13	1250.69	4.38755	0.194061	22.6091	3.52465e-113	1.18312e-111	765.413	35.2908	54.0908	2.49396	ENSMUSG00000023078	chemokine (C-X-C motif) ligand 13 [Source:MGI Symbol;Acc:MGI:1888499]
Bcl2l11	1949.61	1.42779	0.0632211	22.5841	6.21493e-113	2.08254e-111	2208.89	821.11	25.4152	9.44755	ENSMUSG00000027381	BCL2-like 11 (apoptosis facilitator) [Source:MGI Symbol;Acc:MGI:1197519]
Bcl2a1b	470.539	4.09675	0.181594	22.5599	1.07283e-112	3.58868e-111	707.878	40.4834	76.085	4.35128	ENSMUSG00000089929	B cell leukemia/lymphoma 2 related protein A1b [Source:MGI Symbol;Acc:MGI:1278326]
Birc3	2552.93	2.22907	0.0988161	22.5577	1.12755e-112	3.7652e-111	3012.59	640.434	88.0062	18.7089	ENSMUSG00000032000	baculoviral IAP repeat-containing 3 [Source:MGI Symbol;Acc:MGI:1197007]
6330407A03Rik	490.997	3.84811	0.170609	22.5552	1.19376e-112	3.97939e-111	468.101	31.7955	20.8568	1.41669	NA	NA
Sp110	889.953	3.05529	0.135553	22.5394	1.70524e-112	5.67463e-111	1254.03	149.652	52.2462	6.23489	ENSMUSG00000070034	Sp110 nuclear body protein [Source:MGI Symbol;Acc:MGI:1923364]
Mocos	515.279	2.38731	0.105987	22.5246	2.38475e-112	7.92221e-111	802.469	152.955	22.849	4.35514	ENSMUSG00000039616	molybdenum cofactor sulfurase [Source:MGI Symbol;Acc:MGI:1915841]
Rgs2	1208.51	1.93712	0.0860375	22.5148	2.97337e-112	9.86066e-111	1490.18	388.211	40.6678	10.5945	ENSMUSG00000026360	regulator of G-protein signaling 2 [Source:MGI Symbol;Acc:MGI:1098271]
Tbc1d2	1571.4	2.92384	0.129908	22.507	3.54194e-112	1.17261e-110	1687.71	220.496	32.1928	4.20593	ENSMUSG00000039813	TBC1 domain family, member 2 [Source:MGI Symbol;Acc:MGI:2652885]
Dpp4	664.489	-1.9212	0.0853762	-22.5028	3.89671e-112	1.28785e-110	422.817	1603.09	5.51032	20.8921	ENSMUSG00000035000	dipeptidylpeptidase 4 [Source:MGI Symbol;Acc:MGI:94919]
Ltbp3	2598.6	-1.29757	0.0576697	-22.5001	4.14432e-112	1.36734e-110	1938.49	4770.59	30.6711	75.4811	ENSMUSG00000024940	latent transforming growth factor beta binding protein 3 [Source:MGI Symbol;Acc:MGI:1101355]
Arid5a	1845.62	2.41076	0.107237	22.4807	6.40732e-112	2.11037e-110	1994.71	373.317	28.2705	5.29095	ENSMUSG00000037447	AT rich interactive domain 5A (MRF1-like) [Source:MGI Symbol;Acc:MGI:2443039]
Tmem229b	301.449	3.03446	0.134995	22.4783	6.76755e-112	2.22522e-110	507.575	61.9167	10.5227	1.28362	ENSMUSG00000046157	transmembrane protein 229B [Source:MGI Symbol;Acc:MGI:2444389]
Helz2	6286.46	2.34745	0.104509	22.4617	9.82489e-112	3.225e-110	8603.11	1683.63	69.8845	13.6764	ENSMUSG00000027580	helicase with zinc finger 2, transcriptional coactivator [Source:MGI Symbol;Acc:MGI:2385169]
Mvd	1364.37	3.25266	0.145014	22.4299	2.01014e-111	6.58705e-110	1663.01	172.446	73.2626	7.59696	ENSMUSG00000006517	mevalonate (diphospho) decarboxylase [Source:MGI Symbol;Acc:MGI:2179327]
Clec5a	1150.53	8.9493	0.399182	22.4191	2.56132e-111	8.379e-110	1786.02	2.31445	38.3934	0.0497528	ENSMUSG00000029915	C-type lectin domain family 5, member a [Source:MGI Symbol;Acc:MGI:1345151]
Tnfrsf26	969.045	7.33786	0.327443	22.4096	3.17266e-111	1.03613e-109	951.94	4.79197	26.2582	0.132181	ENSMUSG00000045362	tumor necrosis factor receptor superfamily, member 26 [Source:MGI Symbol;Acc:MGI:2651928]
Gdf15	218.392	3.96555	0.177313	22.3647	8.68786e-111	2.83251e-109	581.798	36.4955	44.0734	2.76467	ENSMUSG00000038508	growth differentiation factor 15 [Source:MGI Symbol;Acc:MGI:1346047]
Fnip1	2902.15	2.65192	0.118732	22.3354	1.67337e-110	5.44649e-109	4736.96	748.915	61.9305	9.79123	ENSMUSG00000035992	folliculin interacting protein 1 [Source:MGI Symbol;Acc:MGI:2444668]
Iqsec1	9548.54	2.10993	0.0945368	22.3186	2.43614e-110	7.91582e-109	11059.8	2554.54	133.323	30.7943	ENSMUSG00000034312	IQ motif and Sec7 domain 1 [Source:MGI Symbol;Acc:MGI:1196356]
Pfkfb2	1498.63	-1.35206	0.0606329	-22.299	3.77551e-110	1.22473e-108	1066.55	2723.7	9.10322	23.2473	ENSMUSG00000026409	6-phosphofructo-2-kinase/fructose-2,6-biphosphatase 2 [Source:MGI Symbol;Acc:MGI:107815]
Slc9a3r1	2705.23	1.57875	0.0708349	22.2878	4.85532e-110	1.57236e-108	3093.43	1033.91	132.166	44.1736	ENSMUSG00000020733	solute carrier family 9 (sodium/hydrogen exchanger), member 3 regulator 1 [Source:MGI Symbol;Acc:MGI:1349482]
Dock10	5404.05	3.41871	0.153575	22.2609	8.84611e-110	2.85995e-108	5786.2	534.014	62.9165	5.80663	ENSMUSG00000038608	dedicator of cytokinesis 10 [Source:MGI Symbol;Acc:MGI:2146320]
Mefv	1759.59	9.64696	0.433394	22.2591	9.20081e-110	2.96965e-108	2568.71	1.72402	64.29	0.0431488	ENSMUSG00000022534	Mediterranean fever [Source:MGI Symbol;Acc:MGI:1859396]
Rab7	2135.73	1.8361	0.0825534	22.2414	1.3674e-109	4.40603e-108	2569.32	718.145	338.117	94.5064	ENSMUSG00000079477	RAB7, member RAS oncogene family [Source:MGI Symbol;Acc:MGI:105068]
Pstpip2	669.597	3.52887	0.158787	22.2238	2.02055e-109	6.49978e-108	699.193	59.2461	25.3827	2.1508	ENSMUSG00000025429	proline-serine-threonine phosphatase-interacting protein 2 [Source:MGI Symbol;Acc:MGI:1335088]
Wdfy4	1766.25	3.92724	0.177158	22.168	6.99685e-109	2.24702e-107	1879.36	121.402	15.9413	1.02977	ENSMUSG00000051506	WD repeat and FYVE domain containing 4 [Source:MGI Symbol;Acc:MGI:3584510]
Entpd1	3358.51	1.34086	0.0605531	22.1435	1.20577e-108	3.86589e-107	3389.32	1335.98	66.3143	26.1394	ENSMUSG00000048120	ectonucleoside triphosphate diphosphohydrolase 1 [Source:MGI Symbol;Acc:MGI:102805]
Stab1	1295.03	3.63075	0.164034	22.1341	1.48383e-108	4.7495e-107	801.096	63.5438	8.2281	0.652662	ENSMUSG00000042286	stabilin 1 [Source:MGI Symbol;Acc:MGI:2178742]
Ppp1r3d	506.299	3.90146	0.176345	22.124	1.85876e-108	5.93973e-107	481.637	31.5082	12.1395	0.794158	ENSMUSG00000049999	protein phosphatase 1, regulatory subunit 3D [Source:MGI Symbol;Acc:MGI:1917664]
Ifi35	878.017	2.05161	0.0930527	22.0478	1.00288e-107	3.19944e-106	1231.27	296.436	74.3446	17.8989	ENSMUSG00000010358	interferon-induced protein 35 [Source:MGI Symbol;Acc:MGI:1917360]
Ywhag	2662.23	1.19346	0.0541724	22.0307	1.46143e-107	4.65464e-106	3159.62	1382.13	72.2323	31.5971	ENSMUSG00000051391	tyrosine 3-monooxygenase/tryptophan 5-monooxygenase activation protein, gamma polypeptide [Source:MGI Symbol;Acc:MGI:108109]
Lamp3	3251.07	-2.53505	0.115087	-22.0272	1.5818e-107	5.02972e-106	1503.12	8760.57	36.9225	215.194	ENSMUSG00000041247	lysosomal-associated membrane protein 3 [Source:MGI Symbol;Acc:MGI:2441659]
Havcr2	593.812	7.89124	0.358895	21.9876	3.78476e-107	1.20147e-105	1179.64	4.05101	35.5611	0.122121	ENSMUSG00000020399	hepatitis A virus cellular receptor 2 [Source:MGI Symbol;Acc:MGI:2159682]
Dgat1	891.662	2.22432	0.101304	21.9569	7.4419e-107	2.35856e-105	1493.09	318.537	69.8624	14.9045	ENSMUSG00000022555	diacylglycerol O-acyltransferase 1 [Source:MGI Symbol;Acc:MGI:1333825]
Cd244	361.846	5.22946	0.238188	21.9552	7.73077e-107	2.44609e-105	473.936	11.9293	10.3561	0.260671	NA	NA
Smim3	687.074	2.08715	0.0951284	21.9403	1.07083e-106	3.38268e-105	825.967	193.891	34.1521	8.01701	ENSMUSG00000038059	small integral membrane protein 3 [Source:MGI Symbol;Acc:MGI:1917088]
Pkm	8306.68	1.79102	0.0816379	21.9386	1.11248e-106	3.50849e-105	8522.15	2458.67	269.263	77.6833	ENSMUSG00000032294	pyruvate kinase, muscle [Source:MGI Symbol;Acc:MGI:97591]
Chmp4b	2390.8	1.33756	0.0609771	21.9355	1.19149e-106	3.75153e-105	2445.33	967.722	125.033	49.481	ENSMUSG00000038467	charged multivesicular body protein 4B [Source:MGI Symbol;Acc:MGI:1922858]
Abhd2	2250.4	-1.37267	0.0626124	-21.9233	1.55803e-106	4.89764e-105	1557.52	4038.26	44.0576	114.23	ENSMUSG00000039202	abhydrolase domain containing 2 [Source:MGI Symbol;Acc:MGI:1914344]
Myh7	262.807	-2.93672	0.134105	-21.8986	2.67917e-106	8.40825e-105	97.7229	753.789	1.32552	10.2245	ENSMUSG00000053093	myosin, heavy polypeptide 7, cardiac muscle, beta [Source:MGI Symbol;Acc:MGI:2155600]
Prdx5	3623.8	2.43986	0.111431	21.8957	2.85494e-106	8.94534e-105	3485.3	639.495	415.992	76.3278	ENSMUSG00000024953	peroxiredoxin 5 [Source:MGI Symbol;Acc:MGI:1859821]
Mical1	1159.96	1.86723	0.0852792	21.8955	2.86633e-106	8.96647e-105	1565.2	428.072	36.0736	9.86585	ENSMUSG00000019823	microtubule associated monooxygenase, calponin and LIM domain containing 1 [Source:MGI Symbol;Acc:MGI:2385847]
Usb1	751.195	2.39089	0.109347	21.8651	5.59005e-106	1.74585e-104	1036.77	196.548	48.2633	9.14962	ENSMUSG00000031792	U6 snRNA biogenesis 1 [Source:MGI Symbol;Acc:MGI:2142454]
Atp8a1	4601.11	-1.43899	0.0658435	-21.8547	7.01264e-106	2.18661e-104	3466.85	9408.1	34.5076	93.6444	ENSMUSG00000037685	ATPase, aminophospholipid transporter (APLT), class I, type 8A, member 1 [Source:MGI Symbol;Acc:MGI:1330848]
Mx1	964.825	3.51872	0.161014	21.8534	7.21441e-106	2.24589e-104	539.207	46.4683	14.8834	1.28264	ENSMUSG00000000386	MX dynamin-like GTPase 1 [Source:MGI Symbol;Acc:MGI:97243]
Soat2	594.423	4.86559	0.222828	21.8357	1.06356e-105	3.3056e-104	711.172	23.2662	27.4691	0.89866	ENSMUSG00000023045	sterol O-acyltransferase 2 [Source:MGI Symbol;Acc:MGI:1332226]
Slc26a11	688.738	2.78317	0.127472	21.8336	1.1139e-105	3.45649e-104	1020.85	147.302	31.1402	4.49332	ENSMUSG00000039908	solute carrier family 26, member 11 [Source:MGI Symbol;Acc:MGI:2444589]
Fth1	44709.7	2.72709	0.124931	21.8287	1.23962e-105	3.84044e-104	49092.1	7364.65	2667.97	400.241	ENSMUSG00000024661	ferritin heavy polypeptide 1 [Source:MGI Symbol;Acc:MGI:95588]
Myd88	1416.43	1.63539	0.0749215	21.828	1.25764e-105	3.89003e-104	1481.6	476.782	63.8661	20.5522	ENSMUSG00000032508	myeloid differentiation primary response gene 88 [Source:MGI Symbol;Acc:MGI:108005]
Tm6sf1	297.455	3.43238	0.157355	21.8129	1.75026e-105	5.40508e-104	435.397	40.166	15.7783	1.45557	ENSMUSG00000038623	transmembrane 6 superfamily member 1 [Source:MGI Symbol;Acc:MGI:1933209]
Slc37a2	521.856	3.1638	0.14515	21.7968	2.48918e-105	7.67469e-104	883.145	97.6898	16.3484	1.80839	ENSMUSG00000032122	solute carrier family 37 (glycerol-3-phosphate transporter), member 2 [Source:MGI Symbol;Acc:MGI:1929693]
Snap23	1214.91	1.97242	0.0906227	21.7652	4.9639e-105	1.52804e-103	1527.06	388.369	56.4093	14.3462	ENSMUSG00000027287	synaptosomal-associated protein 23 [Source:MGI Symbol;Acc:MGI:109356]
Stxbp5	2983.38	2.69704	0.124005	21.7494	6.99245e-105	2.14907e-103	3837.11	587.691	34.7247	5.31844	ENSMUSG00000019790	syntaxin binding protein 5 (tomosyn) [Source:MGI Symbol;Acc:MGI:1926058]
Sftpb	25773.8	-2.56013	0.11777	-21.7384	8.89052e-105	2.72808e-103	11290.2	66963.5	592.785	3515.89	ENSMUSG00000056370	surfactant associated protein B [Source:MGI Symbol;Acc:MGI:109516]
Plekhm2	2127.27	2.16812	0.0997476	21.736	9.36441e-105	2.86893e-103	3233.48	717.065	64.245	14.2471	ENSMUSG00000028917	pleckstrin homology domain containing, family M (with RUN domain) member 2 [Source:MGI Symbol;Acc:MGI:1916832]
Grb14	441.312	-2.18783	0.100677	-21.7313	1.03926e-104	3.17888e-103	232.895	1068.63	9.73759	44.6808	ENSMUSG00000026888	growth factor receptor bound protein 14 [Source:MGI Symbol;Acc:MGI:1355324]
Prkcd	3359.67	2.55792	0.117791	21.7158	1.45472e-104	4.44266e-103	4695.17	792.864	138.938	23.4622	ENSMUSG00000021948	protein kinase C, delta [Source:MGI Symbol;Acc:MGI:97598]
Cxcl9	615.839	6.19138	0.285496	21.6864	2.75616e-104	8.40389e-103	580.89	6.92955	16.4203	0.195881	ENSMUSG00000029417	chemokine (C-X-C motif) ligand 9 [Source:MGI Symbol;Acc:MGI:1352449]
Stk10	1517.31	2.49621	0.11528	21.6534	5.64483e-104	1.71847e-102	1460.21	257.185	23.6365	4.16308	ENSMUSG00000020272	serine/threonine kinase 10 [Source:MGI Symbol;Acc:MGI:1099439]
Pak2	2100.16	1.32301	0.06111	21.6496	6.13441e-104	1.86457e-102	2530.38	1010.78	36.1936	14.4578	ENSMUSG00000022781	p21 (RAC1) activated kinase 2 [Source:MGI Symbol;Acc:MGI:1339984]
Cd300ld	431.25	5.91261	0.273739	21.5995	1.81698e-103	5.51407e-102	602.533	8.8593	20.3029	0.298523	ENSMUSG00000034641	CD300 molecule like family member d [Source:MGI Symbol;Acc:MGI:2442358]
Rasa3	2154.26	2.06988	0.0958397	21.5974	1.9018e-103	5.76242e-102	2463.06	584.768	49.1159	11.6609	ENSMUSG00000031453	RAS p21 protein activator 3 [Source:MGI Symbol;Acc:MGI:1197013]
Ezr	8145.65	1.21223	0.0561985	21.5705	3.40272e-103	1.0294e-101	11065.6	4772.41	295.986	127.654	ENSMUSG00000052397	ezrin [Source:MGI Symbol;Acc:MGI:98931]
H2-Q10	441.548	5.48827	0.254573	21.5587	4.38549e-103	1.32464e-101	488.458	10.0581	27.2307	0.560721	ENSMUSG00000067235	histocompatibility 2, Q region locus 10 [Source:MGI Symbol;Acc:MGI:95929]
Arhgap44	722.495	-1.58036	0.0733078	-21.5579	4.46762e-103	1.34734e-101	463.539	1387.97	9.34328	27.9765	ENSMUSG00000033389	Rho GTPase activating protein 44 [Source:MGI Symbol;Acc:MGI:2144423]
Mme	1100.73	-2.19021	0.101604	-21.5563	4.6224e-103	1.39184e-101	561.55	2572.27	7.2198	33.0715	ENSMUSG00000027820	membrane metallo endopeptidase [Source:MGI Symbol;Acc:MGI:97004]
Fem1c	1324.93	1.71025	0.0795073	21.5106	1.23806e-102	3.72209e-101	1666.86	508.261	47.7591	14.5628	ENSMUSG00000033319	fem-1 homolog c (C.elegans) [Source:MGI Symbol;Acc:MGI:2444737]
Ankfy1	2599.34	1.43497	0.0667611	21.4941	1.76846e-102	5.30841e-101	3569.93	1318.94	36.4889	13.4812	ENSMUSG00000020790	ankyrin repeat and FYVE domain containing 1 [Source:MGI Symbol;Acc:MGI:1337008]
Rbm38	550.052	2.86137	0.133271	21.4703	2.9481e-102	8.83561e-101	708.499	96.4294	32.7959	4.46364	ENSMUSG00000027510	RNA binding motif protein 38 [Source:MGI Symbol;Acc:MGI:1889294]
Nabp1	655.672	2.33583	0.108812	21.4668	3.18489e-102	9.53046e-101	963.524	190.301	27.8794	5.50633	ENSMUSG00000026107	nucleic acid binding protein 1 [Source:MGI Symbol;Acc:MGI:1923258]
Smcr8	2658.43	2.25586	0.105293	21.4245	7.89589e-102	2.35911e-100	3889.17	811.09	39.5404	8.24617	ENSMUSG00000049323	Smith-Magenis syndrome chromosome region, candidate 8 homolog (human) [Source:MGI Symbol;Acc:MGI:2444720]
Ifih1	2928.93	2.93006	0.136831	21.4137	9.95565e-102	2.96992e-100	3427.83	445.344	51.0026	6.62626	ENSMUSG00000026896	interferon induced with helicase C domain 1 [Source:MGI Symbol;Acc:MGI:1918836]
Arpc2	2607.62	1.23346	0.0576837	21.3832	1.91617e-101	5.7074e-100	2568.9	1091.75	132.092	56.1373	ENSMUSG00000006304	actin related protein 2/3 complex, subunit 2 [Source:MGI Symbol;Acc:MGI:1923959]
BC005537	3922.55	1.38041	0.0646585	21.3492	3.96759e-101	1.17995e-99	4738.81	1817.79	152.543	58.5151	ENSMUSG00000019132	cDNA sequence BC005537 [Source:MGI Symbol;Acc:MGI:2441726]
Fam49b	1516.2	2.64028	0.123822	21.3232	6.91731e-101	2.05401e-99	1935.71	308.249	41.8303	6.66119	ENSMUSG00000022378	family with sequence similarity 49, member B [Source:MGI Symbol;Acc:MGI:1923520]
Coro1c	2403.18	1.36421	0.0639957	21.3172	7.85866e-101	2.32995e-99	2380.49	923.765	56.8915	22.0771	ENSMUSG00000004530	coronin, actin binding protein 1C [Source:MGI Symbol;Acc:MGI:1345964]
Mmp25	383.088	5.72385	0.268769	21.2965	1.22271e-100	3.61956e-99	491.579	8.46622	11.9677	0.206114	ENSMUSG00000023903	matrix metallopeptidase 25 [Source:MGI Symbol;Acc:MGI:2443938]
Wwp2	2332.4	2.09418	0.09834	21.2953	1.25523e-100	3.71014e-99	3012.27	703.388	57.7806	13.4922	ENSMUSG00000031930	WW domain containing E3 ubiquitin protein ligase 2 [Source:MGI Symbol;Acc:MGI:1914144]
Clec4n	1214.09	10.0192	0.470583	21.291	1.37519e-100	4.05849e-99	2599.91	1.25193	171.484	0.0825742	ENSMUSG00000023349	C-type lectin domain family 4, member n [Source:MGI Symbol;Acc:MGI:1861231]
Smad3	3417.8	1.91018	0.0899315	21.2404	4.04347e-100	1.1915e-98	6227.5	1652.92	100.468	26.6665	ENSMUSG00000032402	SMAD family member 3 [Source:MGI Symbol;Acc:MGI:1201674]
Emr1	345.378	5.48409	0.258208	21.2391	4.15884e-100	1.22362e-98	468.598	9.36026	11.8582	0.236868	NA	NA
Ugt1a7c	518.97	2.75358	0.129769	21.2191	6.35882e-100	1.86806e-98	533.236	78.3286	13.2932	1.95268	ENSMUSG00000090124	UDP glucuronosyltransferase 1 family, polypeptide A7C [Source:MGI Symbol;Acc:MGI:3032636]
Secisbp2l	2337.85	-1.15553	0.054462	-21.2172	6.61907e-100	1.94156e-98	1712.92	3817.73	20.6944	46.1235	ENSMUSG00000035093	SECIS binding protein 2-like [Source:MGI Symbol;Acc:MGI:1917604]
Lyst	18771.3	3.4325	0.16204	21.183	1.3691e-99	4.00987e-98	17003.5	1552.08	118.268	10.7956	ENSMUSG00000019726	lysosomal trafficking regulator [Source:MGI Symbol;Acc:MGI:107448]
Cxcl3	524.637	7.73272	0.365173	21.1755	1.60582e-99	4.69606e-98	1055.64	3.96153	85.1533	0.319558	ENSMUSG00000029379	chemokine (C-X-C motif) ligand 3 [Source:MGI Symbol;Acc:MGI:3037818]
Myo9b	6432.43	2.40009	0.113395	21.1657	1.97915e-99	5.77906e-98	8274.31	1560.07	93.1153	17.5563	ENSMUSG00000004677	myosin IXb [Source:MGI Symbol;Acc:MGI:106624]
Mnda	500.011	3.59898	0.170259	21.1382	3.54319e-99	1.03304e-97	508.353	40.8634	25.2844	2.03246	NA	NA
Psmb9	691.283	2.93457	0.138867	21.1323	4.01786e-99	1.16966e-97	753.154	97.2227	76.733	9.90527	ENSMUSG00000096727	proteasome (prosome, macropain) subunit, beta type 9 (large multifunctional peptidase 2) [Source:MGI Symbol;Acc:MGI:1346526]
Mob3a	909.78	1.86447	0.0883243	21.1094	6.51929e-99	1.89501e-97	1142.32	313.082	35.438	9.71265	ENSMUSG00000003348	MOB kinase activator 3A [Source:MGI Symbol;Acc:MGI:3050117]
Rap1gap	568.308	-1.80194	0.0853717	-21.1069	6.86864e-99	1.99356e-97	348.932	1221.24	8.43241	29.5128	ENSMUSG00000041351	Rap1 GTPase-activating protein [Source:MGI Symbol;Acc:MGI:109338]
Cd300lb	413.274	6.56351	0.311267	21.0864	1.06012e-98	3.07228e-97	631.493	5.61194	18.0057	0.160013	ENSMUSG00000063193	CD300 molecule like family member B [Source:MGI Symbol;Acc:MGI:2685099]
Rbpjl	520.872	-2.60442	0.123616	-21.0686	1.54294e-98	4.46481e-97	226.181	1381.96	7.56242	46.2061	ENSMUSG00000017007	recombination signal binding protein for immunoglobulin kappa J region-like [Source:MGI Symbol;Acc:MGI:1196616]
Vps37b	1121.23	2.0091	0.0953715	21.0661	1.62957e-98	4.70843e-97	1263.47	313.456	41.3029	10.2469	ENSMUSG00000066278	vacuolar protein sorting 37B [Source:MGI Symbol;Acc:MGI:1916724]
Samd9l	2880.63	3.2539	0.154563	21.0522	2.18228e-98	6.296e-97	4344.21	449.389	66.9546	6.92615	ENSMUSG00000047735	sterile alpha motif domain containing 9-like [Source:MGI Symbol;Acc:MGI:1343184]
Cmtr1	1771.87	1.72391	0.0820282	21.016	4.67956e-98	1.34806e-96	2260.49	683.151	49.4473	14.9436	ENSMUSG00000024019	cap methyltransferase 1 [Source:MGI Symbol;Acc:MGI:1921407]
Lama3	361.536	-2.04733	0.0974196	-21.0156	4.72086e-98	1.35793e-96	204.098	846.641	1.62057	6.72247	ENSMUSG00000024421	laminin, alpha 3 [Source:MGI Symbol;Acc:MGI:99909]
Nmi	423.69	2.72823	0.129873	21.007	5.66563e-98	1.62727e-96	571.971	85.8531	34.3338	5.15352	ENSMUSG00000026946	N-myc (and STAT) interactor [Source:MGI Symbol;Acc:MGI:1928368]
Rest	1449.26	1.61492	0.076958	20.9844	9.10592e-98	2.61149e-96	1913.67	624.007	36.8366	12.0116	ENSMUSG00000029249	RE1-silencing transcription factor [Source:MGI Symbol;Acc:MGI:104897]
Tbk1	2203.45	2.30807	0.110071	20.9688	1.26422e-97	3.62029e-96	2425.93	487.614	65.7461	13.215	ENSMUSG00000020115	TANK-binding kinase 1 [Source:MGI Symbol;Acc:MGI:1929658]
Trim12a	1313.46	3.52927	0.16878	20.9106	4.29176e-97	1.22719e-95	1886.47	160.736	101.581	8.65521	ENSMUSG00000066258	tripartite motif-containing 12A [Source:MGI Symbol;Acc:MGI:1923931]
Fyb	1773.04	3.29092	0.157452	20.9011	5.23139e-97	1.49365e-95	1632.33	164.406	26.8245	2.70174	ENSMUSG00000022148	FYN binding protein [Source:MGI Symbol;Acc:MGI:1346327]
Upp1	699.15	7.95319	0.380678	20.8922	6.30559e-97	1.7977e-95	1024.91	2.99435	54.9364	0.160501	ENSMUSG00000020407	uridine phosphorylase 1 [Source:MGI Symbol;Acc:MGI:1097668]
S100a8	4206.43	6.47346	0.309892	20.8894	6.68571e-97	1.90326e-95	3440.57	34.3901	720.739	7.20412	ENSMUSG00000056054	S100 calcium binding protein A8 (calgranulin A) [Source:MGI Symbol;Acc:MGI:88244]
Mapkapk3	1071.31	1.46646	0.0702151	20.8852	7.29942e-97	2.07491e-95	1364.21	493.217	39.7817	14.3827	ENSMUSG00000032577	mitogen-activated protein kinase-activated protein kinase 3 [Source:MGI Symbol;Acc:MGI:2143163]
2810474O19Rik	9328.42	3.64419	0.174513	20.882	7.7997e-97	2.21385e-95	15725.1	1235.39	210.001	16.4981	NA	NA
Ccrn4l	842.355	2.61127	0.125164	20.8628	1.16543e-96	3.30308e-95	954.745	155.193	25.5461	4.1525	NA	NA
Itga8	1847.08	-1.22635	0.058815	-20.851	1.4935e-96	4.22669e-95	1277.37	2992.96	18.1415	42.5066	ENSMUSG00000026768	integrin alpha 8 [Source:MGI Symbol;Acc:MGI:109442]
Pilra	781.994	7.73576	0.372136	20.7875	5.62064e-96	1.58835e-94	952.791	3.26323	30.232	0.103542	ENSMUSG00000046245	paired immunoglobin-like type 2 receptor alpha [Source:MGI Symbol;Acc:MGI:2450529]
Dhrs9	414.084	2.81619	0.135516	20.7812	6.40107e-96	1.80624e-94	487.352	68.3679	14.2066	1.99296	ENSMUSG00000027068	dehydrogenase/reductase (SDR family) member 9 [Source:MGI Symbol;Acc:MGI:2442798]
Gpcpd1	2432.89	2.47807	0.119249	20.7806	6.48371e-96	1.82689e-94	2232.36	398.062	36.2785	6.46897	ENSMUSG00000027346	glycerophosphocholine phosphodiesterase 1 [Source:MGI Symbol;Acc:MGI:104898]
Mthfd1	616.006	-1.9407	0.0933941	-20.7797	6.60468e-96	1.85826e-94	356.152	1374.82	8.79848	33.964	ENSMUSG00000021048	methylenetetrahydrofolate dehydrogenase (NADP+ dependent), methenyltetrahydrofolate cyclohydrolase, formyltetrahydrofolate synthase [Source:MGI Symbol;Acc:MGI:1342005]
Padi4	308.711	2.84532	0.137395	20.709	2.87365e-95	8.07342e-94	449.241	61.5943	13.9736	1.91589	ENSMUSG00000025330	peptidyl arginine deiminase, type IV [Source:MGI Symbol;Acc:MGI:1338898]
Sppl2a	2275.73	1.54386	0.0745518	20.7085	2.90224e-95	8.14188e-94	2713.21	928.723	39.7008	13.5895	ENSMUSG00000027366	signal peptide peptidase like 2A [Source:MGI Symbol;Acc:MGI:1913802]
Il15ra	566.057	3.09892	0.149758	20.6929	4.01618e-95	1.12506e-93	707.495	81.494	28.7469	3.31126	ENSMUSG00000023206	interleukin 15 receptor, alpha chain [Source:MGI Symbol;Acc:MGI:104644]
Cyba	1855.04	2.40575	0.116275	20.6901	4.25144e-95	1.18923e-93	1965.54	369.002	212.654	39.9227	ENSMUSG00000006519	cytochrome b-245, alpha polypeptide [Source:MGI Symbol;Acc:MGI:1316658]
Spata13	4486.85	2.0193	0.0977618	20.6553	8.75425e-95	2.44523e-93	4395.52	1080.47	48.0174	11.8033	ENSMUSG00000021990	spermatogenesis associated 13 [Source:MGI Symbol;Acc:MGI:104838]
F630028O10Rik	584.013	8.04939	0.38975	20.6527	9.23358e-95	2.5754e-93	1095.2	2.93121	32.3855	0.0866772	ENSMUSG00000078122	RIKEN cDNA F630028O10 gene [Source:MGI Symbol;Acc:MGI:3641813]
Gm5431	420.687	3.50704	0.170391	20.5824	3.95037e-94	1.10023e-92	331.126	28.3324	9.15218	0.783095	ENSMUSG00000058163	predicted gene 5431 [Source:MGI Symbol;Acc:MGI:3645205]
Arl8a	1330.71	1.77349	0.08639	20.5289	1.18748e-93	3.30254e-92	1740.97	507.748	83.9972	24.4975	ENSMUSG00000026426	ADP-ribosylation factor-like 8A [Source:MGI Symbol;Acc:MGI:1915974]
Fasn	10697.9	-2.4124	0.117514	-20.5286	1.19601e-93	3.32146e-92	5269.2	28202.4	43.5391	233.035	ENSMUSG00000025153	fatty acid synthase [Source:MGI Symbol;Acc:MGI:95485]
Tmem132d	224.403	-3.19826	0.155872	-20.5185	1.47096e-93	4.07916e-92	70.7552	656.295	1.35816	12.5977	ENSMUSG00000034310	transmembrane protein 132D [Source:MGI Symbol;Acc:MGI:3044963]
St6galnac2	220.213	-2.53915	0.123763	-20.5163	1.54062e-93	4.2662e-92	101.214	592.735	4.08826	23.9418	ENSMUSG00000110170	ST6 (alpha-N-acetyl-neuraminyl-2,3-beta-galactosyl-1,3)-N-acetylgalactosaminide alpha-2,6-sialyltransferase 2 [Source:MGI Symbol;Acc:MGI:107553]
Pdlim7	2074.01	2.52369	0.12307	20.5061	1.90059e-93	5.2555e-92	3223.01	557.135	88.3982	15.2807	ENSMUSG00000021493	PDZ and LIM domain 7 [Source:MGI Symbol;Acc:MGI:1914649]
Npr1	1114.39	-1.63078	0.0795659	-20.496	2.33785e-93	6.45533e-92	747.679	2321.5	15.1039	46.8966	ENSMUSG00000027931	natriuretic peptide receptor 1 [Source:MGI Symbol;Acc:MGI:97371]
Cd69	356.865	5.88483	0.287407	20.4756	3.5545e-93	9.80076e-92	480.261	7.31423	24.3442	0.370755	ENSMUSG00000030156	CD69 antigen [Source:MGI Symbol;Acc:MGI:88343]
Pvrl1	843.86	-1.89736	0.0928738	-20.4295	9.14556e-93	2.51809e-91	527.157	1971.04	8.55336	31.9811	NA	NA
Slc20a1	1984.17	2.44734	0.119864	20.4176	1.16689e-92	3.20827e-91	2782.29	507.207	54.8951	10.0073	ENSMUSG00000027397	solute carrier family 20, member 1 [Source:MGI Symbol;Acc:MGI:108392]
Arpc1b	3230.69	1.5528	0.0761196	20.3994	1.69153e-92	4.64414e-91	3586.37	1221.37	189.879	64.6652	ENSMUSG00000029622	actin related protein 2/3 complex, subunit 1B [Source:MGI Symbol;Acc:MGI:1343142]
9930111J21Rik1	488.47	4.77711	0.234502	20.3713	3.007e-92	8.24405e-91	681.102	23.6851	14.4784	0.503483	ENSMUSG00000069893	RIKEN cDNA 9930111J21 gene 1 [Source:MGI Symbol;Acc:MGI:3041173]
Orai2	999.86	2.09609	0.102911	20.368	3.21255e-92	8.79511e-91	1040.77	242.718	22.2045	5.17831	ENSMUSG00000039747	ORAI calcium release-activated calcium modulator 2 [Source:MGI Symbol;Acc:MGI:2443195]
Acot7	835.906	-2.3351	0.114846	-20.3323	6.65592e-92	1.81963e-90	406.072	2061.34	17.9277	91.006	ENSMUSG00000028937	acyl-CoA thioesterase 7 [Source:MGI Symbol;Acc:MGI:1917275]
Gm12185	383.737	5.70487	0.28063	20.3288	7.15249e-92	1.95262e-90	557.121	9.5024	8.65315	0.14759	ENSMUSG00000048852	predicted gene 12185 [Source:MGI Symbol;Acc:MGI:3652173]
Afap1l1	356.042	-2.03145	0.099972	-20.3202	8.52492e-92	2.32401e-90	189.696	779.225	4.57751	18.8033	ENSMUSG00000033032	actin filament associated protein 1-like 1 [Source:MGI Symbol;Acc:MGI:2147199]
Adrbk1	2527.06	1.87115	0.0920893	20.3189	8.75766e-92	2.38408e-90	2958.51	806.531	70.3983	19.1915	NA	NA
Slfn10-ps	452.598	5.22551	0.25736	20.3043	1.17836e-91	3.20332e-90	700.07	17.4071	15.5079	0.3856	ENSMUSG00000072621	schlafen 10, pseudogene [Source:MGI Symbol;Acc:MGI:3512288]
Runx2	363.939	2.61022	0.128671	20.2859	1.71165e-91	4.64651e-90	468.163	76.1011	4.49429	0.73056	ENSMUSG00000039153	runt related transcription factor 2 [Source:MGI Symbol;Acc:MGI:99829]
Fam214b	787.105	2.14495	0.10583	20.2678	2.47372e-91	6.7058e-90	1005.61	226.074	23.6273	5.31175	ENSMUSG00000036002	family with sequence similarity 214, member B [Source:MGI Symbol;Acc:MGI:2441854]
Dennd1c	732.074	3.38912	0.167382	20.2478	3.71138e-91	1.00468e-89	1147.07	107.907	37.3636	3.51487	ENSMUSG00000002668	DENN/MADD domain containing 1C [Source:MGI Symbol;Acc:MGI:1918035]
Ccl4	1546.6	10.3053	0.509056	20.2439	4.02152e-91	1.08711e-89	2577.58	0.616765	320.702	0.0767378	ENSMUSG00000018930	chemokine (C-C motif) ligand 4 [Source:MGI Symbol;Acc:MGI:98261]
Lipa	1290.27	2.02543	0.100216	20.2105	7.9091e-91	2.13501e-89	1716.24	419.725	47.436	11.601	ENSMUSG00000024781	lysosomal acid lipase A [Source:MGI Symbol;Acc:MGI:96789]
Elmo1	1954.87	2.58973	0.12814	20.2102	7.95524e-91	2.14447e-89	2817.62	464.69	39.3696	6.49294	ENSMUSG00000041112	engulfment and cell motility 1 [Source:MGI Symbol;Acc:MGI:2153044]
Pdcd1lg2	370.477	7.03422	0.348184	20.2026	9.28666e-91	2.49989e-89	674.701	4.20154	16.2239	0.10103	ENSMUSG00000016498	programmed cell death 1 ligand 2 [Source:MGI Symbol;Acc:MGI:1930125]
Slc24a4	286.297	-2.25565	0.111706	-20.1928	1.13284e-90	3.04524e-89	145.882	700.713	5.72628	27.5051	ENSMUSG00000041771	solute carrier family 24 (sodium/potassium/calcium exchanger), member 4 [Source:MGI Symbol;Acc:MGI:2447362]
Alox5ap	1055.43	5.60944	0.277829	20.1903	1.1916e-90	3.19875e-89	827.842	15.6379	79.6019	1.50367	ENSMUSG00000060063	arachidonate 5-lipoxygenase activating protein [Source:MGI Symbol;Acc:MGI:107505]
Rnd1	415.004	4.80941	0.238208	20.19	1.19859e-90	3.21306e-89	353.312	11.8294	13.1697	0.440942	ENSMUSG00000054855	Rho family GTPase 1 [Source:MGI Symbol;Acc:MGI:2444878]
Casp7	613.616	1.91608	0.0949843	20.1727	1.70242e-90	4.55733e-89	857.378	226.492	29.9725	7.9178	ENSMUSG00000025076	caspase 7 [Source:MGI Symbol;Acc:MGI:109383]
Sun2	2664.85	1.41967	0.0704969	20.1381	3.42536e-90	9.15691e-89	3104.24	1158.97	66.9234	24.9859	ENSMUSG00000042524	Sad1 and UNC84 domain containing 2 [Source:MGI Symbol;Acc:MGI:2443011]
S100g	180.651	-3.39625	0.168684	-20.1338	3.73606e-90	9.97368e-89	51.1485	545.373	8.75035	93.3009	ENSMUSG00000040808	S100 calcium binding protein G [Source:MGI Symbol;Acc:MGI:104528]
Igfbp3	584.566	-2.47132	0.122758	-20.1317	3.89693e-90	1.03888e-88	217.626	1217.57	7.31809	40.9433	ENSMUSG00000020427	insulin-like growth factor binding protein 3 [Source:MGI Symbol;Acc:MGI:96438]
Rab31	766.348	1.71512	0.0852683	20.1144	5.52313e-90	1.47037e-88	911.876	277.461	21.5422	6.55475	ENSMUSG00000056515	RAB31, member RAS oncogene family [Source:MGI Symbol;Acc:MGI:1914603]
Tbkbp1	680.065	2.59563	0.129066	20.1108	5.93319e-90	1.57736e-88	1142.18	187.3	28.1236	4.61184	ENSMUSG00000038517	TBK1 binding protein 1 [Source:MGI Symbol;Acc:MGI:1920424]
Ptpn12	1689.64	1.77363	0.0882436	20.0993	7.48345e-90	1.98677e-88	1926.48	561.78	49.9675	14.571	ENSMUSG00000028771	protein tyrosine phosphatase, non-receptor type 12 [Source:MGI Symbol;Acc:MGI:104673]
Marcks	5743.63	1.95492	0.0973566	20.08	1.10313e-89	2.92465e-88	7517.65	1932.95	147.474	37.9188	ENSMUSG00000069662	myristoylated alanine rich protein kinase C substrate [Source:MGI Symbol;Acc:MGI:96907]
Rgs14	329.795	3.69952	0.184669	20.0333	2.82536e-89	7.48043e-88	417.867	31.19	14.5645	1.08711	ENSMUSG00000052087	regulator of G-protein signaling 14 [Source:MGI Symbol;Acc:MGI:1859709]
Kif24	561.77	1.73427	0.0866617	20.012	4.3332e-89	1.14569e-87	828.678	248.985	12.1559	3.65237	ENSMUSG00000028438	kinesin family member 24 [Source:MGI Symbol;Acc:MGI:1918345]
Adamts1	4226.17	-1.39053	0.069509	-20.005	4.98578e-89	1.31642e-87	2419.14	6347.91	40.6659	106.709	ENSMUSG00000022893	a disintegrin-like and metallopeptidase (reprolysin type) with thrombospondin type 1 motif, 1 [Source:MGI Symbol;Acc:MGI:109249]
Ostf1	1230.07	1.58443	0.0792244	19.9992	5.59375e-89	1.47493e-87	1188.58	395.228	56.9443	18.9352	ENSMUSG00000024725	osteoclast stimulating factor 1 [Source:MGI Symbol;Acc:MGI:700012]
Mmp8	545.085	5.64387	0.282257	19.9955	6.02784e-89	1.58722e-87	410.265	7.01694	13.7341	0.234901	ENSMUSG00000005800	matrix metallopeptidase 8 [Source:MGI Symbol;Acc:MGI:1202395]
Gmip	1889.24	3.01047	0.150589	19.9913	6.55939e-89	1.72483e-87	1986.76	243.637	41.5661	5.09727	ENSMUSG00000036246	Gem-interacting protein [Source:MGI Symbol;Acc:MGI:1926066]
Tnfrsf14	486.357	2.44514	0.122327	19.9886	6.92148e-89	1.81757e-87	700.327	127.582	64.3996	11.732	ENSMUSG00000042333	tumor necrosis factor receptor superfamily, member 14 (herpesvirus entry mediator) [Source:MGI Symbol;Acc:MGI:2675303]
Tsc22d3	3084.82	1.34465	0.0673033	19.979	8.39108e-89	2.20049e-87	2677.16	1053.08	88.3605	34.7573	ENSMUSG00000031431	TSC22 domain family, member 3 [Source:MGI Symbol;Acc:MGI:1196284]
Tmem110	563.943	-1.56252	0.0782719	-19.9628	1.16126e-88	3.04118e-87	333.535	987.256	7.32717	21.6882	ENSMUSG00000006526	transmembrane protein 110 [Source:MGI Symbol;Acc:MGI:1921500]
Ctsd	10096.9	2.53586	0.127047	19.96	1.22695e-88	3.20885e-87	15352.3	2630.34	645.182	110.54	ENSMUSG00000007891	cathepsin D [Source:MGI Symbol;Acc:MGI:88562]
Zswim4	2291.86	1.43016	0.0717066	19.9446	1.66919e-88	4.35955e-87	2580.61	955.914	48.7378	18.0536	ENSMUSG00000035671	zinc finger SWIM-type containing 4 [Source:MGI Symbol;Acc:MGI:2443726]
Trim30b	704.492	8.46127	0.424464	19.934	2.06317e-88	5.38126e-87	1173.7	2.25338	34.7819	0.0667778	ENSMUSG00000052749	tripartite motif-containing 30B [Source:MGI Symbol;Acc:MGI:4821256]
Vav3	577.96	3.17405	0.159571	19.8912	4.84897e-88	1.26302e-86	573.38	62.2116	9.26127	1.00485	ENSMUSG00000033721	vav 3 oncogene [Source:MGI Symbol;Acc:MGI:1888518]
Krt23	230.435	-2.73797	0.137664	-19.8888	5.08784e-88	1.32346e-86	86.3286	579.548	4.60627	30.9232	ENSMUSG00000006777	keratin 23 [Source:MGI Symbol;Acc:MGI:2148866]
Ctsz	3069.95	1.93726	0.0974171	19.8863	5.35207e-88	1.39031e-86	4108.46	1069.93	242.193	63.0724	ENSMUSG00000016256	cathepsin Z [Source:MGI Symbol;Acc:MGI:1891190]
Slco4c1	377.588	-2.18812	0.110071	-19.8792	6.16567e-88	1.59951e-86	206.678	950.252	7.08931	32.5948	ENSMUSG00000040693	solute carrier organic anion transporter family, member 4C1 [Source:MGI Symbol;Acc:MGI:2442784]
Tax1bp1	3086.04	1.39327	0.0701095	19.8728	6.99629e-88	1.81255e-86	3592.45	1365.33	89.83	34.1404	ENSMUSG00000004535	Tax1 (human T cell leukemia virus type I) binding protein 1 [Source:MGI Symbol;Acc:MGI:1289308]
Rnf115	833.716	1.72403	0.0868351	19.8541	1.01629e-87	2.62942e-86	1018.87	307.513	36.9391	11.1488	ENSMUSG00000028098	ring finger protein 115 [Source:MGI Symbol;Acc:MGI:1915095]
Tnfsf14	318.23	6.32063	0.31888	19.8214	1.94719e-87	5.03115e-86	505.871	5.29293	22.2261	0.232552	ENSMUSG00000005824	tumor necrosis factor (ligand) superfamily, member 14 [Source:MGI Symbol;Acc:MGI:1355317]
Gpr68	329.872	3.12457	0.157806	19.8001	2.97e-87	7.66364e-86	505.218	56.7844	11.8365	1.33038	ENSMUSG00000047415	G protein-coupled receptor 68 [Source:MGI Symbol;Acc:MGI:2441763]
Hvcn1	188.933	3.37407	0.170424	19.7981	3.08906e-87	7.96019e-86	355.678	34.0096	10.2662	0.981641	ENSMUSG00000064267	hydrogen voltage-gated channel 1 [Source:MGI Symbol;Acc:MGI:1921346]
Lrrc25	515.875	6.22803	0.314753	19.787	3.85171e-87	9.91224e-86	502.868	5.66715	32.4384	0.365569	ENSMUSG00000049988	leucine rich repeat containing 25 [Source:MGI Symbol;Acc:MGI:2445284]
D10Bwg1379e	487.987	-1.83554	0.092864	-19.7659	5.84971e-87	1.5034e-85	301.007	1077.8	3.0085	10.7724	NA	NA
Capza1	1126.16	1.54132	0.0780545	19.7467	8.56203e-87	2.19755e-85	1163.89	398.725	29.989	10.2737	ENSMUSG00000070372	capping protein (actin filament) muscle Z-line, alpha 1 [Source:MGI Symbol;Acc:MGI:106227]
Aim2	677.651	6.24001	0.31616	19.7369	1.04056e-86	2.66718e-85	703.87	8.04473	22.7827	0.26039	ENSMUSG00000037860	absent in melanoma 2 [Source:MGI Symbol;Acc:MGI:2686159]
Ttc39b	1964.16	1.74928	0.0888888	19.6794	3.23924e-86	8.29185e-85	2035.12	603.48	19.0687	5.6545	ENSMUSG00000038172	tetratricopeptide repeat domain 39B [Source:MGI Symbol;Acc:MGI:1917113]
Map4	3097.06	1.62807	0.0827859	19.6661	4.21074e-86	1.07644e-84	5060.72	1634.51	47.1277	15.2213	ENSMUSG00000032479	microtubule-associated protein 4 [Source:MGI Symbol;Acc:MGI:97178]
Cyr61	4535.42	-1.56648	0.0796632	-19.6638	4.40747e-86	1.12525e-84	2727.75	8088.26	110.451	327.507	NA	NA
Snhg11	398.288	-2.70227	0.137659	-19.6302	8.53712e-86	2.17668e-84	158.478	1035.46	2.21927	14.5002	ENSMUSG00000044349	small nucleolar RNA host gene 11 [Source:MGI Symbol;Acc:MGI:2441845]
Atp6v1e1	1212.48	1.40355	0.0715148	19.6259	9.28336e-86	2.36383e-84	1441.62	543.335	98.3239	37.0574	ENSMUSG00000019210	ATPase, H+ transporting, lysosomal V1 subunit E1 [Source:MGI Symbol;Acc:MGI:894326]
Nkx2-1	1629.38	-1.73695	0.0886066	-19.6029	1.46071e-85	3.71452e-84	1086.67	3628.88	31.1465	104.011	ENSMUSG00000001496	NK2 homeobox 1 [Source:MGI Symbol;Acc:MGI:108067]
Tifa	348.804	2.78076	0.14193	19.5925	1.79314e-85	4.55387e-84	436.655	62.664	16.7791	2.40795	ENSMUSG00000046688	TRAF-interacting protein with forkhead-associated domain [Source:MGI Symbol;Acc:MGI:2182965]
Notch2	10794.4	1.00638	0.0514316	19.5673	2.93677e-85	7.44843e-84	12793.8	6366.19	99.9988	49.7595	ENSMUSG00000027878	notch 2 [Source:MGI Symbol;Acc:MGI:97364]
Nod1	2952.09	1.94828	0.0996225	19.5567	3.61881e-85	9.16622e-84	3724.98	961.756	69.283	17.8882	ENSMUSG00000038058	nucleotide-binding oligomerization domain containing 1 [Source:MGI Symbol;Acc:MGI:1341839]
Tfeb	569.424	1.76038	0.0900245	19.5545	3.77893e-85	9.55927e-84	863.659	254.513	25.0871	7.39296	ENSMUSG00000023990	transcription factor EB [Source:MGI Symbol;Acc:MGI:103270]
H2-Q5	968.06	3.50917	0.179538	19.5455	4.50469e-85	1.13802e-83	441.293	37.7842	30.6839	2.62721	ENSMUSG00000055413	histocompatibility 2, Q region locus 5 [Source:MGI Symbol;Acc:MGI:95934]
Dapk1	2814.81	-0.917883	0.0470019	-19.5286	6.26877e-85	1.58161e-83	2330.2	4405.34	32.2137	60.9013	ENSMUSG00000021559	death associated protein kinase 1 [Source:MGI Symbol;Acc:MGI:1916885]
Cnr2	399.647	5.20386	0.266485	19.5278	6.37287e-85	1.60578e-83	353.836	8.82458	7.52747	0.187733	ENSMUSG00000062585	cannabinoid receptor 2 (macrophage) [Source:MGI Symbol;Acc:MGI:104650]
Cpeb4	4988.16	2.24692	0.115076	19.5256	6.65438e-85	1.67453e-83	7080.74	1484.33	76.096	15.952	ENSMUSG00000020300	cytoplasmic polyadenylation element binding protein 4 [Source:MGI Symbol;Acc:MGI:1914829]
Smpdl3b	297.292	4.17969	0.214137	19.5187	7.61054e-85	1.91264e-83	341.327	18.2132	14.5604	0.776945	ENSMUSG00000028885	sphingomyelin phosphodiesterase, acid-like 3B [Source:MGI Symbol;Acc:MGI:1916022]
Ubtd1	453.907	2.18145	0.111787	19.5143	8.29232e-85	2.08127e-83	630.262	138.659	33.8935	7.45663	ENSMUSG00000025171	ubiquitin domain containing 1 [Source:MGI Symbol;Acc:MGI:2385092]
Dennd4b	1212.15	2.39579	0.122809	19.5083	9.33091e-85	2.33891e-83	1822.06	343.853	27.7129	5.22989	ENSMUSG00000042404	DENN/MADD domain containing 4B [Source:MGI Symbol;Acc:MGI:2446201]
Il6ra	1495.77	1.28832	0.0660454	19.5066	9.65356e-85	2.41665e-83	1734.52	709.495	42.6065	17.428	ENSMUSG00000027947	interleukin 6 receptor, alpha [Source:MGI Symbol;Acc:MGI:105304]
Irx2	621.622	-2.03354	0.104251	-19.5062	9.72487e-85	2.43134e-83	352.718	1447.91	11.7597	48.2739	ENSMUSG00000001504	Iroquois homeobox 2 [Source:MGI Symbol;Acc:MGI:1197526]
Gm4951	629.183	3.48077	0.17869	19.4793	1.64454e-84	4.10624e-83	351.511	30.4127	10.9007	0.943128	ENSMUSG00000073555	predicted gene 4951 [Source:MGI Symbol;Acc:MGI:3644953]
Ptplad1	761.125	-1.75219	0.0901333	-19.4399	3.54574e-84	8.84191e-83	467.355	1576.07	14.0424	47.3554	NA	NA
Lamb3	681.56	-1.98551	0.102184	-19.4307	4.24746e-84	1.05781e-82	352.158	1399.83	6.94481	27.6056	ENSMUSG00000026639	laminin, beta 3 [Source:MGI Symbol;Acc:MGI:99915]
Trim21	620.442	2.19488	0.112996	19.4243	4.80496e-84	1.19511e-82	710.924	153.999	20.9244	4.5326	ENSMUSG00000030966	tripartite motif-containing 21 [Source:MGI Symbol;Acc:MGI:106657]
Gsdmd	1133.23	2.32932	0.119934	19.4217	5.0626e-84	1.25757e-82	1427.31	282.516	65.9945	13.0627	ENSMUSG00000022575	gasdermin D [Source:MGI Symbol;Acc:MGI:1916396]
Timp3	6385.2	-1.97457	0.101695	-19.4165	5.59419e-84	1.38783e-82	3372.56	13299.3	59.1636	233.305	ENSMUSG00000020044	tissue inhibitor of metalloproteinase 3 [Source:MGI Symbol;Acc:MGI:98754]
Adam19	2518.72	-1.16718	0.0601288	-19.4114	6.18307e-84	1.53196e-82	1599.17	3594.92	20.369	45.7895	ENSMUSG00000011256	a disintegrin and metallopeptidase domain 19 (meltrin beta) [Source:MGI Symbol;Acc:MGI:105377]
Was	303.115	3.82872	0.19734	19.4016	7.48082e-84	1.85112e-82	416.783	28.8693	16.3443	1.13212	ENSMUSG00000031165	Wiskott-Aldrich syndrome [Source:MGI Symbol;Acc:MGI:105059]
Tor1aip1	1991.71	1.26961	0.0654529	19.3974	8.12471e-84	2.00788e-82	2321.13	961.903	42.9386	17.7943	ENSMUSG00000026466	torsin A interacting protein 1 [Source:MGI Symbol;Acc:MGI:3582693]
Cfp	304.526	2.55041	0.131504	19.3941	8.64804e-84	2.13447e-82	394.348	67.2728	21.2485	3.62483	ENSMUSG00000001128	complement factor properdin [Source:MGI Symbol;Acc:MGI:97545]
Zcchc2	2106.06	2.09324	0.107941	19.3925	8.93162e-84	2.20165e-82	2669.71	623.051	32.9025	7.6787	ENSMUSG00000038866	zinc finger, CCHC domain containing 2 [Source:MGI Symbol;Acc:MGI:2444114]
Fat2	379.329	-2.144	0.110728	-19.3628	1.58971e-83	3.91364e-82	211.467	940.68	1.20398	5.35574	ENSMUSG00000055333	FAT atypical cadherin 2 [Source:MGI Symbol;Acc:MGI:2685369]
Arel1	1445.51	1.36894	0.0707018	19.3622	1.60855e-83	3.95499e-82	1810.06	700.078	27.3582	10.5813	ENSMUSG00000042350	apoptosis resistant E3 ubiquitin protein ligase 1 [Source:MGI Symbol;Acc:MGI:1915747]
Tpm1	1812.46	-1.09449	0.0565351	-19.3595	1.69394e-83	4.15964e-82	1288	2754.48	32.2559	68.9813	ENSMUSG00000032366	tropomyosin 1, alpha [Source:MGI Symbol;Acc:MGI:98809]
Epha2	1223.12	-1.54167	0.0796752	-19.3494	2.0615e-83	5.05578e-82	595.158	1736.12	12.4295	36.2578	ENSMUSG00000006445	Eph receptor A2 [Source:MGI Symbol;Acc:MGI:95278]
Ctgf	1483.29	-1.98127	0.10242	-19.3446	2.26325e-83	5.54352e-82	597.626	2371.83	20.431	81.0858	NA	NA
Adrb2	1711.5	2.03734	0.105386	19.3321	2.88558e-83	7.05889e-82	1638.04	397.862	59.2823	14.399	ENSMUSG00000045730	adrenergic receptor, beta 2 [Source:MGI Symbol;Acc:MGI:87938]
Mcemp1	470.406	6.63257	0.343475	19.3102	4.41049e-83	1.07756e-81	518.528	4.13047	37.6149	0.299631	ENSMUSG00000013974	mast cell expressed membrane protein 1 [Source:MGI Symbol;Acc:MGI:1916439]
Mid1ip1	1322.96	-1.88458	0.0976449	-19.3003	5.33508e-83	1.3018e-81	793.705	2943.19	31.6546	117.38	ENSMUSG00000008035	Mid1 interacting protein 1 (gastrulation specific G12-like (zebrafish)) [Source:MGI Symbol;Acc:MGI:1915291]
Prr5l	502.228	2.15178	0.111662	19.2704	9.51086e-83	2.31779e-81	817.908	182.982	15.1067	3.37966	ENSMUSG00000032841	proline rich 5 like [Source:MGI Symbol;Acc:MGI:1919696]
Dmxl2	6554.46	3.22727	0.167479	19.2697	9.65419e-83	2.34976e-81	4469.81	470.124	34.5815	3.63719	ENSMUSG00000041268	Dmx-like 2 [Source:MGI Symbol;Acc:MGI:2444630]
Gpr84	485.251	7.25726	0.376833	19.2585	1.19693e-82	2.90957e-81	700.985	3.4953	37.1134	0.185058	ENSMUSG00000063234	G protein-coupled receptor 84 [Source:MGI Symbol;Acc:MGI:1934129]
Ndel1	1527.09	1.56483	0.0812982	19.248	1.46647e-82	3.56029e-81	1922.01	648.03	66.7076	22.4913	ENSMUSG00000018736	nudE neurodevelopment protein 1 like 1 [Source:MGI Symbol;Acc:MGI:1932915]
Diap1	4849.86	1.50287	0.0782572	19.2043	3.40697e-82	8.26105e-81	6151.77	2167.25	115.414	40.6598	NA	NA
2024-03-01	332.243	5.20949	0.27153	19.1857	4.87364e-82	1.18025e-80	343.994	8.42149	5.85811	0.143415	ENSMUSG00000036469	membrane-associated ring finger (C3HC4) 1 [Source:MGI Symbol;Acc:MGI:1920175]
Arhgdib	928.697	2.55185	0.133059	19.1783	5.61637e-82	1.35841e-80	1131.02	191.547	84.4329	14.2994	ENSMUSG00000030220	Rho, GDP dissociation inhibitor (GDI) beta [Source:MGI Symbol;Acc:MGI:101940]
Pram1	604.596	2.56638	0.133904	19.1659	7.13576e-82	1.72375e-80	603.3	100.791	21.4186	3.57834	ENSMUSG00000032739	PML-RAR alpha-regulated adaptor molecule 1 [Source:MGI Symbol;Acc:MGI:3576625]
Nuak2	901.67	2.01303	0.105045	19.1635	7.47383e-82	1.80315e-80	868.297	214.234	22.7657	5.61694	ENSMUSG00000009772	NUAK family, SNF1-like kinase, 2 [Source:MGI Symbol;Acc:MGI:1921387]
Rgs19	371.533	2.26305	0.118104	19.1615	7.75615e-82	1.86893e-80	455.661	94.3964	18.1727	3.76472	ENSMUSG00000002458	regulator of G-protein signaling 19 [Source:MGI Symbol;Acc:MGI:1915153]
Lilra6	432.237	7.87543	0.411483	19.1391	1.19215e-81	2.86903e-80	815.406	2.47753	25.9731	0.0789167	ENSMUSG00000030427	leukocyte immunoglobulin-like receptor, subfamily A (with TM domain), member 6 [Source:MGI Symbol;Acc:MGI:1195969]
B4galt1	4193.82	1.18133	0.0617571	19.1286	1.45967e-81	3.50847e-80	5556.62	2448.59	100.616	44.3377	ENSMUSG00000028413	UDP-Gal:betaGlcNAc beta 1,4- galactosyltransferase, polypeptide 1 [Source:MGI Symbol;Acc:MGI:95705]
Fosl2	6613.79	1.19639	0.0625848	19.1162	1.85049e-81	4.44232e-80	7073.82	3084.02	99.0759	43.1947	ENSMUSG00000029135	fos-like antigen 2 [Source:MGI Symbol;Acc:MGI:102858]
Nt5e	639.164	1.59919	0.0837224	19.1011	2.47142e-81	5.92558e-80	909.865	298.782	20.8702	6.85339	ENSMUSG00000032420	5' nucleotidase, ecto [Source:MGI Symbol;Acc:MGI:99782]
Retnlg	1502.5	5.35686	0.28057	19.0928	2.89903e-81	6.94221e-80	655.411	14.4838	88.5205	1.9562	ENSMUSG00000022651	resistin like gamma [Source:MGI Symbol;Acc:MGI:2667763]
Scarf2	1838.06	-1.15075	0.0603058	-19.0819	3.57039e-81	8.5393e-80	1404.86	3122.11	34.9373	77.6433	ENSMUSG00000012017	scavenger receptor class F, member 2 [Source:MGI Symbol;Acc:MGI:1858430]
Lsp1	2234.85	1.59028	0.0833485	19.0799	3.70786e-81	8.8571e-80	2356.61	780.789	74.2585	24.6033	ENSMUSG00000018819	lymphocyte specific 1 [Source:MGI Symbol;Acc:MGI:96832]
Fgfr3	1537.88	-1.18688	0.0623252	-19.0433	7.47095e-81	1.78241e-79	1211.76	2761.3	22.6202	51.5458	ENSMUSG00000054252	fibroblast growth factor receptor 3 [Source:MGI Symbol;Acc:MGI:95524]
Peli1	1468.68	1.50753	0.0792287	19.0275	1.00905e-80	2.40441e-79	1926.8	676.033	45.4011	15.9294	ENSMUSG00000020134	pellino 1 [Source:MGI Symbol;Acc:MGI:1914495]
Tmc5	492.305	1.75571	0.0923474	19.012	1.35745e-80	3.2306e-79	649.595	191.776	12.3852	3.6564	ENSMUSG00000030650	transmembrane channel-like gene family 5 [Source:MGI Symbol;Acc:MGI:1921674]
Plekhm1	1864.07	1.71276	0.0902047	18.9875	2.16476e-80	5.14558e-79	2731.91	831.396	43.7473	13.3135	ENSMUSG00000034247	pleckstrin homology domain containing, family M (with RUN domain) member 1 [Source:MGI Symbol;Acc:MGI:2443207]
Slc25a18	298.327	2.26654	0.119374	18.9868	2.19181e-80	5.20346e-79	511.729	106.335	30.7401	6.38767	ENSMUSG00000004902	solute carrier family 25 (mitochondrial carrier), member 18 [Source:MGI Symbol;Acc:MGI:1919053]
Rab11fip1	3948.68	1.56624	0.0825054	18.9835	2.33632e-80	5.53973e-79	4463.36	1504.62	46.0161	15.5122	ENSMUSG00000031488	RAB11 family interacting protein 1 (class I) [Source:MGI Symbol;Acc:MGI:1923017]
Snx8	678.547	2.09988	0.110622	18.9825	2.37831e-80	5.63236e-79	1163.05	270.282	36.5644	8.49724	ENSMUSG00000029560	sorting nexin 8 [Source:MGI Symbol;Acc:MGI:2443816]
Atf4	2342.62	0.95231	0.0502005	18.9701	3.01225e-80	7.12493e-79	2582.06	1333.53	122.632	63.3346	ENSMUSG00000042406	activating transcription factor 4 [Source:MGI Symbol;Acc:MGI:88096]
Sash3	310.323	2.54769	0.134322	18.9671	3.19226e-80	7.54148e-79	405.739	68.9789	12.894	2.19208	ENSMUSG00000031101	SAM and SH3 domain containing 3 [Source:MGI Symbol;Acc:MGI:1921381]
Nadk	2742.37	1.23977	0.0653908	18.9595	3.68881e-80	8.70387e-79	2747.63	1162.81	72.7596	30.7923	ENSMUSG00000029063	NAD kinase [Source:MGI Symbol;Acc:MGI:2183149]
Nab1	1522.13	1.25313	0.0661334	18.9486	4.53741e-80	1.06931e-78	1728.59	723.42	27.8983	11.6755	ENSMUSG00000002881	Ngfi-A binding protein 1 [Source:MGI Symbol;Acc:MGI:107564]
Casp8	653.652	2.30007	0.121428	18.9419	5.15338e-80	1.21299e-78	1007.2	202.86	28.5892	5.75813	ENSMUSG00000026029	caspase 8 [Source:MGI Symbol;Acc:MGI:1261423]
Sh3bgrl3	869.736	2.13111	0.112609	18.9248	7.13147e-80	1.67655e-78	1001.91	227.661	116.37	26.4425	ENSMUSG00000028843	SH3 domain binding glutamic acid-rich protein-like 3 [Source:MGI Symbol;Acc:MGI:1920973]
Fam167a	877.424	1.50271	0.0794085	18.9237	7.27017e-80	1.70707e-78	1239.16	435.918	24.0274	8.4525	ENSMUSG00000035095	family with sequence similarity 167, member A [Source:MGI Symbol;Acc:MGI:3606565]
Dclre1c	927.088	3.27839	0.173485	18.8973	1.20074e-79	2.81598e-78	1206.08	121.864	15.9305	1.60964	ENSMUSG00000026648	DNA cross-link repair 1C [Source:MGI Symbol;Acc:MGI:2441769]
Casp1	247.13	3.93181	0.208324	18.8735	1.88328e-79	4.41131e-78	362.294	22.9053	19.6633	1.24317	ENSMUSG00000025888	caspase 1 [Source:MGI Symbol;Acc:MGI:96544]
Ablim1	1461.82	-1.17867	0.0624669	-18.8687	2.06302e-79	4.82648e-78	1130.78	2559.68	12.8379	29.0604	ENSMUSG00000025085	actin-binding LIM protein 1 [Source:MGI Symbol;Acc:MGI:1194500]
Inf2	1253.36	2.25698	0.119698	18.8555	2.64605e-79	6.18299e-78	1841.28	382.899	32.8625	6.83385	ENSMUSG00000037679	inverted formin, FH2 and WH2 domain containing [Source:MGI Symbol;Acc:MGI:1917685]
Itgb7	551.327	2.28413	0.121241	18.8396	3.57903e-79	8.35295e-78	460.556	94.4085	14.1434	2.89923	ENSMUSG00000001281	integrin beta 7 [Source:MGI Symbol;Acc:MGI:96616]
Actn1	3829.8	1.12541	0.0597485	18.8358	3.84437e-79	8.96138e-78	4480.93	2052.38	98.4116	45.075	ENSMUSG00000015143	actinin, alpha 1 [Source:MGI Symbol;Acc:MGI:2137706]
Relt	364.249	3.04457	0.161843	18.8119	6.03626e-79	1.40538e-77	427.966	51.0846	12.4754	1.48915	ENSMUSG00000008318	RELT tumor necrosis factor receptor [Source:MGI Symbol;Acc:MGI:2443373]
Adcy7	1864.7	-1.20684	0.0642264	-18.7904	9.04502e-79	2.10335e-77	1483.14	3425.79	19.2403	44.4417	ENSMUSG00000031659	adenylate cyclase 7 [Source:MGI Symbol;Acc:MGI:102891]
Mgam	330.99	4.20117	0.22379	18.7728	1.26108e-78	2.92902e-77	393.865	20.3119	4.98506	0.257084	ENSMUSG00000068587	maltase-glucoamylase [Source:MGI Symbol;Acc:MGI:1203495]
Pi4k2b	1237.31	-1.39625	0.0744031	-18.766	1.43203e-78	3.32207e-77	829.955	2185.7	21.225	55.8965	ENSMUSG00000029186	phosphatidylinositol 4-kinase type 2 beta [Source:MGI Symbol;Acc:MGI:1914323]
Ifnar2	1364.1	1.24717	0.0665309	18.7457	2.09695e-78	4.85874e-77	1487.87	627.272	38.4818	16.2235	ENSMUSG00000022971	interferon (alpha and beta) receptor 2 [Source:MGI Symbol;Acc:MGI:1098243]
Vps26a	815.777	1.45563	0.0776684	18.7416	2.26635e-78	5.24494e-77	1112.57	405.541	28.0939	10.2404	ENSMUSG00000020078	VPS26 retromer complex component A [Source:MGI Symbol;Acc:MGI:1353654]
Zbtb4	1244.11	-1.33782	0.0714027	-18.7363	2.50368e-78	5.78725e-77	926.588	2345.72	9.72504	24.6196	ENSMUSG00000018750	zinc finger and BTB domain containing 4 [Source:MGI Symbol;Acc:MGI:1922830]
Egr3	1254.13	2.22526	0.118808	18.7299	2.82573e-78	6.52385e-77	1765.63	375.575	36.1928	7.69873	ENSMUSG00000033730	early growth response 3 [Source:MGI Symbol;Acc:MGI:1306780]
Amotl2	1966.42	-1.15265	0.0615496	-18.7271	2.97669e-78	6.86417e-77	1305.95	2904.74	25.5883	56.9146	ENSMUSG00000032531	angiomotin-like 2 [Source:MGI Symbol;Acc:MGI:1929286]
Rnf34	640.962	1.74099	0.0929678	18.7268	2.9918e-78	6.89079e-77	694.835	207.527	29.2005	8.72135	ENSMUSG00000029474	ring finger protein 34 [Source:MGI Symbol;Acc:MGI:2153340]
Pfkfb3	2728.22	1.4768	0.0789503	18.7054	4.47445e-78	1.02934e-76	2460.5	882.742	38.238	13.7184	ENSMUSG00000026773	6-phosphofructo-2-kinase/fructose-2,6-biphosphatase 3 [Source:MGI Symbol;Acc:MGI:2181202]
E030019B13Rik	863.179	-1.68135	0.0899306	-18.696	5.33116e-78	1.22496e-76	619.84	1988.29	22.2463	71.3603	NA	NA
AU040972	916.29	2.13256	0.114145	18.6829	6.82338e-78	1.56597e-76	1223.02	277.87	96.7545	21.9826	ENSMUSG00000091523	expressed sequence AU040972 [Source:MGI Symbol;Acc:MGI:2144426]
Tmem163	267.118	-2.27275	0.121704	-18.6744	8.0023e-78	1.83435e-76	150.396	730.685	4.90667	23.8386	ENSMUSG00000026347	transmembrane protein 163 [Source:MGI Symbol;Acc:MGI:1919410]
Maff	1857	1.50537	0.0806296	18.6702	8.65974e-78	1.9827e-76	2809.28	988.292	128.161	45.0865	ENSMUSG00000042622	v-maf musculoaponeurotic fibrosarcoma oncogene family, protein F (avian) [Source:MGI Symbol;Acc:MGI:96910]
Fpr2	887.438	7.71972	0.413835	18.6541	1.17005e-77	2.67573e-76	764.235	2.32491	48.4234	0.147311	ENSMUSG00000052270	formyl peptide receptor 2 [Source:MGI Symbol;Acc:MGI:1278319]
Bex2	107.499	-4.16307	0.223301	-18.6433	1.43088e-77	3.26834e-76	20.1841	369.879	1.83754	33.6733	ENSMUSG00000042750	brain expressed X-linked 2 [Source:MGI Symbol;Acc:MGI:1338017]
Npas2	284.937	-2.01236	0.10795	-18.6417	1.47471e-77	3.36448e-76	137.729	558.376	2.70573	10.9694	ENSMUSG00000026077	neuronal PAS domain protein 2 [Source:MGI Symbol;Acc:MGI:109232]
Plxnc1	1614.79	2.36062	0.126872	18.6064	2.85331e-77	6.50198e-76	2074.49	400.996	24.1804	4.67404	ENSMUSG00000074785	plexin C1 [Source:MGI Symbol;Acc:MGI:1890127]
6430548M08Rik	717.966	2.01745	0.108477	18.5979	3.33873e-77	7.59915e-76	554.727	136.621	7.24898	1.78531	ENSMUSG00000031824	RIKEN cDNA 6430548M08 gene [Source:MGI Symbol;Acc:MGI:2443793]
1700071M16Rik	863.626	6.09457	0.327861	18.5889	3.95265e-77	8.98587e-76	423.704	5.2766	13.8951	0.173043	ENSMUSG00000090307	RIKEN cDNA 1700071M16 gene [Source:MGI Symbol;Acc:MGI:1920754]
Parp11	546.081	1.83794	0.0989206	18.5799	4.67093e-77	1.06063e-75	548.791	152.946	12.1013	3.37258	ENSMUSG00000037997	poly (ADP-ribose) polymerase family, member 11 [Source:MGI Symbol;Acc:MGI:2141505]
Blcap	1485.88	2.03768	0.109711	18.5732	5.29362e-77	1.20061e-75	2024.12	491.501	79.9111	19.4041	ENSMUSG00000067787	bladder cancer associated protein [Source:MGI Symbol;Acc:MGI:1858907]
Adap1	394.662	2.77299	0.149592	18.537	1.03937e-76	2.35457e-75	523.268	75.9815	17.9113	2.60083	ENSMUSG00000056413	ArfGAP with dual PH domains 1 [Source:MGI Symbol;Acc:MGI:2442201]
Rcsd1	1025.63	2.61844	0.141297	18.5315	1.15102e-76	2.60444e-75	915.87	147.85	28.168	4.54719	ENSMUSG00000040723	RCSD domain containing 1 [Source:MGI Symbol;Acc:MGI:2676394]
Ago2	4040	1.52323	0.0822114	18.5282	1.22317e-76	2.76444e-75	4630.6	1608	47.3479	16.4418	ENSMUSG00000036698	argonaute RISC catalytic subunit 2 [Source:MGI Symbol;Acc:MGI:2446632]
Hmgcs2	437.917	-1.73009	0.0934611	-18.5114	1.67254e-76	3.77563e-75	257.374	856.596	6.41614	21.3543	ENSMUSG00000027875	3-hydroxy-3-methylglutaryl-Coenzyme A synthase 2 [Source:MGI Symbol;Acc:MGI:101939]
Gpr157	564.488	1.74295	0.0941585	18.5109	1.68772e-76	3.80545e-75	664.336	197.712	11.456	3.4094	ENSMUSG00000047875	G protein-coupled receptor 157 [Source:MGI Symbol;Acc:MGI:2442046]
Col4a3	262.48	-2.16629	0.117036	-18.5096	1.72826e-76	3.89231e-75	133.796	604.809	1.27622	5.76898	ENSMUSG00000079465	collagen, type IV, alpha 3 [Source:MGI Symbol;Acc:MGI:104688]
Klhl6	1440.84	3.3964	0.183498	18.5091	1.74233e-76	3.91944e-75	465.325	42.9509	15.8882	1.46653	ENSMUSG00000043008	kelch-like 6 [Source:MGI Symbol;Acc:MGI:2686922]
Pim3	763.305	-1.33314	0.0720702	-18.4978	2.15015e-76	4.83119e-75	454.056	1146.77	15.4137	38.9291	ENSMUSG00000035828	proviral integration site 3 [Source:MGI Symbol;Acc:MGI:1355297]
2010002M12Rik	198.767	5.73432	0.310008	18.4973	2.17103e-76	4.87245e-75	382.119	6.40226	9.32496	0.156236	NA	NA
Rinl	224.162	3.22516	0.174477	18.4848	2.73919e-76	6.14044e-75	368.134	38.8593	10.5185	1.1103	ENSMUSG00000051735	Ras and Rab interactor-like [Source:MGI Symbol;Acc:MGI:2444024]
F7	172.895	3.54523	0.191862	18.478	3.10415e-76	6.95048e-75	310.001	26.0284	13.6936	1.14975	ENSMUSG00000031443	coagulation factor VII [Source:MGI Symbol;Acc:MGI:109325]
Mlkl	323.408	3.18286	0.172322	18.4705	3.56885e-76	7.98174e-75	375.469	40.1183	18.1154	1.93561	ENSMUSG00000012519	mixed lineage kinase domain-like [Source:MGI Symbol;Acc:MGI:1921818]
Bin2	299.019	4.21608	0.228439	18.4561	4.65997e-76	1.041e-74	428.828	22.3407	17.8029	0.92748	ENSMUSG00000098112	bridging integrator 2 [Source:MGI Symbol;Acc:MGI:3611448]
AA986860	532.418	-1.62283	0.0880165	-18.4378	6.53455e-76	1.45807e-74	267.598	827.627	7.55392	23.3628	ENSMUSG00000042510	expressed sequence AA986860 [Source:MGI Symbol;Acc:MGI:2138143]
Rin3	1727.89	2.19371	0.118997	18.435	6.87741e-76	1.53281e-74	1416.75	308.194	29.0341	6.31594	ENSMUSG00000044456	Ras and Rab interactor 3 [Source:MGI Symbol;Acc:MGI:2385708]
Adk	396.961	-1.95422	0.106158	-18.4086	1.12102e-75	2.49559e-74	221.323	863.702	9.31067	36.3344	ENSMUSG00000039197	adenosine kinase [Source:MGI Symbol;Acc:MGI:87930]
Fabp5	356.047	-2.18634	0.118997	-18.3731	2.15876e-75	4.80025e-74	195.75	899.155	16.8672	77.4774	ENSMUSG00000027533	fatty acid binding protein 5, epidermal [Source:MGI Symbol;Acc:MGI:101790]
Bcl2a1a	196.157	5.35793	0.29167	18.3698	2.29058e-75	5.08751e-74	375.115	8.30568	38.6977	0.856832	ENSMUSG00000102037	B cell leukemia/lymphoma 2 related protein A1a [Source:MGI Symbol;Acc:MGI:102687]
Gucd1	583.684	1.81168	0.0986248	18.3695	2.30686e-75	5.11779e-74	821.726	234.129	23.1882	6.60688	ENSMUSG00000033416	guanylyl cyclase domain containing 1 [Source:MGI Symbol;Acc:MGI:1916028]
Gatad2a	2317.12	1.44896	0.0788962	18.3654	2.4853e-75	5.50732e-74	3163.33	1156.95	47.0927	17.2236	ENSMUSG00000036180	GATA zinc finger domain containing 2A [Source:MGI Symbol;Acc:MGI:2384585]
Pcgf5	423.008	2.12928	0.116167	18.3295	4.80991e-75	1.06463e-73	616.189	140.456	33.5319	7.64335	ENSMUSG00000024805	polycomb group ring finger 5 [Source:MGI Symbol;Acc:MGI:1923505]
Cd9	3507.11	1.68821	0.0921774	18.3148	6.3072e-75	1.39445e-73	4872.62	1508.31	335.676	103.908	ENSMUSG00000030342	CD9 antigen [Source:MGI Symbol;Acc:MGI:88348]
Cadm1	433.705	-2.02665	0.110663	-18.3137	6.43121e-75	1.42024e-73	246.866	1008.16	4.62091	18.8711	ENSMUSG00000032076	cell adhesion molecule 1 [Source:MGI Symbol;Acc:MGI:1889272]
Gria1	290.322	-2.02516	0.110613	-18.3086	7.07154e-75	1.55986e-73	131.553	536.504	1.80708	7.36972	ENSMUSG00000020524	glutamate receptor, ionotropic, AMPA1 (alpha 1) [Source:MGI Symbol;Acc:MGI:95808]
Paqr8	323.366	-2.20092	0.12023	-18.3059	7.42397e-75	1.63573e-73	159.947	741.028	2.97157	13.7672	ENSMUSG00000025931	progestin and adipoQ receptor family member VIII [Source:MGI Symbol;Acc:MGI:1921479]
Tanc2	1500.05	-1.00211	0.0547575	-18.3009	8.14444e-75	1.79243e-73	1102.35	2207.95	7.63315	15.2888	ENSMUSG00000053580	tetratricopeptide repeat, ankyrin repeat and coiled-coil containing 2 [Source:MGI Symbol;Acc:MGI:2444121]
Plxna2	904.259	-1.25598	0.0686649	-18.2915	9.67828e-75	2.12757e-73	637.163	1524.43	4.74146	11.344	ENSMUSG00000026640	plexin A2 [Source:MGI Symbol;Acc:MGI:107684]
Sorl1	8542.71	1.31654	0.0719761	18.2914	9.69398e-75	2.1286e-73	11038.7	4427.04	130.652	52.3978	ENSMUSG00000049313	sortilin-related receptor, LDLR class A repeats-containing [Source:MGI Symbol;Acc:MGI:1202296]
Bak1	764.415	2.17554	0.119001	18.2818	1.15575e-74	2.5349e-73	837.642	184.791	34.358	7.57966	ENSMUSG00000057789	BCL2-antagonist/killer 1 [Source:MGI Symbol;Acc:MGI:1097161]
Prmt8	166.509	-2.75364	0.150851	-18.254	1.92193e-74	4.21057e-73	60.7894	416.686	2.06873	14.1803	ENSMUSG00000030350	protein arginine N-methyltransferase 8 [Source:MGI Symbol;Acc:MGI:3043083]
Sfxn5	745.135	2.49177	0.13657	18.2454	2.24952e-74	4.92268e-73	983.95	173.285	22.1125	3.89428	ENSMUSG00000033720	sideroflexin 5 [Source:MGI Symbol;Acc:MGI:2137681]
Cebpa	1434.15	-1.97672	0.108346	-18.2444	2.29073e-74	5.00717e-73	814.599	3219.97	25.3477	100.195	ENSMUSG00000034957	CCAAT/enhancer binding protein (C/EBP), alpha [Source:MGI Symbol;Acc:MGI:99480]
Zeb2	4771.09	1.96742	0.107855	18.2413	2.42637e-74	5.29767e-73	6002.12	1528.85	52.6859	13.4201	ENSMUSG00000026872	zinc finger E-box binding homeobox 2 [Source:MGI Symbol;Acc:MGI:1344407]
Slc39a8	826.607	-2.32281	0.127531	-18.2137	4.0194e-74	8.76592e-73	364.039	1834.05	7.62793	38.43	ENSMUSG00000053897	solute carrier family 39 (metal ion transporter), member 8 [Source:MGI Symbol;Acc:MGI:1914797]
Atg2a	3336.55	1.9784	0.108634	18.2116	4.17514e-74	9.09531e-73	3803.9	961.965	49.269	12.4596	ENSMUSG00000024773	autophagy related 2A [Source:MGI Symbol;Acc:MGI:1916291]
Exosc7	390.131	-2.23416	0.122829	-18.1893	6.27502e-74	1.36544e-72	206.858	981.563	16.3805	77.7272	ENSMUSG00000025785	exosome component 7 [Source:MGI Symbol;Acc:MGI:1913696]
Fam111a	443.051	1.8803	0.103439	18.1779	7.73007e-74	1.68016e-72	666.318	179.904	17.1041	4.61806	ENSMUSG00000024691	family with sequence similarity 111, member A [Source:MGI Symbol;Acc:MGI:1915508]
Hrh2	316.02	5.51014	0.303306	18.1669	9.43382e-74	2.04817e-72	357.401	6.94795	10.508	0.204277	ENSMUSG00000034987	histamine receptor H2 [Source:MGI Symbol;Acc:MGI:108482]
Hnrnph2	909.577	1.45992	0.0805057	18.1344	1.7065e-73	3.7008e-72	1193.71	432.731	41.4653	15.0316	ENSMUSG00000045427	heterogeneous nuclear ribonucleoprotein H2 [Source:MGI Symbol;Acc:MGI:1201779]
Nlrp12	411.617	5.89974	0.325557	18.122	2.13752e-73	4.63033e-72	384.246	5.40874	7.28878	0.102599	ENSMUSG00000078817	NLR family, pyrin domain containing 12 [Source:MGI Symbol;Acc:MGI:2676630]
Fam21	1684.34	1.83801	0.101451	18.1172	2.33065e-73	5.04303e-72	2289.96	638.455	43.762	12.2011	NA	NA
Neu1	776.35	1.65568	0.0915544	18.0841	4.25425e-73	9.19499e-72	813.954	258.399	17.3609	5.51143	ENSMUSG00000007038	neuraminidase 1 [Source:MGI Symbol;Acc:MGI:97305]
Chsy1	1048.44	-1.33104	0.0736462	-18.0734	5.16271e-73	1.1146e-71	692.527	1746.53	13.6179	34.3439	ENSMUSG00000032640	chondroitin sulfate synthase 1 [Source:MGI Symbol;Acc:MGI:2681120]
Met	1446.02	-1.90218	0.105279	-18.068	5.69696e-73	1.22857e-71	774.282	2904.96	9.5583	35.8609	ENSMUSG00000009376	met proto-oncogene [Source:MGI Symbol;Acc:MGI:96969]
Irs1	706.429	-1.40727	0.0779219	-18.06	6.58047e-73	1.41752e-71	590.112	1567.42	5.28847	14.0469	ENSMUSG00000055980	insulin receptor substrate 1 [Source:MGI Symbol;Acc:MGI:99454]
Znrf1	2523.6	2.16297	0.119819	18.052	7.61507e-73	1.63856e-71	3544.8	787.341	51.194	11.3708	ENSMUSG00000033545	zinc and ring finger 1 [Source:MGI Symbol;Acc:MGI:2177308]
Ddx3y	358.668	2.80481	0.15542	18.0467	8.38039e-73	1.80122e-71	636.141	89.905	11.2582	1.59111	ENSMUSG00000069045	DEAD (Asp-Glu-Ala-Asp) box polypeptide 3, Y-linked [Source:MGI Symbol;Acc:MGI:1349406]
Cd24a	6933.88	1.50427	0.0833671	18.0439	8.81162e-73	1.8918e-71	7930.73	2790.86	358.617	126.199	ENSMUSG00000047139	CD24a antigen [Source:MGI Symbol;Acc:MGI:88323]
9330175E14Rik	294.686	6.35372	0.352258	18.0371	9.95684e-73	2.1353e-71	424.134	4.18567	22.6454	0.223482	ENSMUSG00000097194	RIKEN cDNA 9330175E14 gene [Source:MGI Symbol;Acc:MGI:2443913]
Tcf7	196.857	-2.6926	0.14929	-18.036	1.01667e-72	2.17789e-71	82.7312	541.52	3.03559	19.8696	ENSMUSG00000000782	transcription factor 7, T cell specific [Source:MGI Symbol;Acc:MGI:98507]
Pyhin1	520.093	5.82136	0.322926	18.0269	1.19791e-72	2.5633e-71	365.262	5.45347	8.57713	0.128059	NA	NA
Ifrd1	3453.02	1.63643	0.0907806	18.0262	1.21382e-72	2.59445e-71	4606.97	1477.98	208.321	66.8323	ENSMUSG00000001627	interferon-related developmental regulator 1 [Source:MGI Symbol;Acc:MGI:1316717]
Grb2	1392.65	1.38252	0.0766988	18.0252	1.23459e-72	2.63594e-71	1572.05	602.666	49.4606	18.9614	ENSMUSG00000059923	growth factor receptor bound protein 2 [Source:MGI Symbol;Acc:MGI:95805]
Zcchc6	3992.33	2.34099	0.129889	18.023	1.28629e-72	2.74328e-71	5138.88	1007.62	76.0206	14.9059	NA	NA
Myo1g	549.31	2.66525	0.147999	18.0086	1.66832e-72	3.5541e-71	549.52	85.2778	13.6453	2.11756	ENSMUSG00000020437	myosin IG [Source:MGI Symbol;Acc:MGI:1927091]
Foxn2	1129.79	1.56184	0.0868475	17.9837	2.61467e-72	5.56402e-71	1363.22	460.199	22.0188	7.43317	ENSMUSG00000034998	forkhead box N2 [Source:MGI Symbol;Acc:MGI:1347478]
Prss16	144.031	-6.5928	0.366695	-17.979	2.84815e-72	6.0542e-71	4.65846	525.306	0.17776	20.0449	ENSMUSG00000006179	protease, serine 16 (thymus) [Source:MGI Symbol;Acc:MGI:1859181]
Col4a5	918.439	-1.32884	0.073913	-17.9784	2.87766e-72	6.1102e-71	657.626	1653.3	8.31958	20.9158	ENSMUSG00000031274	collagen, type IV, alpha 5 [Source:MGI Symbol;Acc:MGI:88456]
Sash1	1189.56	-1.25976	0.070086	-17.9745	3.08693e-72	6.54734e-71	740.868	1777.42	8.46971	20.3198	ENSMUSG00000015305	SAM and SH3 domain containing 1 [Source:MGI Symbol;Acc:MGI:1917347]
Erbb3	813.082	-1.41077	0.0785619	-17.9575	4.19506e-72	8.8879e-71	553.523	1473.36	11.3069	30.0966	ENSMUSG00000018166	erb-b2 receptor tyrosine kinase 3 [Source:MGI Symbol;Acc:MGI:95411]
Arntl	283.037	-2.40447	0.133922	-17.9543	4.44359e-72	9.40414e-71	99.6661	530.731	2.81441	14.987	ENSMUSG00000055116	aryl hydrocarbon receptor nuclear translocator-like [Source:MGI Symbol;Acc:MGI:1096381]
Gnai2	3786.43	1.17859	0.065667	17.9481	4.97027e-72	1.05073e-70	4257.87	1880.56	160.608	70.9352	ENSMUSG00000032562	guanine nucleotide binding protein (G protein), alpha inhibiting 2 [Source:MGI Symbol;Acc:MGI:95772]
Zfp36l2	4884.31	1.45931	0.0813362	17.9417	5.57583e-72	1.17745e-70	5707.45	2072.58	132.658	48.1727	ENSMUSG00000045817	zinc finger protein 36, C3H type-like 2 [Source:MGI Symbol;Acc:MGI:107945]
P2ry13	408.193	6.02747	0.336111	17.933	6.51903e-72	1.37512e-70	356.75	4.6151	11.5975	0.150031	ENSMUSG00000036362	purinergic receptor P2Y, G-protein coupled 13 [Source:MGI Symbol;Acc:MGI:1921441]
Plk2	1885.46	1.72191	0.0960741	17.9227	7.84083e-72	1.65214e-70	2501.22	755.792	73.3285	22.1576	ENSMUSG00000021701	polo like kinase 2 [Source:MGI Symbol;Acc:MGI:1099790]
Vps4b	1899.82	1.60309	0.0894857	17.9145	9.08642e-72	1.91251e-70	2021.78	663.262	50.7404	16.6458	ENSMUSG00000009907	vacuolar protein sorting 4B [Source:MGI Symbol;Acc:MGI:1100499]
Scd1	16911.5	-2.82131	0.157536	-17.9089	1.00425e-71	2.11144e-70	7253.82	51843.3	123.147	880.137	ENSMUSG00000037071	stearoyl-Coenzyme A desaturase 1 [Source:MGI Symbol;Acc:MGI:98239]
AA467197	492.437	7.38085	0.412278	17.9026	1.12561e-71	2.36402e-70	575.893	2.39599	73.8917	0.307424	ENSMUSG00000033213	expressed sequence AA467197 [Source:MGI Symbol;Acc:MGI:3034182]
Hlx	606.518	1.75699	0.0981487	17.9013	1.15238e-71	2.41761e-70	634.749	187.064	24.2775	7.15471	ENSMUSG00000039377	H2.0-like homeobox [Source:MGI Symbol;Acc:MGI:96109]
Spty2d1	1637.43	1.35795	0.0758818	17.8956	1.27711e-71	2.67638e-70	1936.07	754.341	30.4219	11.8531	ENSMUSG00000049516	SPT2, Suppressor of Ty, domain containing 1 (S. cerevisiae) [Source:MGI Symbol;Acc:MGI:2142062]
Taf7	629.89	2.44822	0.1371	17.8572	2.54032e-71	5.31787e-70	835.474	152.109	20.7773	3.78278	ENSMUSG00000051316	TATA-box binding protein associated factor 7 [Source:MGI Symbol;Acc:MGI:1346348]
Eif2ak2	1366.36	2.22158	0.124483	17.8465	3.07766e-71	6.43573e-70	1845.89	393.258	35.0391	7.46492	ENSMUSG00000024079	eukaryotic translation initiation factor 2-alpha kinase 2 [Source:MGI Symbol;Acc:MGI:1353449]
Ccnf	370.098	2.54565	0.142796	17.8272	4.348e-71	9.08232e-70	473.843	80.5343	12.5559	2.13399	ENSMUSG00000072082	cyclin F [Source:MGI Symbol;Acc:MGI:102551]
Rnf114	1660.35	1.3691	0.0768165	17.823	4.68407e-71	9.77376e-70	1812.14	700.446	49.586	19.1665	ENSMUSG00000006418	ring finger protein 114 [Source:MGI Symbol;Acc:MGI:1933159]
Apol6	438.199	4.24688	0.238314	17.8205	4.89674e-71	1.02065e-69	261.124	12.6498	6.38366	0.309249	ENSMUSG00000033576	apolipoprotein L 6 [Source:MGI Symbol;Acc:MGI:1919189]
Slc15a2	486.733	-1.93489	0.108586	-17.8189	5.04178e-71	1.04975e-69	245.682	943.097	4.81037	18.4655	ENSMUSG00000022899	solute carrier family 15 (H+/peptide transporter), member 2 [Source:MGI Symbol;Acc:MGI:1890457]
Oas1b	308.867	3.19078	0.179082	17.8174	5.17669e-71	1.07667e-69	451.458	48.7459	20.181	2.17903	ENSMUSG00000029605	2'-5' oligoadenylate synthetase 1B [Source:MGI Symbol;Acc:MGI:97430]
Ppl	1575.17	-1.06052	0.0595381	-17.8125	5.65268e-71	1.17441e-69	1137.69	2374.33	14.8835	31.0616	ENSMUSG00000039457	periplakin [Source:MGI Symbol;Acc:MGI:1194898]
Mapk6	2232.5	1.81469	0.102058	17.7809	9.93582e-71	2.06206e-69	2355	667.69	44.324	12.5668	ENSMUSG00000042688	mitogen-activated protein kinase 6 [Source:MGI Symbol;Acc:MGI:1354946]
Abi1	1962.64	1.22244	0.068765	17.777	1.06516e-70	2.20822e-69	2108.54	902.474	49.4	21.1437	ENSMUSG00000058835	abl-interactor 1 [Source:MGI Symbol;Acc:MGI:104913]
Sema4f	281.063	-1.94396	0.109387	-17.7714	1.17665e-70	2.43675e-69	180.522	696.026	2.95651	11.3992	ENSMUSG00000000627	sema domain, immunoglobulin domain (Ig), TM domain, and short cytoplasmic domain [Source:MGI Symbol;Acc:MGI:1340055]
Slc16a6	463.671	3.19069	0.179626	17.763	1.36838e-70	2.83077e-69	703.049	75.2959	12.8066	1.37158	ENSMUSG00000041920	solute carrier family 16 (monocarboxylic acid transporters), member 6 [Source:MGI Symbol;Acc:MGI:2144585]
Tpp1	1424.88	1.12873	0.0635549	17.7599	1.44548e-70	2.98387e-69	2375.25	1085.18	55.8239	25.5042	ENSMUSG00000030894	tripeptidyl peptidase I [Source:MGI Symbol;Acc:MGI:1336194]
Chst15	690.044	1.7349	0.0976863	17.7599	1.44431e-70	2.98387e-69	704.325	211.565	13.5609	4.07341	ENSMUSG00000030930	carbohydrate sulfotransferase 15 [Source:MGI Symbol;Acc:MGI:1924840]
Ldlr	1800.68	-1.0381	0.0584604	-17.7573	1.5146e-70	3.12321e-69	1258.22	2585.54	22.7932	46.8381	ENSMUSG00000032193	low density lipoprotein receptor [Source:MGI Symbol;Acc:MGI:96765]
Tnfsf10	342.651	2.66128	0.150015	17.74	2.05849e-70	4.24022e-69	266.902	41.6642	4.43309	0.69202	ENSMUSG00000039304	tumor necrosis factor (ligand) superfamily, member 10 [Source:MGI Symbol;Acc:MGI:107414]
Rap2c	1017.33	2.05915	0.116092	17.7372	2.16296e-70	4.45066e-69	1058.09	252.974	24.5236	5.86326	ENSMUSG00000050029	RAP2C, member of RAS oncogene family [Source:MGI Symbol;Acc:MGI:1919315]
Rtn2	229.415	-2.16593	0.122144	-17.7327	2.34628e-70	4.82274e-69	138.39	621.323	5.40638	24.2727	ENSMUSG00000030401	reticulon 2 (Z-band associated protein) [Source:MGI Symbol;Acc:MGI:107612]
Stk4	1298.58	1.29004	0.0727877	17.7233	2.77158e-70	5.69088e-69	1644.84	670.87	26.0299	10.6167	ENSMUSG00000018209	serine/threonine kinase 4 [Source:MGI Symbol;Acc:MGI:1929004]
Ifi205	535.223	2.34031	0.132151	17.7094	3.55073e-70	7.28296e-69	290.265	56.9542	14.7773	2.89951	ENSMUSG00000054203	interferon activated gene 205 [Source:MGI Symbol;Acc:MGI:101847]
Acp2	665.606	1.3461	0.0760976	17.6892	5.08178e-70	1.04123e-68	1069.43	420.231	18.8735	7.41633	ENSMUSG00000002103	acid phosphatase 2, lysosomal [Source:MGI Symbol;Acc:MGI:87882]
Prdm1	391.954	2.76393	0.156312	17.6821	5.75672e-70	1.17826e-68	482.395	69.8971	7.70228	1.11603	ENSMUSG00000038151	PR domain containing 1, with ZNF domain [Source:MGI Symbol;Acc:MGI:99655]
Ifnar1	1669.06	1.42257	0.0806077	17.648	1.05388e-69	2.15477e-68	2012.4	748.895	23.5638	8.76901	ENSMUSG00000022967	interferon (alpha and beta) receptor 1 [Source:MGI Symbol;Acc:MGI:107658]
Pnrc1	4502.89	1.42163	0.0805862	17.6411	1.19093e-69	2.4324e-68	5028.07	1874.29	214.489	79.9541	ENSMUSG00000040128	proline-rich nuclear receptor coactivator 1 [Source:MGI Symbol;Acc:MGI:1917838]
Fam46a	1048.12	1.32159	0.0749697	17.6283	1.49445e-69	3.04909e-68	1237.39	494.859	18.4579	7.38172	NA	NA
Rtfdc1	1101.44	1.37074	0.07778	17.6233	1.63249e-69	3.32722e-68	1152.8	445.666	44.1944	17.0853	NA	NA
Btk	350.208	6.80264	0.386174	17.6155	1.87421e-69	3.81583e-68	521.644	3.72946	16.8978	0.12081	ENSMUSG00000031264	Bruton agammaglobulinemia tyrosine kinase [Source:MGI Symbol;Acc:MGI:88216]
Kcne2	123.702	-3.71875	0.211109	-17.6153	1.88005e-69	3.82369e-68	26.9326	367.809	1.30557	17.8296	ENSMUSG00000039672	potassium voltage-gated channel, Isk-related subfamily, gene 2 [Source:MGI Symbol;Acc:MGI:1891123]
Igf2r	6107.46	1.24048	0.0704239	17.6145	1.9073e-69	3.87502e-68	9420.11	3982.69	86.6337	36.6275	ENSMUSG00000023830	insulin-like growth factor 2 receptor [Source:MGI Symbol;Acc:MGI:96435]
6530402F18Rik	634.154	2.05543	0.116708	17.6118	2.00045e-69	4.06e-68	601.385	143.469	11.5061	2.74493	ENSMUSG00000079499	RIKEN cDNA 6530402F18 gene [Source:MGI Symbol;Acc:MGI:1923470]
Lrrc8d	1433.09	1.22769	0.069714	17.6104	2.05104e-69	4.15831e-68	1729.68	738.114	33.8262	14.4348	ENSMUSG00000046079	leucine rich repeat containing 8D [Source:MGI Symbol;Acc:MGI:1922368]
Ppt1	926.137	1.33446	0.0757968	17.6057	2.22666e-69	4.50963e-68	1209.56	479.123	39.8417	15.7819	ENSMUSG00000028657	palmitoyl-protein thioesterase 1 [Source:MGI Symbol;Acc:MGI:1298204]
Ceacam16	188.094	5.30129	0.301312	17.594	2.73671e-69	5.53682e-68	390.012	9.01192	19.5882	0.452619	ENSMUSG00000014686	carcinoembryonic antigen-related cell adhesion molecule 16 [Source:MGI Symbol;Acc:MGI:2685615]
Tmem245	1224.66	-1.39441	0.0793168	-17.5803	3.4901e-69	7.05365e-68	866.464	2277.62	10.3193	27.1257	ENSMUSG00000055296	transmembrane protein 245 [Source:MGI Symbol;Acc:MGI:2445107]
Bcl11b	102.677	-3.55677	0.202463	-17.5675	4.37108e-69	8.82491e-68	27.1147	324.37	0.281027	3.3619	ENSMUSG00000048251	B cell leukemia/lymphoma 11B [Source:MGI Symbol;Acc:MGI:1929913]
Akna	2385.18	1.98768	0.113175	17.563	4.73336e-69	9.54636e-68	2524.54	634.089	37.8644	9.51042	ENSMUSG00000039158	AT-hook transcription factor [Source:MGI Symbol;Acc:MGI:2140340]
Dram1	3061.74	-1.94147	0.110647	-17.5466	6.31992e-69	1.27329e-67	1737.78	6701.86	50.8377	196.059	ENSMUSG00000020057	DNA-damage regulated autophagy modulator 1 [Source:MGI Symbol;Acc:MGI:1918962]
Rai14	1038.24	-1.31517	0.0750363	-17.5271	8.89217e-69	1.78965e-67	651.343	1622.78	10.6781	26.6037	ENSMUSG00000022246	retinoic acid induced 14 [Source:MGI Symbol;Acc:MGI:1922896]
Cpeb2	1373.38	1.89092	0.107897	17.5252	9.20162e-69	1.85e-67	1637.73	439.707	19.6416	5.27348	ENSMUSG00000039782	cytoplasmic polyadenylation element binding protein 2 [Source:MGI Symbol;Acc:MGI:2442640]
Mtmr6	1609.34	1.31747	0.0752456	17.509	1.22363e-68	2.45757e-67	1631.42	653.821	34.9146	13.9927	ENSMUSG00000021987	myotubularin related protein 6 [Source:MGI Symbol;Acc:MGI:2145637]
Usp25	2215.53	1.52043	0.0868461	17.5072	1.26329e-68	2.53459e-67	2557.64	889.19	47.5927	16.546	ENSMUSG00000022867	ubiquitin specific peptidase 25 [Source:MGI Symbol;Acc:MGI:1353655]
Limch1	5303.66	-1.1019	0.0629416	-17.5068	1.27217e-68	2.54975e-67	3597.26	7724.6	45.727	98.1923	ENSMUSG00000037736	LIM and calponin homology domains 1 [Source:MGI Symbol;Acc:MGI:1924819]
Vcan	2910.71	1.25027	0.0714747	17.4924	1.63604e-68	3.27564e-67	2908.59	1221.43	16.2601	6.82828	ENSMUSG00000021614	versican [Source:MGI Symbol;Acc:MGI:102889]
AW011738	290.113	2.9942	0.171246	17.4847	1.8734e-68	3.74699e-67	345.651	42.7919	10.3402	1.28013	ENSMUSG00000078349	expressed sequence AW011738 [Source:MGI Symbol;Acc:MGI:2140540]
Itprip	876.164	1.77793	0.101888	17.4499	3.44981e-68	6.89284e-67	1043.9	303.695	22.762	6.62202	ENSMUSG00000117975	Mus musculus inositol 1,4,5-triphosphate receptor interacting protein (Itprip), transcript variant 2, mRNA. [Source:RefSeq mRNA;Acc:NM_001362458]
Cyfip1	2090.03	1.13327	0.0649547	17.4471	3.62319e-68	7.23177e-67	2542	1158.4	31.2862	14.2573	ENSMUSG00000030447	cytoplasmic FMR1 interacting protein 1 [Source:MGI Symbol;Acc:MGI:1338801]
Prkcb	738.315	2.17158	0.124532	17.438	4.24973e-68	8.47355e-67	754.845	166.308	7.02069	1.5468	ENSMUSG00000052889	protein kinase C, beta [Source:MGI Symbol;Acc:MGI:97596]
Irf2	1431.25	1.63653	0.0938769	17.4327	4.6606e-68	9.28321e-67	1729.92	554.245	57.1883	18.3225	ENSMUSG00000031627	interferon regulatory factor 2 [Source:MGI Symbol;Acc:MGI:96591]
Ipcef1	298.261	3.58916	0.205942	17.428	5.05797e-68	1.00643e-66	270.747	21.5217	2.69818	0.214478	ENSMUSG00000064065	interaction protein for cytohesin exchange factors 1 [Source:MGI Symbol;Acc:MGI:2444159]
Mir22hg	922.857	2.22115	0.127626	17.4036	7.74152e-68	1.53723e-66	980.614	209.022	45.5975	9.71931	ENSMUSG00000085148	Mir22 host gene (non-protein coding) [Source:MGI Symbol;Acc:MGI:1914348]
Erap1	1268.7	1.50435	0.0864386	17.4037	7.74079e-68	1.53723e-66	1499.25	527.249	30.6711	10.7863	ENSMUSG00000021583	endoplasmic reticulum aminopeptidase 1 [Source:MGI Symbol;Acc:MGI:1933403]
Itga4	1141.94	2.26082	0.129975	17.3942	9.12894e-68	1.81087e-66	941.855	194.815	7.8664	1.6271	ENSMUSG00000027009	integrin alpha 4 [Source:MGI Symbol;Acc:MGI:96603]
Tnfaip1	1016.93	-1.48104	0.0852073	-17.3816	1.13801e-67	2.25511e-66	655.787	1835.55	14.5191	40.6391	ENSMUSG00000017615	tumor necrosis factor, alpha-induced protein 1 (endothelial) [Source:MGI Symbol;Acc:MGI:104961]
Snx18	3814.85	1.92836	0.11098	17.3758	1.25824e-67	2.49081e-66	4687.02	1226.28	86.5493	22.6441	ENSMUSG00000042364	sorting nexin 18 [Source:MGI Symbol;Acc:MGI:2137642]
Rassf5	717.432	1.76173	0.101487	17.3593	1.67871e-67	3.31975e-66	623.329	183.269	15.0326	4.41984	ENSMUSG00000026430	Ras association (RalGDS/AF-6) domain family member 5 [Source:MGI Symbol;Acc:MGI:1926375]
Atp6v1d	664.88	1.47913	0.0852426	17.352	1.90607e-67	3.76551e-66	853.715	305.62	49.7196	17.799	ENSMUSG00000021114	ATPase, H+ transporting, lysosomal V1 subunit D [Source:MGI Symbol;Acc:MGI:1921084]
Trps1	1828.09	2.35194	0.135579	17.3473	2.06632e-67	4.07793e-66	3122.49	607.153	25.1333	4.88705	ENSMUSG00000038679	transcriptional repressor GATA binding 1 [Source:MGI Symbol;Acc:MGI:1927616]
Samd8	1234.93	1.42348	0.082066	17.3456	2.12968e-67	4.19867e-66	1099.39	408.602	12.9025	4.79537	ENSMUSG00000021770	sterile alpha motif domain containing 8 [Source:MGI Symbol;Acc:MGI:1914880]
Bin3	689.673	1.79946	0.103775	17.34	2.34536e-67	4.61915e-66	701.133	200.665	33.3382	9.54143	ENSMUSG00000022089	bridging integrator 3 [Source:MGI Symbol;Acc:MGI:1929883]
Gmfg	367.621	2.87089	0.165608	17.3354	2.54149e-67	5.00034e-66	290.605	38.8367	21.4795	2.87053	ENSMUSG00000060791	glia maturation factor, gamma [Source:MGI Symbol;Acc:MGI:1927135]
Rtkn	388.738	-1.7586	0.101578	-17.3128	3.76866e-67	7.40722e-66	258.499	874.048	6.32139	21.3741	ENSMUSG00000034930	rhotekin [Source:MGI Symbol;Acc:MGI:107371]
Enpep	1229	-2.25609	0.130318	-17.3121	3.81045e-67	7.48174e-66	621.213	2986.09	12.1227	58.2721	ENSMUSG00000028024	glutamyl aminopeptidase [Source:MGI Symbol;Acc:MGI:106645]
Tbc1d10b	1002.57	1.21326	0.0700856	17.3111	3.87679e-67	7.60426e-66	1220.44	526.02	27.7308	11.9522	ENSMUSG00000042492	TBC1 domain family, member 10b [Source:MGI Symbol;Acc:MGI:1915699]
Cbl	2133.63	1.57913	0.0912357	17.3082	4.07787e-67	7.99056e-66	2539.91	847.735	41.0328	13.6954	ENSMUSG00000034342	Casitas B-lineage lymphoma [Source:MGI Symbol;Acc:MGI:88279]
Rnasel	1007.76	1.95911	0.113205	17.3059	4.24653e-67	8.31261e-66	869.107	222.666	14.9997	3.84294	ENSMUSG00000066800	ribonuclease L (2', 5'-oligoisoadenylate synthetase-dependent) [Source:MGI Symbol;Acc:MGI:1098272]
Gdf10	343.047	-1.93001	0.111605	-17.2932	5.29583e-67	1.03561e-65	212.496	813.68	6.9548	26.6309	ENSMUSG00000021943	growth differentiation factor 10 [Source:MGI Symbol;Acc:MGI:95684]
Plagl2	1290.01	1.34799	0.0780979	17.2602	9.37633e-67	1.83171e-65	1378.65	540.712	20.9379	8.21189	ENSMUSG00000051413	pleiomorphic adenoma gene-like 2 [Source:MGI Symbol;Acc:MGI:1933165]
Elovl1	1978.51	-1.8461	0.106986	-17.2556	1.01629e-66	1.98335e-65	1250.09	4512.24	52.9144	190.996	ENSMUSG00000006390	elongation of very long chain fatty acids (FEN1/Elo2, SUR4/Elo3, yeast)-like 1 [Source:MGI Symbol;Acc:MGI:1858959]
Ahcyl2	1247.92	-1.54289	0.0894965	-17.2397	1.33741e-66	2.60742e-65	833.762	2436.05	12.7142	37.1479	ENSMUSG00000029772	S-adenosylhomocysteine hydrolase-like 2 [Source:MGI Symbol;Acc:MGI:1921590]
Rps6ka4	1794.89	2.0873	0.121115	17.2341	1.47336e-66	2.86956e-65	1951.78	457.33	51.1732	11.9906	ENSMUSG00000024952	ribosomal protein S6 kinase, polypeptide 4 [Source:MGI Symbol;Acc:MGI:1930076]
Prps2	458.715	-2.46029	0.142878	-17.2195	1.89518e-66	3.6874e-65	210.086	1169.8	4.74207	26.4048	ENSMUSG00000025742	phosphoribosyl pyrophosphate synthetase 2 [Source:MGI Symbol;Acc:MGI:97776]
Pdpk1	1956.63	1.24128	0.0721759	17.1981	2.74569e-66	5.33682e-65	2966.61	1253.23	33.6663	14.2221	ENSMUSG00000024122	3-phosphoinositide dependent protein kinase 1 [Source:MGI Symbol;Acc:MGI:1338068]
Fndc3b	4098.02	0.980326	0.0570141	17.1945	2.92139e-66	5.67262e-65	4818.86	2440.54	57.558	29.1506	ENSMUSG00000039286	fibronectin type III domain containing 3B [Source:MGI Symbol;Acc:MGI:1919257]
Peg3	657.219	-1.48637	0.0865425	-17.175	4.08401e-66	7.92216e-65	421.105	1184.2	5.2204	14.6805	ENSMUSG00000002265	paternally expressed 3 [Source:MGI Symbol;Acc:MGI:104748]
AI839979	172.793	3.46707	0.20201	17.1629	5.03259e-66	9.75242e-65	260.512	22.8685	18.2375	1.60093	ENSMUSG00000107355	expressed sequence AI839979 [Source:MGI Symbol;Acc:MGI:2140975]
5031439G07Rik	843.249	1.34845	0.0786007	17.1557	5.69588e-66	1.10267e-64	1219.83	478.565	19.9063	7.80969	ENSMUSG00000036046	RIKEN cDNA 5031439G07 gene [Source:MGI Symbol;Acc:MGI:2444899]
Batf2	241.638	4.83729	0.282074	17.149	6.39232e-66	1.23625e-64	248.582	8.05728	14.889	0.482597	ENSMUSG00000039699	basic leucine zipper transcription factor, ATF-like 2 [Source:MGI Symbol;Acc:MGI:1921731]
Baz1a	1519.38	2.3988	0.139942	17.1414	7.28813e-66	1.40809e-64	1765.18	331.956	23.4588	4.4116	ENSMUSG00000035021	bromodomain adjacent to zinc finger domain 1A [Source:MGI Symbol;Acc:MGI:1309478]
Fcgr4	673.577	7.8938	0.460686	17.1349	8.15068e-66	1.57316e-64	656.881	1.59188	43.153	0.104577	ENSMUSG00000059089	Fc receptor, IgG, low affinity IV [Source:MGI Symbol;Acc:MGI:2179523]
Rhof	253.196	2.9597	0.172806	17.1273	9.28249e-66	1.78982e-64	333.487	41.7575	12.7788	1.60009	ENSMUSG00000029449	ras homolog family member F (in filopodia) [Source:MGI Symbol;Acc:MGI:1345629]
Clmn	868.736	-1.13457	0.0662554	-17.1242	9.78737e-66	1.88529e-64	685.596	1507.5	4.65359	10.2324	ENSMUSG00000021097	calmin [Source:MGI Symbol;Acc:MGI:2136957]
Dgat2	487.294	1.91649	0.111988	17.1133	1.18042e-65	2.27151e-64	393.481	103.919	14.3543	3.79099	ENSMUSG00000030747	diacylglycerol O-acyltransferase 2 [Source:MGI Symbol;Acc:MGI:1915050]
Gm10872	461.242	8.81283	0.515626	17.0915	1.7161e-65	3.29905e-64	937.776	0.885644	79.3074	0.0748986	NA	NA
Riok3	1893.11	1.55454	0.0909809	17.0864	1.87298e-65	3.59705e-64	2160.43	733.448	48.4589	16.4514	ENSMUSG00000024404	RIO kinase 3 [Source:MGI Symbol;Acc:MGI:1914128]
Esd	1092.72	2.35308	0.137729	17.0849	1.92387e-65	3.69111e-64	1720.95	334.665	66.6289	12.957	ENSMUSG00000021996	esterase D/formylglutathione hydrolase [Source:MGI Symbol;Acc:MGI:95421]
Mgat4a	1561.47	1.5737	0.0921523	17.0772	2.19546e-65	4.20799e-64	1688.83	566.014	19.1258	6.41007	ENSMUSG00000026110	mannoside acetylglucosaminyltransferase 4, isoenzyme A [Source:MGI Symbol;Acc:MGI:2662992]
Traf1	798.344	1.53185	0.0898098	17.0566	3.12331e-65	5.98046e-64	1057.13	364.676	37.3368	12.8801	ENSMUSG00000026875	TNF receptor-associated factor 1 [Source:MGI Symbol;Acc:MGI:101836]
Arrdc4	905.075	1.50098	0.0880378	17.0492	3.54066e-65	6.77287e-64	1058.98	373.051	21.9875	7.74562	ENSMUSG00000042659	arrestin domain containing 4 [Source:MGI Symbol;Acc:MGI:1913662]
Slc8b1	1198.6	1.89216	0.111025	17.0427	3.96026e-65	7.56803e-64	1658.36	445.362	47.2682	12.6942	ENSMUSG00000032754	solute carrier family 8 (sodium/lithium/calcium exchanger), member B1 [Source:MGI Symbol;Acc:MGI:2180781]
Psmb10	893.383	2.28154	0.133887	17.0407	4.09683e-65	7.82126e-64	1062.53	217.044	68.702	14.0339	ENSMUSG00000031897	proteasome (prosome, macropain) subunit, beta type 10 [Source:MGI Symbol;Acc:MGI:1096380]
Ppp1r9a	1107.6	-1.80648	0.106149	-17.0183	6.01276e-65	1.14676e-63	729.241	2557.24	6.27246	21.9958	ENSMUSG00000032827	protein phosphatase 1, regulatory subunit 9A [Source:MGI Symbol;Acc:MGI:2442401]
Mllt6	8542.3	1.64123	0.0966257	16.9855	1.0516e-64	2.00365e-63	9920.46	3172.81	112.04	35.833	ENSMUSG00000038437	myeloid/lymphoid or mixed-lineage leukemia; translocated to, 6 [Source:MGI Symbol;Acc:MGI:1935145]
Tmem243	666.477	-1.39185	0.0819565	-16.9828	1.10056e-64	2.09486e-63	416.038	1094.78	34.5788	90.992	ENSMUSG00000079659	transmembrane protein 243, mitochondrial [Source:MGI Symbol;Acc:MGI:3606159]
Sla	946.639	1.9747	0.116313	16.9774	1.20621e-64	2.2937e-63	449.005	113.714	11.7611	2.97859	ENSMUSG00000022372	src-like adaptor [Source:MGI Symbol;Acc:MGI:104295]
Actr2	3605.89	1.40826	0.082987	16.9696	1.3786e-64	2.61893e-63	3984.35	1498.54	89.1751	33.5394	ENSMUSG00000020152	ARP2 actin-related protein 2 [Source:MGI Symbol;Acc:MGI:1913963]
Pik3r6	356.705	5.37017	0.316549	16.9647	1.49753e-64	2.84206e-63	324.752	6.77693	8.23839	0.171919	ENSMUSG00000046207	phosphoinositide-3-kinase regulatory subunit 5 [Source:MGI Symbol;Acc:MGI:2144613]
Vldlr	744.563	-1.55417	0.0916875	-16.9507	1.90027e-64	3.60286e-63	451.709	1327.37	4.46474	13.1198	ENSMUSG00000024924	very low density lipoprotein receptor [Source:MGI Symbol;Acc:MGI:98935]
Pgd	2660.56	1.49668	0.0883502	16.9403	2.27017e-64	4.29996e-63	3556.62	1258.3	131.322	46.4606	ENSMUSG00000028961	phosphogluconate dehydrogenase [Source:MGI Symbol;Acc:MGI:97553]
Lacc1	481.984	2.735	0.161615	16.9229	3.04971e-64	5.77083e-63	554.957	82.3503	18.839	2.79552	ENSMUSG00000044350	laccase domain containing 1 [Source:MGI Symbol;Acc:MGI:2445077]
Cdk9	1343.22	1.65315	0.0977665	16.9092	3.8522e-64	7.28221e-63	1716.45	545.023	41.5904	13.2062	ENSMUSG00000009555	cyclin-dependent kinase 9 (CDC2-related kinase) [Source:MGI Symbol;Acc:MGI:1328368]
Tspan15	198.706	-2.35317	0.139236	-16.9006	4.45364e-64	8.41092e-63	84.3383	435.577	1.92111	9.92186	ENSMUSG00000037031	tetraspanin 15 [Source:MGI Symbol;Acc:MGI:1917673]
Rara	1858.44	1.52583	0.0902943	16.8984	4.62252e-64	8.72133e-63	1962.13	679.672	39.0038	13.5107	ENSMUSG00000037992	retinoic acid receptor, alpha [Source:MGI Symbol;Acc:MGI:97856]
Ifi203	953.691	2.37045	0.140639	16.8549	9.65976e-64	1.81896e-62	654.998	124.895	14.1917	2.70608	ENSMUSG00000039997	interferon activated gene 203 [Source:MGI Symbol;Acc:MGI:96428]
Nrp1	2209.98	-1.15505	0.0685294	-16.8549	9.65957e-64	1.81896e-62	1746.28	3893.89	24.2229	54.0126	ENSMUSG00000025810	neuropilin 1 [Source:MGI Symbol;Acc:MGI:106206]
Mlc1	388.796	-2.77484	0.164678	-16.8501	1.04679e-63	1.96922e-62	156.757	1089.87	5.52701	38.4272	ENSMUSG00000035805	megalencephalic leukoencephalopathy with subcortical cysts 1 homolog (human) [Source:MGI Symbol;Acc:MGI:2157910]
Galnt15	528.125	-1.91009	0.113418	-16.8411	1.2203e-63	2.29337e-62	203.308	767.509	7.1316	26.9225	ENSMUSG00000021903	polypeptide N-acetylgalactosaminyltransferase 15 [Source:MGI Symbol;Acc:MGI:1926004]
Creb5	552.459	2.31366	0.137513	16.825	1.60025e-63	3.00451e-62	708.689	141.364	20.256	4.04053	ENSMUSG00000053007	cAMP responsive element binding protein 5 [Source:MGI Symbol;Acc:MGI:2443973]
Cdkn1a	1376.05	1.32408	0.0787062	16.8231	1.65217e-63	3.09898e-62	1490.59	595.062	60.4162	24.1189	ENSMUSG00000023067	cyclin-dependent kinase inhibitor 1A (P21) [Source:MGI Symbol;Acc:MGI:104556]
Adamts3	329.281	1.97196	0.117294	16.8121	1.98943e-63	3.72796e-62	394.503	99.9293	4.22752	1.07085	ENSMUSG00000043635	a disintegrin-like and metallopeptidase (reprolysin type) with thrombospondin type 1 motif, 3 [Source:MGI Symbol;Acc:MGI:3045353]
Cat	1419.28	-2.06384	0.122836	-16.8017	2.37265e-63	4.44176e-62	856.971	3602.64	27.586	115.97	ENSMUSG00000027187	catalase [Source:MGI Symbol;Acc:MGI:88271]
Phf11d	537.346	1.7742	0.105607	16.8	2.43844e-63	4.5605e-62	430.985	125.394	13.1762	3.83357	ENSMUSG00000068245	PHD finger protein 11D [Source:MGI Symbol;Acc:MGI:1277133]
Naip5	326.746	4.3436	0.258572	16.7985	2.50483e-63	4.68012e-62	364.998	17.0403	5.66376	0.264418	ENSMUSG00000071203	NLR family, apoptosis inhibitory protein 5 [Source:MGI Symbol;Acc:MGI:1298220]
Bmp3	560.153	-1.80889	0.107732	-16.7906	2.86e-63	5.33858e-62	333.145	1170.58	8.79077	30.8883	ENSMUSG00000029335	bone morphogenetic protein 3 [Source:MGI Symbol;Acc:MGI:88179]
Wsb1	2100.78	1.04361	0.0622486	16.7653	4.38093e-63	8.16969e-62	2151.43	1042.25	52.6115	25.4874	ENSMUSG00000017677	WD repeat and SOCS box-containing 1 [Source:MGI Symbol;Acc:MGI:1926139]
Actr3	2744.47	1.17456	0.0700813	16.76	4.78734e-63	8.91896e-62	2557.41	1131.74	76.4774	33.8437	ENSMUSG00000026341	ARP3 actin-related protein 3 [Source:MGI Symbol;Acc:MGI:1921367]
Ergic1	1742.6	1.3342	0.0796756	16.7453	6.12309e-63	1.13965e-61	2094.07	828.927	62.9196	24.9064	ENSMUSG00000001576	endoplasmic reticulum-golgi intermediate compartment (ERGIC) 1 [Source:MGI Symbol;Acc:MGI:1914708]
Ralb	700.272	1.3065	0.0780221	16.7453	6.1324e-63	1.14028e-61	946.068	382.469	34.1187	13.7932	ENSMUSG00000004451	v-ral simian leukemia viral oncogene B [Source:MGI Symbol;Acc:MGI:1927244]
Atp1b1	3678	-1.30119	0.0777283	-16.7402	6.67655e-63	1.24027e-61	2320.61	5729.45	73.5761	181.655	ENSMUSG00000026576	ATPase, Na+/K+ transporting, beta 1 polypeptide [Source:MGI Symbol;Acc:MGI:88108]
Cdc42bpa	1310.47	-1.09617	0.0654869	-16.7387	6.84382e-63	1.27012e-61	1038.84	2220.55	9.85522	21.0658	ENSMUSG00000026490	CDC42 binding protein kinase alpha [Source:MGI Symbol;Acc:MGI:2441841]
Ppp1r15a	2540.11	1.85399	0.110816	16.7304	7.87626e-63	1.46032e-61	3561.16	981.369	125.346	34.5423	ENSMUSG00000040435	protein phosphatase 1, regulatory subunit 15A [Source:MGI Symbol;Acc:MGI:1927072]
Klf9	2145.31	-1.08126	0.0646644	-16.7212	9.18945e-63	1.70216e-61	1186.47	2512.07	29.8588	63.2191	ENSMUSG00000033863	Kruppel-like factor 9 [Source:MGI Symbol;Acc:MGI:1333856]
Plekhd1	249.546	-1.9376	0.115889	-16.7195	9.45354e-63	1.7494e-61	158.225	608.13	3.68386	14.1587	ENSMUSG00000066438	pleckstrin homology domain containing, family D (with coiled-coil domains) member 1 [Source:MGI Symbol;Acc:MGI:3036228]
M6pr	2325.85	1.21172	0.0724895	16.7158	1.00642e-62	1.86062e-61	2501.86	1079.7	92.4596	39.9018	ENSMUSG00000007458	mannose-6-phosphate receptor, cation dependent [Source:MGI Symbol;Acc:MGI:96904]
Pitpna	2270.84	1.10987	0.0664083	16.7129	1.05648e-62	1.9513e-61	2166.01	1002.55	47.865	22.1547	ENSMUSG00000017781	phosphatidylinositol transfer protein, alpha [Source:MGI Symbol;Acc:MGI:99887]
Agpat4	554.177	1.48183	0.0887711	16.6927	1.48096e-62	2.7327e-61	830.089	296.172	35.6882	12.7334	ENSMUSG00000023827	1-acylglycerol-3-phosphate O-acyltransferase 4 (lysophosphatidic acid acyltransferase, delta) [Source:MGI Symbol;Acc:MGI:1915512]
Mknk1	831.356	1.86177	0.111561	16.6884	1.59218e-62	2.93512e-61	1083.62	296.683	32.969	9.02659	ENSMUSG00000028708	MAP kinase-interacting serine/threonine kinase 1 [Source:MGI Symbol;Acc:MGI:894316]
AF251705	288.318	7.22198	0.433155	16.673	2.06095e-62	3.79565e-61	463.247	2.03763	33.3981	0.146905	NA	NA
D17Wsu92e	2412.76	0.897316	0.0538267	16.6705	2.14861e-62	3.95332e-61	2840.16	1525.53	61.1821	32.8626	ENSMUSG00000056692	DNA segment, Chr 17, Wayne State University 92, expressed [Source:MGI Symbol;Acc:MGI:106281]
Haus8	318.04	2.5946	0.155759	16.6578	2.6575e-62	4.88499e-61	480.099	78.429	23.6074	3.85651	ENSMUSG00000035439	4HAUS augmin-like complex, subunit 8 [Source:MGI Symbol;Acc:MGI:1923728]
Aqp9	178.496	5.74571	0.344955	16.6564	2.71824e-62	4.99189e-61	302.625	4.61049	7.98287	0.121619	ENSMUSG00000032204	aquaporin 9 [Source:MGI Symbol;Acc:MGI:1891066]
Igsf3	916.523	-1.47163	0.0883532	-16.6562	2.72726e-62	5.0037e-61	697.825	1939.88	7.81765	21.7322	ENSMUSG00000042035	immunoglobulin superfamily, member 3 [Source:MGI Symbol;Acc:MGI:1926158]
Mettl7a1	1825.47	-1.71906	0.103226	-16.6534	2.85887e-62	5.24017e-61	1185.64	3914.9	51.7056	170.728	ENSMUSG00000054619	methyltransferase like 7A1 [Source:MGI Symbol;Acc:MGI:1916523]
Pi16	2337.44	-1.52985	0.0919697	-16.6343	3.93312e-62	7.20239e-61	1677.8	4857.24	61.3701	177.667	ENSMUSG00000024011	peptidase inhibitor 16 [Source:MGI Symbol;Acc:MGI:1921366]
Mtss1	804.23	-1.28195	0.0770946	-16.6283	4.34736e-62	7.9534e-61	548.414	1332.71	8.76151	21.2915	ENSMUSG00000022353	metastasis suppressor 1 [Source:MGI Symbol;Acc:MGI:2384818]
Ttc39c	682.373	2.42504	0.145872	16.6244	4.64e-62	8.48075e-61	729.225	134.5	25.1077	4.63094	ENSMUSG00000024424	tetratricopeptide repeat domain 39C [Source:MGI Symbol;Acc:MGI:1919997]
E030024N20Rik	661.369	1.54693	0.0930589	16.6231	4.74154e-62	8.65813e-61	887.113	302.768	11.4522	3.90857	ENSMUSG00000057990	RIKEN cDNA E030024N20 gene [Source:MGI Symbol;Acc:MGI:2442009]
Metrnl	993.8	1.68892	0.101616	16.6207	4.93792e-62	9.0082e-61	919.084	285.351	30.5804	9.4944	ENSMUSG00000039208	meteorin, glial cell differentiation regulator-like [Source:MGI Symbol;Acc:MGI:2384806]
G0s2	980.79	1.28275	0.077179	16.6205	4.95266e-62	9.02656e-61	1036.01	425.952	100.918	41.4922	ENSMUSG00000009633	G0/G1 switch gene 2 [Source:MGI Symbol;Acc:MGI:1316737]
Gtpbp2	1783.32	2.0191	0.121586	16.6064	6.26892e-62	1.14147e-60	3019.85	741.728	83.6079	20.5356	ENSMUSG00000023952	GTP binding protein 2 [Source:MGI Symbol;Acc:MGI:1860138]
Nr1d1	1608.67	-1.01159	0.0609336	-16.6016	6.79136e-62	1.23544e-60	1523.76	3073.88	45.2539	91.2906	ENSMUSG00000020889	nuclear receptor subfamily 1, group D, member 1 [Source:MGI Symbol;Acc:MGI:2444210]
Scn3a	456.467	-1.40918	0.0848934	-16.5994	7.03762e-62	1.27903e-60	360.758	959.775	3.09879	8.24413	ENSMUSG00000057182	sodium channel, voltage-gated, type III, alpha [Source:MGI Symbol;Acc:MGI:98249]
Kif26b	363.659	1.58904	0.095805	16.5862	8.77523e-62	1.59333e-60	623.713	206.609	6.91568	2.29086	ENSMUSG00000026494	kinesin family member 26B [Source:MGI Symbol;Acc:MGI:2447076]
Adamtsl4	3083.75	1.57653	0.0950576	16.585	8.94074e-62	1.62185e-60	3526.14	1179.68	75.0924	25.1224	ENSMUSG00000015850	ADAMTS-like 4 [Source:MGI Symbol;Acc:MGI:2389008]
Cln5	695.481	1.46046	0.0880939	16.5785	9.96906e-62	1.80669e-60	938.746	340.236	31.5027	11.4177	ENSMUSG00000022125	ceroid-lipofuscinosis, neuronal 5 [Source:MGI Symbol;Acc:MGI:2442253]
Gm14446	387.916	4.25516	0.256778	16.5714	1.12195e-61	2.03141e-60	223.604	10.7648	7.73123	0.3722	NA	NA
Etf1	2151.74	0.93354	0.0564027	16.5513	1.56571e-61	2.83222e-60	2360.12	1234.88	52.3093	27.3697	ENSMUSG00000024360	eukaryotic translation termination factor 1 [Source:MGI Symbol;Acc:MGI:2385071]
Nlrp1b	264.287	4.82033	0.291244	16.5508	1.57955e-61	2.85458e-60	422.165	13.6855	5.64333	0.182943	ENSMUSG00000070390	NLR family, pyrin domain containing 1B [Source:MGI Symbol;Acc:MGI:3582959]
Tbxas1	139.66	4.01266	0.242507	16.5466	1.69496e-61	3.06028e-60	220.436	13.2419	9.15143	0.549739	ENSMUSG00000029925	thromboxane A synthase 1, platelet [Source:MGI Symbol;Acc:MGI:98497]
Slc9a3r2	366.264	-1.7003	0.102801	-16.5397	1.89891e-61	3.42531e-60	247.144	803.626	8.99193	29.2386	ENSMUSG00000002504	solute carrier family 9 (sodium/hydrogen exchanger), member 3 regulator 2 [Source:MGI Symbol;Acc:MGI:1890662]
H1f0	854.399	-1.26821	0.076696	-16.5356	2.03398e-61	3.66554e-60	565.237	1365.27	20.2777	48.9786	ENSMUSG00000096210	H1 histone family, member 0 [Source:MGI Symbol;Acc:MGI:95893]
Hspbap1	314.371	2.3594	0.142758	16.5272	2.33568e-61	4.20532e-60	499.308	96.3106	8.90181	1.71705	ENSMUSG00000022849	Hspb associated protein 1 [Source:MGI Symbol;Acc:MGI:1913917]
Tbc1d23	1028.54	1.72544	0.104407	16.5262	2.37829e-61	4.27805e-60	1315.31	396.152	29.5915	8.91256	ENSMUSG00000022749	TBC1 domain family, member 23 [Source:MGI Symbol;Acc:MGI:1914831]
Dusp2	411.991	2.54517	0.154228	16.5026	3.51233e-61	6.31205e-60	308.345	52.0523	15.6492	2.64177	ENSMUSG00000027368	dual specificity phosphatase 2 [Source:MGI Symbol;Acc:MGI:101911]
Fpr1	641.317	7.31199	0.443705	16.4794	5.15866e-61	9.26207e-60	462.997	1.72402	28.7377	0.107008	ENSMUSG00000045551	formyl peptide receptor 1 [Source:MGI Symbol;Acc:MGI:107443]
Ddit3	370.142	2.06561	0.125394	16.4729	5.74242e-61	1.03006e-59	520.358	124.381	49.0589	11.7265	ENSMUSG00000116429	DNA-damage inducible transcript 3 [Source:MGI Symbol;Acc:MGI:109247]
Ncapg2	498.828	2.02675	0.123049	16.471	5.92373e-61	1.06121e-59	644.49	157.158	8.01388	1.95417	ENSMUSG00000042029	non-SMC condensin II complex, subunit G2 [Source:MGI Symbol;Acc:MGI:1923294]
Il15	196.421	2.89503	0.175765	16.471	5.92705e-61	1.06121e-59	335.129	44.7706	21.4162	2.86104	ENSMUSG00000031712	interleukin 15 [Source:MGI Symbol;Acc:MGI:103014]
Mmp15	2115.47	-2.0498	0.124462	-16.4693	6.09617e-61	1.09047e-59	1228.82	5115.37	23.582	98.1676	ENSMUSG00000031790	matrix metallopeptidase 15 [Source:MGI Symbol;Acc:MGI:109320]
Ist1	1550.4	1.2117	0.0736105	16.461	6.99401e-61	1.24992e-59	1552.97	669.24	54.4514	23.4654	ENSMUSG00000031729	increased sodium tolerance 1 homolog (yeast) [Source:MGI Symbol;Acc:MGI:1919205]
Ltb4r1	149.286	3.76964	0.229078	16.4557	7.63611e-61	1.36341e-59	218.366	15.451	12.8819	0.911487	ENSMUSG00000046908	leukotriene B4 receptor 1 [Source:MGI Symbol;Acc:MGI:1309472]
Epha7	200.339	-2.3266	0.141401	-16.4539	7.86743e-61	1.40341e-59	101.644	510.431	1.0453	5.24923	ENSMUSG00000028289	Eph receptor A7 [Source:MGI Symbol;Acc:MGI:95276]
Hmha1	3765.94	2.06205	0.125331	16.4528	8.00661e-61	1.42692e-59	4262.25	1015.35	86.3781	20.5769	NA	NA
Txnrd3	185.474	-2.30602	0.140211	-16.4468	8.84502e-61	1.57489e-59	80.8518	407.68	2.34108	11.8045	ENSMUSG00000000811	thioredoxin reductase 3 [Source:MGI Symbol;Acc:MGI:2386711]
Trim72	193.945	3.31227	0.201463	16.4411	9.71341e-61	1.72791e-59	234.969	23.0788	7.80541	0.766653	ENSMUSG00000042828	tripartite motif-containing 72 [Source:MGI Symbol;Acc:MGI:3612190]
Klra2	311.39	6.53714	0.397648	16.4395	9.97358e-61	1.77256e-59	376.429	3.05749	16.3898	0.133124	ENSMUSG00000030187	killer cell lectin-like receptor, subfamily A, member 2 [Source:MGI Symbol;Acc:MGI:101906]
Rab27b	227.565	-2.76988	0.168708	-16.4181	1.41879e-60	2.51923e-59	87.1921	605.87	1.00561	6.98768	ENSMUSG00000024511	RAB27B, member RAS oncogene family [Source:MGI Symbol;Acc:MGI:1931295]
Frmd6	628.83	-1.33658	0.0814191	-16.416	1.46937e-60	2.60665e-59	454.102	1149.4	7.99861	20.2458	ENSMUSG00000048285	FERM domain containing 6 [Source:MGI Symbol;Acc:MGI:2442579]
Nub1	1497.44	1.45448	0.0886208	16.4125	1.55757e-60	2.76058e-59	1754.71	639.002	41.7053	15.1876	ENSMUSG00000028954	negative regulator of ubiquitin-like proteins 1 [Source:MGI Symbol;Acc:MGI:1889001]
Cnnm4	559.76	1.4901	0.0909523	16.3833	2.51595e-60	4.45508e-59	657.001	233.304	11.7746	4.1812	ENSMUSG00000037408	cyclin M4 [Source:MGI Symbol;Acc:MGI:2151060]
Stk40	1380.74	1.25367	0.0765699	16.3729	2.98429e-60	5.27953e-59	1826.68	764.991	38.8504	16.2701	ENSMUSG00000042608	serine/threonine kinase 40 [Source:MGI Symbol;Acc:MGI:1921428]
Dapp1	632.107	1.9415	0.118644	16.3641	3.45214e-60	6.10162e-59	483.399	125.259	12.8547	3.33093	ENSMUSG00000028159	dual adaptor for phosphotyrosine and 3-phosphoinositides 1 [Source:MGI Symbol;Acc:MGI:1347063]
Chd3	1821.19	-1.15445	0.0705538	-16.3627	3.53003e-60	6.23358e-59	1517.94	3382.2	17.1197	38.1454	ENSMUSG00000018474	chromodomain helicase DNA binding protein 3 [Source:MGI Symbol;Acc:MGI:1344395]
Acly	2578.9	-1.40816	0.0860633	-16.3619	3.57573e-60	6.30851e-59	1766.24	4696.21	32.7622	87.1107	ENSMUSG00000020917	ATP citrate lyase [Source:MGI Symbol;Acc:MGI:103251]
Gprin3	160.453	-2.47193	0.151326	-16.3351	5.55092e-60	9.78432e-59	77.6488	430.028	2.05687	11.3912	ENSMUSG00000045441	GPRIN family member 3 [Source:MGI Symbol;Acc:MGI:1924785]
Tes	584.78	1.50367	0.0922071	16.3075	8.73296e-60	1.53791e-58	665.43	233.571	22.3764	7.8543	ENSMUSG00000029552	testis derived transcript [Source:MGI Symbol;Acc:MGI:105081]
Piwil2	271.927	4.78246	0.293272	16.3072	8.7666e-60	1.54243e-58	247.647	8.18148	4.13924	0.136747	ENSMUSG00000033644	piwi-like RNA-mediated gene silencing 2 [Source:MGI Symbol;Acc:MGI:1930036]
Nfe2	225.965	3.09095	0.189575	16.3047	9.14167e-60	1.60695e-58	218.406	25.2402	10.7523	1.2426	ENSMUSG00000058794	nuclear factor, erythroid derived 2 [Source:MGI Symbol;Acc:MGI:97308]
Dock11	963.426	2.01986	0.123893	16.3033	9.35423e-60	1.64282e-58	1179.92	289.208	14.5374	3.56323	ENSMUSG00000031093	dedicator of cytokinesis 11 [Source:MGI Symbol;Acc:MGI:1923224]
Psme1	1392.89	1.23185	0.0755967	16.295	1.07107e-59	1.87933e-58	1433.92	610.095	120.521	51.2787	ENSMUSG00000022216	proteasome (prosome, macropain) activator subunit 1 (PA28 alpha) [Source:MGI Symbol;Acc:MGI:1096367]
C5ar2	280.127	2.49253	0.153027	16.2881	1.19815e-59	2.10041e-58	384.381	67.2456	8.86386	1.55069	ENSMUSG00000074361	complement component 5a receptor 2 [Source:MGI Symbol;Acc:MGI:2442013]
Dpp7	333.271	1.86375	0.114511	16.2757	1.46791e-59	2.57098e-58	684.531	186.952	33.9648	9.27609	ENSMUSG00000026958	dipeptidylpeptidase 7 [Source:MGI Symbol;Acc:MGI:1933213]
Dcaf12	968.511	1.06555	0.0655025	16.2673	1.68543e-59	2.94928e-58	1158.29	552.484	27.5377	13.135	ENSMUSG00000028436	DDB1 and CUL4 associated factor 12 [Source:MGI Symbol;Acc:MGI:1916220]
Ckap2l	259.92	2.47205	0.151977	16.266	1.72167e-59	3.00997e-58	342.068	60.8137	8.95431	1.59192	ENSMUSG00000048327	cytoskeleton associated protein 2-like [Source:MGI Symbol;Acc:MGI:1917716]
Aph1c	338.314	2.29965	0.14139	16.2646	1.7598e-59	3.07385e-58	509.364	102.914	8.06702	1.6299	ENSMUSG00000053040	aph1 homolog C, gamma secretase subunit [Source:MGI Symbol;Acc:MGI:1915568]
S100a11	2148.61	1.13305	0.0697423	16.2463	2.37256e-59	4.1404e-58	2307.71	1051.5	375.998	171.322	ENSMUSG00000027907	S100 calcium binding protein A11 [Source:MGI Symbol;Acc:MGI:1338798]
Gfod1	735.064	1.71633	0.105646	16.246	2.38242e-59	4.15385e-58	1031.56	313.009	12.7304	3.86285	ENSMUSG00000051335	glucose-fructose oxidoreductase domain containing 1 [Source:MGI Symbol;Acc:MGI:2145304]
Ager	1352.72	-2.16557	0.133407	-16.2328	2.95665e-59	5.15039e-58	722.48	3263.24	34.9193	157.721	ENSMUSG00000015452	advanced glycosylation end product-specific receptor [Source:MGI Symbol;Acc:MGI:893592]
Rnf31	1410.65	1.59229	0.0981406	16.2246	3.38081e-59	5.88395e-58	1796.67	594.363	43.6373	14.4358	ENSMUSG00000047098	ring finger protein 31 [Source:MGI Symbol;Acc:MGI:1934704]
Soga1	1797.25	-0.995428	0.0613756	-16.2186	3.7245e-59	6.47626e-58	1485.78	2966.42	9.22068	18.4095	ENSMUSG00000055485	suppressor of glucose, autophagy associated 1 [Source:MGI Symbol;Acc:MGI:2444575]
Pacs2	1924.03	1.44658	0.0892843	16.2019	4.88813e-59	8.49198e-58	3105.56	1136.92	46.4856	17.018	ENSMUSG00000021143	phosphofurin acidic cluster sorting protein 2 [Source:MGI Symbol;Acc:MGI:1924399]
Fat4	587.883	-1.29253	0.079865	-16.1839	6.55197e-59	1.13723e-57	432.489	1061.46	2.20492	5.41154	ENSMUSG00000046743	FAT atypical cadherin 4 [Source:MGI Symbol;Acc:MGI:3045256]
Cldn1	473.049	1.84519	0.114036	16.1808	6.89319e-59	1.19538e-57	395.808	109.374	10.0286	2.77121	ENSMUSG00000022512	claudin 1 [Source:MGI Symbol;Acc:MGI:1276109]
Fgf1	725.921	-1.41962	0.0877574	-16.1766	7.37276e-59	1.27739e-57	531.938	1427.19	11.1745	29.9813	ENSMUSG00000036585	fibroblast growth factor 1 [Source:MGI Symbol;Acc:MGI:95515]
F830016B08Rik	877.748	2.96782	0.183549	16.1691	8.33317e-59	1.4425e-57	632.053	79.4191	15.7423	1.97806	ENSMUSG00000090942	RIKEN cDNA F830016B08 gene [Source:MGI Symbol;Acc:MGI:3588218]
Mfap3l	313.07	-1.94981	0.120632	-16.1633	9.15747e-59	1.58377e-57	186.256	723.014	2.25287	8.74529	ENSMUSG00000031647	microfibrillar-associated protein 3-like [Source:MGI Symbol;Acc:MGI:1918556]
Krt5	298.504	-2.28543	0.141482	-16.1536	1.0715e-58	1.85148e-57	153.484	757.104	5.75511	28.3887	ENSMUSG00000061527	keratin 5 [Source:MGI Symbol;Acc:MGI:96702]
Ttc38	268.808	-1.90206	0.117773	-16.1502	1.1313e-58	1.95305e-57	158.818	597.248	3.47685	13.075	ENSMUSG00000035944	tetratricopeptide repeat domain 38 [Source:MGI Symbol;Acc:MGI:2146198]
Pip4k2a	649.169	2.11556	0.131144	16.1316	1.53033e-58	2.63959e-57	628.909	144.008	14.8788	3.40695	ENSMUSG00000026737	phosphatidylinositol-5-phosphate 4-kinase, type II, alpha [Source:MGI Symbol;Acc:MGI:1298206]
Hif1a	2213.81	1.13808	0.0705955	16.1211	1.8142e-58	3.12642e-57	1970.5	892.81	33.9869	15.3991	ENSMUSG00000021109	hypoxia inducible factor 1, alpha subunit [Source:MGI Symbol;Acc:MGI:106918]
Ccdc141	972.454	-1.50588	0.0934461	-16.115	2.00178e-58	3.44659e-57	665.29	1893.36	8.63196	24.5658	ENSMUSG00000044033	coiled-coil domain containing 141 [Source:MGI Symbol;Acc:MGI:1919735]
Gucy2c	123.983	4.16126	0.258237	16.1141	2.03144e-58	3.49454e-57	250.291	13.4029	5.22185	0.279625	ENSMUSG00000042638	guanylate cyclase 2c [Source:MGI Symbol;Acc:MGI:106903]
Mical2	1425.67	-1.20893	0.0751486	-16.0872	3.13776e-58	5.39286e-57	999.423	2312.9	11.1357	25.7705	ENSMUSG00000038244	microtubule associated monooxygenase, calponin and LIM domain containing 2 [Source:MGI Symbol;Acc:MGI:2444947]
Tank	602.109	2.15276	0.133899	16.0775	3.67183e-58	6.30515e-57	802.885	178.771	28.26	6.29241	ENSMUSG00000064289	TRAF family member-associated Nf-kappa B activator [Source:MGI Symbol;Acc:MGI:107676]
Tnxb	6662.91	-1.16151	0.0722492	-16.0765	3.73028e-58	6.39983e-57	6472.64	14494.8	55.5455	124.388	ENSMUSG00000033327	tenascin XB [Source:MGI Symbol;Acc:MGI:1932137]
Treml4	291.197	7.25055	0.451308	16.0656	4.4434e-58	7.61653e-57	423.459	1.80556	19.9274	0.0849668	ENSMUSG00000051682	triggering receptor expressed on myeloid cells-like 4 [Source:MGI Symbol;Acc:MGI:1923239]
Ifi44	568.446	2.70244	0.16826	16.0611	4.78134e-58	8.18853e-57	373.514	56.3863	10.5474	1.59226	ENSMUSG00000028037	interferon-induced protein 44 [Source:MGI Symbol;Acc:MGI:2443016]
Sdc3	672.766	1.97993	0.123393	16.0457	6.12843e-58	1.04862e-56	395.766	99.4158	6.53644	1.64194	ENSMUSG00000025743	syndecan 3 [Source:MGI Symbol;Acc:MGI:1349163]
Cdh16	81.9247	-3.96633	0.247288	-16.0393	6.79095e-58	1.16096e-56	16.7117	273.628	0.413597	6.77202	ENSMUSG00000031881	cadherin 16 [Source:MGI Symbol;Acc:MGI:106671]
Irx3	646.752	-1.58639	0.0989699	-16.029	8.01199e-58	1.36849e-56	458.493	1382.06	15.9332	48.0281	ENSMUSG00000031734	Iroquois related homeobox 3 [Source:MGI Symbol;Acc:MGI:1197522]
Cd82	2235.43	1.00979	0.0630042	16.0274	8.23009e-58	1.4045e-56	2904.14	1441.22	114.819	56.9807	ENSMUSG00000027215	CD82 antigen [Source:MGI Symbol;Acc:MGI:104651]
Abca8a	2030.44	-0.938073	0.0585476	-16.0224	8.91331e-58	1.51975e-56	1799.88	3449.84	26.3178	50.4436	ENSMUSG00000041828	ATP-binding cassette, sub-family A (ABC1), member 8a [Source:MGI Symbol;Acc:MGI:2386846]
Inpp4b	186.709	-2.223	0.138749	-16.0217	9.01103e-58	1.53506e-56	95.5942	447.171	1.90439	8.90839	ENSMUSG00000037940	inositol polyphosphate-4-phosphatase, type II [Source:MGI Symbol;Acc:MGI:2158925]
Fuca2	986.829	1.80777	0.112837	16.021	9.11627e-58	1.55161e-56	1562.54	444.891	32.451	9.23955	ENSMUSG00000019810	fucosidase, alpha-L- 2, plasma [Source:MGI Symbol;Acc:MGI:1914098]
Slc34a2	22360.5	-2.86416	0.17903	-15.9982	1.31602e-57	2.23792e-56	8485.78	62695.2	166.945	1233.43	ENSMUSG00000029188	solute carrier family 34 (sodium phosphate), member 2 [Source:MGI Symbol;Acc:MGI:1342284]
Colq	151.853	-2.59662	0.162358	-15.9932	1.42497e-57	2.42107e-56	63.0157	382.627	1.82528	11.083	ENSMUSG00000057606	collagen-like tail subunit (single strand of homotrimer) of asymmetric acetylcholinesterase [Source:MGI Symbol;Acc:MGI:1338761]
Slc22a4	170.906	3.15914	0.197651	15.9835	1.66621e-57	2.82845e-56	220.447	24.1597	8.00994	0.877844	ENSMUSG00000020334	solute carrier family 22 (organic cation transporter), member 4 [Source:MGI Symbol;Acc:MGI:1353479]
Rela	2241.75	1.20129	0.0752591	15.962	2.35039e-57	3.98637e-56	2598.24	1128.94	78.7596	34.2211	ENSMUSG00000024927	v-rel reticuloendotheliosis viral oncogene homolog A (avian) [Source:MGI Symbol;Acc:MGI:103290]
Sema6b	501.083	2.66197	0.166932	15.9464	3.0158e-57	5.11044e-56	345.577	54.546	7.13548	1.12627	ENSMUSG00000001227	sema domain, transmembrane domain (TM), and cytoplasmic domain, (semaphorin) 6B [Source:MGI Symbol;Acc:MGI:1202889]
Lair1	348.335	5.30659	0.332987	15.9363	3.54706e-57	6.00543e-56	226.177	4.89985	5.28844	0.114568	ENSMUSG00000055541	leukocyte-associated Ig-like receptor 1 [Source:MGI Symbol;Acc:MGI:105492]
Nt5c3	374.294	1.77374	0.111354	15.9289	3.99406e-57	6.7563e-56	425.721	123.523	19.662	5.70493	ENSMUSG00000029780	5'-nucleotidase, cytosolic III [Source:MGI Symbol;Acc:MGI:1927186]
Zfp831	183.695	4.56564	0.286674	15.9262	4.16745e-57	7.04343e-56	323.468	12.7334	2.70905	0.106643	ENSMUSG00000050600	zinc finger protein 831 [Source:MGI Symbol;Acc:MGI:3641861]
Lurap1l	296.92	-1.87406	0.117679	-15.9252	4.23698e-57	7.15468e-56	172.11	634.839	8.31854	30.6834	ENSMUSG00000048706	leucine rich adaptor protein 1-like [Source:MGI Symbol;Acc:MGI:106510]
Elfn1	123.078	-2.56993	0.161404	-15.9224	4.42954e-57	7.47329e-56	57.6312	347.787	1.23435	7.44894	ENSMUSG00000048988	leucine rich repeat and fibronectin type III, extracellular 1 [Source:MGI Symbol;Acc:MGI:2442479]
Trem3	260.319	6.65764	0.418398	15.9122	5.21402e-57	8.78915e-56	342.403	2.35125	26.8293	0.184235	ENSMUSG00000041754	triggering receptor expressed on myeloid cells 3 [Source:MGI Symbol;Acc:MGI:1930003]
Cobl	802.802	-1.25435	0.0788341	-15.9113	5.28974e-57	8.90901e-56	584.238	1394.69	8.37568	19.9944	ENSMUSG00000020173	cordon-bleu WH2 repeat [Source:MGI Symbol;Acc:MGI:105056]
Cry1	786.346	2.07019	0.130128	15.9089	5.49999e-57	9.25505e-56	743.973	175.665	20.2563	4.78286	ENSMUSG00000020038	cryptochrome 1 (photolyase-like) [Source:MGI Symbol;Acc:MGI:1270841]
Ppard	689.064	1.56968	0.0986868	15.9056	5.79157e-57	9.7372e-56	926.428	311.511	23.6407	7.94917	ENSMUSG00000002250	peroxisome proliferator activator receptor delta [Source:MGI Symbol;Acc:MGI:101884]
Ugt1a6b	238.545	2.61694	0.164748	15.8845	8.11499e-57	1.36316e-55	280.109	44.8359	10.0313	1.60567	ENSMUSG00000090145	UDP glucuronosyltransferase 1 family, polypeptide A6B [Source:MGI Symbol;Acc:MGI:3580629]
Fbxo38	1260.3	1.06171	0.0668763	15.8757	9.32918e-57	1.56576e-55	1322.02	632.944	24.6841	11.818	ENSMUSG00000042211	F-box protein 38 [Source:MGI Symbol;Acc:MGI:2444639]
Ptprf	6670.36	-1.66864	0.105191	-15.8629	1.14502e-56	1.92008e-55	4710.04	15019.6	50.5721	161.267	ENSMUSG00000033295	protein tyrosine phosphatase, receptor type, F [Source:MGI Symbol;Acc:MGI:102695]
Cyb561d1	494.656	1.49917	0.0945271	15.8596	1.20591e-56	2.02042e-55	533.975	188.327	10.4625	3.69002	ENSMUSG00000048796	cytochrome b-561 domain containing 1 [Source:MGI Symbol;Acc:MGI:1919273]
Cdc42ep2	527.498	1.7352	0.109494	15.8474	1.46427e-56	2.45115e-55	791.342	236.487	43.5833	13.0246	ENSMUSG00000045664	CDC42 effector protein (Rho GTPase binding) 2 [Source:MGI Symbol;Acc:MGI:1929744]
Ptpn3	543.681	-1.20957	0.0763269	-15.8472	1.46964e-56	2.45802e-55	424.797	983.248	5.47702	12.6773	ENSMUSG00000038764	protein tyrosine phosphatase, non-receptor type 3 [Source:MGI Symbol;Acc:MGI:105307]
Stx2	475.673	1.72362	0.108932	15.8229	2.16241e-56	3.61356e-55	875.686	263.923	24.4921	7.38168	ENSMUSG00000029428	syntaxin 2 [Source:MGI Symbol;Acc:MGI:108059]
Itgb3	785.83	1.57694	0.09977	15.8057	2.84052e-56	4.74264e-55	769.044	256.659	10.9278	3.64701	ENSMUSG00000020689	integrin beta 3 [Source:MGI Symbol;Acc:MGI:96612]
Stat6	3397.39	1.42437	0.0901939	15.7923	3.51695e-56	5.86696e-55	4354.06	1619.42	93.9666	34.9493	ENSMUSG00000002147	signal transducer and activator of transcription 6 [Source:MGI Symbol;Acc:MGI:103034]
C77080	1753.62	-1.21616	0.077039	-15.7863	3.86483e-56	6.44171e-55	1125.18	2615.8	16.3274	37.9576	ENSMUSG00000050390	expressed sequence C77080 [Source:MGI Symbol;Acc:MGI:2140651]
Bax	473.396	1.73182	0.109735	15.7819	4.1462e-56	6.90474e-55	625.305	188.121	59.0889	17.7767	ENSMUSG00000003873	BCL2-associated X protein [Source:MGI Symbol;Acc:MGI:99702]
Armc7	270.3	2.47973	0.157146	15.7798	4.28821e-56	7.13506e-55	299.268	53.0399	10.9271	1.93663	ENSMUSG00000057219	armadillo repeat containing 7 [Source:MGI Symbol;Acc:MGI:2679719]
Raf1	4436.03	1.70737	0.10824	15.7739	4.70778e-56	7.82644e-55	4267.85	1302.87	114.306	34.8948	ENSMUSG00000000441	v-raf-leukemia viral oncogene 1 [Source:MGI Symbol;Acc:MGI:97847]
Napsa	2132.45	-2.48334	0.157653	-15.7519	6.6614e-56	1.10647e-54	921.994	5209.1	51.191	289.22	ENSMUSG00000002204	napsin A aspartic peptidase [Source:MGI Symbol;Acc:MGI:109365]
Kank2	1370.49	-1.09647	0.0696193	-15.7494	6.92936e-56	1.14999e-54	1077.46	2307.94	18.2315	39.0524	ENSMUSG00000032194	KN motif and ankyrin repeat domains 2 [Source:MGI Symbol;Acc:MGI:2384568]
Slc28a2	254.713	4.27943	0.271734	15.7486	7.02055e-56	1.16412e-54	184.8	8.6983	3.88711	0.182961	ENSMUSG00000027219	solute carrier family 28 (sodium-coupled nucleoside transporter), member 2 [Source:MGI Symbol;Acc:MGI:1913105]
Dnah17	750.82	1.75879	0.11169	15.7471	7.18509e-56	1.19038e-54	972.296	286.579	5.36249	1.58057	ENSMUSG00000033987	dynein, axonemal, heavy chain 17 [Source:MGI Symbol;Acc:MGI:1917176]
4931406H21Rik	1275.22	1.59289	0.101207	15.7389	8.18822e-56	1.35541e-54	1470.91	487.005	31.3081	10.3659	NA	NA
Mcoln1	614.794	1.82465	0.115955	15.7359	8.58602e-56	1.42004e-54	1121.74	315.633	46.0111	12.9465	ENSMUSG00000004567	mucolipin 1 [Source:MGI Symbol;Acc:MGI:1890498]
Aff1	5843.68	1.57318	0.100017	15.7291	9.55021e-56	1.57816e-54	8109.1	2718.33	78.3776	26.2737	ENSMUSG00000029313	AF4/FMR2 family, member 1 [Source:MGI Symbol;Acc:MGI:1100819]
Lifr	1708.83	-1.04937	0.0667543	-15.7199	1.10436e-55	1.82337e-54	1053.27	2182.61	8.37038	17.3454	ENSMUSG00000054263	LIF receptor alpha [Source:MGI Symbol;Acc:MGI:96788]
Cdt1	355.494	1.9328	0.123098	15.7014	1.48032e-55	2.44202e-54	347.67	90.9947	13.0304	3.41042	ENSMUSG00000006585	chromatin licensing and DNA replication factor 1 [Source:MGI Symbol;Acc:MGI:1914427]
Nedd4l	1095.25	-1.10885	0.0706842	-15.6874	1.8451e-55	3.04118e-54	844.263	1818.31	8.03715	17.3098	ENSMUSG00000024589	neural precursor cell expressed, developmentally down-regulated gene 4-like [Source:MGI Symbol;Acc:MGI:1933754]
Rnf24	476.294	1.48801	0.094875	15.6839	1.94937e-55	3.2103e-54	631.149	224.995	9.31324	3.32003	ENSMUSG00000048911	ring finger protein 24 [Source:MGI Symbol;Acc:MGI:1261771]
Znrf3	550.662	-1.41575	0.0902915	-15.6798	2.08005e-55	3.42259e-54	373.518	1000.16	4.00473	10.7234	ENSMUSG00000041961	zinc and ring finger 3 [Source:MGI Symbol;Acc:MGI:3039616]
Ptprm	731.122	-1.1033	0.0703751	-15.6775	2.15691e-55	3.54605e-54	602.945	1295.11	8.89066	19.097	ENSMUSG00000033278	protein tyrosine phosphatase, receptor type, M [Source:MGI Symbol;Acc:MGI:102694]
Sh3rf1	695.45	-1.45885	0.0931013	-15.6695	2.44527e-55	4.01669e-54	451.625	1244.22	7.15811	19.7205	ENSMUSG00000031642	SH3 domain containing ring finger 1 [Source:MGI Symbol;Acc:MGI:1913066]
Tbc1d30	529.985	-1.40156	0.0895831	-15.6453	3.57557e-55	5.86838e-54	458.598	1213.95	6.6126	17.5041	ENSMUSG00000052302	TBC1 domain family, member 30 [Source:MGI Symbol;Acc:MGI:1921944]
Cecr6	87.3197	-3.28246	0.209825	-15.6438	3.66395e-55	6.00832e-54	27.7824	274.848	0.468558	4.6354	NA	NA
Lonrf3	744.255	1.53841	0.0984903	15.6199	5.32656e-55	8.72733e-54	930.732	319.42	10.3703	3.55901	ENSMUSG00000016239	LON peptidase N-terminal domain and ring finger 3 [Source:MGI Symbol;Acc:MGI:1921615]
Ascc3	2442.99	2.22658	0.14257	15.6175	5.53695e-55	9.06435e-54	3888.23	824.505	42.7029	9.05523	ENSMUSG00000038774	activating signal cointegrator 1 complex subunit 3 [Source:MGI Symbol;Acc:MGI:1925237]
Sema3b	340.093	-1.625	0.104067	-15.615	5.75289e-55	9.40988e-54	241.558	749.109	4.65416	14.4333	ENSMUSG00000057969	sema domain, immunoglobulin domain (Ig), short basic domain, secreted, (semaphorin) 3B [Source:MGI Symbol;Acc:MGI:107561]
Iqgap1	16438.7	0.771243	0.0494588	15.5936	8.04131e-55	1.31419e-53	18735.6	10974.6	209.066	122.462	ENSMUSG00000030536	IQ motif containing GTPase activating protein 1 [Source:MGI Symbol;Acc:MGI:1352757]
Zfp36	10686.9	1.03131	0.0661703	15.5856	9.11509e-55	1.48841e-53	11515.6	5630.38	535.768	261.955	ENSMUSG00000044786	zinc finger protein 36 [Source:MGI Symbol;Acc:MGI:99180]
Mybpc3	194.459	3.39983	0.2183	15.5741	1.09122e-54	1.78036e-53	321.214	29.5079	6.35595	0.58388	ENSMUSG00000002100	myosin binding protein C, cardiac [Source:MGI Symbol;Acc:MGI:102844]
Plgrkt	399.102	2.70654	0.173797	15.573	1.1111e-54	1.81126e-53	662.724	100.258	64.5563	9.76615	ENSMUSG00000016495	plasminogen receptor, C-terminal lysine transmembrane protein [Source:MGI Symbol;Acc:MGI:1915009]
Fhl3	181.134	2.83776	0.182308	15.5657	1.24463e-54	2.02723e-53	241.589	33.1771	11.7736	1.61686	ENSMUSG00000032643	four and a half LIM domains 3 [Source:MGI Symbol;Acc:MGI:1341092]
Ppp4c	918.366	1.10592	0.0710762	15.5596	1.36884e-54	2.22766e-53	1044.84	485.487	64.4137	29.93	ENSMUSG00000030697	protein phosphatase 4, catalytic subunit [Source:MGI Symbol;Acc:MGI:1891763]
Cpne2	858.346	2.21284	0.142241	15.557	1.42719e-54	2.32065e-53	715.326	153.057	25.5172	5.45984	ENSMUSG00000034361	copine II [Source:MGI Symbol;Acc:MGI:2387578]
Plcg1	1321.44	-1.05923	0.0681913	-15.5331	2.0697e-54	3.36256e-53	989.986	2063.66	18.3303	38.2101	ENSMUSG00000016933	phospholipase C, gamma 1 [Source:MGI Symbol;Acc:MGI:97615]
Atf1	928.259	1.11171	0.0716254	15.5212	2.49492e-54	4.05e-53	962.341	444.647	33.9307	15.6776	ENSMUSG00000023027	activating transcription factor 1 [Source:MGI Symbol;Acc:MGI:1298366]
Krt17	98.2917	-2.86651	0.184793	-15.512	2.8778e-54	4.66759e-53	34.8898	258.465	1.89613	14.0466	ENSMUSG00000035557	keratin 17 [Source:MGI Symbol;Acc:MGI:96691]
Tbc1d1	1035.21	1.85839	0.119861	15.5046	3.22998e-54	5.23441e-53	1418.62	389.725	20.9633	5.75906	ENSMUSG00000029174	TBC1 domain family, member 1 [Source:MGI Symbol;Acc:MGI:1889508]
Plekhg3	1680.99	1.43003	0.0922486	15.5019	3.36857e-54	5.45442e-53	1956.88	724.493	32.4306	12.0067	ENSMUSG00000052609	pleckstrin homology domain containing, family G (with RhoGef domain) member 3 [Source:MGI Symbol;Acc:MGI:2388284]
Gpr97	439.546	2.56438	0.165594	15.4859	4.31739e-54	6.98491e-53	282.422	47.1466	9.51259	1.588	NA	NA
Coro2a	701.915	1.8487	0.119409	15.4821	4.58197e-54	7.40674e-53	721.274	198.867	14.0187	3.86518	ENSMUSG00000028337	coronin, actin binding protein 2A [Source:MGI Symbol;Acc:MGI:1345966]
Exph5	657.129	-1.1636	0.0751655	-15.4806	4.69426e-54	7.58192e-53	487.857	1092	4.17263	9.33983	ENSMUSG00000034584	exophilin 5 [Source:MGI Symbol;Acc:MGI:2443248]
Tinag	83.127	-3.24968	0.21022	-15.4585	6.6166e-54	1.06778e-52	27.6567	267.122	1.32968	12.8427	ENSMUSG00000032357	tubulointerstitial nephritis antigen [Source:MGI Symbol;Acc:MGI:1349477]
1810058I24Rik	404.223	1.48834	0.0963678	15.4444	8.23399e-54	1.32769e-52	497.839	176.858	31.3987	11.1545	ENSMUSG00000073155	RIKEN cDNA 1810058I24 gene [Source:MGI Symbol;Acc:MGI:1914955]
Cftr	202.752	-1.97849	0.128151	-15.4388	8.982e-54	1.44709e-52	119.101	471.627	1.55144	6.14351	ENSMUSG00000041301	cystic fibrosis transmembrane conductance regulator [Source:MGI Symbol;Acc:MGI:88388]
Mki67	1644.01	1.69075	0.10961	15.4251	1.10939e-53	1.78585e-52	2284.5	705.046	18.62	5.74654	ENSMUSG00000031004	antigen identified by monoclonal antibody Ki 67 [Source:MGI Symbol;Acc:MGI:106035]
Tspan11	1217.56	-1.46739	0.0951301	-15.4251	1.11045e-53	1.78607e-52	915.915	2539.91	17.8694	49.5534	ENSMUSG00000030351	tetraspanin 11 [Source:MGI Symbol;Acc:MGI:1915748]
Rab8a	924.366	1.15177	0.074803	15.3974	1.70338e-53	2.73746e-52	959.696	432.307	39.1687	17.6441	ENSMUSG00000003037	RAB8A, member RAS oncogene family [Source:MGI Symbol;Acc:MGI:96960]
Tmem140	129.829	3.30353	0.214601	15.3938	1.80141e-53	2.89259e-52	190.495	18.9195	5.98428	0.594343	ENSMUSG00000057137	transmembrane protein 140 [Source:MGI Symbol;Acc:MGI:1915737]
Map2k3	1609.1	1.10914	0.0720721	15.3893	1.93237e-53	3.1003e-52	1783.22	826.684	67.6052	31.3411	ENSMUSG00000018932	mitogen-activated protein kinase kinase 3 [Source:MGI Symbol;Acc:MGI:1346868]
Slc36a1	744.266	1.20316	0.0781971	15.3862	2.02508e-53	3.24635e-52	1033.83	448.093	16.0968	6.97689	ENSMUSG00000020261	solute carrier family 36 (proton/amino acid symporter), member 1 [Source:MGI Symbol;Acc:MGI:2445299]
Bcr	1479.18	-0.916419	0.0596292	-15.3686	2.65794e-53	4.25734e-52	1133.54	2140.27	14.2394	26.8859	ENSMUSG00000009681	breakpoint cluster region [Source:MGI Symbol;Acc:MGI:88141]
Zfp281	1481.88	1.81767	0.118389	15.3534	3.36012e-53	5.37759e-52	1533.73	432.8	23.876	6.7375	ENSMUSG00000041483	zinc finger protein 281 [Source:MGI Symbol;Acc:MGI:3029290]
Muc4	5670.99	1.50686	0.0981597	15.3512	3.47956e-53	5.56412e-52	5951.47	2089.28	43.3414	15.2151	ENSMUSG00000079620	mucin 4 [Source:MGI Symbol;Acc:MGI:2153525]
Map7d1	2858.56	1.59544	0.103938	15.3499	3.54728e-53	5.66772e-52	3722.63	1228.53	90.281	29.7943	ENSMUSG00000028849	MAP7 domain containing 1 [Source:MGI Symbol;Acc:MGI:2384297]
Car8	1130.35	-1.29558	0.0844234	-15.3462	3.75486e-53	5.99442e-52	940.54	2311.62	13.4978	33.1744	ENSMUSG00000041261	carbonic anhydrase 8 [Source:MGI Symbol;Acc:MGI:88253]
St8sia2	433.214	-1.46728	0.0956624	-15.3381	4.25556e-53	6.78815e-52	321.267	891.579	4.90819	13.6212	ENSMUSG00000025789	ST8 alpha-N-acetyl-neuraminide alpha-2,8-sialyltransferase 2 [Source:MGI Symbol;Acc:MGI:106020]
Med7	369.494	1.83059	0.119361	15.3365	4.35806e-53	6.94591e-52	414.737	116.097	13.2312	3.70377	ENSMUSG00000020397	mediator complex subunit 7 [Source:MGI Symbol;Acc:MGI:1913463]
Lmo7	1921.47	-0.903127	0.0588996	-15.3333	4.57918e-53	7.2923e-52	1408.3	2633.1	18.9458	35.423	ENSMUSG00000033060	LIM domain only 7 [Source:MGI Symbol;Acc:MGI:1353586]
Glipr2	824.187	1.44639	0.0943499	15.3301	4.81188e-53	7.65656e-52	672.925	246.527	27.3693	10.0268	ENSMUSG00000028480	GLI pathogenesis-related 2 [Source:MGI Symbol;Acc:MGI:1917770]
Mx2	492.407	2.76481	0.180376	15.328	4.96793e-53	7.89836e-52	501.34	72.3195	16.9837	2.44994	ENSMUSG00000023341	MX dynamin-like GTPase 2 [Source:MGI Symbol;Acc:MGI:97244]
Nfil3	1098.14	1.12295	0.0733208	15.3156	6.01771e-53	9.55949e-52	872.495	401.176	35.9673	16.5379	ENSMUSG00000056749	nuclear factor, interleukin 3, regulated [Source:MGI Symbol;Acc:MGI:109495]
Tmem184b	2441.87	1.19011	0.0777491	15.307	6.86358e-53	1.08942e-51	3364.17	1473.79	79.9582	35.0286	ENSMUSG00000009035	transmembrane protein 184b [Source:MGI Symbol;Acc:MGI:2445179]
Adam17	2336.07	1.59912	0.104632	15.2833	9.88037e-53	1.56698e-51	3072.77	1011.23	55.4565	18.2504	ENSMUSG00000052593	a disintegrin and metallopeptidase domain 17 [Source:MGI Symbol;Acc:MGI:1096335]
Gm19510	314.166	8.55884	0.560469	15.2708	1.19623e-52	1.8956e-51	637.337	0.553626	28.1227	0.0244289	ENSMUSG00000115426	predicted gene, 19510 [Source:MGI Symbol;Acc:MGI:5011695]
Arid5b	4372.15	2.0629	0.135122	15.267	1.26946e-52	2.01e-51	6170.05	1467.99	112.743	26.8239	ENSMUSG00000019947	AT rich interactive domain 5B (MRF1-like) [Source:MGI Symbol;Acc:MGI:2175912]
Adamtsl2	1805.24	-1.05391	0.0690375	-15.2657	1.29424e-52	2.04755e-51	961.036	1996.39	24.3422	50.5669	ENSMUSG00000036040	ADAMTS-like 2 [Source:MGI Symbol;Acc:MGI:1925044]
Sort1	2716.76	-1.5352	0.100578	-15.2638	1.33313e-52	2.10735e-51	1950.34	5668.09	23.1105	67.1641	ENSMUSG00000068747	sortilin 1 [Source:MGI Symbol;Acc:MGI:1338015]
Cds2	3245.99	0.77865	0.0510893	15.2409	1.89136e-52	2.98732e-51	3472.66	2023.95	31.7378	18.4976	ENSMUSG00000058793	CDP-diacylglycerol synthase (phosphatidate cytidylyltransferase) 2 [Source:MGI Symbol;Acc:MGI:1332236]
Katna1	522.18	1.80534	0.11853	15.2311	2.19979e-52	3.47164e-51	680.99	194.279	31.5047	8.98797	ENSMUSG00000019794	katanin p60 (ATPase-containing) subunit A1 [Source:MGI Symbol;Acc:MGI:1344353]
Zfand3	1432.88	1.0258	0.0673572	15.2292	2.26239e-52	3.56752e-51	1632.71	800.751	51.2316	25.1263	ENSMUSG00000044477	zinc finger, AN1-type domain 3 [Source:MGI Symbol;Acc:MGI:1096572]
Pkd1	5390.47	-0.706313	0.0463922	-15.2248	2.41981e-52	3.81263e-51	4758.12	7765.42	27.574	45.0017	ENSMUSG00000032855	polycystin 1, transient receptor poteintial channel interacting [Source:MGI Symbol;Acc:MGI:97603]
Eif5	5304.88	1.64206	0.107881	15.221	2.56574e-52	4.03925e-51	5907.68	1886.76	122.32	39.066	ENSMUSG00000021282	eukaryotic translation initiation factor 5 [Source:MGI Symbol;Acc:MGI:95309]
Fkbp15	1959.38	1.73787	0.114192	15.2187	2.65563e-52	4.17736e-51	3010.89	899.511	56.9427	17.0118	ENSMUSG00000066151	FK506 binding protein 15 [Source:MGI Symbol;Acc:MGI:2444782]
Gcnt7	251.293	2.36353	0.155377	15.2116	2.96381e-52	4.65835e-51	336.654	64.4909	12.4527	2.3855	ENSMUSG00000074569	glucosaminyl (N-acetyl) transferase family member 7 [Source:MGI Symbol;Acc:MGI:3606143]
Egfl6	663.411	-2.91204	0.191491	-15.2072	3.16859e-52	4.97616e-51	254.929	1954.43	7.75335	59.4414	ENSMUSG00000000402	EGF-like-domain, multiple 6 [Source:MGI Symbol;Acc:MGI:1858599]
Gpt	301.106	-1.6611	0.109315	-15.1954	3.79058e-52	5.94812e-51	220.405	698.184	10.3423	32.7616	ENSMUSG00000022546	glutamic pyruvic transaminase, soluble [Source:MGI Symbol;Acc:MGI:95802]
Arhgef10	751.693	-1.1243	0.0740013	-15.193	3.93692e-52	6.17275e-51	695.677	1517.64	10.3341	22.5442	ENSMUSG00000071176	Rho guanine nucleotide exchange factor (GEF) 10 [Source:MGI Symbol;Acc:MGI:2444453]
Arsg	420.202	2.36793	0.155902	15.1886	4.2073e-52	6.59132e-51	578.968	111.094	14.0039	2.68711	ENSMUSG00000020604	arylsulfatase G [Source:MGI Symbol;Acc:MGI:1921258]
Med13l	4265.94	1.26002	0.0829718	15.1861	4.36929e-52	6.83956e-51	4869.9	2030.58	43.0233	17.9392	ENSMUSG00000018076	mediator complex subunit 13-like [Source:MGI Symbol;Acc:MGI:2670178]
Slc25a23	408.33	-1.34847	0.0888097	-15.1838	4.52567e-52	7.0786e-51	356.01	908.485	8.69556	22.1898	ENSMUSG00000046329	solute carrier family 25 (mitochondrial carrier; phosphate carrier), member 23 [Source:MGI Symbol;Acc:MGI:1914222]
Rtn4rl2	214.452	2.55411	0.168213	15.1837	4.53145e-52	7.0819e-51	207.388	34.8137	13.4838	2.2635	ENSMUSG00000050896	reticulon 4 receptor-like 2 [Source:MGI Symbol;Acc:MGI:2669796]
Orm1	137.714	4.5838	0.301907	15.1828	4.59516e-52	7.17566e-51	207.086	7.931	22.1423	0.848009	ENSMUSG00000039196	orosomucoid 1 [Source:MGI Symbol;Acc:MGI:97443]
Trim56	1678.98	1.90588	0.125602	15.174	5.2597e-52	8.20675e-51	2535.32	673.353	57.2431	15.2031	ENSMUSG00000043279	tripartite motif-containing 56 [Source:MGI Symbol;Acc:MGI:2685298]
Apoe	2148.57	-1.85818	0.122478	-15.1716	5.4549e-52	8.50445e-51	1105.62	4028.83	72.5743	264.457	ENSMUSG00000002985	apolipoprotein E [Source:MGI Symbol;Acc:MGI:88057]
Atp6v0d2	171.731	5.00151	0.329852	15.1629	6.22728e-52	9.70079e-51	197.058	5.56135	6.46497	0.182454	ENSMUSG00000028238	ATPase, H+ transporting, lysosomal V0 subunit D2 [Source:MGI Symbol;Acc:MGI:1924415]
Eea1	2483.4	2.26724	0.149623	15.153	7.23347e-52	1.12591e-50	3565.16	734.547	37.361	7.69766	ENSMUSG00000036499	early endosome antigen 1 [Source:MGI Symbol;Acc:MGI:2442192]
Dsp	1283.46	-1.31841	0.0870525	-15.1451	8.16864e-52	1.27045e-50	892.653	2232.65	7.642	19.1137	ENSMUSG00000054889	desmoplakin [Source:MGI Symbol;Acc:MGI:109611]
Ppp1r9b	2337.48	1.01438	0.0671408	15.1082	1.43056e-51	2.22312e-50	3246.83	1606.18	61.5752	30.4608	ENSMUSG00000038976	protein phosphatase 1, regulatory subunit 9B [Source:MGI Symbol;Acc:MGI:2387581]
Socs3	5947.88	1.04825	0.0694407	15.0957	1.72954e-51	2.68559e-50	5931.35	2865.72	178.805	86.3894	ENSMUSG00000053113	suppressor of cytokine signaling 3 [Source:MGI Symbol;Acc:MGI:1201791]
C920009B18Rik	136.131	6.4842	0.429639	15.0922	1.82272e-51	2.828e-50	289.909	2.39599	5.27276	0.0435773	ENSMUSG00000097352	RIKEN cDNA C920009B18 gene [Source:MGI Symbol;Acc:MGI:3583961]
Ikbkg	1031.97	1.0042	0.0665893	15.0804	2.17863e-51	3.37749e-50	1387.22	690.241	15.7406	7.83206	ENSMUSG00000004221	inhibitor of kappaB kinase gamma [Source:MGI Symbol;Acc:MGI:1338074]
Klhl29	260.806	-1.62945	0.108094	-15.0744	2.38658e-51	3.6969e-50	161.886	502.895	1.88642	5.86012	ENSMUSG00000020627	kelch-like 29 [Source:MGI Symbol;Acc:MGI:2683857]
Jup	1386.58	-1.10824	0.0736464	-15.0482	3.54899e-51	5.49311e-50	1080.27	2333.87	17.7099	38.2612	ENSMUSG00000001552	junction plakoglobin [Source:MGI Symbol;Acc:MGI:96650]
Ehbp1l1	2055.97	1.49626	0.0994486	15.0456	3.68935e-51	5.70578e-50	2359.8	834.487	30.0808	10.6373	ENSMUSG00000024937	EH domain binding protein 1-like 1 [Source:MGI Symbol;Acc:MGI:3612340]
Smap2	856.566	1.12964	0.0751598	15.0299	4.67834e-51	7.22951e-50	838.164	382.271	23.6928	10.8058	ENSMUSG00000032870	small ArfGAP 2 [Source:MGI Symbol;Acc:MGI:1917030]
Pde1b	1213.07	2.67482	0.178189	15.0111	6.21092e-51	9.59016e-50	934.16	144.153	20.9192	3.22809	ENSMUSG00000022489	phosphodiesterase 1B, Ca2+-calmodulin dependent [Source:MGI Symbol;Acc:MGI:97523]
Ccl9	144.971	4.6398	0.309097	15.0108	6.23601e-51	9.62119e-50	206.26	7.43843	5.6308	0.203066	ENSMUSG00000019122	chemokine (C-C motif) ligand 9 [Source:MGI Symbol;Acc:MGI:104533]
Pydc3	372.967	6.26779	0.4177	15.0055	6.76183e-51	1.04241e-49	270.241	2.61174	7.42934	0.0718006	NA	NA
Tbc1d15	1411.33	1.62357	0.108269	14.9957	7.83339e-51	1.20664e-49	1316.1	425.241	28.5987	9.24042	ENSMUSG00000020130	TBC1 domain family, member 15 [Source:MGI Symbol;Acc:MGI:1913937]
Gpr56	1231.56	-1.67668	0.111897	-14.9842	9.31439e-51	1.43363e-49	783.607	2516.46	16.6531	53.4794	NA	NA
Ntng2	645.1	1.97051	0.131529	14.9816	9.69238e-51	1.49062e-49	665.783	168.689	30.8883	7.82615	ENSMUSG00000035513	netrin G2 [Source:MGI Symbol;Acc:MGI:2159341]
E430025E21Rik	969.473	1.25028	0.0834803	14.977	1.03793e-50	1.59499e-49	1410.78	591.535	28.8326	12.0894	NA	NA
Cnppd1	1209.81	1.11934	0.0747482	14.9748	1.07316e-50	1.64782e-49	1311.93	603.639	39.3471	18.1041	ENSMUSG00000033159	cyclin Pas1/PHO80 domain containing 1 [Source:MGI Symbol;Acc:MGI:1916421]
Ero1lb	489.621	2.19746	0.146924	14.9565	1.4131e-50	2.16806e-49	814.2	175.711	15.7725	3.40383	ENSMUSG00000057069	ERO1-like beta (S. cerevisiae) [Source:MGI Symbol;Acc:MGI:1914725]
Napa	1390.86	1.36627	0.0913722	14.9528	1.49381e-50	2.29007e-49	1958.83	758.727	68.9765	26.7172	ENSMUSG00000006024	N-ethylmaleimide sensitive fusion protein attachment protein alpha [Source:MGI Symbol;Acc:MGI:104563]
Traf6	969.094	1.15676	0.0773692	14.9512	1.52872e-50	2.34173e-49	1061.55	475.122	15.9247	7.12745	ENSMUSG00000027164	TNF receptor-associated factor 6 [Source:MGI Symbol;Acc:MGI:108072]
Morc3	1531.04	2.01633	0.134906	14.9462	1.648e-50	2.52245e-49	1843.02	452.449	36.2153	8.89061	ENSMUSG00000039456	microrchidia 3 [Source:MGI Symbol;Acc:MGI:2136841]
Myo5a	1264.35	1.94443	0.130142	14.9409	1.78649e-50	2.73226e-49	1597.68	412.971	11.2297	2.90268	ENSMUSG00000034593	myosin VA [Source:MGI Symbol;Acc:MGI:105976]
Cyfip2	2083.46	1.11794	0.0748446	14.9368	1.90011e-50	2.90372e-49	1648.95	758.345	19.2641	8.85945	ENSMUSG00000020340	cytoplasmic FMR1 interacting protein 2 [Source:MGI Symbol;Acc:MGI:1924134]
Nfatc1	1198.41	1.67834	0.112381	14.9344	1.96879e-50	3.00631e-49	1419.57	442.522	15.6829	4.88882	ENSMUSG00000033016	nuclear factor of activated T cells, cytoplasmic, calcineurin dependent 1 [Source:MGI Symbol;Acc:MGI:102469]
Clstn1	1918.24	-1.42037	0.0951219	-14.9321	2.03749e-50	3.10874e-49	1406.88	3775.51	25.7359	69.0653	ENSMUSG00000039953	calsyntenin 1 [Source:MGI Symbol;Acc:MGI:1929895]
Pik3c2b	560.87	-1.16206	0.0779416	-14.9094	2.86237e-50	4.36388e-49	458.996	1028.52	4.75361	10.6519	ENSMUSG00000026447	phosphatidylinositol-4-phosphate 3-kinase catalytic subunit type 2 beta [Source:MGI Symbol;Acc:MGI:2685045]
Rag1	109.132	-7.25679	0.486843	-14.9058	3.02147e-50	4.60279e-49	2.63431	430.895	0.032437	5.30572	ENSMUSG00000061311	recombination activating gene 1 [Source:MGI Symbol;Acc:MGI:97848]
Cfl1	3421.34	0.992082	0.0666163	14.8925	3.68788e-50	5.61355e-49	3258.02	1637.08	225.962	113.541	ENSMUSG00000056201	cofilin 1, non-muscle [Source:MGI Symbol;Acc:MGI:101757]
Pilrb1	232.854	7.76002	0.521181	14.8893	3.86768e-50	5.88259e-49	421.397	0.911979	33.9254	0.0734207	ENSMUSG00000066684	paired immunoglobin-like type 2 receptor beta 1 [Source:MGI Symbol;Acc:MGI:2450532]
Lgr6	254.511	-1.61479	0.108503	-14.8825	4.28381e-50	6.51037e-49	213.905	656.293	4.84827	14.8752	ENSMUSG00000042793	leucine-rich repeat-containing G protein-coupled receptor 6 [Source:MGI Symbol;Acc:MGI:2441805]
Rdh12	246.907	4.9284	0.331264	14.8776	4.609e-50	6.99908e-49	209.869	5.98076	10.295	0.293383	ENSMUSG00000021123	retinol dehydrogenase 12 [Source:MGI Symbol;Acc:MGI:1925224]
Bcl2a1d	120.641	4.7602	0.320141	14.8691	5.23382e-50	7.94166e-49	224.153	7.56471	23.1242	0.780392	ENSMUSG00000099974	B cell leukemia/lymphoma 2 related protein A1d [Source:MGI Symbol;Acc:MGI:1278325]
Srf	914.575	-1.05341	0.0708562	-14.8669	5.40424e-50	8.19381e-49	645.697	1343.8	12.9545	26.9605	ENSMUSG00000015605	serum response factor [Source:MGI Symbol;Acc:MGI:106658]
Dot1l	3179.47	1.75148	0.117819	14.8658	5.49271e-50	8.32141e-49	3747.36	1108.67	54.0433	15.9889	ENSMUSG00000061589	DOT1-like, histone H3 methyltransferase (S. cerevisiae) [Source:MGI Symbol;Acc:MGI:2143886]
Ldlrap1	849.08	1.09641	0.0737627	14.864	5.64162e-50	8.54031e-49	1070.35	500.515	32.9067	15.3878	ENSMUSG00000037295	low density lipoprotein receptor adaptor protein 1 [Source:MGI Symbol;Acc:MGI:2140175]
1600002D24Rik	87.7284	5.52278	0.371808	14.8538	6.57008e-50	9.93802e-49	225.187	4.35416	8.3484	0.161422	ENSMUSG00000117232	RIKEN cDNA 1600002D24 gene [Source:NCBI gene;Acc:69776]
Prss8	376.003	-1.54558	0.104111	-14.8455	7.44371e-50	1.12507e-48	260.563	761.13	11.5036	33.6031	ENSMUSG00000030800	protease, serine 8 (prostasin) [Source:MGI Symbol;Acc:MGI:1923810]
Rbl1	412.463	1.79131	0.120738	14.8363	8.52975e-50	1.28821e-48	595.732	171.378	9.03412	2.5989	ENSMUSG00000027641	RB transcriptional corepressor like 1 [Source:MGI Symbol;Acc:MGI:103300]
Creg1	1378.27	1.5486	0.104411	14.8317	9.13348e-50	1.37831e-48	2134.11	727.595	82.4692	28.1167	ENSMUSG00000040713	cellular repressor of E1A-stimulated genes 1 [Source:MGI Symbol;Acc:MGI:1344382]
Lrp5	1235.4	-1.5741	0.106149	-14.8291	9.49471e-50	1.4317e-48	736.793	2201.68	11.6982	34.9567	ENSMUSG00000024913	low density lipoprotein receptor-related protein 5 [Source:MGI Symbol;Acc:MGI:1278315]
Slc43a2	4855.98	1.0689	0.0720819	14.8289	9.52911e-50	1.43576e-48	5283.56	2516.41	59.9932	28.5731	ENSMUSG00000038178	solute carrier family 43, member 2 [Source:MGI Symbol;Acc:MGI:2442746]
Lck	69.4259	-4.11315	0.277484	-14.823	1.04016e-49	1.566e-48	11.2118	205.266	0.400646	7.33501	ENSMUSG00000000409	lymphocyte protein tyrosine kinase [Source:MGI Symbol;Acc:MGI:96756]
Ccl5	127.818	3.60532	0.243262	14.8207	1.07613e-49	1.6189e-48	173.145	13.3665	26.7762	2.06708	ENSMUSG00000035042	chemokine (C-C motif) ligand 5 [Source:MGI Symbol;Acc:MGI:98262]
Tmem106a	294.786	1.71775	0.115917	14.8188	1.10762e-49	1.66496e-48	375.463	113.83	13.3994	4.06232	ENSMUSG00000034947	transmembrane protein 106A [Source:MGI Symbol;Acc:MGI:1922056]
Irx5	368.83	-1.52094	0.102658	-14.8156	1.1619e-49	1.7452e-48	262.513	755.664	8.97081	25.8231	ENSMUSG00000031737	Iroquois homeobox 5 [Source:MGI Symbol;Acc:MGI:1859086]
Hkdc1	124.253	-2.36547	0.159665	-14.8152	1.16808e-49	1.75313e-48	52.9749	274.694	1.24897	6.47633	ENSMUSG00000020080	hexokinase domain containing 1 [Source:MGI Symbol;Acc:MGI:2384910]
Rab5c	1873.72	1.08054	0.0729866	14.8046	1.36785e-49	2.05134e-48	1869.22	882.883	97.5809	46.0902	ENSMUSG00000019173	RAB5C, member RAS oncogene family [Source:MGI Symbol;Acc:MGI:105306]
Aoah	352.921	7.47172	0.505227	14.7888	1.72934e-49	2.59146e-48	406.973	1.16246	10.473	0.0299146	ENSMUSG00000021322	acyloxyacyl hydrolase [Source:MGI Symbol;Acc:MGI:1350928]
Pramef8	375.177	1.57316	0.106494	14.7722	2.2126e-49	3.31306e-48	469.084	157.399	9.92267	3.32952	ENSMUSG00000046862	PRAME family member 8 [Source:MGI Symbol;Acc:MGI:2140473]
N28178	171.626	-2.43705	0.164999	-14.7701	2.28305e-49	3.4159e-48	79.5026	432.396	1.92412	10.4648	NA	NA
Ccdc146	598.491	1.25383	0.0849244	14.7641	2.49725e-49	3.7335e-48	843.814	352.159	20.446	8.53298	ENSMUSG00000064280	coiled-coil domain containing 146 [Source:MGI Symbol;Acc:MGI:1922422]
Adc	373.489	-1.84919	0.125305	-14.7575	2.75267e-49	4.11218e-48	190.728	690.898	8.17006	29.5955	NA	NA
Eln	13005.9	-1.80124	0.122196	-14.7406	3.53499e-49	5.27679e-48	4453.86	15592.2	96.7305	338.638	ENSMUSG00000029675	elastin [Source:MGI Symbol;Acc:MGI:95317]
Gtf2i	1570.32	-1.05229	0.0713874	-14.7406	3.53872e-49	5.27827e-48	1309.8	2720.08	24.0673	49.981	ENSMUSG00000060261	general transcription factor II I [Source:MGI Symbol;Acc:MGI:1202722]
Lpl	460.133	-1.41937	0.0963287	-14.7346	3.86472e-49	5.76008e-48	330.336	884.028	6.6995	17.9288	ENSMUSG00000015568	lipoprotein lipase [Source:MGI Symbol;Acc:MGI:96820]
Cstb	1211.79	2.91362	0.197791	14.7308	4.08763e-49	6.0876e-48	1876.97	244.785	256.032	33.3904	ENSMUSG00000005054	cystatin B [Source:MGI Symbol;Acc:MGI:109514]
Itih5	300.864	-1.64262	0.11156	-14.7241	4.5146e-49	6.71829e-48	232.327	728.426	2.40641	7.54493	ENSMUSG00000025780	inter-alpha (globulin) inhibitor H5 [Source:MGI Symbol;Acc:MGI:1925751]
Ttll7	272.134	-1.76137	0.119659	-14.72	4.79947e-49	7.13672e-48	158.057	537.031	2.13649	7.25917	ENSMUSG00000036745	tubulin tyrosine ligase-like family, member 7 [Source:MGI Symbol;Acc:MGI:1918142]
Ip6k1	3420.02	1.26848	0.0861749	14.7199	4.80487e-49	7.13925e-48	4206.1	1743.44	78.2849	32.4493	ENSMUSG00000032594	inositol hexaphosphate kinase 1 [Source:MGI Symbol;Acc:MGI:1351633]
Trib3	143.755	2.20062	0.149501	14.7198	4.81248e-49	7.14506e-48	283.712	61.193	11.3591	2.45002	ENSMUSG00000032715	tribbles pseudokinase 3 [Source:MGI Symbol;Acc:MGI:1345675]
Pgam1	709.217	1.38062	0.0938156	14.7163	5.06532e-49	7.51466e-48	736.71	283.048	33.0221	12.6873	ENSMUSG00000011752	phosphoglycerate mutase 1 [Source:MGI Symbol;Acc:MGI:97552]
Tgfb3	753.019	-1.39648	0.0949097	-14.7137	5.26137e-49	7.79952e-48	621.978	1643.4	15.0886	39.8674	ENSMUSG00000021253	transforming growth factor, beta 3 [Source:MGI Symbol;Acc:MGI:98727]
Syt8	153.615	4.50652	0.306363	14.7098	5.58068e-49	8.26652e-48	183.71	7.49318	9.37583	0.382423	ENSMUSG00000031098	synaptotagmin VIII [Source:MGI Symbol;Acc:MGI:1859867]
Fam71f2	127.497	4.60843	0.313484	14.7007	6.38259e-49	9.44712e-48	177.981	6.63433	12.4279	0.463259	ENSMUSG00000079652	family with sequence similarity 71, member F2 [Source:MGI Symbol;Acc:MGI:2141439]
Dennd4a	5764.34	2.11517	0.143911	14.6978	6.66203e-49	9.85318e-48	4529.65	1038.02	42.9765	9.84853	ENSMUSG00000053641	DENN/MADD domain containing 4A [Source:MGI Symbol;Acc:MGI:2142979]
Acot1	327.399	-1.83298	0.124721	-14.6966	6.78222e-49	1.00233e-47	172.9	618.869	9.11298	32.6186	ENSMUSG00000072949	acyl-CoA thioesterase 1 [Source:MGI Symbol;Acc:MGI:1349396]
D8Ertd82e	154.459	-2.27999	0.155142	-14.6961	6.82356e-49	1.00766e-47	59.1434	293.01	1.01604	5.03371	NA	NA
Tor1aip2	1974.85	0.861108	0.0586386	14.685	8.04142e-49	1.1866e-47	2088.2	1149.58	21.1439	11.64	ENSMUSG00000050565	torsin A interacting protein 2 [Source:MGI Symbol;Acc:MGI:3582695]
AI413582	248.016	1.99212	0.135701	14.6803	8.62371e-49	1.27155e-47	300.259	74.7129	38.707	9.63141	ENSMUSG00000062753	expressed sequence AI413582 [Source:MGI Symbol;Acc:MGI:2146839]
Mctp1	220.313	3.43754	0.234174	14.6794	8.73543e-49	1.28704e-47	241.718	21.6107	4.62793	0.413758	ENSMUSG00000021596	multiple C2 domains, transmembrane 1 [Source:MGI Symbol;Acc:MGI:1926021]
Ptpn2	645.092	1.27792	0.0871066	14.6707	9.92935e-49	1.46183e-47	753.678	309.833	7.36433	3.02743	ENSMUSG00000024539	protein tyrosine phosphatase, non-receptor type 2 [Source:MGI Symbol;Acc:MGI:97806]
Gch1	536.378	1.67752	0.114393	14.6645	1.08741e-48	1.5997e-47	472.001	147.167	14.0229	4.37227	ENSMUSG00000037580	GTP cyclohydrolase 1 [Source:MGI Symbol;Acc:MGI:95675]
Tbc1d4	351.053	-1.4111	0.0962647	-14.6585	1.18898e-48	1.7478e-47	269.439	718.622	3.33165	8.88589	ENSMUSG00000033083	TBC1 domain family, member 4 [Source:MGI Symbol;Acc:MGI:2429660]
Sde2	766.158	1.45667	0.0994426	14.6483	1.38077e-48	2.02817e-47	939.738	340.903	24.1908	8.77553	ENSMUSG00000038806	SDE2 telomere maintenance homolog (S. pombe) [Source:MGI Symbol;Acc:MGI:2384788]
Spock2	465.61	-1.48059	0.10111	-14.6433	1.48728e-48	2.18296e-47	241.249	676.024	5.06019	14.1796	ENSMUSG00000058297	sparc/osteonectin, cwcv and kazal-like domains proteoglycan 2 [Source:MGI Symbol;Acc:MGI:1891351]
Card9	259.659	3.3216	0.226852	14.6422	1.51191e-48	2.21744e-47	299.503	29.1097	15.2665	1.4838	ENSMUSG00000026928	caspase recruitment domain family, member 9 [Source:MGI Symbol;Acc:MGI:2685628]
Tarm1	266.69	7.21168	0.492629	14.6392	1.57991e-48	2.3154e-47	333.198	1.18879	28.5906	0.102006	ENSMUSG00000053338	T cell-interacting, activating receptor on myeloid cells 1 [Source:MGI Symbol;Acc:MGI:2442280]
Nrn1	73.9185	-3.83605	0.262113	-14.6351	1.67776e-48	2.45693e-47	16.8223	249.589	0.851664	12.636	ENSMUSG00000039114	neuritin 1 [Source:MGI Symbol;Acc:MGI:1915654]
Crebrf	1917.14	1.48665	0.101743	14.6118	2.36243e-48	3.45696e-47	2307.01	821.025	25.4186	9.04605	ENSMUSG00000048249	CREB3 regulatory factor [Source:MGI Symbol;Acc:MGI:1924378]
Camsap3	426.768	-1.4115	0.0967417	-14.5904	3.2345e-48	4.72947e-47	301.92	804.92	5.77114	15.3859	ENSMUSG00000044433	calmodulin regulated spectrin-associated protein family, member 3 [Source:MGI Symbol;Acc:MGI:1916947]
Ccl2	489.396	2.90395	0.199093	14.5859	3.45172e-48	5.04327e-47	187.161	23.8474	19.0684	2.42962	ENSMUSG00000035385	chemokine (C-C motif) ligand 2 [Source:MGI Symbol;Acc:MGI:98259]
Rap2b	492.656	1.29495	0.0888054	14.5819	3.66264e-48	5.34739e-47	624.755	254.137	12.2237	4.97237	ENSMUSG00000036894	RAP2B, member of RAS oncogene family [Source:MGI Symbol;Acc:MGI:1921262]
Fzd7	785.385	-1.31665	0.0904313	-14.5596	5.07412e-48	7.40144e-47	588.03	1467.78	10.041	25.0634	ENSMUSG00000041075	frizzled class receptor 7 [Source:MGI Symbol;Acc:MGI:108570]
A230046K03Rik	1705.33	1.58572	0.108913	14.5596	5.0772e-48	7.40144e-47	2079.2	690.031	29.1462	9.67281	NA	NA
Map3k11	1277.14	1.24958	0.0858327	14.5583	5.17039e-48	7.53161e-47	1447.47	607.485	31.2547	13.1173	ENSMUSG00000004054	mitogen-activated protein kinase kinase kinase 11 [Source:MGI Symbol;Acc:MGI:1346880]
Gpc6	249.407	-1.56498	0.107589	-14.5459	6.19706e-48	9.02031e-47	196.649	581.597	2.38174	7.04412	ENSMUSG00000058571	glypican 6 [Source:MGI Symbol;Acc:MGI:1346322]
Gls	2978.97	1.75495	0.120755	14.5332	7.46241e-48	1.08539e-46	4103.03	1210.53	45.0018	13.277	ENSMUSG00000026103	glutaminase [Source:MGI Symbol;Acc:MGI:95752]
Srebf1	1744.15	-1.02166	0.0703052	-14.5318	7.61724e-48	1.10708e-46	1315.73	2675.09	25.1323	51.0981	ENSMUSG00000020538	sterol regulatory element binding transcription factor 1 [Source:MGI Symbol;Acc:MGI:107606]
Vps18	950.743	1.31952	0.0908491	14.5243	8.50077e-48	1.23456e-46	944.822	378.005	19.1382	7.6568	ENSMUSG00000034216	VPS18 CORVET/HOPS core subunit [Source:MGI Symbol;Acc:MGI:2443626]
Eif2s3y	274.955	3.39069	0.233568	14.517	9.46007e-48	1.37285e-46	542.008	50.4662	25.1316	2.34	ENSMUSG00000069049	eukaryotic translation initiation factor 2, subunit 3, structural gene Y-linked [Source:MGI Symbol;Acc:MGI:1349430]
Megf11	367.327	1.53424	0.105691	14.5162	9.56218e-48	1.38662e-46	478.837	165.108	5.92983	2.04466	ENSMUSG00000036466	multiple EGF-like-domains 11 [Source:MGI Symbol;Acc:MGI:1920951]
Maob	228.556	-1.71448	0.118139	-14.5123	1.01194e-47	1.46632e-46	160.766	528.772	5.47331	18.0022	ENSMUSG00000040147	monoamine oxidase B [Source:MGI Symbol;Acc:MGI:96916]
Pum2	3148.71	0.859066	0.0592088	14.5091	1.06109e-47	1.53638e-46	3492.56	1923.83	42.8954	23.6283	ENSMUSG00000020594	pumilio RNA-binding family member 2 [Source:MGI Symbol;Acc:MGI:1931751]
Celsr3	427.318	3.19524	0.220314	14.5031	1.15762e-47	1.6749e-46	229.56	24.2308	1.63253	0.172319	ENSMUSG00000023473	cadherin, EGF LAG seven-pass G-type receptor 3 [Source:MGI Symbol;Acc:MGI:1858236]
Tctex1d4	468.268	1.50445	0.103748	14.5009	1.19533e-47	1.72816e-46	571.278	200.718	47.7716	16.7845	ENSMUSG00000047671	Tctex1 domain containing 4 [Source:MGI Symbol;Acc:MGI:3045358]
Gbp10	426.354	4.77475	0.329273	14.5009	1.19631e-47	1.7283e-46	163.115	5.12146	3.79663	0.119206	ENSMUSG00000105096	guanylate-binding protein 10 [Source:MGI Symbol;Acc:MGI:4359647]
Snx22	97.2002	-2.86798	0.197839	-14.4966	1.27348e-47	1.83841e-46	35.9196	266.716	1.15445	8.5722	ENSMUSG00000039452	sorting nexin 22 [Source:MGI Symbol;Acc:MGI:2685966]
Gadd45a	517.469	2.53364	0.174856	14.4899	1.40391e-47	2.02518e-46	740.056	125.663	49.6497	8.43062	ENSMUSG00000036390	growth arrest and DNA-damage-inducible 45 alpha [Source:MGI Symbol;Acc:MGI:107799]
Krt4	143.618	-3.0402	0.209836	-14.4885	1.43292e-47	2.06548e-46	27.9747	241.381	1.07698	9.2928	ENSMUSG00000059668	keratin 4 [Source:MGI Symbol;Acc:MGI:96701]
Rfc5	355.029	1.66554	0.114983	14.485	1.50644e-47	2.16984e-46	506.393	159.139	24.0367	7.55375	ENSMUSG00000029363	replication factor C (activator 1) 5 [Source:MGI Symbol;Acc:MGI:1919401]
Apaf1	935.817	1.76016	0.121542	14.4819	1.57592e-47	2.26822e-46	1138.8	334.343	14.2619	4.18717	ENSMUSG00000019979	apoptotic peptidase activating factor 1 [Source:MGI Symbol;Acc:MGI:1306796]
Dhx38	1428.43	1.33627	0.0923159	14.475	1.74303e-47	2.50687e-46	1515.05	598.731	29.6925	11.7342	ENSMUSG00000037993	DEAH (Asp-Glu-Ala-His) box polypeptide 38 [Source:MGI Symbol;Acc:MGI:1927617]
Rybp	609.582	1.27382	0.0880207	14.4718	1.82682e-47	2.62543e-46	703.205	290.507	13.1959	5.45147	ENSMUSG00000072872	RING1 and YY1 binding protein [Source:MGI Symbol;Acc:MGI:1929059]
Ggcx	901.928	-1.25312	0.0866056	-14.4692	1.89617e-47	2.72306e-46	764.653	1826.96	18.8959	45.1475	ENSMUSG00000053460	gamma-glutamyl carboxylase [Source:MGI Symbol;Acc:MGI:1927655]
Rerg	105.426	-3.16185	0.218545	-14.4677	1.93759e-47	2.78048e-46	33.6922	309.193	1.19615	10.9771	ENSMUSG00000030222	RAS-like, estrogen-regulated, growth-inhibitor [Source:MGI Symbol;Acc:MGI:2665139]
Flt1	107.937	3.5761	0.24718	14.4676	1.94077e-47	2.78297e-46	191.596	15.4484	2.5053	0.202003	ENSMUSG00000029648	FMS-like tyrosine kinase 1 [Source:MGI Symbol;Acc:MGI:95558]
Stat3	6285.17	0.97296	0.0672593	14.4658	1.99271e-47	2.85533e-46	6683.97	3403.02	122.324	62.279	ENSMUSG00000004040	signal transducer and activator of transcription 3 [Source:MGI Symbol;Acc:MGI:103038]
Cldn18	1271.96	-2.61385	0.180754	-14.4608	2.1417e-47	3.06654e-46	540.26	3356.5	14.2194	88.3418	ENSMUSG00000032473	claudin 18 [Source:MGI Symbol;Acc:MGI:1929209]
Map4k4	3455.71	1.05787	0.073189	14.454	2.36608e-47	3.38529e-46	3867.9	1856.02	53.1672	25.5123	ENSMUSG00000026074	mitogen-activated protein kinase kinase kinase kinase 4 [Source:MGI Symbol;Acc:MGI:1349394]
9130230L23Rik	225.693	1.79395	0.124236	14.4398	2.90475e-47	4.15293e-46	419.129	120.122	23.671	6.78412	ENSMUSG00000054598	RIKEN cDNA 9130230L23 gene [Source:MGI Symbol;Acc:MGI:3041166]
Atp6v1b2	2219.13	0.921503	0.0638412	14.4343	3.14837e-47	4.4979e-46	2774.98	1464.83	83.1351	43.8845	ENSMUSG00000006273	ATPase, H+ transporting, lysosomal V1 subunit B2 [Source:MGI Symbol;Acc:MGI:109618]
Prkcq	122.719	2.7866	0.193278	14.4176	4.00991e-47	5.7245e-46	226.104	32.2124	5.6043	0.798427	ENSMUSG00000026778	protein kinase C, theta [Source:MGI Symbol;Acc:MGI:97601]
Cxcl11	115.907	5.90241	0.409538	14.4124	4.32692e-47	6.17249e-46	231.351	3.07589	11.8441	0.157471	ENSMUSG00000060183	chemokine (C-X-C motif) ligand 11 [Source:MGI Symbol;Acc:MGI:1860203]
Ubc	6070.87	1.06686	0.0740345	14.4103	4.4573e-47	6.35379e-46	6791.36	3238.64	231.597	110.443	ENSMUSG00000008348	ubiquitin C [Source:MGI Symbol;Acc:MGI:98889]
Lrp2	2766.19	-1.98836	0.138049	-14.4032	4.93665e-47	7.0319e-46	1725.64	6889.63	9.16174	36.5783	ENSMUSG00000027070	low density lipoprotein receptor-related protein 2 [Source:MGI Symbol;Acc:MGI:95794]
Boc	1430.09	-0.84857	0.0589324	-14.399	5.24626e-47	7.46741e-46	1204.24	2170.99	22.3327	40.261	ENSMUSG00000022687	biregional cell adhesion molecule-related/down-regulated by oncogenes (Cdon) binding protein [Source:MGI Symbol;Acc:MGI:2151153]
Pilrb2	188.645	6.86654	0.477577	14.3779	7.12609e-47	1.01356e-45	290.03	1.52874	13.1801	0.0694721	ENSMUSG00000066682	paired immunoglobin-like type 2 receptor beta 2 [Source:MGI Symbol;Acc:MGI:2450535]
A430078G23Rik	197.663	3.15775	0.21968	14.3743	7.49836e-47	1.06573e-45	204.302	22.107	5.65442	0.611852	ENSMUSG00000074497	RIKEN cDNA A430078G23 gene [Source:MGI Symbol;Acc:MGI:2442135]
Prr13	714.663	1.14222	0.0795019	14.3672	8.3123e-47	1.18054e-45	789.456	358.062	52.7484	23.9243	ENSMUSG00000023048	proline rich 13 [Source:MGI Symbol;Acc:MGI:1913401]
Baiap3	129.129	-2.46572	0.171674	-14.3628	8.86137e-47	1.2576e-45	56.9936	320.665	1.00757	5.6689	ENSMUSG00000047507	BAI1-associated protein 3 [Source:MGI Symbol;Acc:MGI:2685783]
Dennd3	1646.91	1.83986	0.128279	14.3426	1.18529e-46	1.68091e-45	1683.52	467.77	26.089	7.2489	ENSMUSG00000036661	DENN/MADD domain containing 3 [Source:MGI Symbol;Acc:MGI:2146009]
Tspan14	1183.01	1.18541	0.0827065	14.3327	1.36623e-46	1.9361e-45	1289.94	566.039	42.781	18.7728	ENSMUSG00000037824	tetraspanin 14 [Source:MGI Symbol;Acc:MGI:1196325]
Mob3b	615.412	-1.15218	0.0804042	-14.3298	1.42548e-46	2.01858e-45	494.364	1099.69	6.7323	14.9757	ENSMUSG00000073910	MOB kinase activator 3B [Source:MGI Symbol;Acc:MGI:2664539]
Dyrk1a	2084.44	0.90042	0.0628741	14.321	1.61795e-46	2.28945e-45	2312.52	1238.15	31.2074	16.7088	ENSMUSG00000022897	dual-specificity tyrosine-(Y)-phosphorylation regulated kinase 1a [Source:MGI Symbol;Acc:MGI:1330299]
9930111J21Rik2	149.881	4.34206	0.303412	14.3108	1.87465e-46	2.65074e-45	220.551	10.2107	3.76841	0.174464	ENSMUSG00000069892	RIKEN cDNA 9930111J21 gene 2 [Source:MGI Symbol;Acc:MGI:3711310]
Tars2	620.515	1.53095	0.107117	14.2924	2.44159e-46	3.44986e-45	835.56	288.758	15.4536	5.34054	ENSMUSG00000028107	threonyl-tRNA synthetase 2, mitochondrial (putative) [Source:MGI Symbol;Acc:MGI:1919057]
Ablim3	608.707	-1.18858	0.0831657	-14.2917	2.46397e-46	3.47894e-45	451.273	1028.41	8.12303	18.5116	ENSMUSG00000032735	actin binding LIM protein family, member 3 [Source:MGI Symbol;Acc:MGI:2442582]
Arl11	195.773	6.85602	0.479985	14.2838	2.76088e-46	3.89531e-45	281.432	1.43927	15.5941	0.0797494	ENSMUSG00000043157	ADP-ribosylation factor-like 11 [Source:MGI Symbol;Acc:MGI:2444054]
Sirpb1b	335.245	7.31378	0.512554	14.2693	3.40103e-46	4.79498e-45	323.196	0.930381	17.7406	0.0510696	ENSMUSG00000095028	signal-regulatory protein beta 1B [Source:MGI Symbol;Acc:MGI:3779828]
Oas1g	283.965	3.24796	0.227621	14.2692	3.40673e-46	4.79952e-45	168.773	17.1796	6.95392	0.707847	ENSMUSG00000066861	2'-5' oligoadenylate synthetase 1G [Source:MGI Symbol;Acc:MGI:97429]
Egln3	231.895	2.00189	0.140315	14.2672	3.50442e-46	4.93354e-45	253.008	62.8245	7.76393	1.92787	ENSMUSG00000035105	egl-9 family hypoxia-inducible factor 3 [Source:MGI Symbol;Acc:MGI:1932288]
Ppp1r15b	2593.25	0.850246	0.0596236	14.2602	3.8726e-46	5.44788e-45	2501.01	1385.38	36.7529	20.3586	ENSMUSG00000046062	protein phosphatase 1, regulatory subunit 15B [Source:MGI Symbol;Acc:MGI:2444211]
Macc1	127.181	-2.50708	0.175825	-14.259	3.9426e-46	5.54233e-45	51.0888	294.154	1.09939	6.32996	ENSMUSG00000041886	metastasis associated in colon cancer 1 [Source:MGI Symbol;Acc:MGI:2685113]
Esrp2	451.74	-1.17778	0.082668	-14.2471	4.6718e-46	6.56263e-45	354.165	802.96	10.8844	24.6769	ENSMUSG00000084128	epithelial splicing regulatory protein 2 [Source:MGI Symbol;Acc:MGI:1924661]
Def6	383.546	1.89442	0.132976	14.2463	4.72462e-46	6.63199e-45	385.747	103.062	13.9115	3.71682	ENSMUSG00000002257	differentially expressed in FDCP 6 [Source:MGI Symbol;Acc:MGI:1346328]
A530064D06Rik	167.57	7.5115	0.527373	14.2432	4.93767e-46	6.92602e-45	345.54	0.975118	14.9341	0.0421441	ENSMUSG00000043939	RIKEN cDNA A530064D06 gene [Source:MGI Symbol;Acc:MGI:2443476]
Dusp16	2142.78	1.02634	0.0720639	14.2421	5.01673e-46	7.03181e-45	1942.46	952.306	31.203	15.2975	ENSMUSG00000030203	dual specificity phosphatase 16 [Source:MGI Symbol;Acc:MGI:1917936]
Dazap2	2901.88	0.837108	0.0587784	14.2418	5.04397e-46	7.06485e-45	2467.76	1381.34	111.222	62.2568	ENSMUSG00000000346	DAZ associated protein 2 [Source:MGI Symbol;Acc:MGI:1344344]
Tle3	4169	1.22215	0.0858202	14.2408	5.11058e-46	7.15296e-45	4362.23	1867.3	68.8607	29.4766	ENSMUSG00000032280	transducin-like enhancer of split 3 [Source:MGI Symbol;Acc:MGI:104634]
Acap1	439.906	2.46467	0.173087	14.2395	5.21101e-46	7.28824e-45	538.702	96.1789	17.823	3.18209	ENSMUSG00000001588	ArfGAP with coiled-coil, ankyrin repeat and PH domains 1 [Source:MGI Symbol;Acc:MGI:2388270]
Pcsk6	421.441	-1.87681	0.131902	-14.2289	6.06598e-46	8.47787e-45	267.213	987.395	5.10535	18.8651	ENSMUSG00000030513	proprotein convertase subtilisin/kexin type 6 [Source:MGI Symbol;Acc:MGI:102897]
Ece1	1466.59	-1.45172	0.102138	-14.2134	7.56511e-46	1.05654e-44	978.865	2685.65	16.6905	45.7927	ENSMUSG00000057530	endothelin converting enzyme 1 [Source:MGI Symbol;Acc:MGI:1101357]
Kdm7a	2504.77	1.56505	0.110174	14.2052	8.50184e-46	1.18651e-44	2875.47	968.623	24.7174	8.32624	ENSMUSG00000042599	lysine (K)-specific demethylase 7A [Source:MGI Symbol;Acc:MGI:2443388]
Tln1	8904.45	0.810164	0.0570392	14.2036	8.69819e-46	1.21303e-44	9675	5515.55	92.8134	52.9113	ENSMUSG00000028465	talin 1 [Source:MGI Symbol;Acc:MGI:1099832]
Gsn	37502.9	-2.04787	0.144283	-14.1934	1.00701e-45	1.40335e-44	20026.2	83370.5	559.733	2330.21	ENSMUSG00000026879	gelsolin [Source:MGI Symbol;Acc:MGI:95851]
Optn	901.669	1.57104	0.110745	14.1861	1.11749e-45	1.55619e-44	1156.84	387.58	39.3685	13.1898	ENSMUSG00000026672	optineurin [Source:MGI Symbol;Acc:MGI:1918898]
Rmdn2	217.573	-1.85816	0.131034	-14.1808	1.20504e-45	1.67689e-44	131.328	478.223	5.98462	21.7926	ENSMUSG00000036368	regulator of microtubule dynamics 2 [Source:MGI Symbol;Acc:MGI:2147043]
Mcidas	171.025	2.36517	0.166879	14.1729	1.3473e-45	1.8735e-44	193.023	37.0328	6.73343	1.29185	ENSMUSG00000074651	multiciliate differentiation and DNA synthesis associated cell cycle protein [Source:MGI Symbol;Acc:MGI:3648807]
Thap6	270.621	2.3192	0.163657	14.1711	1.3833e-45	1.92218e-44	449.616	89.3873	10.052	1.99843	ENSMUSG00000102644	THAP domain containing 6 [Source:MGI Symbol;Acc:MGI:1922436]
Klhl2	863.838	1.43303	0.101179	14.1634	1.54428e-45	2.14433e-44	783.044	289.026	19.3737	7.15094	ENSMUSG00000031605	kelch-like 2, Mayven [Source:MGI Symbol;Acc:MGI:1924363]
Txlnb	76.01	4.04469	0.285599	14.1621	1.5717e-45	2.18083e-44	203.134	11.5505	3.74261	0.21281	ENSMUSG00000039891	taxilin beta [Source:MGI Symbol;Acc:MGI:2671945]
D1Ertd622e	441.317	1.51445	0.106948	14.1607	1.60501e-45	2.22545e-44	548.231	191.782	16.4423	5.75184	ENSMUSG00000044768	DNA segment, Chr 1, ERATO Doi 622, expressed [Source:MGI Symbol;Acc:MGI:1277184]
Herc4	1437.92	1.48239	0.104685	14.1605	1.60831e-45	2.22721e-44	1475.73	526.394	29.9735	10.6916	ENSMUSG00000020064	hect domain and RLD 4 [Source:MGI Symbol;Acc:MGI:1914595]
4933434E20Rik	583.964	1.1214	0.0791922	14.1605	1.60859e-45	2.22721e-44	845.973	388.703	24.53	11.2709	ENSMUSG00000027942	RIKEN cDNA 4933434E20 gene [Source:MGI Symbol;Acc:MGI:1914027]
Mov10	1027.44	1.74429	0.123213	14.1567	1.69688e-45	2.34778e-44	1525.02	453.497	33.2175	9.87795	ENSMUSG00000002227	Moloney leukemia virus 10 [Source:MGI Symbol;Acc:MGI:97054]
Pafah2	264.179	-1.48745	0.105127	-14.1491	1.89276e-45	2.61692e-44	176.751	497.764	4.34299	12.2307	ENSMUSG00000037366	platelet-activating factor acetylhydrolase 2 [Source:MGI Symbol;Acc:MGI:2140321]
Zfp263	975.166	1.98032	0.13998	14.1472	1.94313e-45	2.68464e-44	1262.46	317.999	31.9771	8.05464	ENSMUSG00000022529	zinc finger protein 263 [Source:MGI Symbol;Acc:MGI:1921370]
Wwc1	1377.72	-0.958915	0.0677853	-14.1463	1.96732e-45	2.71611e-44	1113.95	2167.41	27.594	53.6898	ENSMUSG00000018849	WW, C2 and coiled-coil domain containing 1 [Source:MGI Symbol;Acc:MGI:2388637]
St8sia4	187.745	2.32065	0.164054	14.1456	1.98681e-45	2.74106e-44	250.192	49.3276	3.619	0.713518	ENSMUSG00000040710	ST8 alpha-N-acetyl-neuraminide alpha-2,8-sialyltransferase 4 [Source:MGI Symbol;Acc:MGI:106018]
Pdk2	218.05	-1.74488	0.123384	-14.1419	2.0968e-45	2.89074e-44	140.568	474.125	5.10076	17.2045	ENSMUSG00000038967	pyruvate dehydrogenase kinase, isoenzyme 2 [Source:MGI Symbol;Acc:MGI:1343087]
Pts	335.616	1.63278	0.115494	14.1374	2.23537e-45	3.07957e-44	516.581	165.532	40.9461	13.1207	ENSMUSG00000032067	6-pyruvoyl-tetrahydropterin synthase [Source:MGI Symbol;Acc:MGI:1338783]
Arhgap4	405.883	2.39458	0.169494	14.1278	2.55991e-45	3.52417e-44	544.118	102.164	13.4542	2.52618	ENSMUSG00000031389	Rho GTPase activating protein 4 [Source:MGI Symbol;Acc:MGI:2159577]
D230025D16Rik	837.377	-1.14321	0.0809455	-14.1232	2.73124e-45	3.75736e-44	583.788	1292.19	16.6977	36.9597	ENSMUSG00000031889	RIKEN cDNA D230025D16 gene [Source:MGI Symbol;Acc:MGI:2443049]
Slco4a1	277.174	2.33037	0.16504	14.12	2.86063e-45	3.93255e-44	337.888	66.5535	8.98522	1.76981	ENSMUSG00000038963	solute carrier organic anion transporter family, member 4a1 [Source:MGI Symbol;Acc:MGI:1351866]
Pdk4	376.497	-1.69514	0.120107	-14.1135	3.13512e-45	4.30684e-44	123.758	404.99	2.94315	9.63122	ENSMUSG00000019577	pyruvate dehydrogenase kinase, isoenzyme 4 [Source:MGI Symbol;Acc:MGI:1351481]
2310015A10Rik	586.611	1.6279	0.115385	14.1084	3.37301e-45	4.63033e-44	665.505	213.962	11.2795	3.6264	ENSMUSG00000097729	RIKEN cDNA 2310015A10 gene [Source:MGI Symbol;Acc:MGI:1916798]
1810010H24Rik	267.909	-1.89855	0.134572	-14.1081	3.38568e-45	4.64442e-44	148.646	555.322	11.1068	41.4936	ENSMUSG00000078607	RIKEN cDNA 1810010H24 gene [Source:MGI Symbol;Acc:MGI:1916316]
Cyb5r1	417.678	1.52888	0.108401	14.1039	3.59303e-45	4.92536e-44	624.553	215.79	31.5415	10.8979	ENSMUSG00000026456	cytochrome b5 reductase 1 [Source:MGI Symbol;Acc:MGI:1919267]
Ube2l6	798.909	2.39059	0.169605	14.095	4.07436e-45	5.5812e-44	854.326	161.172	50.5803	9.54214	ENSMUSG00000027078	ubiquitin-conjugating enzyme E2L 6 [Source:MGI Symbol;Acc:MGI:1914500]
Tinagl1	382.378	-1.76941	0.125569	-14.0911	4.30566e-45	5.89387e-44	159.665	547.698	6.02813	20.6784	ENSMUSG00000028776	tubulointerstitial nephritis antigen-like 1 [Source:MGI Symbol;Acc:MGI:2137617]
Ntn1	904.533	-1.59109	0.113209	-14.0544	7.23483e-45	9.89649e-44	643.775	1948.02	9.21313	27.8783	ENSMUSG00000020902	netrin 1 [Source:MGI Symbol;Acc:MGI:105088]
Hivep1	2803.34	1.6764	0.119339	14.0474	7.98958e-45	1.09212e-43	3711.96	1156.78	34.8241	10.8525	ENSMUSG00000021366	human immunodeficiency virus type I enhancer binding protein 1 [Source:MGI Symbol;Acc:MGI:96100]
Glipr1	188.342	2.30535	0.164326	14.0291	1.03398e-44	1.41238e-43	222.245	44.3897	16.8827	3.37202	ENSMUSG00000056888	GLI pathogenesis-related 1 (glioma) [Source:MGI Symbol;Acc:MGI:1920940]
Fam189a2	267.629	-1.70586	0.121596	-14.0289	1.03713e-44	1.41567e-43	159.785	524.478	5.14956	16.9029	ENSMUSG00000071604	family with sequence similarity 189, member A2 [Source:MGI Symbol;Acc:MGI:2685813]
Gm4841	234.269	3.69851	0.263698	14.0256	1.08758e-44	1.48348e-43	138.46	10.0686	4.00632	0.291333	ENSMUSG00000068606	predicted gene 4841 [Source:MGI Symbol;Acc:MGI:3643814]
Cmtm8	179.388	-1.96743	0.140308	-14.0222	1.14022e-44	1.55419e-43	106.798	422.305	8.24243	32.5925	ENSMUSG00000041012	CKLF-like MARVEL transmembrane domain containing 8 [Source:MGI Symbol;Acc:MGI:2447167]
Klf10	1511.21	1.07528	0.0767267	14.0145	1.27172e-44	1.73222e-43	1243.81	589.35	26.7587	12.679	ENSMUSG00000037465	Kruppel-like factor 10 [Source:MGI Symbol;Acc:MGI:1101353]
Col4a4	385.011	-1.59097	0.113533	-14.0133	1.29299e-44	1.75995e-43	257.727	776.473	2.71053	8.1662	ENSMUSG00000067158	collagen, type IV, alpha 4 [Source:MGI Symbol;Acc:MGI:104687]
Cttnbp2nl	412.739	-1.35944	0.0971211	-13.9973	1.61867e-44	2.20168e-43	194.241	501.374	3.1901	8.23427	ENSMUSG00000062127	CTTNBP2 N-terminal like [Source:MGI Symbol;Acc:MGI:1933137]
Gpr141	543.818	5.97729	0.427548	13.9804	2.0536e-44	2.7913e-43	198.866	2.14551	4.75685	0.0513204	ENSMUSG00000053101	G protein-coupled receptor 141 [Source:MGI Symbol;Acc:MGI:2672983]
Suco	2845.44	1.86291	0.13349	13.9555	2.91421e-44	3.95828e-43	2775.8	758.737	36.1352	9.87718	ENSMUSG00000040297	SUN domain containing ossification factor [Source:MGI Symbol;Acc:MGI:2138346]
Esam	241.295	-1.72405	0.123605	-13.948	3.23381e-44	4.3893e-43	149.533	496.16	6.62311	21.9759	ENSMUSG00000001946	endothelial cell-specific adhesion molecule [Source:MGI Symbol;Acc:MGI:1916774]
5430427O19Rik	145.586	5.11259	0.366718	13.9415	3.54511e-44	4.80845e-43	175.043	4.32782	3.74811	0.0926696	ENSMUSG00000025058	RIKEN cDNA 5430427O19 gene [Source:MGI Symbol;Acc:MGI:1918648]
Tsc22d1	1910.25	-0.808399	0.0579969	-13.9387	3.68802e-44	4.99876e-43	1555.17	2725.23	24.7492	43.3698	ENSMUSG00000022010	TSC22 domain family, member 1 [Source:MGI Symbol;Acc:MGI:109127]
Ankrd12	1825.65	2.26691	0.162744	13.9293	4.20374e-44	5.69378e-43	3091.95	636.129	28.2396	5.80993	ENSMUSG00000034647	ankyrin repeat domain 12 [Source:MGI Symbol;Acc:MGI:1914357]
Dennd1b	1288.97	1.27269	0.0914125	13.9225	4.62154e-44	6.25529e-43	1216.91	502.11	12.0208	4.95993	ENSMUSG00000056268	DENN/MADD domain containing 1B [Source:MGI Symbol;Acc:MGI:2447812]
Psen1	1142.91	1.0636	0.0764375	13.9146	5.16237e-44	6.9824e-43	1236.44	590.717	33.5868	16.0463	ENSMUSG00000019969	presenilin 1 [Source:MGI Symbol;Acc:MGI:1202717]
Deptor	675.697	-1.2769	0.0918	-13.9095	5.5435e-44	7.49266e-43	493.949	1200.07	4.67623	11.3611	ENSMUSG00000022419	DEP domain containing MTOR-interacting protein [Source:MGI Symbol;Acc:MGI:2146322]
Rlf	2016.14	1.93841	0.139395	13.9059	5.82886e-44	7.87283e-43	1916.71	496.769	23.902	6.19488	ENSMUSG00000049878	rearranged L-myc fusion sequence [Source:MGI Symbol;Acc:MGI:1924705]
Olfr56	149.646	6.32021	0.454786	13.8971	6.5936e-44	8.89952e-43	219.78	1.86076	9.35113	0.0791712	ENSMUSG00000040328	olfactory receptor 56 [Source:MGI Symbol;Acc:MGI:1333785]
Ptpn23	2685.12	1.7528	0.126199	13.8893	7.35963e-44	9.92651e-43	3605.48	1065.32	55.4857	16.3944	ENSMUSG00000036057	protein tyrosine phosphatase, non-receptor type 23 [Source:MGI Symbol;Acc:MGI:2144837]
Dnm2	3557.12	1.56594	0.112793	13.8832	8.00346e-44	1.07873e-42	4258.65	1433.8	86.9705	29.2812	ENSMUSG00000033335	dynamin 2 [Source:MGI Symbol;Acc:MGI:109547]
Sipa1	1212.63	1.53	0.110221	13.8812	8.23182e-44	1.10874e-42	1401.77	484.354	29.7593	10.2828	ENSMUSG00000056917	signal-induced proliferation associated gene 1 [Source:MGI Symbol;Acc:MGI:107576]
Ypel5	858.729	1.18393	0.0853361	13.8737	9.14237e-44	1.23052e-42	804.101	352.847	23.0152	10.0992	ENSMUSG00000039770	yippee like 5 [Source:MGI Symbol;Acc:MGI:1916937]
Npnt	4202.21	-1.40932	0.101637	-13.8662	1.01515e-43	1.36539e-42	2459.66	6548.97	42.0792	112.038	ENSMUSG00000040998	nephronectin [Source:MGI Symbol;Acc:MGI:2148811]
Nckap5	854.455	-1.75668	0.126765	-13.8578	1.14176e-43	1.53462e-42	481.427	1631.98	5.20655	17.6496	ENSMUSG00000049690	NCK-associated protein 5 [Source:MGI Symbol;Acc:MGI:2686394]
Rell1	702.119	1.23697	0.0893751	13.8402	1.4579e-43	1.95817e-42	833.272	353.088	21.1191	8.94894	ENSMUSG00000047881	RELT-like 1 [Source:MGI Symbol;Acc:MGI:2140767]
Arid3a	675.802	1.50821	0.109015	13.8349	1.56871e-43	2.10555e-42	630.388	220.307	9.5491	3.33721	ENSMUSG00000019564	AT rich interactive domain 3A (BRIGHT-like) [Source:MGI Symbol;Acc:MGI:1328360]
Pml	1399.44	1.07549	0.0777999	13.8238	1.83239e-43	2.45775e-42	1348.25	638.514	20.5904	9.75134	ENSMUSG00000036986	promyelocytic leukemia [Source:MGI Symbol;Acc:MGI:104662]
Vmp1	3127.1	1.85846	0.134456	13.8221	1.87462e-43	2.51265e-42	3673.25	1007.04	108.776	29.8215	ENSMUSG00000018171	vacuole membrane protein 1 [Source:MGI Symbol;Acc:MGI:1923159]
Lst1	112.045	5.4914	0.397512	13.8144	2.08593e-43	2.79392e-42	214.641	3.87999	42.3695	0.765899	ENSMUSG00000073412	leukocyte specific transcript 1 [Source:MGI Symbol;Acc:MGI:1096324]
Abl2	1970.14	1.13935	0.0824793	13.8137	2.10597e-43	2.81882e-42	2272.8	1029.91	17.4198	7.89372	ENSMUSG00000026596	v-abl Abelson murine leukemia viral oncogene 2 (arg, Abelson-related gene) [Source:MGI Symbol;Acc:MGI:87860]
Ccdc120	282.857	-1.48188	0.107278	-13.8135	2.11278e-43	2.82597e-42	182.631	511.946	4.11895	11.5461	ENSMUSG00000031150	coiled-coil domain containing 120 [Source:MGI Symbol;Acc:MGI:1859619]
Plekha2	895.904	1.03049	0.0746388	13.8064	2.33304e-43	3.11843e-42	920.35	450.161	15.1608	7.41543	ENSMUSG00000031557	pleckstrin homology domain-containing, family A (phosphoinositide binding specific) member 2 [Source:MGI Symbol;Acc:MGI:1928144]
Bcl10	590.49	1.5072	0.109228	13.7987	2.59636e-43	3.46798e-42	595.331	209.035	24.9805	8.77126	ENSMUSG00000028191	B cell leukemia/lymphoma 10 [Source:MGI Symbol;Acc:MGI:1337994]
Slc38a7	390.338	1.42238	0.103092	13.7972	2.64909e-43	3.53596e-42	620.255	231.869	15.5191	5.80148	ENSMUSG00000036534	solute carrier family 38, member 7 [Source:MGI Symbol;Acc:MGI:2679005]
Foxp2	197.149	-1.57226	0.113965	-13.796	2.69501e-43	3.59477e-42	147.286	439.924	1.71022	5.10821	ENSMUSG00000029563	forkhead box P2 [Source:MGI Symbol;Acc:MGI:2148705]
Tmem251	243.269	2.09638	0.152058	13.7867	3.06599e-43	4.08678e-42	269.642	62.7267	18.3753	4.27463	ENSMUSG00000046675	transmembrane protein 251 [Source:MGI Symbol;Acc:MGI:2443862]
Zmiz1	6648.75	1.47199	0.106921	13.7671	4.02183e-43	5.35717e-42	7770.89	2793.66	84.8005	30.4861	ENSMUSG00000007817	zinc finger, MIZ-type containing 1 [Source:MGI Symbol;Acc:MGI:3040693]
Slc27a4	1021.42	1.12804	0.081943	13.7662	4.07259e-43	5.42103e-42	1008	460.335	20.6523	9.43149	ENSMUSG00000059316	solute carrier family 27 (fatty acid transporter), member 4 [Source:MGI Symbol;Acc:MGI:1347347]
Abcc3	598.975	-1.4221	0.103309	-13.7655	4.11172e-43	5.46935e-42	432.484	1162.21	7.10003	19.0798	ENSMUSG00000020865	ATP-binding cassette, sub-family C (CFTR/MRP), member 3 [Source:MGI Symbol;Acc:MGI:1923658]
Zbtb7b	1297.92	1.04225	0.0758048	13.7491	5.15443e-43	6.85162e-42	1469.77	713.029	32.7081	15.8677	ENSMUSG00000028042	zinc finger and BTB domain containing 7B [Source:MGI Symbol;Acc:MGI:102755]
A930007I19Rik	125.738	3.8773	0.282036	13.7475	5.26914e-43	6.99928e-42	273.948	17.5497	9.70902	0.62198	ENSMUSG00000097855	RIKEN cDNA A930007I19 gene [Source:MGI Symbol;Acc:MGI:1925029]
Bst2	844.216	2.57462	0.187285	13.7471	5.30203e-43	7.03813e-42	751.165	124.241	80.5268	13.319	ENSMUSG00000046718	bone marrow stromal cell antigen 2 [Source:MGI Symbol;Acc:MGI:1916800]
Egln1	577.791	-1.09979	0.0800144	-13.745	5.45995e-43	7.24278e-42	397.624	851.899	9.26554	19.8512	ENSMUSG00000031987	egl-9 family hypoxia-inducible factor 1 [Source:MGI Symbol;Acc:MGI:1932286]
Zc3h12c	541.734	1.18964	0.0866985	13.7216	7.53655e-43	9.99059e-42	729.804	318.821	9.77162	4.26882	ENSMUSG00000035164	zinc finger CCCH type containing 12C [Source:MGI Symbol;Acc:MGI:3026959]
Slc25a33	185.227	1.83737	0.133929	13.7189	7.82037e-43	1.03597e-41	310.81	86.5017	13.5977	3.78438	ENSMUSG00000028982	solute carrier family 25, member 33 [Source:MGI Symbol;Acc:MGI:1917806]
P2rx7	349.477	1.50541	0.109737	13.7184	7.88037e-43	1.0432e-41	517.408	181.377	7.70549	2.70116	ENSMUSG00000029468	purinergic receptor P2X, ligand-gated ion channel, 7 [Source:MGI Symbol;Acc:MGI:1339957]
Ccl7	335.396	3.54357	0.258425	13.7122	8.58328e-43	1.13548e-41	138.503	11.2022	14.2346	1.1513	ENSMUSG00000035373	chemokine (C-C motif) ligand 7 [Source:MGI Symbol;Acc:MGI:99512]
Enthd1	274.34	8.17985	0.596761	13.7071	9.20743e-43	1.21721e-41	413.498	0.339952	16.0926	0.0132303	ENSMUSG00000050439	ENTH domain containing 1 [Source:MGI Symbol;Acc:MGI:2686088]
Arih2	1348.53	1.12356	0.0819912	13.7034	9.6869e-43	1.27972e-41	1404.34	643.576	29.3959	13.4715	ENSMUSG00000064145	ariadne RBR E3 ubiquitin protein ligase 2 [Source:MGI Symbol;Acc:MGI:1344361]
Rabgef1	1359.55	1.51318	0.110476	13.6969	1.0598e-42	1.39912e-41	1602.81	559.169	45.6216	15.9159	ENSMUSG00000025340	RAB guanine nucleotide exchange factor (GEF) 1 [Source:MGI Symbol;Acc:MGI:1929459]
D730005E14Rik	192.765	1.91593	0.139992	13.686	1.23181e-42	1.6251e-41	257.325	67.5275	5.85827	1.53733	ENSMUSG00000115902	RIKEN cDNA D730005E14 gene [Source:NCBI gene;Acc:109361]
Gpam	2053.3	-0.768797	0.0561769	-13.6853	1.24319e-42	1.63899e-41	1763.43	3006.87	37.8286	64.5025	ENSMUSG00000024978	glycerol-3-phosphate acyltransferase, mitochondrial [Source:MGI Symbol;Acc:MGI:109162]
Vsig2	98.9861	-2.66671	0.1949	-13.6824	1.29333e-42	1.70392e-41	39.5148	254.375	2.77337	17.8535	ENSMUSG00000001943	V-set and immunoglobulin domain containing 2 [Source:MGI Symbol;Acc:MGI:1928009]
Ptprg	883.381	-1.31252	0.095942	-13.6803	1.33101e-42	1.75238e-41	612.835	1527.15	5.47597	13.6458	ENSMUSG00000021745	protein tyrosine phosphatase, receptor type, G [Source:MGI Symbol;Acc:MGI:97814]
Spry2	568.158	-1.2965	0.0947851	-13.6783	1.36807e-42	1.79994e-41	318.124	784.536	12.5172	30.8691	ENSMUSG00000022114	sprouty RTK signaling antagonist 2 [Source:MGI Symbol;Acc:MGI:1345138]
Gprc5a	1116.6	-1.66048	0.121474	-13.6694	1.54626e-42	2.03299e-41	587.49	1865.84	23.2945	73.9822	ENSMUSG00000046733	G protein-coupled receptor, family C, group 5, member A [Source:MGI Symbol;Acc:MGI:1891250]
Fmo3	490.957	-1.32502	0.0969476	-13.6674	1.59049e-42	2.08972e-41	356.455	894.759	14.5627	36.5547	ENSMUSG00000026691	flavin containing monooxygenase 3 [Source:MGI Symbol;Acc:MGI:1100496]
Iqgap3	198.56	1.8565	0.135892	13.6616	1.72208e-42	2.26109e-41	326.998	90.0576	4.73082	1.3029	ENSMUSG00000028068	IQ motif containing GTPase activating protein 3 [Source:MGI Symbol;Acc:MGI:3028642]
Pdzd8	2137.24	1.26746	0.0928291	13.6537	1.91884e-42	2.51771e-41	2260.4	936.838	26.232	10.872	ENSMUSG00000074746	PDZ domain containing 8 [Source:MGI Symbol;Acc:MGI:2677270]
Ilf3	1191.4	1.27065	0.0931514	13.6407	2.29343e-42	3.00717e-41	1763.46	729.124	28.3942	11.7399	ENSMUSG00000032178	interleukin enhancer binding factor 3 [Source:MGI Symbol;Acc:MGI:1339973]
Spred2	500.421	-1.17435	0.0861217	-13.636	2.44775e-42	3.20734e-41	359.012	812.035	10.265	23.218	ENSMUSG00000045671	sprouty-related, EVH1 domain containing 2 [Source:MGI Symbol;Acc:MGI:2150019]
Gramd4	382.618	-1.41167	0.103533	-13.635	2.47879e-42	3.2458e-41	232.05	616.53	4.28496	11.3847	ENSMUSG00000035900	GRAM domain containing 4 [Source:MGI Symbol;Acc:MGI:2676308]
Fmod	283.645	-1.68958	0.123936	-13.6327	2.5586e-42	3.34804e-41	195.652	636.506	5.61959	18.2819	ENSMUSG00000041559	fibromodulin [Source:MGI Symbol;Acc:MGI:1328364]
Atp10a	1344.37	1.28202	0.0940924	13.6251	2.83947e-42	3.71305e-41	1707.18	700.438	25.6334	10.5171	ENSMUSG00000025324	ATPase, class V, type 10A [Source:MGI Symbol;Acc:MGI:1330809]
Slc4a5	318.729	-1.38972	0.102015	-13.6227	2.93618e-42	3.83691e-41	288.921	758.483	4.63025	12.1554	ENSMUSG00000068323	solute carrier family 4, sodium bicarbonate cotransporter, member 5 [Source:MGI Symbol;Acc:MGI:2443220]
Numb	1232.62	1.50952	0.110811	13.6225	2.94465e-42	3.84538e-41	1512.79	529.875	33.3135	11.6685	ENSMUSG00000021224	NUMB endocytic adaptor protein [Source:MGI Symbol;Acc:MGI:107423]
Foxo1	886.907	-1.09371	0.0803014	-13.6201	3.04316e-42	3.97134e-41	571.334	1223.66	8.45034	18.0985	ENSMUSG00000044167	forkhead box O1 [Source:MGI Symbol;Acc:MGI:1890077]
Clec12a	142.242	4.61919	0.339314	13.6133	3.33785e-42	4.35296e-41	145.182	5.2214	5.36542	0.192964	ENSMUSG00000053063	C-type lectin domain family 12, member a [Source:MGI Symbol;Acc:MGI:3040968]
Cd36	1966.62	-2.72709	0.200538	-13.5988	4.06833e-42	5.30201e-41	742.565	5005.91	15.5277	104.678	ENSMUSG00000002944	CD36 molecule [Source:MGI Symbol;Acc:MGI:107899]
Scube2	457.054	-1.32506	0.0974409	-13.5986	4.08176e-42	5.31592e-41	332.917	834.931	7.67495	19.2482	ENSMUSG00000007279	signal peptide, CUB domain, EGF-like 2 [Source:MGI Symbol;Acc:MGI:1928765]
Il23a	95.2378	4.20851	0.309529	13.5965	4.1999e-42	5.4661e-41	145.459	7.01694	8.78929	0.423996	ENSMUSG00000025383	interleukin 23, alpha subunit p19 [Source:MGI Symbol;Acc:MGI:1932410]
Ttn	516.917	-1.40617	0.103429	-13.5954	4.26169e-42	5.54279e-41	377.617	1001.14	0.297247	0.788065	ENSMUSG00000051747	titin [Source:MGI Symbol;Acc:MGI:98864]
Dhrs3	1058.27	-0.993922	0.0731464	-13.5881	4.71009e-42	6.12185e-41	825.135	1645.91	37.706	75.2128	ENSMUSG00000066026	dehydrogenase/reductase (SDR family) member 3 [Source:MGI Symbol;Acc:MGI:1315215]
Gm20554	150.744	-2.05466	0.1513	-13.5801	5.25632e-42	6.8272e-41	88.3642	368.129	1.42307	5.92856	ENSMUSG00000093587	predicted gene, 20554 [Source:MGI Symbol;Acc:MGI:5295661]
Myo5b	1214.14	-1.12456	0.0828917	-13.5666	6.31794e-42	8.20058e-41	878.251	1918.63	10.8499	23.7028	ENSMUSG00000025885	myosin VB [Source:MGI Symbol;Acc:MGI:106598]
Abca7	1646.96	1.46036	0.107674	13.5628	6.65278e-42	8.62938e-41	2495.66	904.308	31.0792	11.2616	ENSMUSG00000035722	ATP-binding cassette, sub-family A (ABC1), member 7 [Source:MGI Symbol;Acc:MGI:1351646]
6330409D20Rik	106.118	4.74742	0.350107	13.5599	6.92407e-42	8.97525e-41	156.43	5.05038	11.4898	0.370951	ENSMUSG00000009551	RIKEN cDNA 6330409D20 gene [Source:MGI Symbol;Acc:MGI:1917980]
Idua	683.783	1.54047	0.11376	13.5415	8.89516e-42	1.15225e-40	942.48	322.982	17.4704	5.98698	ENSMUSG00000033540	iduronidase, alpha-L [Source:MGI Symbol;Acc:MGI:96418]
Krt15	992.548	-2.02675	0.149694	-13.5393	9.16664e-42	1.18662e-40	342.042	1407.14	16.33	67.1803	ENSMUSG00000054146	keratin 15 [Source:MGI Symbol;Acc:MGI:96689]
Ripk1	1176.67	1.20666	0.0892004	13.5275	1.07626e-41	1.39228e-40	1121.11	484.462	20.4811	8.85041	ENSMUSG00000021408	receptor (TNFRSF)-interacting serine-threonine kinase 1 [Source:MGI Symbol;Acc:MGI:108212]
Mgll	306.206	-1.32947	0.0982845	-13.5267	1.08758e-41	1.40599e-40	219.565	554.829	3.89587	9.84463	ENSMUSG00000033174	monoglyceride lipase [Source:MGI Symbol;Acc:MGI:1346042]
Lgals8	938.527	1.00544	0.0743527	13.5226	1.15022e-41	1.48597e-40	1110.45	551.745	30.1943	15.0025	ENSMUSG00000057554	lectin, galactose binding, soluble 8 [Source:MGI Symbol;Acc:MGI:1928481]
Vps54	2156.93	1.78978	0.132435	13.5144	1.28679e-41	1.66129e-40	2982.84	858.027	53.6095	15.421	ENSMUSG00000020128	VPS54 GARP complex subunit [Source:MGI Symbol;Acc:MGI:2178798]
Capns2	157.947	4.2147	0.31187	13.5143	1.28815e-41	1.66194e-40	195.616	9.85237	15.8261	0.797091	ENSMUSG00000078144	calpain, small subunit 2 [Source:MGI Symbol;Acc:MGI:1916793]
4930599N23Rik	111.452	3.85245	0.285128	13.5113	1.34093e-41	1.72888e-40	207.021	13.2403	19.3182	1.23551	ENSMUSG00000073144	RIKEN cDNA 4930599N23 gene [Source:MGI Symbol;Acc:MGI:1922629]
Pigm	843.438	1.24302	0.0921401	13.4905	1.77865e-41	2.2917e-40	874.311	368.316	9.48552	3.99591	ENSMUSG00000050229	phosphatidylinositol glycan anchor biosynthesis, class M [Source:MGI Symbol;Acc:MGI:1914806]
Zfp395	449.962	-1.16653	0.0865268	-13.4818	2.00216e-41	2.57796e-40	342.229	769.778	6.64527	14.9472	ENSMUSG00000034522	zinc finger protein 395 [Source:MGI Symbol;Acc:MGI:2682318]
Tuft1	261.578	-1.65716	0.122946	-13.4787	2.08614e-41	2.68431e-40	135.087	425.597	4.32643	13.6306	ENSMUSG00000005968	tuftelin 1 [Source:MGI Symbol;Acc:MGI:109572]
Otud5	1852.74	1.18962	0.0882737	13.4765	2.15188e-41	2.76705e-40	2250.77	985.346	43.3662	18.9849	ENSMUSG00000031154	OTU domain containing 5 [Source:MGI Symbol;Acc:MGI:1859615]
Capza2	1509.77	1.09848	0.0815214	13.4747	2.20379e-41	2.83191e-40	1409.02	657.181	58.2603	27.1731	ENSMUSG00000015733	capping protein (actin filament) muscle Z-line, alpha 2 [Source:MGI Symbol;Acc:MGI:106222]
Tjp2	1077.82	-1.01381	0.0752564	-13.4714	2.30423e-41	2.95902e-40	736.702	1488.1	12.6086	25.4686	ENSMUSG00000024812	tight junction protein 2 [Source:MGI Symbol;Acc:MGI:1341872]
Plekhg5	410.018	-1.38555	0.102894	-13.4658	2.4857e-41	3.18992e-40	283.933	742.529	5.80572	15.1829	ENSMUSG00000039713	pleckstrin homology domain containing, family G (with RhoGef domain) member 5 [Source:MGI Symbol;Acc:MGI:2652860]
Ly9	121.717	3.04336	0.226025	13.4647	2.52363e-41	3.23645e-40	164.582	19.239	5.21612	0.609744	ENSMUSG00000004707	lymphocyte antigen 9 [Source:MGI Symbol;Acc:MGI:96885]
Col5a3	460.409	-1.1544	0.085834	-13.4492	3.11218e-41	3.98859e-40	402.324	897.916	5.42848	12.1154	ENSMUSG00000004098	collagen, type V, alpha 3 [Source:MGI Symbol;Acc:MGI:1858212]
Amica1	142.684	4.69011	0.348742	13.4487	3.1351e-41	4.01531e-40	144.921	4.65776	4.84153	0.155607	NA	NA
Acot2	213.837	-1.60446	0.119309	-13.448	3.16477e-41	4.05061e-40	122.026	371.806	4.55888	13.8906	ENSMUSG00000021226	acyl-CoA thioesterase 2 [Source:MGI Symbol;Acc:MGI:2159605]
Shb	615.722	-1.09636	0.0815282	-13.4476	3.18217e-41	4.07018e-40	421.857	901.983	12.6245	26.9928	ENSMUSG00000044813	src homology 2 domain-containing transforming protein B [Source:MGI Symbol;Acc:MGI:98294]
Mapk7	881.442	1.36351	0.10145	13.4402	3.51423e-41	4.49193e-40	926.756	359.379	22.5757	8.75443	ENSMUSG00000001034	mitogen-activated protein kinase 7 [Source:MGI Symbol;Acc:MGI:1346347]
Sh3d19	1135.39	-1.02033	0.0759291	-13.438	3.62228e-41	4.62697e-40	961.095	1953.77	12.3066	25.0177	ENSMUSG00000028082	SH3 domain protein D19 [Source:MGI Symbol;Acc:MGI:1350923]
Gng2	226.293	2.03775	0.151643	13.4378	3.6305e-41	4.63441e-40	202.485	48.889	4.14444	1.00065	ENSMUSG00000043004	guanine nucleotide binding protein (G protein), gamma 2 [Source:MGI Symbol;Acc:MGI:102705]
Ctnnal1	178.193	-1.81796	0.135348	-13.4317	3.94267e-41	5.02958e-40	102.504	362.429	2.28298	8.07205	ENSMUSG00000038816	catenin (cadherin associated protein), alpha-like 1 [Source:MGI Symbol;Acc:MGI:1859649]
Mndal	567.63	2.70532	0.201519	13.4246	4.33737e-41	5.52943e-40	567.635	85.5019	24.4301	3.67986	ENSMUSG00000090272	myeloid nuclear differentiation antigen like [Source:MGI Symbol;Acc:MGI:3780953]
Gabpb1	664.163	1.10732	0.0825076	13.4208	4.5659e-41	5.81693e-40	760.004	351.555	11.0576	5.11493	ENSMUSG00000027361	GA repeat binding protein, beta 1 [Source:MGI Symbol;Acc:MGI:95611]
Cyp7b1	189.488	1.9504	0.145395	13.4145	4.97231e-41	6.33052e-40	241.788	62.2103	9.16662	2.35851	ENSMUSG00000039519	cytochrome P450, family 7, subfamily b, polypeptide 1 [Source:MGI Symbol;Acc:MGI:104978]
Sectm1b	143.601	4.38734	0.327514	13.3959	6.38909e-41	8.12893e-40	148.974	6.23124	5.26845	0.220367	ENSMUSG00000039364	secreted and transmembrane 1B [Source:MGI Symbol;Acc:MGI:1929083]
Slc25a51	1037.62	-0.994112	0.0742165	-13.3948	6.48851e-41	8.24998e-40	806.447	1609.49	14.9252	29.7874	ENSMUSG00000045973	solute carrier family 25, member 51 [Source:MGI Symbol;Acc:MGI:2684984]
Hmga2-ps1	114.716	2.73138	0.203934	13.3934	6.60712e-41	8.39527e-40	195.585	28.7782	10.6364	1.56502	NA	NA
Mtmr14	715.387	1.39828	0.104439	13.3885	7.063e-41	8.96861e-40	757.157	286.316	23.2345	8.78605	ENSMUSG00000030269	myotubularin related protein 14 [Source:MGI Symbol;Acc:MGI:1916075]
Chil3	1791.13	4.47469	0.334334	13.3839	7.51015e-41	9.53013e-40	180.385	6.94795	9.62489	0.370725	ENSMUSG00000040809	chitinase-like 3 [Source:MGI Symbol;Acc:MGI:1330860]
Hspa1a	947.643	1.42269	0.106307	13.3829	7.61044e-41	9.65105e-40	2328.33	866.332	68.3329	25.4255	ENSMUSG00000091971	heat shock protein 1A [Source:MGI Symbol;Acc:MGI:96244]
Sox4	532.744	-1.3128	0.0981224	-13.3792	7.99756e-41	1.01353e-39	369.652	923.172	10.2793	25.6716	ENSMUSG00000076431	SRY (sex determining region Y)-box 4 [Source:MGI Symbol;Acc:MGI:98366]
Fam212a	144.312	2.40496	0.179806	13.3753	8.4339e-41	1.06813e-39	188.387	35.185	14.5804	2.72318	NA	NA
Spink5	129.185	-2.09629	0.156861	-13.364	9.81369e-41	1.24206e-39	65.516	282.09	1.12906	4.86136	ENSMUSG00000055561	serine peptidase inhibitor, Kazal type 5 [Source:MGI Symbol;Acc:MGI:1919682]
2310022B05Rik	579.871	-1.11842	0.0836967	-13.3628	9.97703e-41	1.2619e-39	424.885	924.599	10.5504	22.959	ENSMUSG00000031983	RIKEN cDNA 2310022B05 gene [Source:MGI Symbol;Acc:MGI:1916801]
Sbno1	3666.25	1.42236	0.106473	13.3588	1.05179e-40	1.32944e-39	4909.29	1826.58	40.0295	14.8936	ENSMUSG00000038095	strawberry notch 1 [Source:MGI Symbol;Acc:MGI:2384298]
Unc93a	109.642	4.96065	0.371427	13.3557	1.09767e-40	1.38652e-39	195.106	5.43507	6.06189	0.168866	ENSMUSG00000067049	unc-93 homolog A [Source:MGI Symbol;Acc:MGI:1933250]
Scd2	2736.62	-1.61324	0.120847	-13.3494	1.19428e-40	1.50758e-39	2001.46	6147.59	30.1512	92.611	ENSMUSG00000025203	stearoyl-Coenzyme A desaturase 2 [Source:MGI Symbol;Acc:MGI:98240]
Sftpa1	18997.3	-2.27161	0.170342	-13.3356	1.43653e-40	1.81219e-39	10191.3	49729.1	301.578	1471.57	ENSMUSG00000021789	surfactant associated protein A1 [Source:MGI Symbol;Acc:MGI:109518]
Nfkbiz	10334.2	1.67398	0.125546	13.3336	1.47634e-40	1.86119e-39	12665.3	3952.36	268.189	83.6918	ENSMUSG00000035356	nuclear factor of kappa light polypeptide gene enhancer in B cells inhibitor, zeta [Source:MGI Symbol;Acc:MGI:1931595]
Snord89	109.21	4.82607	0.362023	13.3308	1.53204e-40	1.93015e-39	148.737	4.53356	129.935	3.96046	ENSMUSG00000077704	small nucleolar RNA, C/D box 89 [Source:MGI Symbol;Acc:MGI:3819562]
Jph3	130.276	3.16744	0.237659	13.3277	1.59825e-40	2.01225e-39	186.945	19.9615	3.93322	0.41998	ENSMUSG00000025318	junctophilin 3 [Source:MGI Symbol;Acc:MGI:1891497]
Tspan12	184.936	-2.21619	0.166303	-13.3262	1.62982e-40	2.05067e-39	97.7057	459.719	3.22221	15.161	ENSMUSG00000029669	tetraspanin 12 [Source:MGI Symbol;Acc:MGI:1889818]
Msln	1990.74	-1.00349	0.0753041	-13.3258	1.63785e-40	2.05943e-39	938.855	1885.38	36.452	73.2017	ENSMUSG00000063011	mesothelin [Source:MGI Symbol;Acc:MGI:1888992]
Rac3	280.406	-1.46673	0.11007	-13.3254	1.64638e-40	2.0688e-39	219.378	606.886	16.7112	46.2298	ENSMUSG00000018012	Rac family small GTPase 3 [Source:MGI Symbol;Acc:MGI:2180784]
Trim14	332.876	1.45607	0.109281	13.3241	1.67702e-40	2.10593e-39	395.61	143.473	10.1393	3.67714	ENSMUSG00000039853	tripartite motif-containing 14 [Source:MGI Symbol;Acc:MGI:1921985]
Fcgbp	583.008	-2.53844	0.190525	-13.3234	1.69261e-40	2.12413e-39	272.446	1608.99	2.82125	16.6615	ENSMUSG00000047730	Fc fragment of IgG binding protein [Source:MGI Symbol;Acc:MGI:2444336]
Tpm3	3523.1	0.825361	0.0619692	13.3189	1.79751e-40	2.2543e-39	3353.38	1890.67	100.831	56.8495	ENSMUSG00000027940	tropomyosin 3, gamma [Source:MGI Symbol;Acc:MGI:1890149]
Tab2	2125.73	1.30481	0.0980233	13.3112	1.99277e-40	2.49756e-39	2106.64	850.689	40.4375	16.3292	ENSMUSG00000015755	TGF-beta activated kinase 1/MAP3K7 binding protein 2 [Source:MGI Symbol;Acc:MGI:1915902]
Tle2	568.651	-1.61323	0.12123	-13.3072	2.10121e-40	2.63176e-39	452.501	1388.01	11.9288	36.5905	ENSMUSG00000034771	transducin-like enhancer of split 2 [Source:MGI Symbol;Acc:MGI:104635]
Tbc1d16	452.477	-1.44165	0.108414	-13.2977	2.38831e-40	2.98941e-39	308.555	841.278	3.62588	9.88599	ENSMUSG00000039976	TBC1 domain family, member 16 [Source:MGI Symbol;Acc:MGI:2652878]
Usp32	1939.88	1.74378	0.131246	13.2864	2.77778e-40	3.47465e-39	2463.16	731.771	29.2125	8.67864	ENSMUSG00000000804	ubiquitin specific peptidase 32 [Source:MGI Symbol;Acc:MGI:2144475]
Rasip1	211.258	2.8784	0.216662	13.2852	2.82068e-40	3.52603e-39	281.796	37.2495	7.34146	0.970437	ENSMUSG00000044562	Ras interacting protein 1 [Source:MGI Symbol;Acc:MGI:1917153]
Itgbl1	134.83	-2.0231	0.152376	-13.2771	3.1452e-40	3.92916e-39	68.0332	277.009	2.37026	9.65091	ENSMUSG00000032925	integrin, beta-like 1 [Source:MGI Symbol;Acc:MGI:2443439]
A330023F24Rik	1062.33	1.7176	0.129388	13.2748	3.24131e-40	4.0466e-39	1251.43	378.64	19.7813	5.98514	ENSMUSG00000096929	RIKEN cDNA A330023F24 gene [Source:MGI Symbol;Acc:MGI:2443958]
C6	391.519	-1.55623	0.117237	-13.2742	3.26632e-40	4.07428e-39	290.088	857.734	8.38478	24.7922	ENSMUSG00000022181	complement component 6 [Source:MGI Symbol;Acc:MGI:88233]
Rasl11a	211.981	-1.73017	0.130341	-13.2742	3.26769e-40	4.07428e-39	96.1096	321.342	7.0091	23.4349	ENSMUSG00000029641	RAS-like, family 11, member A [Source:MGI Symbol;Acc:MGI:1916145]
Ifnlr1	623.316	1.46608	0.110471	13.2711	3.40507e-40	4.24282e-39	742.812	267.909	15.2076	5.48489	ENSMUSG00000062157	interferon lambda receptor 1 [Source:MGI Symbol;Acc:MGI:2429859]
Ctsb	10614.2	1.95679	0.147529	13.2638	3.75591e-40	4.67696e-39	16143.5	4130.7	279.497	71.5162	ENSMUSG00000021939	cathepsin B [Source:MGI Symbol;Acc:MGI:88561]
Atf7ip	3333.87	1.66784	0.125888	13.2486	4.59728e-40	5.72097e-39	5241.58	1642.74	95.0792	29.7983	ENSMUSG00000030213	activating transcription factor 7 interacting protein [Source:MGI Symbol;Acc:MGI:1858965]
Ppp4r1	1428.03	1.14487	0.0864249	13.247	4.69333e-40	5.83672e-39	1646.31	742.996	35.1143	15.8475	ENSMUSG00000061950	protein phosphatase 4, regulatory subunit 1 [Source:MGI Symbol;Acc:MGI:1917601]
Ghrl	190.489	2.12714	0.160678	13.2385	5.2554e-40	6.53152e-39	280.476	63.1762	41.2758	9.29722	ENSMUSG00000064177	ghrelin [Source:MGI Symbol;Acc:MGI:1930008]
Ppm1h	878.123	0.989495	0.0747451	13.2383	5.27566e-40	6.55248e-39	1316.32	662.136	14.3816	7.23426	ENSMUSG00000034613	protein phosphatase 1H (PP2C domain containing) [Source:MGI Symbol;Acc:MGI:2442087]
Tmem8b	152.383	-1.79648	0.135725	-13.2362	5.42434e-40	6.73281e-39	87.5417	306.633	1.5058	5.27436	ENSMUSG00000078716	transmembrane protein 8B [Source:MGI Symbol;Acc:MGI:2441680]
Evi2a	201.726	2.36522	0.178768	13.2307	5.838e-40	7.24159e-39	196.24	37.923	7.0186	1.35633	ENSMUSG00000078771	ecotropic viral integration site 2a [Source:MGI Symbol;Acc:MGI:95458]
Mafg	840.795	1.58404	0.119728	13.2304	5.85851e-40	7.26237e-39	1199.63	398.435	60.214	19.999	ENSMUSG00000051510	v-maf musculoaponeurotic fibrosarcoma oncogene family, protein G (avian) [Source:MGI Symbol;Acc:MGI:96911]
Egr2	543.66	1.40975	0.106561	13.2295	5.9294e-40	7.34553e-39	559.528	210.561	15.4964	5.8316	ENSMUSG00000037868	early growth response 2 [Source:MGI Symbol;Acc:MGI:95296]
Ctnnd1	2319.93	-0.847911	0.0641051	-13.2269	6.13856e-40	7.59976e-39	1806.74	3254.81	27.0984	48.8174	ENSMUSG00000034101	catenin (cadherin associated protein), delta 1 [Source:MGI Symbol;Acc:MGI:105100]
Mcm10	196.469	2.61211	0.197759	13.2086	7.82642e-40	9.68319e-39	335.228	54.0046	7.87863	1.26923	ENSMUSG00000026669	minichromosome maintenance 10 replication initiation factor [Source:MGI Symbol;Acc:MGI:1917274]
Hsh2d	126.46	3.43644	0.260313	13.2012	8.6368e-40	1.0679e-38	168.941	15.0763	11.3249	1.01063	ENSMUSG00000062007	hematopoietic SH2 domain containing [Source:MGI Symbol;Acc:MGI:2676364]
Tec	322.142	2.02521	0.153511	13.1926	9.67391e-40	1.19537e-38	449.129	109.476	13.8599	3.37838	ENSMUSG00000029217	tec protein tyrosine kinase [Source:MGI Symbol;Acc:MGI:98662]
Arhgap20	259.789	-1.55852	0.118138	-13.1923	9.71243e-40	1.19936e-38	183.265	542.088	2.36474	6.99477	ENSMUSG00000053199	Rho GTPase activating protein 20 [Source:MGI Symbol;Acc:MGI:2445175]
Atp6v0b	1414.67	1.31908	0.100049	13.1844	1.0791e-39	1.33169e-38	1712.85	684.935	141.219	56.4707	ENSMUSG00000033379	ATPase, H+ transporting, lysosomal V0 subunit B [Source:MGI Symbol;Acc:MGI:1890510]
Edem1	2172.46	0.910811	0.0690842	13.1841	1.08397e-39	1.33685e-38	2254.69	1198.28	31.6061	16.7975	ENSMUSG00000030104	ER degradation enhancer, mannosidase alpha-like 1 [Source:MGI Symbol;Acc:MGI:2180139]
Meg3	1082.29	-1.03574	0.0785827	-13.1802	1.14047e-39	1.40563e-38	1113.78	2283.33	7.05931	14.4721	ENSMUSG00000021268	maternally expressed 3 [Source:MGI Symbol;Acc:MGI:1202886]
Atg7	1081.96	1.34869	0.102371	13.1745	1.22969e-39	1.51462e-38	1534.8	600.793	31.2505	12.2329	ENSMUSG00000030314	autophagy related 7 [Source:MGI Symbol;Acc:MGI:1921494]
Stard10	437.571	-1.34059	0.101869	-13.1599	1.49215e-39	1.83673e-38	323.734	822.929	22.1904	56.4078	ENSMUSG00000030688	START domain containing 10 [Source:MGI Symbol;Acc:MGI:1860093]
Sepn1	1537.18	1.07781	0.0820782	13.1315	2.17331e-39	2.67349e-38	1828.47	865.12	43.5844	20.6215	NA	NA
Gsap	3686.52	1.71701	0.130881	13.1188	2.56976e-39	3.15917e-38	5231.26	1583.52	114.707	34.722	ENSMUSG00000039934	gamma-secretase activating protein [Source:MGI Symbol;Acc:MGI:2442259]
Acap2	2710.65	1.17188	0.0893409	13.1169	2.63393e-39	3.236e-38	2800.87	1241.46	35.4227	15.7008	ENSMUSG00000049076	ArfGAP with coiled-coil, ankyrin repeat and PH domains 2 [Source:MGI Symbol;Acc:MGI:1925868]
Tuba8	146.855	3.03508	0.231685	13.1	3.29105e-39	4.04075e-38	138.609	16.2655	7.94846	0.932737	ENSMUSG00000030137	tubulin, alpha 8 [Source:MGI Symbol;Acc:MGI:1858225]
Aagab	525.655	1.12888	0.0861792	13.0993	3.32437e-39	4.07906e-38	685.069	312.328	21.6369	9.8644	ENSMUSG00000037257	alpha- and gamma-adaptin binding protein [Source:MGI Symbol;Acc:MGI:1914189]
Pard3	1024.13	-1.06971	0.0816791	-13.0966	3.44533e-39	4.22479e-38	868.547	1823.37	8.8942	18.6719	ENSMUSG00000025812	par-3 family cell polarity regulator [Source:MGI Symbol;Acc:MGI:2135608]
Als2	681.794	1.55382	0.118667	13.094	3.56223e-39	4.36537e-38	1116.4	378.737	13.0518	4.42778	ENSMUSG00000026024	alsin Rho guanine nucleotide exchange factor [Source:MGI Symbol;Acc:MGI:1921268]
Phldb2	2011.46	-0.831024	0.0634889	-13.0893	3.79223e-39	4.64428e-38	1757.35	3126.28	25.4153	45.2133	ENSMUSG00000033149	pleckstrin homology like domain, family B, member 2 [Source:MGI Symbol;Acc:MGI:2444981]
Dock1	1191.41	-0.975488	0.0745349	-13.0877	3.87333e-39	4.7406e-38	1006.44	1980.8	12.1271	23.8676	ENSMUSG00000058325	dedicator of cytokinesis 1 [Source:MGI Symbol;Acc:MGI:2429765]
Ociad2	85.3621	-2.70107	0.206449	-13.0835	4.0924e-39	5.00553e-38	32.8983	215.782	1.2274	8.05063	ENSMUSG00000029153	OCIA domain containing 2 [Source:MGI Symbol;Acc:MGI:1916377]
Serpina3n	6889.54	2.35054	0.179795	13.0734	4.67173e-39	5.71052e-38	6477.87	1254.8	255.129	49.4198	ENSMUSG00000021091	serine (or cysteine) peptidase inhibitor, clade A, member 3N [Source:MGI Symbol;Acc:MGI:105045]
Setd8	974.806	1.46135	0.111939	13.0549	5.95553e-39	7.27517e-38	1323.45	479.377	39.6924	14.3773	NA	NA
Zufsp	493.989	2.02074	0.154925	13.0434	6.934e-39	8.46509e-38	679.062	165.929	23.5882	5.7638	NA	NA
Flii	2793.08	0.825846	0.0633563	13.0349	7.74247e-39	9.44611e-38	3215.32	1813.24	65.8108	37.1132	ENSMUSG00000002812	flightless I actin binding protein [Source:MGI Symbol;Acc:MGI:1342286]
Slco2b1	295.903	-1.38395	0.106194	-13.0322	8.02421e-39	9.78366e-38	218.403	572.05	3.59556	9.41761	ENSMUSG00000030737	solute carrier organic anion transporter family, member 2b1 [Source:MGI Symbol;Acc:MGI:1351872]
Myo1c	3670.56	0.756542	0.0580612	13.0301	8.25361e-39	1.0057e-37	4076.53	2411.3	59.2169	35.0273	ENSMUSG00000017774	myosin IC [Source:MGI Symbol;Acc:MGI:106612]
Ppp1r1b	127.354	-2.13255	0.163719	-13.0257	8.73992e-39	1.06429e-37	66.6156	297.399	3.28348	14.6588	ENSMUSG00000061718	protein phosphatase 1, regulatory inhibitor subunit 1B [Source:MGI Symbol;Acc:MGI:94860]
Abcd3	1216.1	-1.74171	0.133732	-13.0239	8.95011e-39	1.08919e-37	742.906	2496.9	17.948	60.3231	ENSMUSG00000028127	ATP-binding cassette, sub-family D (ALD), member 3 [Source:MGI Symbol;Acc:MGI:1349216]
Gm13157	199.796	2.26001	0.173585	13.0196	9.46224e-39	1.15079e-37	274.005	56.1045	8.24497	1.68822	NA	NA
Arhgef38	237.075	-1.92749	0.148053	-13.0189	9.55779e-39	1.16168e-37	157.107	603.056	6.75454	25.9273	ENSMUSG00000040969	Rho guanine nucleotide exchange factor (GEF) 38 [Source:MGI Symbol;Acc:MGI:1924919]
Kbtbd7	415.251	1.35952	0.104455	13.0154	9.99992e-39	1.21465e-37	479.266	186.498	8.69168	3.38221	ENSMUSG00000043881	kelch repeat and BTB (POZ) domain containing 7 [Source:MGI Symbol;Acc:MGI:2685141]
Flot1	1132.27	1.12783	0.0866645	13.0138	1.02161e-38	1.24014e-37	1376.33	628.683	66.7179	30.4756	ENSMUSG00000059714	flotillin 1 [Source:MGI Symbol;Acc:MGI:1100500]
Gripap1	1093.83	2.01401	0.154782	13.0119	1.04723e-38	1.27043e-37	1446.23	355.184	39.3116	9.65464	ENSMUSG00000031153	GRIP1 associated protein 1 [Source:MGI Symbol;Acc:MGI:1859616]
Zfyve26	1482.41	1.5531	0.119404	13.0071	1.11529e-38	1.35215e-37	2178.05	739.689	19.0921	6.48389	ENSMUSG00000066440	zinc finger, FYVE domain containing 26 [Source:MGI Symbol;Acc:MGI:1924767]
Arl4c	1271.04	0.998685	0.0767948	13.0046	1.1523e-38	1.39614e-37	1212.96	605.787	25.1146	12.543	ENSMUSG00000049866	ADP-ribosylation factor-like 4C [Source:MGI Symbol;Acc:MGI:2445172]
Runx3	215.421	2.95997	0.227678	13.0007	1.2124e-38	1.46804e-37	237.75	29.7684	5.01757	0.628243	ENSMUSG00000070691	runt related transcription factor 3 [Source:MGI Symbol;Acc:MGI:102672]
Cyld	1298.92	1.18126	0.0909294	12.991	1.37673e-38	1.66597e-37	1278.83	562.816	12.8741	5.66591	ENSMUSG00000036712	CYLD lysine 63 deubiquitinase [Source:MGI Symbol;Acc:MGI:1921506]
Lgals9	1300.2	1.13318	0.0872501	12.9877	1.43655e-38	1.73727e-37	1161.44	528.501	60.135	27.3638	ENSMUSG00000001123	lectin, galactose binding, soluble 9 [Source:MGI Symbol;Acc:MGI:109496]
Sftpc	66666.9	-3.63833	0.280151	-12.987	1.44977e-38	1.75216e-37	16237.6	211665	1660.51	21645.5	ENSMUSG00000022097	surfactant associated protein C [Source:MGI Symbol;Acc:MGI:109517]
Zbtb42	728.109	1.05557	0.0812931	12.9848	1.49228e-38	1.80241e-37	888.793	427.759	20.9848	10.0996	ENSMUSG00000037638	zinc finger and BTB domain containing 42 [Source:MGI Symbol;Acc:MGI:3644133]
Stx7	736.468	1.20125	0.0925401	12.9809	1.57048e-38	1.89568e-37	981.051	425.197	32.2244	13.9664	ENSMUSG00000019998	syntaxin 7 [Source:MGI Symbol;Acc:MGI:1858210]
4930405A10Rik	99.7342	2.59696	0.200274	12.967	1.88236e-38	2.27071e-37	172.907	28.3529	14.5478	2.38551	ENSMUSG00000114412	RIKEN cDNA 4930405A10 gene [Source:MGI Symbol;Acc:MGI:1921060]
Syt7	169.529	-1.84825	0.142596	-12.9614	2.02462e-38	2.4408e-37	100.361	365.042	1.18309	4.30322	ENSMUSG00000024743	synaptotagmin VII [Source:MGI Symbol;Acc:MGI:1859545]
Tbc1d20	921.226	0.971052	0.0749307	12.9593	2.08028e-38	2.50633e-37	1099.37	559.971	46.6306	23.7516	ENSMUSG00000027465	TBC1 domain family, member 20 [Source:MGI Symbol;Acc:MGI:1914481]
Uap1l1	556.346	1.25705	0.097029	12.9554	2.19125e-38	2.63839e-37	933.453	389.591	45.3565	18.9302	ENSMUSG00000026956	UDP-N-acteylglucosamine pyrophosphorylase 1-like 1 [Source:MGI Symbol;Acc:MGI:2443318]
Kif13a	1115.14	-0.954912	0.0737347	-12.9506	2.32983e-38	2.80349e-37	949.873	1843.71	11.3621	22.0539	ENSMUSG00000021375	kinesin family member 13A [Source:MGI Symbol;Acc:MGI:1098264]
Dhx8	911.483	1.05285	0.0813045	12.9495	2.36534e-38	2.84444e-37	1039.23	501.412	19.7634	9.53554	ENSMUSG00000034931	DEAH (Asp-Glu-Ala-His) box polypeptide 8 [Source:MGI Symbol;Acc:MGI:1306823]
Cpne1	1154.67	0.940792	0.0727943	12.924	3.29669e-38	3.96198e-37	1389.84	723.469	32.4231	16.8776	ENSMUSG00000074643	copine I [Source:MGI Symbol;Acc:MGI:2386621]
Zfp219	499.121	-1.08079	0.0836372	-12.9224	3.36685e-38	4.04378e-37	406.18	858.059	10.0556	21.2425	ENSMUSG00000049295	zinc finger protein 219 [Source:MGI Symbol;Acc:MGI:1917140]
Prdm16	473.207	-1.00183	0.07754	-12.9201	3.46503e-38	4.15653e-37	423.543	849.48	4.03904	8.1009	ENSMUSG00000039410	PR domain containing 16 [Source:MGI Symbol;Acc:MGI:1917923]
Rora	918.9	-0.865675	0.0670019	-12.9202	3.46414e-38	4.15653e-37	739.954	1347.8	4.93165	8.98283	ENSMUSG00000032238	RAR-related orphan receptor alpha [Source:MGI Symbol;Acc:MGI:104661]
Usp38	873.368	1.14651	0.0887525	12.9181	3.55794e-38	4.26533e-37	836.62	377.182	14.664	6.61113	ENSMUSG00000038250	ubiquitin specific peptidase 38 [Source:MGI Symbol;Acc:MGI:1922091]
Plxdc2	3337.45	-0.874547	0.0677938	-12.9001	4.49494e-38	5.38528e-37	3036.27	5569.34	35.8903	65.8324	ENSMUSG00000026748	plexin domain containing 2 [Source:MGI Symbol;Acc:MGI:1914698]
Rragc	972.044	1.21263	0.0940489	12.8936	4.89197e-38	5.85731e-37	1181.5	509.046	37.2301	16.0404	ENSMUSG00000028646	Ras-related GTP binding C [Source:MGI Symbol;Acc:MGI:1858751]
Ctdspl	926.077	-0.874117	0.0678229	-12.8882	5.24272e-38	6.27338e-37	681.392	1250.39	12.0929	22.1912	ENSMUSG00000047409	CTD (carboxy-terminal domain, RNA polymerase II, polypeptide A) small phosphatase-like [Source:MGI Symbol;Acc:MGI:1916524]
Wwc2	972.376	-0.897417	0.069632	-12.888	5.2584e-38	6.28825e-37	746.535	1393.86	12.1851	22.7508	ENSMUSG00000031563	WW, C2 and coiled-coil domain containing 2 [Source:MGI Symbol;Acc:MGI:1261872]
Trpm6	686.392	-1.15827	0.0898828	-12.8865	5.36303e-38	6.4094e-37	555.156	1240.47	7.00381	15.6496	ENSMUSG00000024727	transient receptor potential cation channel, subfamily M, member 6 [Source:MGI Symbol;Acc:MGI:2675603]
9430076C15Rik	217.215	2.85897	0.221881	12.8852	5.45482e-38	6.51507e-37	350.152	47.3309	9.49274	1.28316	NA	NA
Clic4	5878.08	0.724861	0.0562638	12.8833	5.59296e-38	6.67592e-37	5755.14	3480.36	116.288	70.324	ENSMUSG00000037242	chloride intracellular channel 4 (mitochondrial) [Source:MGI Symbol;Acc:MGI:1352754]
Man1a	1028.88	-1.37267	0.106555	-12.8822	5.66708e-38	6.76021e-37	724.806	1882.94	15.3044	39.7586	ENSMUSG00000003746	mannosidase 1, alpha [Source:MGI Symbol;Acc:MGI:104677]
Alas1	3925.31	0.641777	0.0498756	12.8676	6.85375e-38	8.17073e-37	4366.42	2798.36	110.021	70.5103	ENSMUSG00000032786	aminolevulinic acid synthase 1 [Source:MGI Symbol;Acc:MGI:87989]
Acox1	1222.56	-0.844397	0.0656459	-12.8629	7.2786e-38	8.67186e-37	958.45	1721.38	18.9514	34.0369	ENSMUSG00000020777	acyl-Coenzyme A oxidase 1, palmitoyl [Source:MGI Symbol;Acc:MGI:1330812]
Tnfrsf8	69.6374	3.27975	0.25502	12.8607	7.48501e-38	8.9079e-37	142.57	14.1359	7.43329	0.737016	ENSMUSG00000028602	tumor necrosis factor receptor superfamily, member 8 [Source:MGI Symbol;Acc:MGI:99908]
Sertad1	503.952	1.42356	0.11069	12.8607	7.48594e-38	8.9079e-37	560.398	208.999	38.7359	14.4464	ENSMUSG00000008384	SERTA domain containing 1 [Source:MGI Symbol;Acc:MGI:1913438]
Cxcl15	7337	-2.60886	0.202904	-12.8576	7.79543e-38	9.27046e-37	3080.23	19116.8	118.918	738.043	ENSMUSG00000029375	chemokine (C-X-C motif) ligand 15 [Source:MGI Symbol;Acc:MGI:1339941]
Chrna2	88.1543	3.9259	0.305399	12.855	8.06094e-38	9.5803e-37	129.174	7.75205	3.00749	0.180487	ENSMUSG00000022041	cholinergic receptor, nicotinic, alpha polypeptide 2 (neuronal) [Source:MGI Symbol;Acc:MGI:87886]
Sh3pxd2a	1940.28	-0.8057	0.0626803	-12.8541	8.15643e-38	9.68783e-37	1856.88	3249.06	14.572	25.4972	ENSMUSG00000053617	SH3 and PX domains 2A [Source:MGI Symbol;Acc:MGI:1298393]
Dock5	2442.47	1.39141	0.108282	12.8499	8.61539e-38	1.02267e-36	2433.43	925.201	19.3349	7.35122	ENSMUSG00000044447	dedicator of cytokinesis 5 [Source:MGI Symbol;Acc:MGI:2652871]
Slamf8	75.7124	5.21507	0.40597	12.8459	9.06619e-38	1.07552e-36	150.876	3.24483	6.07327	0.130616	ENSMUSG00000053318	SLAM family member 8 [Source:MGI Symbol;Acc:MGI:1921998]
Dnase1l1	254.956	1.49175	0.116166	12.8415	9.59506e-38	1.13756e-36	446.477	157.955	21.2665	7.52366	ENSMUSG00000019088	deoxyribonuclease 1-like 1 [Source:MGI Symbol;Acc:MGI:109628]
Cxcr1	96.7594	7.00693	0.545771	12.8386	9.96636e-38	1.18085e-36	230.733	0.867242	16.8569	0.0633589	ENSMUSG00000048480	chemokine (C-X-C motif) receptor 1 [Source:MGI Symbol;Acc:MGI:2448715]
Slco2a1	724.566	-1.64692	0.12829	-12.8374	1.01185e-37	1.19814e-36	439.082	1380.81	8.94029	28.1151	ENSMUSG00000032548	solute carrier organic anion transporter family, member 2a1 [Source:MGI Symbol;Acc:MGI:1346021]
Nipal1	88.979	-2.97229	0.231766	-12.8245	1.19504e-37	1.41419e-36	23.9894	195.537	0.468476	3.81853	ENSMUSG00000067219	NIPA-like domain containing 1 [Source:MGI Symbol;Acc:MGI:1917951]
Ltbp4	9347.92	-1.67115	0.130343	-12.8212	1.24826e-37	1.47626e-36	6280.38	20092.8	92.1763	294.9	ENSMUSG00000040488	latent transforming growth factor beta binding protein 4 [Source:MGI Symbol;Acc:MGI:1321395]
Marveld1	945.676	-1.14324	0.0891801	-12.8194	1.27646e-37	1.50869e-36	718.002	1588.47	19.1616	42.3922	ENSMUSG00000044345	MARVEL (membrane-associating) domain containing 1 [Source:MGI Symbol;Acc:MGI:2147570]
Tnfrsf22	86.0896	4.48436	0.349896	12.8163	1.32904e-37	1.56988e-36	142.999	5.61448	5.16162	0.202657	ENSMUSG00000010751	tumor necrosis factor receptor superfamily, member 22 [Source:MGI Symbol;Acc:MGI:1930270]
Cd200	402.763	-1.41488	0.110482	-12.8064	1.50989e-37	1.78241e-36	285.001	763.402	9.97164	26.71	ENSMUSG00000022661	CD200 antigen [Source:MGI Symbol;Acc:MGI:1196990]
Ccdc71l	682.937	1.33798	0.104511	12.8022	1.59375e-37	1.88026e-36	861.853	339.479	17.0332	6.70927	ENSMUSG00000090946	coiled-coil domain containing 71 like [Source:MGI Symbol;Acc:MGI:1919373]
Wdr81	1876.86	1.24132	0.096998	12.7974	1.69585e-37	1.99949e-36	2460.3	1039.14	29.242	12.3507	ENSMUSG00000045374	WD repeat domain 81 [Source:MGI Symbol;Acc:MGI:2681828]
Fhl1	4233.64	-1.09642	0.0856986	-12.7939	1.77337e-37	2.08961e-36	2983.2	6388.06	82.7048	177.1	ENSMUSG00000023092	four and a half LIM domains 1 [Source:MGI Symbol;Acc:MGI:1298387]
Gja1	634.653	-1.58418	0.123898	-12.7861	1.95948e-37	2.30749e-36	400.523	1207.28	10.5925	31.9286	ENSMUSG00000050953	gap junction protein, alpha 1 [Source:MGI Symbol;Acc:MGI:95713]
Ogn	1720.14	-0.970128	0.0758737	-12.7861	1.96093e-37	2.3078e-36	1236.78	2423.41	39.9845	78.3477	ENSMUSG00000021390	osteoglycin [Source:MGI Symbol;Acc:MGI:109278]
Btbd9	954.816	1.06823	0.0835471	12.786	1.9627e-37	2.30848e-36	1296.81	617.644	15.5302	7.3967	ENSMUSG00000062202	BTB (POZ) domain containing 9 [Source:MGI Symbol;Acc:MGI:1916625]
Vim	7743.36	0.633905	0.0495873	12.7836	2.02432e-37	2.3795e-36	9312.29	6000.68	416.957	268.679	ENSMUSG00000026728	vimentin [Source:MGI Symbol;Acc:MGI:98932]
Aldh6a1	507.018	-1.1723	0.0917241	-12.7807	2.10134e-37	2.46854e-36	368.564	833.766	9.05336	20.4805	ENSMUSG00000021238	aldehyde dehydrogenase family 6, subfamily A1 [Source:MGI Symbol;Acc:MGI:1915077]
Tmem55b	533.741	1.08916	0.0852518	12.7758	2.23848e-37	2.62643e-36	685.407	322.333	20.4445	9.61464	NA	NA
Fam105a	167.693	2.1692	0.16979	12.7758	2.23767e-37	2.62643e-36	219.345	48.0013	5.87093	1.28479	NA	NA
Htra3	1007.28	-1.18608	0.0928958	-12.7679	2.47777e-37	2.90544e-36	897.691	2046.98	21.3607	48.7083	ENSMUSG00000029096	HtrA serine peptidase 3 [Source:MGI Symbol;Acc:MGI:1925808]
Cyb561a3	727.195	1.00856	0.0789948	12.7674	2.49188e-37	2.9202e-36	660.856	328.454	16.1655	8.03447	ENSMUSG00000034445	cytochrome b561 family, member A3 [Source:MGI Symbol;Acc:MGI:2686925]
Arhgap27	999.069	1.6485	0.129141	12.7651	2.56927e-37	3.00907e-36	1604.42	509.547	23.4181	7.43734	ENSMUSG00000034255	Rho GTPase activating protein 27 [Source:MGI Symbol;Acc:MGI:1916903]
Card11	154.16	2.60915	0.20447	12.7606	2.72232e-37	3.18639e-36	217.699	35.0299	4.34748	0.699551	ENSMUSG00000036526	caspase recruitment domain family, member 11 [Source:MGI Symbol;Acc:MGI:1916978]
Fam102a	1004.27	0.933375	0.0731525	12.7593	2.76643e-37	3.23605e-36	1420.81	743.535	27.6673	14.4788	ENSMUSG00000039157	family with sequence similarity 102, member A [Source:MGI Symbol;Acc:MGI:2138935]
Cacul1	1008.99	1.08619	0.0851563	12.7552	2.91563e-37	3.40852e-36	1251.91	587.929	17.7553	8.33834	ENSMUSG00000033417	CDK2 associated, cullin domain 1 [Source:MGI Symbol;Acc:MGI:1926082]
Eid3	571.779	2.48425	0.194827	12.7511	3.07372e-37	3.59115e-36	845.636	148.839	53.2525	9.37285	ENSMUSG00000109864	EP300 interacting inhibitor of differentiation 3 [Source:MGI Symbol;Acc:MGI:1913591]
Ap3s1	383.745	1.37918	0.10817	12.7501	3.1133e-37	3.6352e-36	438.067	167.154	24.3224	9.28076	ENSMUSG00000024480	adaptor-related protein complex 3, sigma 1 subunit [Source:MGI Symbol;Acc:MGI:1337062]
9330182L06Rik	140.497	-2.08026	0.16317	-12.749	3.15736e-37	3.68442e-36	74.5692	317.117	1.32341	5.62799	ENSMUSG00000056004	RIKEN cDNA 9330182L06 gene [Source:MGI Symbol;Acc:MGI:2443264]
Fermt2	969.473	-1.19981	0.0941574	-12.7426	3.42762e-37	3.99737e-36	640.927	1476.64	16.2291	37.3906	ENSMUSG00000037712	fermitin family member 2 [Source:MGI Symbol;Acc:MGI:2385001]
Nudt4	2333.22	0.976556	0.0766426	12.7417	3.46813e-37	4.04217e-36	2509.35	1273.64	63.7761	32.3702	ENSMUSG00000020029	nudix (nucleoside diphosphate linked moiety X)-type motif 4 [Source:MGI Symbol;Acc:MGI:1918457]
Ndnf	363.969	-1.53436	0.120429	-12.7407	3.51037e-37	4.08893e-36	183.171	532.124	3.21125	9.32889	ENSMUSG00000049001	neuron-derived neurotrophic factor [Source:MGI Symbol;Acc:MGI:1915419]
Azi2	1513.84	1.45234	0.114032	12.7362	3.71967e-37	4.33012e-36	1793.57	653.11	21.9726	8.00112	ENSMUSG00000039285	5-azacytidine induced gene 2 [Source:MGI Symbol;Acc:MGI:1351332]
Serpina3g	478.966	2.51885	0.197839	12.7318	3.93776e-37	4.58124e-36	247.917	42.2789	10.0783	1.71872	ENSMUSG00000041481	serine (or cysteine) peptidase inhibitor, clade A, member 3G [Source:MGI Symbol;Acc:MGI:105046]
Rap1b	2640.97	1.12555	0.0884222	12.7293	4.06546e-37	4.72695e-36	2520.9	1153.58	106.871	48.9048	ENSMUSG00000052681	RAS related protein 1b [Source:MGI Symbol;Acc:MGI:894315]
Tnk2	737.916	-0.980882	0.0770621	-12.7285	4.10869e-37	4.77434e-36	556.086	1100.71	9.96817	19.7308	ENSMUSG00000022791	tyrosine kinase, non-receptor, 2 [Source:MGI Symbol;Acc:MGI:1858308]
Il13ra1	1672.42	1.23224	0.0968976	12.717	4.7603e-37	5.52819e-36	1603.39	680.908	35.7301	15.1735	ENSMUSG00000017057	interleukin 13 receptor, alpha 1 [Source:MGI Symbol;Acc:MGI:105052]
Elmsan1	2632.69	1.06516	0.0838547	12.7025	5.73019e-37	6.65054e-36	3122.44	1489.61	34.8047	16.6041	ENSMUSG00000042507	ELM2 and Myb/SANT-like domain containing 1 [Source:MGI Symbol;Acc:MGI:2685106]
Dip2c	611.821	-0.990666	0.0780238	-12.697	6.14615e-37	7.12902e-36	457.58	907.521	4.68284	9.28752	ENSMUSG00000048264	disco interacting protein 2 homolog C [Source:MGI Symbol;Acc:MGI:1920179]
Yae1d1	135.65	-1.99869	0.157493	-12.6907	6.66095e-37	7.7215e-36	69.758	281.169	1.66715	6.71968	ENSMUSG00000075054	Yae1 domain containing 1 [Source:MGI Symbol;Acc:MGI:1914258]
Taok3	1215.02	-0.987105	0.077803	-12.6872	6.95978e-37	8.06307e-36	924.746	1834.86	16.7411	33.2172	ENSMUSG00000061288	TAO kinase 3 [Source:MGI Symbol;Acc:MGI:3041177]
Bahcc1	581.239	-1.10218	0.086875	-12.687	6.98476e-37	8.08716e-36	484.209	1041.38	3.70671	7.97194	ENSMUSG00000039741	BAH domain and coiled-coil containing 1 [Source:MGI Symbol;Acc:MGI:2679272]
Dnmt1	2100.58	1.24172	0.0978851	12.6855	7.11847e-37	8.23702e-36	2041.98	861.74	26.5992	11.2252	ENSMUSG00000004099	DNA methyltransferase (cytosine-5) 1 [Source:MGI Symbol;Acc:MGI:94912]
Dtnbp1	537.139	1.31035	0.103319	12.6825	7.38928e-37	8.54527e-36	672.628	270.921	42.1636	16.9827	ENSMUSG00000057531	dystrobrevin binding protein 1 [Source:MGI Symbol;Acc:MGI:2137586]
Tmem71	271.026	1.8588	0.146591	12.6802	7.61784e-37	8.8043e-36	192.254	52.1371	5.38634	1.46071	ENSMUSG00000036944	transmembrane protein 71 [Source:MGI Symbol;Acc:MGI:2146049]
Prelp	2950.39	-0.9933	0.0783484	-12.678	7.83119e-37	9.04547e-36	2277.5	4541.26	51.9215	103.53	ENSMUSG00000041577	proline arginine-rich end leucine-rich repeat [Source:MGI Symbol;Acc:MGI:2151110]
Sh3glb1	2080.75	0.878599	0.0693239	12.6738	8.25911e-37	9.53403e-36	2112.39	1147.99	23.3526	12.6911	ENSMUSG00000037062	SH3-domain GRB2-like B1 (endophilin) [Source:MGI Symbol;Acc:MGI:1859730]
Pitpnm1	1499.13	1.6254	0.128254	12.6733	8.30955e-37	9.58653e-36	1728.07	557.163	30.0135	9.67696	ENSMUSG00000024851	phosphatidylinositol transfer protein, membrane-associated 1 [Source:MGI Symbol;Acc:MGI:1197524]
Ssh2	3516.07	0.905437	0.0714516	12.672	8.44979e-37	9.7425e-36	3223.78	1719.08	28.4256	15.1579	ENSMUSG00000037926	slingshot protein phosphatase 2 [Source:MGI Symbol;Acc:MGI:2679255]
Tfe3	1027.58	1.26743	0.100039	12.6694	8.73692e-37	1.00675e-35	1138.28	471.498	25.7287	10.6573	ENSMUSG00000000134	transcription factor E3 [Source:MGI Symbol;Acc:MGI:98511]
Ifitm1	1493.92	2.21852	0.175165	12.6653	9.20485e-37	1.06004e-35	1636.59	347.877	159.99	34.0079	ENSMUSG00000025491	interferon induced transmembrane protein 1 [Source:MGI Symbol;Acc:MGI:1915963]
Serpina3f	585.582	5.67292	0.447964	12.6638	9.38596e-37	1.08025e-35	147.806	1.76082	5.30018	0.0631412	ENSMUSG00000066363	serine (or cysteine) peptidase inhibitor, clade A, member 3F [Source:MGI Symbol;Acc:MGI:2182838]
Gm2382	144.051	2.00609	0.158417	12.6633	9.44317e-37	1.08619e-35	212.634	52.7054	22.3	5.52748	NA	NA
Tmem204	318.741	-1.33172	0.10526	-12.6517	1.09453e-36	1.25822e-35	214.578	542.493	9.90472	25.041	ENSMUSG00000024168	transmembrane protein 204 [Source:MGI Symbol;Acc:MGI:3039635]
Camsap2	926.159	-0.937456	0.0741561	-12.6416	1.24416e-36	1.42937e-35	736.107	1410.88	7.72683	14.8098	ENSMUSG00000041570	calmodulin regulated spectrin-associated protein family, member 2 [Source:MGI Symbol;Acc:MGI:1922434]
Plxna4	976.401	-1.39754	0.110606	-12.6353	1.34878e-36	1.54865e-35	702.409	1856.88	4.58213	12.1133	ENSMUSG00000029765	plexin A4 [Source:MGI Symbol;Acc:MGI:2179061]
Tsc22d4	1337.11	0.983587	0.0778673	12.6316	1.41407e-36	1.62265e-35	1183.56	598.393	30.6111	15.4766	ENSMUSG00000029723	TSC22 domain family, member 4 [Source:MGI Symbol;Acc:MGI:1926079]
4930594C11Rik	344.669	2.376	0.188151	12.6281	1.47727e-36	1.69416e-35	410.872	78.0196	12.2467	2.3255	ENSMUSG00000103948	RIKEN cDNA 4930594C11 gene [Source:MGI Symbol;Acc:MGI:1924883]
Itpr3	1706.77	-0.759094	0.0601236	-12.6256	1.52671e-36	1.74982e-35	1467.22	2485.41	13.4019	22.7024	ENSMUSG00000042644	inositol 1,4,5-triphosphate receptor 3 [Source:MGI Symbol;Acc:MGI:96624]
Thbd	1938.99	-1.58019	0.125279	-12.6134	1.7825e-36	2.04179e-35	1428.06	4287.07	31.5406	94.6859	ENSMUSG00000074743	thrombomodulin [Source:MGI Symbol;Acc:MGI:98736]
Plekhh2	517.84	-1.13214	0.0898073	-12.6063	1.94818e-36	2.23024e-35	399.435	876.623	4.76335	10.4539	ENSMUSG00000040852	pleckstrin homology domain containing, family H (with MyTH4 domain) member 2 [Source:MGI Symbol;Acc:MGI:2146813]
Ramp1	135.082	-1.90636	0.151276	-12.6018	2.06292e-36	2.36019e-35	83.5786	317.861	2.27109	8.63726	ENSMUSG00000034353	receptor (calcitonin) activity modifying protein 1 [Source:MGI Symbol;Acc:MGI:1858418]
Mtfr1l	630.463	-0.958385	0.0760848	-12.5963	2.21379e-36	2.53131e-35	472.327	919.169	18.1328	35.2873	ENSMUSG00000046671	mitochondrial fission regulator 1-like [Source:MGI Symbol;Acc:MGI:1924074]
Gtdc1	223.789	2.2392	0.177782	12.5952	2.24343e-36	2.56367e-35	321.654	66.8982	10.3016	2.14255	ENSMUSG00000036890	glycosyltransferase-like domain containing 1 [Source:MGI Symbol;Acc:MGI:2444269]
Entpd3	486.851	1.79814	0.142775	12.5942	2.27196e-36	2.59474e-35	249.54	70.9383	5.93614	1.6875	ENSMUSG00000041608	ectonucleoside triphosphate diphosphohydrolase 3 [Source:MGI Symbol;Acc:MGI:1321386]
Rnase4	1851.33	-2.05797	0.163532	-12.5846	2.568e-36	2.93111e-35	989.009	4154.84	40.6886	170.934	ENSMUSG00000021876	ribonuclease, RNase A family 4 [Source:MGI Symbol;Acc:MGI:1926217]
Shkbp1	472.858	1.47464	0.117198	12.5825	2.63595e-36	3.00688e-35	535.498	192.075	18.7361	6.72035	ENSMUSG00000089832	Sh3kbp1 binding protein 1 [Source:MGI Symbol;Acc:MGI:2385803]
Unc13b	530.689	-1.04678	0.0832351	-12.5762	2.85391e-36	3.25359e-35	447.131	924.561	5.74512	11.8796	ENSMUSG00000028456	unc-13 homolog B [Source:MGI Symbol;Acc:MGI:1342278]
Fam101b	473.179	-1.25335	0.0996684	-12.5752	2.89236e-36	3.29549e-35	174.414	415.833	4.0793	9.72573	NA	NA
Ecm2	229.907	-1.5753	0.125324	-12.5698	3.09492e-36	3.52419e-35	155.536	464.833	3.55178	10.6148	ENSMUSG00000043631	extracellular matrix protein 2, female organ and adipocyte specific [Source:MGI Symbol;Acc:MGI:3039578]
Spdl1	78.632	2.73377	0.217523	12.5677	3.17638e-36	3.61482e-35	155.525	22.8053	5.08814	0.746099	ENSMUSG00000069910	spindle apparatus coiled-coil protein 1 [Source:MGI Symbol;Acc:MGI:1917635]
Elf5	147.235	-2.17807	0.173398	-12.5611	3.45541e-36	3.93005e-35	81.8352	373.933	2.99335	13.6776	ENSMUSG00000027186	E74-like factor 5 [Source:MGI Symbol;Acc:MGI:1335079]
Slc6a12	98.9819	6.30144	0.501731	12.5594	3.52953e-36	4.01199e-35	187.487	1.52874	6.00698	0.0489801	ENSMUSG00000030109	solute carrier family 6 (neurotransmitter transporter, betaine/GABA), member 12 [Source:MGI Symbol;Acc:MGI:95628]
Hk1	1285.24	0.876333	0.0697954	12.5557	3.69681e-36	4.19965e-35	1551.99	845.364	28.2646	15.3956	ENSMUSG00000037012	hexokinase 1 [Source:MGI Symbol;Acc:MGI:96103]
Gm10584	149.39	2.59183	0.206451	12.5542	3.76953e-36	4.27974e-35	175.858	29.0219	5.49504	0.906846	ENSMUSG00000109270	predicted gene 10584 [Source:MGI Symbol;Acc:MGI:3641800]
Nyx	59.7159	4.42004	0.352233	12.5486	4.04467e-36	4.58943e-35	143.647	6.11751	3.25763	0.138733	ENSMUSG00000051228	nyctalopin [Source:MGI Symbol;Acc:MGI:2448607]
Gbp11	264.285	3.81571	0.304079	12.5484	4.05566e-36	4.59919e-35	117.482	7.58311	3.56251	0.22995	ENSMUSG00000092021	guanylate binding protein 11 [Source:MGI Symbol;Acc:MGI:3646307]
Adm	373.72	-1.46764	0.116962	-12.548	4.07737e-36	4.6211e-35	140.002	389.231	8.32482	23.1445	ENSMUSG00000030790	adrenomedullin [Source:MGI Symbol;Acc:MGI:108058]
Tmub2	574.935	1.04107	0.0830274	12.5389	4.57485e-36	5.18188e-35	647.618	314.1	25.3724	12.3058	ENSMUSG00000034757	transmembrane and ubiquitin-like domain containing 2 [Source:MGI Symbol;Acc:MGI:1919303]
Inadl	963.053	-1.01751	0.0812158	-12.5285	5.21363e-36	5.90195e-35	785.479	1590.55	7.32303	14.8287	NA	NA
Thy1	121.155	-2.79103	0.222853	-12.5241	5.50986e-36	6.23363e-35	47.4335	335.963	2.24501	15.9011	ENSMUSG00000032011	thymus cell antigen 1, theta [Source:MGI Symbol;Acc:MGI:98747]
Vav2	919.401	-0.856081	0.0683595	-12.5232	5.57196e-36	6.3002e-35	712.169	1288.58	16.7953	30.3889	ENSMUSG00000009621	vav 2 oncogene [Source:MGI Symbol;Acc:MGI:102718]
Actb	43878.3	0.944178	0.0754398	12.5156	6.13072e-36	6.92793e-35	42640.6	22143.1	1853.64	962.589	ENSMUSG00000029580	actin, beta [Source:MGI Symbol;Acc:MGI:87904]
Neat1	38204.8	1.05352	0.0841887	12.5138	6.27866e-36	7.09095e-35	46973.4	22604.8	1214.14	584.274	ENSMUSG00000092274	nuclear paraspeckle assembly transcript 1 (non-protein coding) [Source:MGI Symbol;Acc:MGI:1914211]
Sdc4	3918.18	-1.20674	0.0964606	-12.5102	6.56558e-36	7.41065e-35	2123.48	4911.1	70.8836	163.937	ENSMUSG00000017009	syndecan 4 [Source:MGI Symbol;Acc:MGI:1349164]
A530032D15Rik	117.407	3.94072	0.315208	12.502	7.28321e-36	8.21585e-35	141.56	8.42942	6.60484	0.393295	ENSMUSG00000089844	RIKEN cDNA A530032D15Rik gene [Source:MGI Symbol;Acc:MGI:3037746]
Arfgef2	3090.46	1.00068	0.0800972	12.4933	8.12331e-36	9.15818e-35	4026.16	2009.65	37.6728	18.8044	ENSMUSG00000074582	ADP-ribosylation factor guanine nucleotide-exchange factor 2 (brefeldin A-inhibited) [Source:MGI Symbol;Acc:MGI:2139354]
Adcy9	599.266	-0.906759	0.0726561	-12.4802	9.58026e-36	1.07944e-34	510.181	957.854	5.34369	10.0327	ENSMUSG00000005580	adenylate cyclase 9 [Source:MGI Symbol;Acc:MGI:108450]
Cmip	3931.27	1.41842	0.113718	12.4732	1.04564e-35	1.17747e-34	4328.89	1614.79	75.09	28.0105	ENSMUSG00000034390	c-Maf inducing protein [Source:MGI Symbol;Acc:MGI:1921690]
Ret	132.585	-2.01851	0.161829	-12.4731	1.04628e-35	1.1775e-34	76.4227	312.354	0.854872	3.49402	ENSMUSG00000030110	ret proto-oncogene [Source:MGI Symbol;Acc:MGI:97902]
A530046M15Rik	169.553	8.1793	0.655901	12.4703	1.08378e-35	1.219e-34	305.418	0	16.3069	0	ENSMUSG00000113338	RIKEN cDNA A530046M15 gene [Source:MGI Symbol;Acc:MGI:5439406]
Elk4	2007.93	1.03458	0.0829752	12.4686	1.10754e-35	1.245e-34	2130.88	1038.61	47.6661	23.2327	ENSMUSG00000026436	ELK4, member of ETS oncogene family [Source:MGI Symbol;Acc:MGI:102853]
Nceh1	1108.17	1.1912	0.0955554	12.466	1.14374e-35	1.28495e-34	1346.18	588.713	25.158	11.0021	ENSMUSG00000027698	neutral cholesterol ester hydrolase 1 [Source:MGI Symbol;Acc:MGI:2443191]
2310001H17Rik	107.674	3.19798	0.256577	12.464	1.17298e-35	1.31703e-34	174.739	18.2191	18.6594	1.94551	ENSMUSG00000097354	RIKEN cDNA 2310001H17 gene [Source:MGI Symbol;Acc:MGI:1923682]
Zkscan6	311.648	1.63099	0.130965	12.4537	1.33564e-35	1.49879e-34	381.425	122.476	13.6062	4.36898	ENSMUSG00000018347	zinc finger with KRAB and SCAN domains 6 [Source:MGI Symbol;Acc:MGI:1289293]
Cd81	1746.47	-1.15374	0.0926564	-12.4518	1.36651e-35	1.53254e-34	1237.68	2757.88	66.9528	149.189	ENSMUSG00000037706	CD81 antigen [Source:MGI Symbol;Acc:MGI:1096398]
Sat1	2772.06	1.00925	0.0811255	12.4406	1.57236e-35	1.76237e-34	2692.75	1335.3	173.021	85.799	ENSMUSG00000025283	spermidine/spermine N1-acetyl transferase 1 [Source:MGI Symbol;Acc:MGI:98233]
Kdm6b	6787.06	1.45041	0.116591	12.4402	1.58193e-35	1.77208e-34	7941.1	2896.68	98.1488	35.8018	ENSMUSG00000018476	KDM1 lysine (K)-specific demethylase 6B [Source:MGI Symbol;Acc:MGI:2448492]
Ddx39	476.379	1.62408	0.130682	12.4277	1.8481e-35	2.06903e-34	644.636	207.824	31.9082	10.2869	ENSMUSG00000005481	DEAD (Asp-Glu-Ala-Asp) box polypeptide 39 [Source:MGI Symbol;Acc:MGI:1915528]
Tlr1	227.472	5.38609	0.433819	12.4155	2.15291e-35	2.40889e-34	139.701	2.37758	3.75632	0.0639294	ENSMUSG00000044827	toll-like receptor 1 [Source:MGI Symbol;Acc:MGI:1341295]
Chrdl1	141.282	-2.04617	0.164849	-12.4124	2.23954e-35	2.50437e-34	64.5434	269.711	0.782767	3.271	ENSMUSG00000031283	chordin-like 1 [Source:MGI Symbol;Acc:MGI:1933172]
Cklf	96.9133	2.93228	0.236243	12.4121	2.24581e-35	2.50993e-34	160.882	20.2961	5.85084	0.738111	ENSMUSG00000054400	chemokine-like factor [Source:MGI Symbol;Acc:MGI:1922708]
Foxa1	913.925	-0.928122	0.0748007	-12.4079	2.36708e-35	2.64392e-34	727.967	1385.35	18.757	35.6952	ENSMUSG00000035451	forkhead box A1 [Source:MGI Symbol;Acc:MGI:1347472]
Tmem42	92.5342	-2.50709	0.202248	-12.3961	2.74375e-35	3.06288e-34	40.5652	232.19	3.18766	18.2457	ENSMUSG00000066233	transmembrane protein 42 [Source:MGI Symbol;Acc:MGI:1277176]
Ackr3	334.429	-1.6573	0.133789	-12.3874	3.05674e-35	3.41029e-34	218.163	692.359	7.72529	24.5168	ENSMUSG00000044337	atypical chemokine receptor 3 [Source:MGI Symbol;Acc:MGI:109562]
Cd180	137.851	4.60714	0.371933	12.387	3.07304e-35	3.42651e-34	114.847	3.94313	4.05455	0.139208	ENSMUSG00000021624	CD180 antigen [Source:MGI Symbol;Acc:MGI:1194924]
Mecom	809.535	-0.970526	0.0784321	-12.3741	3.60948e-35	4.02232e-34	699.98	1370.41	10.4434	20.4458	ENSMUSG00000027684	MDS1 and EVI1 complex locus [Source:MGI Symbol;Acc:MGI:95457]
Atg3	659.796	1.12867	0.0912154	12.3737	3.62675e-35	4.03924e-34	831.531	378.521	33.921	15.4412	ENSMUSG00000022663	autophagy related 3 [Source:MGI Symbol;Acc:MGI:1915091]
Impact	671.852	0.984527	0.0795808	12.3714	3.73158e-35	4.15358e-34	862.092	434.927	20.6272	10.4065	ENSMUSG00000024423	impact, RWD domain protein [Source:MGI Symbol;Acc:MGI:1098233]
Dvl2	507.085	1.31589	0.106447	12.362	4.19608e-35	4.66792e-34	878.037	351.935	24.5662	9.84665	ENSMUSG00000020888	dishevelled segment polarity protein 2 [Source:MGI Symbol;Acc:MGI:106613]
Prrg3	1081.05	-1.58877	0.128522	-12.3619	4.20292e-35	4.67284e-34	644.025	1947.52	8.96668	27.1151	ENSMUSG00000033361	proline rich Gla (G-carboxyglutamic acid) 3 (transmembrane) [Source:MGI Symbol;Acc:MGI:2685214]
Prg4	244.384	1.83717	0.148725	12.3528	4.70408e-35	5.22702e-34	229.718	64.1133	4.40948	1.23067	ENSMUSG00000006014	proteoglycan 4 (megakaryocyte stimulating factor, articular superficial zone protein) [Source:MGI Symbol;Acc:MGI:1891344]
Pid1	486.058	-1.15685	0.093693	-12.3472	5.0421e-35	5.5994e-34	343.266	766.215	10.5692	23.5918	ENSMUSG00000045658	phosphotyrosine interaction domain containing 1 [Source:MGI Symbol;Acc:MGI:2138391]
Sult1d1	289.73	-1.95662	0.158577	-12.3386	5.61461e-35	6.2316e-34	154.164	603.042	5.28802	20.6851	ENSMUSG00000029273	sulfotransferase family 1D, member 1 [Source:MGI Symbol;Acc:MGI:1926341]
Nfe2l2	2318.23	0.892454	0.0723311	12.3385	5.62178e-35	6.23598e-34	2917.2	1570.99	97.024	52.25	ENSMUSG00000015839	nuclear factor, erythroid derived 2, like 2 [Source:MGI Symbol;Acc:MGI:108420]
Cxcl12	2656.84	1.60377	0.130026	12.3342	5.92481e-35	6.56834e-34	3776.07	1237.19	43.3012	14.1872	ENSMUSG00000061353	chemokine (C-X-C motif) ligand 12 [Source:MGI Symbol;Acc:MGI:103556]
Trim44	1130.58	-0.854807	0.0693205	-12.3312	6.15004e-35	6.81412e-34	891.724	1614.8	13.0481	23.6284	ENSMUSG00000027189	tripartite motif-containing 44 [Source:MGI Symbol;Acc:MGI:1931835]
Jag2	441.742	-1.11137	0.090167	-12.3257	6.58389e-35	7.29063e-34	354.112	764.204	7.17284	15.4796	ENSMUSG00000002799	jagged 2 [Source:MGI Symbol;Acc:MGI:1098270]
St3gal1	3086.36	0.804067	0.0652422	12.3243	6.699e-35	7.41384e-34	3589.43	2054.78	50.9601	29.1722	ENSMUSG00000013846	ST3 beta-galactoside alpha-2,3-sialyltransferase 1 [Source:MGI Symbol;Acc:MGI:98304]
Smurf1	943.383	-0.853491	0.0692536	-12.3241	6.71555e-35	7.4279e-34	675.481	1223.34	10.401	18.8369	ENSMUSG00000038780	SMAD specific E3 ubiquitin protein ligase 1 [Source:MGI Symbol;Acc:MGI:1923038]
Sox21	179.668	-1.58179	0.128539	-12.3059	8.41894e-35	9.30664e-34	103.98	312.238	2.24876	6.75272	ENSMUSG00000061517	SRY (sex determining region Y)-box 21 [Source:MGI Symbol;Acc:MGI:2654070]
Grb7	296.339	-1.44567	0.117485	-12.3052	8.49273e-35	9.37747e-34	218.009	597.594	7.46862	20.4725	ENSMUSG00000019312	growth factor receptor bound protein 7 [Source:MGI Symbol;Acc:MGI:102683]
Zhx3	716.691	-0.959543	0.0779784	-12.3052	8.48795e-35	9.37747e-34	563.191	1098.25	10.3231	20.1306	ENSMUSG00000035877	zinc fingers and homeoboxes 3 [Source:MGI Symbol;Acc:MGI:2444772]
Gm12216	195.768	1.63316	0.132985	12.2808	1.1484e-34	1.26731e-33	317.045	101.335	22.5997	7.22339	ENSMUSG00000081769	predicted gene 12216 [Source:MGI Symbol;Acc:MGI:3650088]
Bex4	80.8611	-3.37531	0.27496	-12.2757	1.22393e-34	1.34988e-33	21.7854	232.22	2.28766	24.3852	ENSMUSG00000047844	brain expressed X-linked 4 [Source:MGI Symbol;Acc:MGI:3606746]
Yap1	1038.8	-0.885683	0.0721647	-12.2731	1.26348e-34	1.39271e-33	804.649	1489.07	15.8492	29.3304	ENSMUSG00000053110	yes-associated protein 1 [Source:MGI Symbol;Acc:MGI:103262]
Bcan	46.6157	-3.55166	0.289536	-12.2667	1.36682e-34	1.50577e-33	12.9778	153.67	0.279858	3.31379	ENSMUSG00000004892	brevican [Source:MGI Symbol;Acc:MGI:1096385]
Mthfs	170.677	2.32427	0.189575	12.2604	1.47765e-34	1.62693e-33	270.692	53.0989	28.9432	5.67751	ENSMUSG00000066442	5, 10-methenyltetrahydrofolate synthetase [Source:MGI Symbol;Acc:MGI:1340032]
Lrrfip1	3088.7	1.31425	0.10725	12.2541	1.59772e-34	1.75813e-33	3702.9	1485.17	52.9465	21.2359	ENSMUSG00000026305	leucine rich repeat (in FLII) interacting protein 1 [Source:MGI Symbol;Acc:MGI:1342770]
Naa50	845.483	1.04371	0.0851982	12.2503	1.67292e-34	1.83983e-33	945.59	457.375	17.1562	8.29834	ENSMUSG00000022698	N(alpha)-acetyltransferase 50, NatE catalytic subunit [Source:MGI Symbol;Acc:MGI:1919367]
Suv39h2	138.672	2.3708	0.193593	12.2463	1.75814e-34	1.93245e-33	188.031	36.0886	3.60591	0.692082	ENSMUSG00000026646	suppressor of variegation 3-9 2 [Source:MGI Symbol;Acc:MGI:1890396]
Ptpn21	676.441	-0.916961	0.07489	-12.2441	1.8067e-34	1.9847e-33	489.095	925.199	6.99949	13.2406	ENSMUSG00000021009	protein tyrosine phosphatase, non-receptor type 21 [Source:MGI Symbol;Acc:MGI:1344406]
C77370	206.596	-1.85721	0.151729	-12.2403	1.89348e-34	2.07884e-33	122.098	445.003	0.920611	3.35528	NA	NA
Camk2n1	367.67	-1.22585	0.100234	-12.2299	2.15107e-34	2.36031e-33	289.699	678.44	6.58435	15.4197	ENSMUSG00000046447	calcium/calmodulin-dependent protein kinase II inhibitor 1 [Source:MGI Symbol;Acc:MGI:1913509]
Lnx2	513.799	-1.13041	0.0925019	-12.2204	2.41847e-34	2.65221e-33	333.634	732.705	6.03061	13.244	ENSMUSG00000016520	ligand of numb-protein X 2 [Source:MGI Symbol;Acc:MGI:2155959]
Junb	15290.3	0.984556	0.0805677	12.2202	2.42403e-34	2.6568e-33	16716.6	8439.54	746.042	376.647	ENSMUSG00000052837	jun B proto-oncogene [Source:MGI Symbol;Acc:MGI:96647]
Abhd14b	231.894	-1.46104	0.119602	-12.2159	2.55612e-34	2.79998e-33	163.376	451.209	9.0956	25.12	ENSMUSG00000042073	abhydrolase domain containing 14b [Source:MGI Symbol;Acc:MGI:1923741]
Atg16l1	834.532	1.15997	0.0949562	12.2159	2.55785e-34	2.80028e-33	971.254	433.649	25.0807	11.1981	ENSMUSG00000026289	autophagy related 16-like 1 (S. cerevisiae) [Source:MGI Symbol;Acc:MGI:1924290]
Fam217b	161.075	2.63836	0.216315	12.1968	3.23182e-34	3.53613e-33	130.997	20.7092	4.75137	0.751139	ENSMUSG00000070476	family with sequence similarity 217, member B [Source:MGI Symbol;Acc:MGI:1918782]
Fbln5	442.952	-2.19105	0.179729	-12.1908	3.4778e-34	3.80311e-33	230.069	1064.67	3.20593	14.8359	ENSMUSG00000021186	fibulin 5 [Source:MGI Symbol;Acc:MGI:1346091]
Slc3a2	2601.76	1.10973	0.0911121	12.1798	3.98097e-34	4.35089e-33	3093.31	1431.6	85.8734	39.7426	ENSMUSG00000010095	solute carrier family 3 (activators of dibasic and neutral amino acid transport), member 2 [Source:MGI Symbol;Acc:MGI:96955]
Tldc2	79.1065	3.63424	0.298446	12.1772	4.11061e-34	4.49003e-33	116.407	8.45621	14.9593	1.0867	ENSMUSG00000074628	TBC/LysM associated domain containing 2 [Source:MGI Symbol;Acc:MGI:2686178]
Rnf144b	207.26	-1.61269	0.132439	-12.1769	4.12554e-34	4.50379e-33	121.452	373.026	2.12468	6.52575	ENSMUSG00000038068	ring finger protein 144B [Source:MGI Symbol;Acc:MGI:2384986]
Polr2a	4077.99	0.667277	0.0548029	12.1759	4.17531e-34	4.55555e-33	4844.87	3049.99	59.0803	37.1928	ENSMUSG00000005198	polymerase (RNA) II (DNA directed) polypeptide A [Source:MGI Symbol;Acc:MGI:98086]
Kras	1144.45	1.01164	0.0831674	12.1639	4.83828e-34	5.27592e-33	1352.49	669.385	23.7822	11.7704	ENSMUSG00000030265	Kirsten rat sarcoma viral oncogene homolog [Source:MGI Symbol;Acc:MGI:96680]
Rusc2	801.819	-1.00714	0.0828426	-12.1572	5.2509e-34	5.72262e-33	629.891	1266.72	9.43884	18.9817	ENSMUSG00000035969	RUN and SH3 domain containing 2 [Source:MGI Symbol;Acc:MGI:2140371]
Pitpnm3	535.386	-1.13365	0.0932562	-12.1563	5.30819e-34	5.78179e-33	441.596	970.326	5.43993	11.9533	ENSMUSG00000040543	PITPNM family member 3 [Source:MGI Symbol;Acc:MGI:2685726]
Camk1d	424.616	1.56029	0.128444	12.1476	5.90527e-34	6.42852e-33	353.316	118.498	3.95169	1.32534	ENSMUSG00000039145	calcium/calmodulin-dependent protein kinase ID [Source:MGI Symbol;Acc:MGI:2442190]
Sycp2	361.538	5.3854	0.443384	12.1461	6.01548e-34	6.54481e-33	321.19	5.99917	4.6378	0.0866246	ENSMUSG00000060445	synaptonemal complex protein 2 [Source:MGI Symbol;Acc:MGI:1933281]
Ell2	1162.45	1.33044	0.109546	12.145	6.0975e-34	6.6303e-33	1293.74	512.675	29.1143	11.5373	ENSMUSG00000001542	elongation factor RNA polymerase II 2 [Source:MGI Symbol;Acc:MGI:2183438]
Susd1	155.575	2.11024	0.17379	12.1425	6.28857e-34	6.83422e-33	238.076	54.6109	5.93328	1.361	ENSMUSG00000038578	sushi domain containing 1 [Source:MGI Symbol;Acc:MGI:3651543]
Pomk	364.873	1.45641	0.119991	12.1377	6.66777e-34	7.24224e-33	615.76	223.342	14.0418	5.09308	ENSMUSG00000037251	protein-O-mannose kinase [Source:MGI Symbol;Acc:MGI:1921903]
Enpp3	112.797	-1.97251	0.162594	-12.1315	7.19283e-34	7.80814e-33	66.225	260.984	1.93187	7.61324	ENSMUSG00000019989	ectonucleotide pyrophosphatase/phosphodiesterase 3 [Source:MGI Symbol;Acc:MGI:2143702]
Rassf4	269.608	1.60274	0.132168	12.1265	7.64377e-34	8.29299e-33	333.624	109.662	4.31845	1.41947	ENSMUSG00000042129	Ras association (RalGDS/AF-6) domain family member 4 [Source:MGI Symbol;Acc:MGI:2386853]
Uty	158.06	2.44452	0.201647	12.1228	7.99988e-34	8.67447e-33	335.014	60.6443	5.26213	0.952551	ENSMUSG00000068457	ubiquitously transcribed tetratricopeptide repeat gene, Y chromosome [Source:MGI Symbol;Acc:MGI:894810]
Mamdc2	972.818	-1.36147	0.112398	-12.113	9.01455e-34	9.76922e-33	818.781	2111.55	20.1426	51.9456	ENSMUSG00000033207	MAM domain containing 2 [Source:MGI Symbol;Acc:MGI:1918988]
Clec1a	82.1979	5.02417	0.414831	12.1114	9.19518e-34	9.95938e-33	153.743	3.90633	3.86319	0.0981568	ENSMUSG00000033082	C-type lectin domain family 1, member a [Source:MGI Symbol;Acc:MGI:2444151]
Pitpnm2	1121.46	-0.84336	0.069641	-12.1101	9.33778e-34	1.01082e-32	1024.89	1840.04	11.4365	20.5326	ENSMUSG00000029406	phosphatidylinositol transfer protein, membrane-associated 2 [Source:MGI Symbol;Acc:MGI:1336192]
Tenc1	2625.14	-0.634661	0.0524103	-12.1095	9.4095e-34	1.01801e-32	2363.15	3669.68	41.2269	64.0204	NA	NA
Gm5150	75.1844	4.96885	0.410394	12.1075	9.63554e-34	1.04188e-32	117.715	3.03115	10.5876	0.272628	ENSMUSG00000078780	predicted gene 5150 [Source:MGI Symbol;Acc:MGI:3779469]
Gnaq	2397.01	1.10842	0.0915576	12.1063	9.78246e-34	1.05717e-32	3001.03	1389.55	43.7409	20.2531	ENSMUSG00000024639	guanine nucleotide binding protein, alpha q polypeptide [Source:MGI Symbol;Acc:MGI:95776]
Parp4	2133.24	1.54677	0.127862	12.0972	1.09308e-33	1.18061e-32	3056.52	1041.87	39.2728	13.3869	ENSMUSG00000054509	poly (ADP-ribose) polymerase family, member 4 [Source:MGI Symbol;Acc:MGI:2685589]
Serpina3m	246.78	3.45915	0.286081	12.0915	1.1713e-33	1.26439e-32	138.06	11.6479	6.83367	0.576548	ENSMUSG00000079012	serine (or cysteine) peptidase inhibitor, clade A, member 3M [Source:MGI Symbol;Acc:MGI:98378]
Mknk2	2675.44	0.852424	0.0705029	12.0906	1.1839e-33	1.27727e-32	3413.5	1889.49	91.3946	50.5899	ENSMUSG00000020190	MAP kinase-interacting serine/threonine kinase 2 [Source:MGI Symbol;Acc:MGI:894279]
Trim26	1026.72	1.36385	0.112809	12.0899	1.1948e-33	1.28832e-32	1231.28	477.324	31.2547	12.1164	ENSMUSG00000024457	tripartite motif-containing 26 [Source:MGI Symbol;Acc:MGI:1337056]
5031414D18Rik	275.539	4.79491	0.396786	12.0844	1.27724e-33	1.37643e-32	126.187	3.77419	3.90876	0.116909	NA	NA
H60b	105.265	4.94119	0.408895	12.0843	1.27918e-33	1.37776e-32	116.778	3.12063	10.0835	0.26946	ENSMUSG00000075297	histocompatibility 60b [Source:MGI Symbol;Acc:MGI:3649078]
BC037034	502.742	1.26508	0.104806	12.0706	1.51006e-33	1.62552e-32	570.535	236.888	18.4017	7.64044	ENSMUSG00000036948	cDNA sequence BC037034 [Source:MGI Symbol;Acc:MGI:2385896]
Tns3	8200.8	0.770689	0.0638989	12.0611	1.69565e-33	1.82429e-32	10542.1	6175.81	115.687	67.7722	ENSMUSG00000020422	tensin 3 [Source:MGI Symbol;Acc:MGI:2443012]
Poldip3	1715.72	0.720479	0.0597496	12.0583	1.75356e-33	1.88554e-32	1766.88	1072.03	44.6572	27.0951	ENSMUSG00000041815	polymerase (DNA-directed), delta interacting protein 3 [Source:MGI Symbol;Acc:MGI:1921076]
Cp	6908.54	1.35056	0.112038	12.0545	1.83544e-33	1.97249e-32	8228.26	3217.87	107.85	42.1776	ENSMUSG00000003617	ceruloplasmin [Source:MGI Symbol;Acc:MGI:88476]
Dusp3	351.49	-1.22026	0.10131	-12.0447	2.06761e-33	2.22076e-32	236.755	553.744	4.62566	10.8189	ENSMUSG00000003518	dual specificity phosphatase 3 (vaccinia virus phosphatase VH1-related) [Source:MGI Symbol;Acc:MGI:1919599]
Cenpj	234.404	1.98527	0.164859	12.0423	2.13061e-33	2.28715e-32	412.411	103.528	7.76208	1.94852	ENSMUSG00000064128	centromere protein J [Source:MGI Symbol;Acc:MGI:2684927]
Tm4sf19	107.258	6.6208	0.549828	12.0416	2.14771e-33	2.30422e-32	172.617	0.893578	11.2767	0.0583755	ENSMUSG00000079625	transmembrane 4 L six family member 19 [Source:MGI Symbol;Acc:MGI:3645933]
Ciapin1	415.041	1.20034	0.0997239	12.0366	2.28073e-33	2.44558e-32	455.639	198.388	8.64704	3.76497	ENSMUSG00000031781	cytokine induced apoptosis inhibitor 1 [Source:MGI Symbol;Acc:MGI:1922083]
Fbrs	1836.59	1.42402	0.118313	12.036	2.29861e-33	2.46338e-32	2073.2	769.792	64.2434	23.854	ENSMUSG00000042423	fibrosin [Source:MGI Symbol;Acc:MGI:104648]
Tfip11	729.592	0.973481	0.080891	12.0345	2.34092e-33	2.50733e-32	803.085	407.205	18.5819	9.42195	ENSMUSG00000029345	tuftelin interacting protein 11 [Source:MGI Symbol;Acc:MGI:1930075]
Stx3	448.198	1.16184	0.0965677	12.0313	2.4324e-33	2.60387e-32	667.55	297.828	11.0031	4.90903	ENSMUSG00000041488	syntaxin 3 [Source:MGI Symbol;Acc:MGI:103077]
Med13	4360.44	1.22797	0.102107	12.0264	2.58207e-33	2.76256e-32	5637.81	2401.67	39.2772	16.7319	ENSMUSG00000034297	mediator complex subunit 13 [Source:MGI Symbol;Acc:MGI:3029632]
Ski	5818.96	0.900563	0.0749137	12.0213	2.74506e-33	2.93531e-32	6470.07	3462.87	97.2194	52.033	ENSMUSG00000029050	ski sarcoma viral oncogene homolog (avian) [Source:MGI Symbol;Acc:MGI:98310]
Efnb1	461.957	-1.21432	0.10112	-12.0087	3.19855e-33	3.41834e-32	327.196	763.16	8.2469	19.2353	ENSMUSG00000031217	ephrin B1 [Source:MGI Symbol;Acc:MGI:102708]
Radil	173.724	-1.80511	0.150329	-12.0077	3.23778e-33	3.45835e-32	123.508	432.965	2.69094	9.43323	ENSMUSG00000029576	Ras association and DIL domains [Source:MGI Symbol;Acc:MGI:2443088]
Avl9	1291.69	0.838541	0.0698388	12.0068	3.27227e-33	3.49326e-32	1420.04	793.778	17.4278	9.74186	ENSMUSG00000029787	AVL9 cell migration associated [Source:MGI Symbol;Acc:MGI:1926187]
Tspan2	514.295	-1.25871	0.104849	-12.0051	3.34238e-33	3.56613e-32	318.899	765.035	6.00344	14.4022	ENSMUSG00000027858	tetraspanin 2 [Source:MGI Symbol;Acc:MGI:1917997]
Grasp	258.234	-1.3674	0.113909	-12.0043	3.37192e-33	3.59566e-32	180.838	469.014	7.37332	19.1232	ENSMUSG00000000531	GRP1 (general receptor for phosphoinositides 1)-associated scaffold protein [Source:MGI Symbol;Acc:MGI:1860303]
Mfsd7a	482.734	1.44014	0.119969	12.0042	3.37597e-33	3.59799e-32	374.544	137.332	12.2633	4.49653	ENSMUSG00000029490	major facilitator superfamily domain containing 7A [Source:MGI Symbol;Acc:MGI:2442629]
1810013L24Rik	1779.14	1.0279	0.0858005	11.9801	4.51635e-33	4.81071e-32	2231.35	1092.47	44.9759	22.0202	ENSMUSG00000022507	RIKEN cDNA 1810013L24 gene [Source:MGI Symbol;Acc:MGI:1916303]
Thra	705.606	-1.02424	0.0855085	-11.9782	4.62142e-33	4.91991e-32	567.625	1154.93	20.7532	42.2259	ENSMUSG00000058756	thyroid hormone receptor alpha [Source:MGI Symbol;Acc:MGI:98742]
Cdkn1c	236.066	-1.4274	0.119181	-11.9768	4.70398e-33	5.00505e-32	154.774	419.493	6.54459	17.7382	ENSMUSG00000037664	cyclin-dependent kinase inhibitor 1C (P57) [Source:MGI Symbol;Acc:MGI:104564]
Smg9	472.462	1.42577	0.119079	11.9733	4.90359e-33	5.21455e-32	618.259	229.88	22.7463	8.45748	ENSMUSG00000002210	smg-9 homolog, nonsense mediated mRNA decay factor (C. elegans) [Source:MGI Symbol;Acc:MGI:1919247]
Zfp622	865.042	1.27439	0.10644	11.9728	4.93393e-33	5.24394e-32	1007.37	415.528	29.512	12.1734	ENSMUSG00000052253	zinc finger protein 622 [Source:MGI Symbol;Acc:MGI:1289282]
Tjp1	1623.19	-0.698888	0.0583793	-11.9715	5.01125e-33	5.32318e-32	1374.53	2232.58	15.8663	25.7708	ENSMUSG00000030516	tight junction protein 1 [Source:MGI Symbol;Acc:MGI:98759]
Nav2	2556.71	-1.23968	0.103564	-11.9702	5.0934e-33	5.40746e-32	2033.51	4811.08	13.8393	32.7426	ENSMUSG00000052512	neuron navigator 2 [Source:MGI Symbol;Acc:MGI:2183691]
Elf2	1692.4	1.40212	0.117217	11.9618	5.63512e-33	5.9793e-32	1937.95	730.595	25.6262	9.66093	ENSMUSG00000037174	E74-like factor 2 [Source:MGI Symbol;Acc:MGI:1916507]
Top2a	666.209	0.93773	0.0784037	11.9603	5.73742e-33	6.0845e-32	772.822	402.731	12.1644	6.3391	ENSMUSG00000020914	topoisomerase (DNA) II alpha [Source:MGI Symbol;Acc:MGI:98790]
Msra	319.096	1.3792	0.115444	11.947	6.7343e-33	7.13777e-32	335.944	129.114	14.242	5.47367	ENSMUSG00000054733	methionine sulfoxide reductase A [Source:MGI Symbol;Acc:MGI:106916]
Bach2	209.764	-1.6563	0.138644	-11.9465	6.77475e-33	7.1767e-32	139.169	440.71	1.3456	4.26114	ENSMUSG00000040270	BTB and CNC homology, basic leucine zipper transcription factor 2 [Source:MGI Symbol;Acc:MGI:894679]
Zfp462	454.701	-1.52665	0.127838	-11.9421	7.14402e-33	7.56372e-32	297.706	860.94	2.32915	6.7357	ENSMUSG00000060206	zinc finger protein 462 [Source:MGI Symbol;Acc:MGI:107690]
Sephs2	847.161	1.42303	0.119185	11.9397	7.3525e-33	7.78019e-32	780.854	290.369	29.4001	10.9327	ENSMUSG00000049091	selenophosphate synthetase 2 [Source:MGI Symbol;Acc:MGI:108388]
Rgs3	554.643	1.08445	0.0908515	11.9365	7.63317e-33	8.07275e-32	601.743	283.056	6.7671	3.1832	ENSMUSG00000059810	regulator of G-protein signaling 3 [Source:MGI Symbol;Acc:MGI:1354734]
Dact2	96.0978	-2.3076	0.193441	-11.9292	8.33323e-33	8.80831e-32	50.451	251.438	1.47486	7.35042	ENSMUSG00000048826	dishevelled-binding antagonist of beta-catenin 2 [Source:MGI Symbol;Acc:MGI:1920347]
Ick	529.479	-1.06017	0.0889295	-11.9215	9.14285e-33	9.65879e-32	407.552	851.946	4.82998	10.0966	ENSMUSG00000009828	intestinal cell kinase [Source:MGI Symbol;Acc:MGI:1934157]
5430416O09Rik	52.3767	-3.22378	0.270498	-11.9179	9.54307e-33	1.00761e-31	14.011	135.583	0.281582	2.72485	NA	NA
Caprin1	2757.18	0.678644	0.0569638	11.9136	1.0056e-32	1.06119e-31	3041.23	1898.69	32.8904	20.534	ENSMUSG00000027184	cell cycle associated protein 1 [Source:MGI Symbol;Acc:MGI:1858234]
Tecpr1	1496.61	1.06626	0.0895339	11.909	1.06253e-32	1.12065e-31	2023.94	965.333	39.9136	19.0371	ENSMUSG00000066621	tectonin beta-propeller repeat containing 1 [Source:MGI Symbol;Acc:MGI:1917631]
Fam126b	532.769	-1.11754	0.0939206	-11.8987	1.20156e-32	1.26659e-31	359.581	779.286	3.39595	7.35971	ENSMUSG00000038174	family with sequence similarity 126, member B [Source:MGI Symbol;Acc:MGI:1098784]
Dock9	2224.16	-0.992634	0.0834632	-11.8931	1.28573e-32	1.35458e-31	2068.05	4117.82	19.1112	38.0535	ENSMUSG00000025558	dedicator of cytokinesis 9 [Source:MGI Symbol;Acc:MGI:106321]
F630111L10Rik	72.4093	2.62638	0.220895	11.8897	1.3388e-32	1.40972e-31	135.379	21.5107	1.51601	0.240884	NA	NA
Dusp6	1431.22	0.773564	0.0651005	11.8826	1.4576e-32	1.53397e-31	1426.18	833.426	41.8713	24.4686	ENSMUSG00000019960	dual specificity phosphatase 6 [Source:MGI Symbol;Acc:MGI:1914853]
Gpatch2l	779.271	1.07417	0.0904593	11.8746	1.60354e-32	1.68664e-31	756.422	359.27	15.8498	7.52799	ENSMUSG00000021254	G patch domain containing 2 like [Source:MGI Symbol;Acc:MGI:1917623]
Med12l	468.105	2.14517	0.180662	11.8739	1.61675e-32	1.69961e-31	560.993	124.864	4.49655	1.00083	ENSMUSG00000056476	mediator complex subunit 12-like [Source:MGI Symbol;Acc:MGI:2139916]
Itgae	67.6095	3.36263	0.283217	11.873	1.63566e-32	1.71855e-31	152.222	14.028	2.73404	0.251956	ENSMUSG00000005947	integrin alpha E, epithelial-associated [Source:MGI Symbol;Acc:MGI:1298377]
Arpc5	1588.44	1.20967	0.101888	11.8725	1.64404e-32	1.72643e-31	1583.48	683.343	68.5457	29.5805	ENSMUSG00000008475	actin related protein 2/3 complex, subunit 5 [Source:MGI Symbol;Acc:MGI:1915021]
Bcam	1574.76	-1.90914	0.160856	-11.8686	1.72318e-32	1.80854e-31	949.181	3594.72	32.3822	122.637	ENSMUSG00000002980	basal cell adhesion molecule [Source:MGI Symbol;Acc:MGI:1929940]
Zfp266	681.248	-1.13742	0.0959887	-11.8496	2.16349e-32	2.26943e-31	545.701	1203.21	7.13103	15.7232	ENSMUSG00000060510	zinc finger protein 266 [Source:MGI Symbol;Acc:MGI:1924769]
Pkd1l2	92.3483	3.63874	0.307135	11.8474	2.22045e-32	2.32791e-31	144.035	10.6728	1.60137	0.11866	ENSMUSG00000034416	polycystic kidney disease 1 like 2 [Source:MGI Symbol;Acc:MGI:2664668]
Sytl2	299.076	-1.70486	0.143939	-11.8443	2.30303e-32	2.41318e-31	190.881	622.399	2.89199	9.42981	ENSMUSG00000030616	synaptotagmin-like 2 [Source:MGI Symbol;Acc:MGI:1933366]
Flnc	849.769	-0.963287	0.0813331	-11.8437	2.31904e-32	2.42863e-31	549.301	1073.07	4.92113	9.61355	ENSMUSG00000068699	filamin C, gamma [Source:MGI Symbol;Acc:MGI:95557]
Trim2	448.222	-1.34677	0.113725	-11.8424	2.35745e-32	2.46753e-31	313.449	801.409	3.126	7.99239	ENSMUSG00000027993	tripartite motif-containing 2 [Source:MGI Symbol;Acc:MGI:1933163]
P2ry6	194.496	1.7916	0.15142	11.832	2.66718e-32	2.79021e-31	272.076	78.2308	11.6547	3.35111	ENSMUSG00000048779	pyrimidinergic receptor P2Y, G-protein coupled, 6 [Source:MGI Symbol;Acc:MGI:2673874]
Tmcc1	770.695	1.29921	0.109822	11.8301	2.72899e-32	2.85331e-31	877.116	355.593	12.5942	5.10583	ENSMUSG00000030126	transmembrane and coiled coil domains 1 [Source:MGI Symbol;Acc:MGI:2442368]
Crtc2	1088.18	1.34108	0.11337	11.8292	2.75805e-32	2.88214e-31	1165.2	458.441	36.3953	14.3195	ENSMUSG00000027936	CREB regulated transcription coactivator 2 [Source:MGI Symbol;Acc:MGI:1921593]
Nfkb1	2737.59	1.09013	0.0921992	11.8236	2.94775e-32	3.0787e-31	3050.51	1430.2	60.8303	28.5196	ENSMUSG00000028163	nuclear factor of kappa light polypeptide gene enhancer in B cells 1, p105 [Source:MGI Symbol;Acc:MGI:97312]
Socs2	1021.53	-0.83062	0.0702662	-11.821	3.03874e-32	3.17202e-31	677.452	1204.05	20.6191	36.6469	ENSMUSG00000020027	suppressor of cytokine signaling 2 [Source:MGI Symbol;Acc:MGI:1201787]
AI661453	550.718	-1.16015	0.0981489	-11.8203	3.06531e-32	3.19803e-31	375.469	841.995	6.12728	13.7405	ENSMUSG00000034382	expressed sequence AI661453 [Source:MGI Symbol;Acc:MGI:2146908]
Crk	1708.08	0.724227	0.0613032	11.8138	3.31072e-32	3.4522e-31	2041.57	1236.57	27.9181	16.9099	ENSMUSG00000017776	v-crk avian sarcoma virus CT10 oncogene homolog [Source:MGI Symbol;Acc:MGI:88508]
Arpc3	828.096	1.07845	0.0913254	11.8089	3.51294e-32	3.66108e-31	798.733	378.18	77.3463	36.6215	ENSMUSG00000029465	actin related protein 2/3 complex, subunit 3 [Source:MGI Symbol;Acc:MGI:1928375]
Tc2n	454.806	-1.30569	0.110636	-11.8017	3.82548e-32	3.98465e-31	315.415	780.702	4.26565	10.5581	ENSMUSG00000021187	tandem C2 domains, nuclear [Source:MGI Symbol;Acc:MGI:1921663]
Foxj1	3019.56	0.702886	0.0595619	11.8009	3.86046e-32	4.01891e-31	3140.52	1929.42	100.035	61.458	ENSMUSG00000034227	forkhead box J1 [Source:MGI Symbol;Acc:MGI:1347474]
Il10	87.9967	3.6673	0.310948	11.7939	4.19618e-32	4.36607e-31	103.137	7.43843	6.4849	0.467705	ENSMUSG00000016529	interleukin 10 [Source:MGI Symbol;Acc:MGI:96537]
Il21r	91.3418	2.87834	0.244144	11.7895	4.4192e-32	4.59564e-31	154.644	20.1041	4.87109	0.633254	ENSMUSG00000030745	interleukin 21 receptor [Source:MGI Symbol;Acc:MGI:1890475]
Synj1	1566.18	1.09736	0.0931057	11.7862	4.5988e-32	4.77983e-31	1631.66	760.942	18.5347	8.64384	ENSMUSG00000022973	synaptojanin 1 [Source:MGI Symbol;Acc:MGI:1354961]
Stfa2l1	509.232	5.84978	0.496605	11.7795	4.97593e-32	5.16902e-31	133.813	1.31507	26.5419	0.260845	ENSMUSG00000059657	stefin A2 like 1 [Source:MGI Symbol;Acc:MGI:3524944]
Oser1	244.077	1.54208	0.130954	11.7757	5.20854e-32	5.40774e-31	288.346	98.2943	15.1589	5.16751	ENSMUSG00000035399	oxidative stress responsive serine rich 1 [Source:MGI Symbol;Acc:MGI:1913930]
Gata6	656.116	-0.997583	0.0847226	-11.7747	5.26994e-32	5.46855e-31	491.743	983.631	12.6426	25.289	ENSMUSG00000005836	GATA binding protein 6 [Source:MGI Symbol;Acc:MGI:107516]
Mtm1	575.313	1.50336	0.127773	11.7658	5.8537e-32	6.07105e-31	550.07	192.937	11.6689	4.09286	ENSMUSG00000031337	X-linked myotubular myopathy gene 1 [Source:MGI Symbol;Acc:MGI:1099452]
Gm6548	389.435	1.78363	0.151623	11.7635	6.01572e-32	6.23574e-31	514.442	148.375	20.7081	5.97261	ENSMUSG00000091549	predicted gene 6548 [Source:MGI Symbol;Acc:MGI:3644071]
Gsdmcl-ps	76.5221	2.60184	0.22127	11.7586	6.37456e-32	6.60415e-31	141.948	22.9843	6.03955	0.977929	ENSMUSG00000100127	gasdermin C-like, pseudogene [Source:MGI Symbol;Acc:MGI:1921710]
Zdhhc5	1489.99	0.75128	0.0638921	11.7586	6.37976e-32	6.60599e-31	1593.07	946.987	27.5987	16.4059	ENSMUSG00000034075	zinc finger, DHHC domain containing 5 [Source:MGI Symbol;Acc:MGI:1923573]
Mrgpra2b	145.018	5.72668	0.487062	11.7576	6.45417e-32	6.67946e-31	127.199	1.48401	8.28988	0.0967162	ENSMUSG00000096719	MAS-related GPR, member A2B [Source:MGI Symbol;Acc:MGI:3033098]
5830432E09Rik	86.3772	3.68287	0.313456	11.7492	7.12681e-32	7.37162e-31	108.836	7.82059	5.98215	0.429856	ENSMUSG00000097471	RIKEN cDNA 5830432E09 gene [Source:MGI Symbol;Acc:MGI:1915015]
Emp2	1720.46	-1.60976	0.137034	-11.7472	7.30244e-32	7.54925e-31	1023.7	3141.08	24.437	74.9816	ENSMUSG00000022505	epithelial membrane protein 2 [Source:MGI Symbol;Acc:MGI:1098726]
Fhdc1	782.264	-0.813513	0.0693372	-11.7327	8.66417e-32	8.9522e-31	807.018	1420.22	10.9122	19.2038	ENSMUSG00000041842	FH2 domain containing 1 [Source:MGI Symbol;Acc:MGI:2684972]
Igf1r	5149.51	1.07369	0.0915371	11.7296	8.99256e-32	9.28654e-31	6405.28	3038.81	43.9125	20.8331	ENSMUSG00000005533	insulin-like growth factor I receptor [Source:MGI Symbol;Acc:MGI:96433]
Syne1	9620.41	1.77653	0.151489	11.7272	9.2484e-32	9.54563e-31	11406.1	3307.57	51.7165	14.9968	ENSMUSG00000096054	spectrin repeat containing, nuclear envelope 1 [Source:MGI Symbol;Acc:MGI:1927152]
Bmp2k	1302.13	0.728221	0.0620974	11.7271	9.25862e-32	9.55107e-31	1355.5	817.253	16.9473	10.2178	ENSMUSG00000034663	BMP2 inducible kinase [Source:MGI Symbol;Acc:MGI:2155456]
Nacc2	472.06	-1.06587	0.0909343	-11.7214	9.90517e-32	1.02126e-30	356.078	746.932	4.16764	8.74229	ENSMUSG00000026932	nucleus accumbens associated 2, BEN and BTB (POZ) domain containing [Source:MGI Symbol;Acc:MGI:1915241]
Myof	3190.86	-0.563267	0.0480682	-11.7181	1.02972e-31	1.06111e-30	2512.76	3716.24	29.0867	43.0176	ENSMUSG00000048612	myoferlin [Source:MGI Symbol;Acc:MGI:1919192]
Ebf2	89.4092	-2.04109	0.174259	-11.713	1.0936e-31	1.12633e-30	56.8909	235.851	0.844489	3.50098	ENSMUSG00000022053	early B cell factor 2 [Source:MGI Symbol;Acc:MGI:894332]
Mal	229.926	-2.27777	0.194484	-11.7119	1.10799e-31	1.14055e-30	100.218	494.902	2.96242	14.6292	ENSMUSG00000027375	myelin and lymphocyte protein, T cell differentiation protein [Source:MGI Symbol;Acc:MGI:892970]
Slc25a25	688.678	-0.942124	0.0804479	-11.711	1.11969e-31	1.15198e-30	444.401	856.092	8.61089	16.588	ENSMUSG00000026819	solute carrier family 25 (mitochondrial carrier, phosphate carrier), member 25 [Source:MGI Symbol;Acc:MGI:1915913]
Lcn2	5879.14	2.08469	0.178017	11.7106	1.12484e-31	1.15666e-30	5802.72	1353.63	558.62	130.313	ENSMUSG00000026822	lipocalin 2 [Source:MGI Symbol;Acc:MGI:96757]
Sesn3	275.378	-1.1509	0.098284	-11.71	1.13341e-31	1.16485e-30	220.893	490.798	8.40552	18.676	ENSMUSG00000032009	sestrin 3 [Source:MGI Symbol;Acc:MGI:1922997]
Dlc1	2079.71	-0.860751	0.0735727	-11.6993	1.28456e-31	1.3195e-30	1574.2	2862.37	15.253	27.7344	ENSMUSG00000031523	deleted in liver cancer 1 [Source:MGI Symbol;Acc:MGI:1354949]
Tacc2	838.374	-0.869275	0.0743068	-11.6985	1.29785e-31	1.33243e-30	717.444	1309.15	6.17746	11.2723	ENSMUSG00000030852	transforming, acidic coiled-coil containing protein 2 [Source:MGI Symbol;Acc:MGI:1928899]
Pmvk	217.359	-1.54399	0.132	-11.6969	1.32171e-31	1.35622e-30	100.484	295.544	5.47905	16.115	ENSMUSG00000027952	phosphomevalonate kinase [Source:MGI Symbol;Acc:MGI:1915853]
Clec3b	1570.9	-1.65847	0.141867	-11.6903	1.42872e-31	1.46524e-30	1201.45	3814.35	99.4556	315.749	ENSMUSG00000025784	C-type lectin domain family 3, member b [Source:MGI Symbol;Acc:MGI:104540]
Rufy4	69.0075	4.80752	0.411278	11.6892	1.44717e-31	1.48258e-30	113.607	3.49738	3.9936	0.122943	ENSMUSG00000061815	RUN and FYVE domain containing 4 [Source:MGI Symbol;Acc:MGI:3588214]
Amotl1	871.349	-1.05759	0.0904754	-11.6892	1.447e-31	1.48258e-30	660.648	1377.47	6.06151	12.6384	ENSMUSG00000013076	angiomotin-like 1 [Source:MGI Symbol;Acc:MGI:1922973]
Pof1b	189.24	-1.64296	0.140656	-11.6806	1.60079e-31	1.63909e-30	107.627	339.841	2.27199	7.17398	ENSMUSG00000034607	premature ovarian failure 1B [Source:MGI Symbol;Acc:MGI:1916943]
Ggct	116.964	2.53279	0.216925	11.6758	1.6938e-31	1.7334e-30	158.071	26.8822	9.53034	1.62077	ENSMUSG00000002797	gamma-glutamyl cyclotransferase [Source:MGI Symbol;Acc:MGI:95700]
Kdm3a	1606.79	1.26195	0.108167	11.6667	1.88564e-31	1.92871e-30	1772.41	736.83	29.4806	12.2557	ENSMUSG00000053470	lysine (K)-specific demethylase 3A [Source:MGI Symbol;Acc:MGI:98847]
Tom1	359.683	1.1838	0.101477	11.6657	1.90872e-31	1.95128e-30	524.954	230.536	18.2815	8.0284	ENSMUSG00000042870	target of myb1 trafficking protein [Source:MGI Symbol;Acc:MGI:1338026]
Pias4	389.369	1.35151	0.115864	11.6646	1.93197e-31	1.97401e-30	551.243	215.206	27.1382	10.5948	ENSMUSG00000004934	protein inhibitor of activated STAT 4 [Source:MGI Symbol;Acc:MGI:2136940]
Axin2	412.945	-1.16398	0.0997966	-11.6635	1.95839e-31	1.99994e-30	324.973	729.587	6.26722	14.0704	ENSMUSG00000000142	axin 2 [Source:MGI Symbol;Acc:MGI:1270862]
Erbb2	882.377	-0.842121	0.0722606	-11.6539	2.1909e-31	2.2362e-30	758.874	1363.81	12.4683	22.4074	ENSMUSG00000062312	erb-b2 receptor tyrosine kinase 2 [Source:MGI Symbol;Acc:MGI:95410]
Mafk	1730.63	0.853802	0.0732636	11.6538	2.19382e-31	2.23799e-30	1871.12	1034.47	54.3898	30.07	ENSMUSG00000018143	v-maf musculoaponeurotic fibrosarcoma oncogene family, protein K (avian) [Source:MGI Symbol;Acc:MGI:99951]
Klf15	250.168	-1.44191	0.12375	-11.6518	2.24766e-31	2.29171e-30	138.78	379.918	4.96785	13.5997	ENSMUSG00000030087	Kruppel-like factor 15 [Source:MGI Symbol;Acc:MGI:1929988]
AU019990	125.444	5.72087	0.490995	11.6516	2.25264e-31	2.29557e-30	124.748	1.45767	4.10745	0.0479951	ENSMUSG00000074783	expressed sequence AU019990 [Source:MGI Symbol;Acc:MGI:3034641]
Apobec3	1648.53	1.36326	0.117026	11.6492	2.31728e-31	2.3602e-30	1524.97	590.078	50.9256	19.7054	ENSMUSG00000009585	apolipoprotein B mRNA editing enzyme, catalytic polypeptide 3 [Source:MGI Symbol;Acc:MGI:1933111]
Arpp21	56.232	-7.09705	0.609243	-11.649	2.32261e-31	2.36438e-30	1.1166	213.723	0.00854779	1.63609	ENSMUSG00000032503	cyclic AMP-regulated phosphoprotein, 21 [Source:MGI Symbol;Acc:MGI:107562]
H2-DMb1	239.12	-1.61222	0.138411	-11.6481	2.34691e-31	2.38786e-30	96.6096	298.228	6.17859	19.0729	ENSMUSG00000079547	histocompatibility 2, class II, locus Mb1 [Source:MGI Symbol;Acc:MGI:95922]
Abca6	278.685	-1.26225	0.108378	-11.6467	2.38418e-31	2.4245e-30	221.54	531.931	3.18101	7.63782	ENSMUSG00000044749	ATP-binding cassette, sub-family A (ABC1), member 6 [Source:MGI Symbol;Acc:MGI:1923434]
Ttc28	927.307	-1.03209	0.0886957	-11.6363	2.69424e-31	2.73836e-30	757.979	1553.42	5.82418	11.9362	ENSMUSG00000033209	tetratricopeptide repeat domain 28 [Source:MGI Symbol;Acc:MGI:2140873]
Rprm	53.7931	-3.09259	0.266188	-11.618	3.33687e-31	3.38974e-30	17.9387	156.065	1.00895	8.77783	ENSMUSG00000075334	reprimo, TP53 dependent G2 arrest mediator candidate [Source:MGI Symbol;Acc:MGI:1915124]
Arid3b	453.253	2.06159	0.177467	11.6168	3.3872e-31	3.43905e-30	571.367	135.019	12.3764	2.92467	ENSMUSG00000004661	AT rich interactive domain 3B (BRIGHT-like) [Source:MGI Symbol;Acc:MGI:1930768]
Ceacam1	1136.01	0.905093	0.0779282	11.6144	3.48057e-31	3.53199e-30	721.929	384.555	15.868	8.4525	ENSMUSG00000074272	carcinoembryonic antigen-related cell adhesion molecule 1 [Source:MGI Symbol;Acc:MGI:1347245]
Dpep1	1290.43	-1.82578	0.157514	-11.5912	4.56548e-31	4.6305e-30	501.577	1792.58	18.3548	65.5979	ENSMUSG00000019278	dipeptidase 1 [Source:MGI Symbol;Acc:MGI:94917]
Amer2	105.201	5.25413	0.45333	11.5901	4.62673e-31	4.69015e-30	123.327	2.42232	3.72601	0.073184	ENSMUSG00000021986	APC membrane recruitment 2 [Source:MGI Symbol;Acc:MGI:1919375]
Ch25h	250.84	1.99077	0.171797	11.5879	4.74369e-31	4.80619e-30	153.027	38.0556	9.2945	2.3114	ENSMUSG00000050370	cholesterol 25-hydroxylase [Source:MGI Symbol;Acc:MGI:1333869]
Zdhhc8	530.395	-0.964949	0.0833102	-11.5826	5.04888e-31	5.11272e-30	459.408	898.47	7.74965	15.1561	ENSMUSG00000060166	zinc finger, DHHC domain containing 8 [Source:MGI Symbol;Acc:MGI:1338012]
Tox4	1030.47	0.819343	0.0707459	11.5815	5.11422e-31	5.17617e-30	1023.27	578.794	18.8488	10.6615	ENSMUSG00000016831	TOX high mobility group box family member 4 [Source:MGI Symbol;Acc:MGI:1915389]
Slc6a6	5577.73	0.684384	0.0591036	11.5794	5.24092e-31	5.30162e-30	5566.32	3462.16	74.0948	46.0857	ENSMUSG00000030096	solute carrier family 6 (neurotransmitter transporter, taurine), member 6 [Source:MGI Symbol;Acc:MGI:98488]
Sntb1	267.036	-1.22152	0.105514	-11.5769	5.39926e-31	5.45894e-30	226.545	528.367	8.64059	20.1523	ENSMUSG00000060429	syntrophin, basic 1 [Source:MGI Symbol;Acc:MGI:101781]
Mb21d1	78.1836	3.02355	0.261201	11.5755	5.48222e-31	5.53991e-30	117.559	13.7407	2.41341	0.282088	NA	NA
Celsr1	2947.26	-0.742238	0.0641569	-11.5691	5.90927e-31	5.96833e-30	2613.87	4376.8	19.4248	32.5258	ENSMUSG00000016028	cadherin, EGF LAG seven-pass G-type receptor 1 [Source:MGI Symbol;Acc:MGI:1100883]
Nhlrc3	255.118	1.67154	0.144553	11.5635	6.30521e-31	6.3649e-30	362.144	112.719	19.0629	5.93342	ENSMUSG00000042997	NHL repeat containing 3 [Source:MGI Symbol;Acc:MGI:2444520]
Abi3bp	1327.58	-0.687031	0.0594226	-11.5618	6.43572e-31	6.49325e-30	1399.72	2253.38	24.239	39.0218	ENSMUSG00000035258	ABI gene family, member 3 (NESH) binding protein [Source:MGI Symbol;Acc:MGI:2444583]
Baiap2l1	740.95	-0.89403	0.07733	-11.5612	6.47768e-31	6.53216e-30	634.052	1176.89	16.0303	29.7546	ENSMUSG00000038859	BAI1-associated protein 2-like 1 [Source:MGI Symbol;Acc:MGI:1914148]
Smad7	1662.49	0.955772	0.0827198	11.5543	7.01945e-31	7.0748e-30	2046.32	1053.73	37.8378	19.4842	ENSMUSG00000025880	SMAD family member 7 [Source:MGI Symbol;Acc:MGI:1100518]
S1pr3	862.662	1.02307	0.0885461	11.5541	7.0355e-31	7.08728e-30	852.398	418.585	15.6103	7.6657	ENSMUSG00000067586	sphingosine-1-phosphate receptor 3 [Source:MGI Symbol;Acc:MGI:1339365]
Rab27a	787.75	-0.87929	0.0761558	-11.5459	7.74031e-31	7.7932e-30	558.943	1029.64	15.4489	28.4587	ENSMUSG00000032202	RAB27A, member RAS oncogene family [Source:MGI Symbol;Acc:MGI:1861441]
Comtd1	164.985	1.86376	0.161535	11.5378	8.50476e-31	8.55842e-30	227.257	61.8072	8.32741	2.26481	ENSMUSG00000021773	catechol-O-methyltransferase domain containing 1 [Source:MGI Symbol;Acc:MGI:1916406]
Gm17359	63.4258	4.45356	0.386463	11.5239	9.99997e-31	1.00578e-29	113.592	4.68617	12.005	0.495257	ENSMUSG00000091685	predicted gene, 17359 [Source:MGI Symbol;Acc:MGI:4936993]
Oaz2	693.769	-1.17348	0.101932	-11.5124	1.14227e-30	1.14827e-29	485.308	1097.77	21.6118	48.886	ENSMUSG00000040652	ornithine decarboxylase antizyme 2 [Source:MGI Symbol;Acc:MGI:109492]
Tmem86a	251.365	2.00231	0.174049	11.5043	1.25562e-30	1.26157e-29	355.803	88.1542	16.3135	4.04186	ENSMUSG00000010307	transmembrane protein 86A [Source:MGI Symbol;Acc:MGI:1915143]
Atp2a3	1043.17	-1.09074	0.0948398	-11.5009	1.30603e-30	1.31153e-29	772.821	1651.4	13.7781	29.4416	ENSMUSG00000020788	ATPase, Ca++ transporting, ubiquitous [Source:MGI Symbol;Acc:MGI:1194503]
Rasef	366.722	-1.1098	0.0965058	-11.4999	1.32121e-30	1.32609e-29	273.504	592.36	4.33328	9.38508	ENSMUSG00000043003	RAS and EF hand domain containing [Source:MGI Symbol;Acc:MGI:2448565]
Dgkh	575.99	1.72383	0.14993	11.4976	1.35658e-30	1.36089e-29	687.077	206.66	11.2887	3.39542	ENSMUSG00000034731	diacylglycerol kinase, eta [Source:MGI Symbol;Acc:MGI:2444188]
Ston1	275.465	-1.34816	0.117276	-11.4957	1.38704e-30	1.39072e-29	154.701	396.611	4.25868	10.9181	ENSMUSG00000033855	stonin 1 [Source:MGI Symbol;Acc:MGI:1924307]
Usf1	650.687	1.04848	0.0912532	11.4898	1.48519e-30	1.48835e-29	720.843	347.313	32.5061	15.6619	ENSMUSG00000026641	upstream transcription factor 1 [Source:MGI Symbol;Acc:MGI:99542]
Kank3	637.474	-1.03396	0.0900179	-11.4862	1.54848e-30	1.55097e-29	442.636	905.798	13.7995	28.239	ENSMUSG00000042099	KN motif and ankyrin repeat domains 3 [Source:MGI Symbol;Acc:MGI:1098615]
Anln	302.438	1.35956	0.118411	11.4817	1.63126e-30	1.63304e-29	357.724	138.787	5.41879	2.10234	ENSMUSG00000036777	anillin, actin binding protein [Source:MGI Symbol;Acc:MGI:1920174]
Oplah	609.305	-0.894394	0.077902	-11.481	1.64338e-30	1.64432e-29	504.514	937.747	10.4356	19.3967	ENSMUSG00000022562	5-oxoprolinase (ATP-hydrolysing) [Source:MGI Symbol;Acc:MGI:1922725]
Zbtb10	365.599	-1.16003	0.10104	-11.4809	1.6452e-30	1.64528e-29	248.42	558.624	2.73893	6.15905	ENSMUSG00000069114	zinc finger and BTB domain containing 10 [Source:MGI Symbol;Acc:MGI:2139883]
Veph1	49.1984	-2.80517	0.244392	-11.4782	1.69777e-30	1.69698e-29	20.1838	141.957	0.257726	1.81265	ENSMUSG00000027831	ventricular zone expressed PH domain-containing 1 [Source:MGI Symbol;Acc:MGI:1920039]
H2-T10	192.422	2.17305	0.189336	11.4772	1.71736e-30	1.71567e-29	166.883	36.8447	4.73039	1.04438	ENSMUSG00000079491	histocompatibility 2, T region locus 10 [Source:MGI Symbol;Acc:MGI:95942]
Gm19345	66.3622	5.6019	0.48836	11.4709	1.84832e-30	1.84554e-29	125.628	1.86076	10.3369	0.153107	ENSMUSG00000092216	predicted gene, 19345 [Source:MGI Symbol;Acc:MGI:5011530]
Arap1	5238.52	1.24545	0.108635	11.4646	1.98718e-30	1.98317e-29	6442.4	2710.91	83.2596	35.035	ENSMUSG00000032812	ArfGAP with RhoGAP domain, ankyrin repeat and PH domain 1 [Source:MGI Symbol;Acc:MGI:1916960]
Arhgdia	3722.64	0.647866	0.056519	11.4628	2.02864e-30	2.0235e-29	3866.15	2467.59	116.207	74.1696	ENSMUSG00000025132	Rho GDP dissociation inhibitor (GDI) alpha [Source:MGI Symbol;Acc:MGI:2178103]
Slc38a4	139.644	-2.02273	0.17652	-11.4589	2.12138e-30	2.11492e-29	72.2919	298.936	1.50977	6.24307	ENSMUSG00000022464	solute carrier family 38, member 4 [Source:MGI Symbol;Acc:MGI:1916604]
BC049352	77.7672	3.97526	0.346934	11.4583	2.13746e-30	2.12984e-29	111.306	6.81536	5.44381	0.333328	ENSMUSG00000091996	cDNA sequence BC049352 [Source:MGI Symbol;Acc:MGI:3040681]
Stip1	844.211	0.812809	0.070943	11.4572	2.16337e-30	2.15455e-29	1039.68	590.886	39.2894	22.3294	ENSMUSG00000024966	stress-induced phosphoprotein 1 [Source:MGI Symbol;Acc:MGI:109130]
Adssl1	719.315	0.92293	0.080566	11.4556	2.20494e-30	2.19482e-29	694.994	366.169	31.8654	16.7888	ENSMUSG00000011148	adenylosuccinate synthetase like 1 [Source:MGI Symbol;Acc:MGI:87947]
Sec22c	401.774	1.43477	0.125333	11.4477	2.416e-30	2.40367e-29	626.269	230.301	8.89286	3.27021	ENSMUSG00000061536	SEC22 homolog C, vesicle trafficking protein [Source:MGI Symbol;Acc:MGI:2447871]
Atp7a	1274.33	0.96211	0.0841643	11.4313	2.916e-30	2.89962e-29	1398	716.566	14.0034	7.17765	ENSMUSG00000033792	ATPase, Cu++ transporting, alpha polypeptide [Source:MGI Symbol;Acc:MGI:99400]
Stard13	1226.5	-0.901032	0.0788383	-11.4289	3.0002e-30	2.98181e-29	989.038	1848.84	14.4053	26.9282	ENSMUSG00000016128	StAR-related lipid transfer (START) domain containing 13 [Source:MGI Symbol;Acc:MGI:2385331]
Ffar2	73.6208	4.203	0.367858	11.4256	3.11452e-30	3.09384e-29	96.0939	4.65984	2.79227	0.135404	ENSMUSG00000051314	free fatty acid receptor 2 [Source:MGI Symbol;Acc:MGI:2441731]
Fbxw2	916.989	1.02426	0.0896665	11.423	3.2084e-30	3.18546e-29	1004.35	493.227	14.4743	7.10817	ENSMUSG00000035949	F-box and WD-40 domain protein 2 [Source:MGI Symbol;Acc:MGI:1353435]
4833419F23Rik	105.731	2.60523	0.228219	11.4155	3.49881e-30	3.47201e-29	126.07	20.3245	11.7508	1.89442	ENSMUSG00000117401	RIKEN cDNA 4833419F23 gene [Source:NCBI gene;Acc:73915]
Hr	306.131	-1.19694	0.104908	-11.4095	3.74919e-30	3.71855e-29	291.042	669.153	4.35566	10.0144	ENSMUSG00000022096	lysine demethylase and nuclear receptor corepressor [Source:MGI Symbol;Acc:MGI:96223]
Lrrk2	2816.56	-0.920401	0.0807135	-11.4033	4.025e-30	3.99006e-29	2292.6	4341.74	22.875	43.3209	ENSMUSG00000036273	leucine-rich repeat kinase 2 [Source:MGI Symbol;Acc:MGI:1913975]
Cachd1	631.88	-0.84956	0.0745199	-11.4004	4.16031e-30	4.12209e-29	550.771	994.249	9.10931	16.4441	ENSMUSG00000028532	cache domain containing 1 [Source:MGI Symbol;Acc:MGI:2444177]
Tbata	62.464	-2.78862	0.244662	-11.3979	4.28561e-30	4.24405e-29	25.274	180.608	1.02591	7.33121	ENSMUSG00000020096	thymus, brain and testes associated [Source:MGI Symbol;Acc:MGI:1923820]
Rab11fip3	660.36	-0.946095	0.0830247	-11.3953	4.41124e-30	4.36623e-29	569.287	1098.66	9.01084	17.3899	ENSMUSG00000037098	RAB11 family interacting protein 3 (class II) [Source:MGI Symbol;Acc:MGI:2444431]
Ctsf	141.988	-2.00854	0.176309	-11.3922	4.57535e-30	4.52634e-29	75.5747	306.806	3.14227	12.7565	ENSMUSG00000083282	cathepsin F [Source:MGI Symbol;Acc:MGI:1861434]
Osbpl5	978.676	-0.904397	0.0794859	-11.3781	5.37759e-30	5.31726e-29	806.288	1511.78	16.2081	30.39	ENSMUSG00000037606	oxysterol binding protein-like 5 [Source:MGI Symbol;Acc:MGI:1930265]
Sgk3	295.146	1.36929	0.12041	11.3719	5.77186e-30	5.70418e-29	343.919	132.886	5.0252	1.94167	ENSMUSG00000025915	serum/glucocorticoid regulated kinase 3 [Source:MGI Symbol;Acc:MGI:2182368]
Map2k1	1055.74	0.880804	0.0774732	11.3691	5.95693e-30	5.88407e-29	1111.76	603.609	38.2467	20.7652	ENSMUSG00000004936	mitogen-activated protein kinase kinase 1 [Source:MGI Symbol;Acc:MGI:1346866]
Rnf43	182.165	-1.47258	0.129533	-11.3684	6.00987e-30	5.93333e-29	141.768	394.91	2.70044	7.52235	ENSMUSG00000034177	ring finger protein 43 [Source:MGI Symbol;Acc:MGI:2442609]
Igfbp6	1167.85	-1.44599	0.127231	-11.365	6.24357e-30	6.16089e-29	956.003	2615.67	60.9032	166.634	ENSMUSG00000023046	insulin-like growth factor binding protein 6 [Source:MGI Symbol;Acc:MGI:96441]
Chrnb1	229.095	-1.35542	0.119304	-11.3611	6.5347e-30	6.44488e-29	165.984	424.927	6.34255	16.2372	ENSMUSG00000041189	cholinergic receptor, nicotinic, beta polypeptide 1 (muscle) [Source:MGI Symbol;Acc:MGI:87890]
Fam210a	537.536	-0.95909	0.0844699	-11.3542	7.0665e-30	6.96581e-29	437.882	850.81	3.72502	7.23775	ENSMUSG00000038121	family with sequence similarity 210, member A [Source:MGI Symbol;Acc:MGI:1914000]
Ankrd66	162.085	1.66402	0.14658	11.3523	7.22119e-30	7.11466e-29	265.763	83.3024	16.5206	5.17832	ENSMUSG00000096140	ankyrin repeat domain 66 [Source:MGI Symbol;Acc:MGI:1925106]
Mob3c	445.729	1.24096	0.109354	11.3481	7.58084e-30	7.4652e-29	495.255	208.552	14.1113	5.94229	ENSMUSG00000028709	MOB kinase activator 3C [Source:MGI Symbol;Acc:MGI:2140623]
Tmem164	2544.66	-0.585666	0.051616	-11.3466	7.71093e-30	7.58943e-29	2360.88	3544.12	29.3785	44.1025	ENSMUSG00000047045	transmembrane protein 164 [Source:MGI Symbol;Acc:MGI:2148020]
Opcml	84.4441	-1.99907	0.176296	-11.3393	8.383e-30	8.2467e-29	56.5048	227.663	0.774368	3.12	ENSMUSG00000062257	opioid binding protein/cell adhesion molecule-like [Source:MGI Symbol;Acc:MGI:97397]
Cdk17	838.824	1.3432	0.118501	11.3349	8.81458e-30	8.66684e-29	1029.81	404.377	23.2131	9.11509	ENSMUSG00000020015	cyclin-dependent kinase 17 [Source:MGI Symbol;Acc:MGI:97517]
Arhgef16	405.12	-1.24213	0.109618	-11.3315	9.16638e-30	9.00816e-29	291.535	691.028	8.81118	20.8852	ENSMUSG00000029032	Rho guanine nucleotide exchange factor (GEF) 16 [Source:MGI Symbol;Acc:MGI:2446219]
Orm2	114.85	2.51071	0.221625	11.3287	9.46481e-30	9.29671e-29	155.394	26.6611	16.4864	2.82859	ENSMUSG00000061540	orosomucoid 2 [Source:MGI Symbol;Acc:MGI:97444]
Etv6	1094.9	1.17766	0.104063	11.3168	1.08343e-29	1.06364e-28	1049.84	462.918	15.5894	6.87405	ENSMUSG00000030199	ets variant 6 [Source:MGI Symbol;Acc:MGI:109336]
Trpv6	84.4842	-2.51577	0.222395	-11.3121	1.14267e-29	1.12123e-28	36.401	210.935	1.02088	5.91577	ENSMUSG00000029868	transient receptor potential cation channel, subfamily V, member 6 [Source:MGI Symbol;Acc:MGI:1927259]
Ifitm3	3754.98	1.62442	0.143749	11.3004	1.30636e-29	1.2812e-28	3575.08	1153.63	453.048	146.192	ENSMUSG00000025492	interferon induced transmembrane protein 3 [Source:MGI Symbol;Acc:MGI:1913391]
Mgea5	3819.21	1.08794	0.0962816	11.2995	1.3194e-29	1.29333e-28	4247.32	1994.67	72.7075	34.1455	ENSMUSG00000025220	meningioma expressed antigen 5 (hyaluronidase) [Source:MGI Symbol;Acc:MGI:1932139]
Jmjd1c	5645.33	1.5772	0.139589	11.2989	1.32841e-29	1.30151e-28	6435.82	2145.99	59.0691	19.6963	ENSMUSG00000037876	jumonji domain containing 1C [Source:MGI Symbol;Acc:MGI:1918614]
AI464131	282.7	-1.40949	0.124793	-11.2946	1.395e-29	1.36605e-28	225.03	602.13	4.42606	11.8431	ENSMUSG00000046312	expressed sequence AI464131 [Source:MGI Symbol;Acc:MGI:2140300]
Epb4.1l1	712.767	-0.806846	0.0714614	-11.2907	1.45948e-29	1.42847e-28	645.266	1130.75	7.60985	13.3353	NA	NA
Rbms1	2602.57	0.932693	0.082611	11.2902	1.46747e-29	1.43556e-28	2763.09	1445.54	74.2221	38.8301	ENSMUSG00000026970	RNA binding motif, single stranded interacting protein 1 [Source:MGI Symbol;Acc:MGI:1861774]
Tbl1xr1	2552.86	0.807766	0.0715627	11.2875	1.51217e-29	1.47854e-28	2298.53	1311.57	23.2249	13.2524	ENSMUSG00000027630	transducin (beta)-like 1X-linked receptor 1 [Source:MGI Symbol;Acc:MGI:2441730]
Prnp	1373.17	-1.47989	0.131125	-11.2861	1.53664e-29	1.5017e-28	731.296	2050.95	16.0911	45.1281	ENSMUSG00000079037	prion protein [Source:MGI Symbol;Acc:MGI:97769]
Gm11696	149.815	1.80262	0.159755	11.2837	1.58001e-29	1.54331e-28	231.951	65.972	6.88865	1.95929	ENSMUSG00000056687	predicted gene 11696 [Source:MGI Symbol;Acc:MGI:3701776]
Tex15	186.016	-1.48004	0.131213	-11.2797	1.65278e-29	1.61357e-28	140.644	391.519	1.37361	3.82378	ENSMUSG00000009628	testis expressed gene 15 [Source:MGI Symbol;Acc:MGI:1934816]
Gstt3	266.902	-1.58574	0.140603	-11.2782	1.68207e-29	1.64133e-28	186.474	562.723	8.17548	24.6712	ENSMUSG00000001665	glutathione S-transferase, theta 3 [Source:MGI Symbol;Acc:MGI:2143526]
Mnt	1107.06	0.967428	0.0858164	11.2732	1.77912e-29	1.73516e-28	1153.76	589.854	20.6592	10.5619	ENSMUSG00000000282	max binding protein [Source:MGI Symbol;Acc:MGI:109150]
Picalm	7254.6	1.24832	0.110826	11.2639	1.97909e-29	1.92921e-28	5972.4	2507.64	117.498	49.334	ENSMUSG00000039361	phosphatidylinositol binding clathrin assembly protein [Source:MGI Symbol;Acc:MGI:2385902]
Nr4a1	7338.9	-1.09349	0.0971826	-11.2519	2.26636e-29	2.20813e-28	4233.68	9047.86	140.411	300.075	ENSMUSG00000023034	nuclear receptor subfamily 4, group A, member 1 [Source:MGI Symbol;Acc:MGI:1352454]
Mroh1	2588.41	1.32235	0.117702	11.2347	2.75361e-29	2.68151e-28	3444.52	1373.44	40.5061	16.151	ENSMUSG00000022558	maestro heat-like repeat family member 1 [Source:MGI Symbol;Acc:MGI:2442558]
Naglu	583.985	1.28719	0.114581	11.2339	2.78046e-29	2.70628e-28	829.484	338.957	27.4989	11.237	ENSMUSG00000001751	alpha-N-acetylglucosaminidase (Sanfilippo disease IIIB) [Source:MGI Symbol;Acc:MGI:1351641]
Hes1	399.32	-1.17739	0.104818	-11.2327	2.81697e-29	2.74044e-28	295.774	671.755	16.7389	38.0169	ENSMUSG00000022528	hes family bHLH transcription factor 1 [Source:MGI Symbol;Acc:MGI:104853]
Adcy6	1185.13	-0.690382	0.0614692	-11.2314	2.86064e-29	2.78153e-28	1117.52	1805.97	15.2311	24.6143	ENSMUSG00000022994	adenylate cyclase 6 [Source:MGI Symbol;Acc:MGI:87917]
Map3k13	201.421	-1.40299	0.124926	-11.2305	2.88679e-29	2.80553e-28	123.715	328.389	1.51425	4.01943	ENSMUSG00000033618	mitogen-activated protein kinase kinase kinase 13 [Source:MGI Symbol;Acc:MGI:2444243]
Galnt6	614.184	1.1958	0.106483	11.23	2.90608e-29	2.82286e-28	490.614	213.251	6.9835	3.03546	ENSMUSG00000037280	polypeptide N-acetylgalactosaminyltransferase 6 [Source:MGI Symbol;Acc:MGI:1891640]
Mvb12b	605.655	-0.990789	0.0882394	-11.2284	2.95736e-29	2.87123e-28	463.072	922.984	7.61284	15.1737	ENSMUSG00000038740	multivesicular body subunit 12B [Source:MGI Symbol;Acc:MGI:1919793]
Ddah2	212.857	-1.38847	0.123661	-11.228	2.97157e-29	2.88357e-28	162.004	427.181	9.8543	25.9843	ENSMUSG00000007039	dimethylarginine dimethylaminohydrolase 2 [Source:MGI Symbol;Acc:MGI:1859016]
Arhgap24	482.703	1.31798	0.117453	11.2214	3.20242e-29	3.10603e-28	593.862	237.465	13.9412	5.57459	ENSMUSG00000057315	Rho GTPase activating protein 24 [Source:MGI Symbol;Acc:MGI:1922647]
4933416M07Rik	223.794	2.18765	0.194986	11.2195	3.27072e-29	3.17068e-28	293.365	63.2285	15.8489	3.41589	ENSMUSG00000097262	RIKEN cDNA 4933416M07 gene [Source:MGI Symbol;Acc:MGI:1918332]
Mylk	3924.09	-0.7639	0.0680949	-11.2182	3.32113e-29	3.21793e-28	3408.11	5789.92	35.8387	60.8851	ENSMUSG00000022836	myosin, light polypeptide kinase [Source:MGI Symbol;Acc:MGI:894806]
Adra1a	295.564	-1.31782	0.117513	-11.2143	3.47003e-29	3.36051e-28	181.874	455.358	3.0661	7.6766	ENSMUSG00000045875	adrenergic receptor, alpha 1a [Source:MGI Symbol;Acc:MGI:104773]
Gas6	3930.44	-1.05914	0.0944621	-11.2123	3.54905e-29	3.43532e-28	2663.92	5560.54	84.3629	176.095	ENSMUSG00000031451	growth arrest specific 6 [Source:MGI Symbol;Acc:MGI:95660]
Dhfr	153.28	1.98467	0.177111	11.2058	3.81752e-29	3.69333e-28	166.372	41.5032	2.58261	0.644258	ENSMUSG00000021707	dihydrofolate reductase [Source:MGI Symbol;Acc:MGI:94890]
Dpt	1556.08	-1.48195	0.132291	-11.2022	3.9768e-29	3.8455e-28	1220.58	3423.79	61.2655	171.853	ENSMUSG00000026574	dermatopontin [Source:MGI Symbol;Acc:MGI:1928392]
Ccdc97	870.898	1.31539	0.117473	11.1974	4.19971e-29	4.05902e-28	1204.07	482.514	33.1128	13.2695	ENSMUSG00000002608	coiled-coil domain containing 97 [Source:MGI Symbol;Acc:MGI:1196455]
Rab6b	292.24	-1.15012	0.102807	-11.1872	4.71299e-29	4.55283e-28	235.515	522.937	4.08529	9.07099	ENSMUSG00000032549	RAB6B, member RAS oncogene family [Source:MGI Symbol;Acc:MGI:107283]
[truncated: 22,064 more rows]
