# Supplementary material for: Loss of pulmonary tissue protection and neutrophil microbicidal defects promote severe Aspergillus fumigatus infection during influenza A virus infection
Source: Infect Immun. 2025 Aug 11;93(9):e00234-25. doi: 10.1128/iai.00234-25 (PMC12418741; doi:10.1128/iai.00234-25)
Supplement: Table S2 — Differential gene expression analysis results from DESeq2 between IAV versus Mock. [file iai.00234-25-s0003.xlsx]

## Sheet: Data S2_PR8vsWT_DEtable_ALL_gen
File S2. Differential gene expression analysis results from DESeq2 between IAV versus Mock
GeneID	baseMean	log2FoldChange	lfcSE	stat	pvalue	padj	PR8.count.mean	NO.count.mean	PR8.fpkm.mean	NO.fpkm.mean	ensembl_gene_id	description
Stat1	10990.9	3.97248	0.0759869	52.2785	0	0	11465	727.774	167.078	10.6057	ENSMUSG00000026104	signal transducer and activator of transcription 1 [Source:MGI Symbol;Acc:MGI:103063]
Plek	7568.58	4.93145	0.130475	37.796	0	0	1832.58	58.1064	34.7429	1.10161	ENSMUSG00000020120	pleckstrin [Source:MGI Symbol;Acc:MGI:1860485]
Irgm1	5934.74	4.71232	0.0650059	72.4907	0	0	6849.49	260.624	240.061	9.13434	ENSMUSG00000046879	immunity-related GTPase family M member 1 [Source:MGI Symbol;Acc:MGI:107567]
Tgtp2	1229.34	5.74581	0.152211	37.749	0	0	2189.33	39.8945	60.6824	1.10577	ENSMUSG00000078921	T cell specific GTPase 2 [Source:MGI Symbol;Acc:MGI:3710083]
Irf1	11315.2	2.82103	0.0706343	39.9385	0	0	8283.8	1169.08	192.431	27.1574	ENSMUSG00000018899	interferon regulatory factor 1 [Source:MGI Symbol;Acc:MGI:96590]
Gpx3	4837.56	2.07219	0.0515849	40.1705	0	0	12209.8	2902.19	628.211	149.322	ENSMUSG00000018339	glutathione peroxidase 3 [Source:MGI Symbol;Acc:MGI:105102]
Igtp	3753.64	5.78893	0.0944188	61.3113	0	0	6250.2	112.038	241.147	4.32268	ENSMUSG00000078853	interferon gamma induced GTPase [Source:MGI Symbol;Acc:MGI:107729]
Irgm2	2640.94	4.11131	0.0835069	49.2332	0	0	4895.94	282.374	108.747	6.27201	ENSMUSG00000069874	immunity-related GTPase family M member 2 [Source:MGI Symbol;Acc:MGI:1926262]
Rsad2	8461.89	7.37132	0.140161	52.5916	0	0	5888.74	34.089	121.434	0.702962	ENSMUSG00000020641	radical S-adenosyl methionine domain containing 2 [Source:MGI Symbol;Acc:MGI:1929628]
Cmpk2	2136.94	3.66898	0.0762574	48.113	0	0	2703.41	212.291	66.1669	5.1959	ENSMUSG00000020638	cytidine monophosphate (UMP-CMP) kinase 2, mitochondrial [Source:MGI Symbol;Acc:MGI:99830]
Nampt	3790.58	2.64712	0.065069	40.6817	0	0	2675.7	425.879	45.9299	7.31047	ENSMUSG00000020572	nicotinamide phosphoribosyltransferase [Source:MGI Symbol;Acc:MGI:1929865]
Wars	1954.74	2.62751	0.060662	43.3139	0	0	3775.75	611.167	102.221	16.5462	ENSMUSG00000021266	tryptophanyl-tRNA synthetase [Source:MGI Symbol;Acc:MGI:104630]
Tnfaip2	10993.1	3.20558	0.0692061	46.3192	0	0	4773.03	515.55	104.354	11.2716	ENSMUSG00000021281	tumor necrosis factor, alpha-induced protein 2 [Source:MGI Symbol;Acc:MGI:104960]
Slc39a14	1966.02	3.50919	0.0794473	44.17	0	0	4103.76	359.27	61.5028	5.38435	ENSMUSG00000022094	solute carrier family 39 (zinc transporter), member 14 [Source:MGI Symbol;Acc:MGI:2384851]
Irg1	24782.1	7.84276	0.200145	39.1854	0	0	4667.24	18.3015	140.76	0.551958	NA	NA
Tg	1755.3	-6.02155	0.100535	-59.8951	0	0	96.5832	6311.36	0.893611	58.3942	ENSMUSG00000053469	thyroglobulin [Source:MGI Symbol;Acc:MGI:98733]
Csf2rb	5314.94	4.4761	0.113422	39.4642	0	0	1624.85	72.0985	26.6154	1.18099	ENSMUSG00000071713	colony stimulating factor 2 receptor, beta, low-affinity (granulocyte-macrophage) [Source:MGI Symbol;Acc:MGI:1339759]
Dtx3l	2955.49	2.92644	0.0689212	42.4607	0	0	2740.21	360.074	41.2814	5.42453	ENSMUSG00000049502	deltex 3-like, E3 ubiquitin ligase [Source:MGI Symbol;Acc:MGI:2656973]
Tap1	5932.93	4.21056	0.0665984	63.2231	0	0	6156.62	331.334	162.894	8.76653	ENSMUSG00000037321	transporter 1, ATP-binding cassette, sub-family B (MDR/TAP) [Source:MGI Symbol;Acc:MGI:98483]
H2-Q4	8341.98	3.23061	0.0813123	39.7309	0	0	7113.27	755.399	309.651	32.8837	ENSMUSG00000035929	histocompatibility 2, Q region locus 4 [Source:MGI Symbol;Acc:MGI:95933]
H2-T23	4033.76	3.35632	0.0882326	38.0395	0	0	7327.85	712.966	434.285	42.2539	ENSMUSG00000067212	histocompatibility 2, T region locus 23 [Source:MGI Symbol;Acc:MGI:95957]
Iigp1	5100.71	6.3488	0.0912775	69.5549	0	0	14545	177.471	363.517	4.43546	ENSMUSG00000054072	interferon inducible GTPase 1 [Source:MGI Symbol;Acc:MGI:1926259]
Mpeg1	17665.7	5.30112	0.0838381	63.2304	0	0	6996.58	175.475	125.945	3.1587	ENSMUSG00000046805	macrophage expressed gene 1 [Source:MGI Symbol;Acc:MGI:1333743]
Gda	3801.05	3.07661	0.0763099	40.3172	0	0	2701.61	318.491	38.9266	4.58905	ENSMUSG00000058624	guanine deaminase [Source:MGI Symbol;Acc:MGI:95678]
Cd274	15778.1	4.80979	0.0803803	59.8379	0	0	4478.54	158.235	96.0854	3.39487	ENSMUSG00000016496	CD274 antigen [Source:MGI Symbol;Acc:MGI:1926446]
Ifit2	3700.29	4.62399	0.109615	42.1838	0	0	4201.4	167.772	83.0406	3.31601	ENSMUSG00000045932	interferon-induced protein with tetratricopeptide repeats 2 [Source:MGI Symbol;Acc:MGI:99449]
Ifit3	4174.26	5.88088	0.0862603	68.176	0	0	7153.3	120.656	279.444	4.71342	ENSMUSG00000074896	interferon-induced protein with tetratricopeptide repeats 3 [Source:MGI Symbol;Acc:MGI:1101055]
Ifit1	2723.61	4.87	0.0899988	54.1119	0	0	3586.67	122.393	106.121	3.62132	ENSMUSG00000034459	interferon-induced protein with tetratricopeptide repeats 1 [Source:MGI Symbol;Acc:MGI:99450]
Hc	6369.32	-3.11299	0.0547	-56.9103	0	0	2352.27	20378.7	33.7004	291.96	ENSMUSG00000026874	hemolytic complement [Source:MGI Symbol;Acc:MGI:96031]
B2m	16631.4	3.18113	0.0772296	41.1905	0	0	18750.8	2060.86	1705.75	187.476	ENSMUSG00000060802	beta-2 microglobulin [Source:MGI Symbol;Acc:MGI:88127]
Acoxl	673.571	-3.50908	0.0934053	-37.5683	0	0	196.825	2248.57	5.36964	61.3442	ENSMUSG00000027380	acyl-Coenzyme A oxidase-like [Source:MGI Symbol;Acc:MGI:1921371]
Il1b	16665.1	5.84547	0.115484	50.6173	0	0	4146.22	70.6875	243.874	4.15772	ENSMUSG00000027398	interleukin 1 beta [Source:MGI Symbol;Acc:MGI:96543]
Zbp1	2742.91	5.84738	0.138129	42.3327	0	0	3480.11	58.7516	125.638	2.12103	ENSMUSG00000027514	Z-DNA binding protein 1 [Source:MGI Symbol;Acc:MGI:1927449]
Gbp5	5916.07	6.08041	0.156659	38.8129	0	0	4044.55	58.2509	104.497	1.505	ENSMUSG00000105504	guanylate binding protein 5 [Source:MGI Symbol;Acc:MGI:2429943]
Gbp3	2708.33	4.86371	0.100397	48.4446	0	0	3957.45	135.116	103.932	3.54847	ENSMUSG00000028268	guanylate binding protein 3 [Source:MGI Symbol;Acc:MGI:1926263]
Gbp2	12639.1	5.3778	0.0655439	82.0489	0	0	12534.7	299.453	398.517	9.52052	ENSMUSG00000028270	guanylate binding protein 2 [Source:MGI Symbol;Acc:MGI:102772]
Isg15	1654	5.46577	0.135134	40.4471	0	0	1958.15	43.6009	202.166	4.5015	ENSMUSG00000035692	ISG15 ubiquitin-like modifier [Source:MGI Symbol;Acc:MGI:1855694]
Cxcl10	5699.3	7.14785	0.137226	52.0881	0	0	5371.58	36.2843	381.147	2.5746	ENSMUSG00000034855	chemokine (C-X-C motif) ligand 10 [Source:MGI Symbol;Acc:MGI:1352450]
Gbp4	2628.17	6.30512	0.149991	42.0366	0	0	5767.59	70.9878	99.2004	1.22096	ENSMUSG00000079363	guanylate binding protein 4 [Source:MGI Symbol;Acc:MGI:97072]
Gbp6	1886.1	5.5693	0.1114	49.9937	0	0	5179.35	107.654	93.6651	1.94685	ENSMUSG00000104713	guanylate binding protein 6 [Source:MGI Symbol;Acc:MGI:2140937]
Oasl2	6958.66	3.86234	0.0822653	46.9498	0	0	7197.34	492.513	179.135	12.2582	ENSMUSG00000029561	2'-5' oligoadenylate synthetase-like 2 [Source:MGI Symbol;Acc:MGI:1344390]
Oas3	3808.43	6.80924	0.174571	39.0056	0	0	3214.42	26.9682	53.1776	0.446147	ENSMUSG00000032661	2'-5' oligoadenylate synthetase 3 [Source:MGI Symbol;Acc:MGI:2180850]
Parp12	2298.86	2.52286	0.0596999	42.259	0	0	2934.03	509.306	70.922	12.311	ENSMUSG00000038507	poly (ADP-ribose) polymerase family, member 12 [Source:MGI Symbol;Acc:MGI:2143990]
Mxd1	13399.2	2.74221	0.065269	42.0139	0	0	3687.34	549.537	61.7473	9.20241	ENSMUSG00000001156	MAX dimerization protein 1 [Source:MGI Symbol;Acc:MGI:96908]
Irf7	4379.42	5.12498	0.0869323	58.9537	0	0	7255.21	206.755	304.617	8.68081	ENSMUSG00000025498	interferon regulatory factor 7 [Source:MGI Symbol;Acc:MGI:1859212]
Ccrl2	10720.8	4.27732	0.0889651	48.0786	0	0	2032.19	103.676	70.5274	3.59808	ENSMUSG00000043953	chemokine (C-C motif) receptor-like 2 [Source:MGI Symbol;Acc:MGI:1920904]
Ifi205	561.054	4.4947	0.119805	37.5169	4.88393e-308	1.98942e-305	1398.04	61.3347	67.6502	2.96794	ENSMUSG00000054203	interferon activated gene 205 [Source:MGI Symbol;Acc:MGI:101847]
Cxcl2	15589.9	5.97787	0.159713	37.4288	1.32703e-306	5.29292e-304	2409.86	36.6231	173.679	2.63943	ENSMUSG00000058427	chemokine (C-X-C motif) ligand 2 [Source:MGI Symbol;Acc:MGI:1340094]
H2-K1	22388.9	2.69091	0.0729252	36.8997	4.68029e-298	1.82866e-295	26271.7	4059.51	1245.78	192.499	ENSMUSG00000061232	histocompatibility 2, K1, K region [Source:MGI Symbol;Acc:MGI:95904]
Mx1	1008.21	5.75351	0.156256	36.8211	8.47273e-297	3.24421e-294	2636.97	48.1669	69.1835	1.26371	ENSMUSG00000000386	MX dynamin-like GTPase 1 [Source:MGI Symbol;Acc:MGI:97243]
Tgtp1	1606.56	6.32798	0.172306	36.7253	2.8812e-295	1.08158e-292	2168.69	26.0265	60.2602	0.723184	ENSMUSG00000078922	T cell specific GTPase 1 [Source:MGI Symbol;Acc:MGI:98734]
Akap12	2367.14	-2.03594	0.0554673	-36.7052	6.03463e-295	2.22179e-292	1401.08	5750.4	17.5056	71.8473	ENSMUSG00000038587	A kinase (PRKA) anchor protein (gravin) 12 [Source:MGI Symbol;Acc:MGI:1932576]
Xaf1	1055.24	4.10792	0.112373	36.5563	1.41791e-292	5.12185e-290	1382.31	79.1746	41.5288	2.37865	ENSMUSG00000040483	XIAP associated factor 1 [Source:MGI Symbol;Acc:MGI:3772572]
Usp18	1373.43	3.39024	0.0933884	36.3026	1.47301e-288	5.22235e-286	2101.05	199.312	92.5982	8.78411	ENSMUSG00000030107	ubiquitin specific peptidase 18 [Source:MGI Symbol;Acc:MGI:1344364]
Slfn4	29263.3	8.55052	0.23945	35.709	2.86899e-279	9.98669e-277	10747.2	25.6367	211.614	0.504791	ENSMUSG00000000204	schlafen 4 [Source:MGI Symbol;Acc:MGI:1329010]
Nlrc5	10079	5.54509	0.155431	35.6756	9.45478e-279	3.23235e-276	6027.66	126.069	67.7423	1.41684	ENSMUSG00000074151	NLR family, CARD domain containing 5 [Source:MGI Symbol;Acc:MGI:3612191]
Slfn5	3532.04	3.0279	0.0848846	35.6708	1.12042e-278	3.76325e-276	2512.54	307.067	32.7448	4.00187	ENSMUSG00000054404	schlafen 5 [Source:MGI Symbol;Acc:MGI:1329004]
Csf3r	11790.4	5.66701	0.159054	35.6294	4.90482e-278	1.61901e-275	4049.68	77.4877	78.1036	1.49446	ENSMUSG00000028859	colony stimulating factor 3 receptor (granulocyte) [Source:MGI Symbol;Acc:MGI:1339755]
Ifit3b	1025.89	5.79706	0.163888	35.372	4.59769e-274	1.49191e-271	1627.62	28.6261	63.1092	1.10995	NA	NA
Slfn2	4059.17	5.69298	0.160966	35.3675	5.40085e-274	1.72332e-271	1505.08	27.54	70.5974	1.2918	ENSMUSG00000072620	schlafen 2 [Source:MGI Symbol;Acc:MGI:1313258]
Tnfrsf1b	10392.1	2.2991	0.0652434	35.2388	5.10028e-272	1.60073e-269	2019.96	409.657	32.0907	6.50814	ENSMUSG00000028599	tumor necrosis factor receptor superfamily, member 1b [Source:MGI Symbol;Acc:MGI:1314883]
Trim30a	3974.17	4.77055	0.13662	34.9184	3.91115e-267	1.20773e-264	2958.27	106.898	61.2463	2.21315	ENSMUSG00000030921	tripartite motif-containing 30A [Source:MGI Symbol;Acc:MGI:98178]
Znfx1	4597.13	2.31954	0.0664313	34.9164	4.19777e-267	1.27565e-264	5658.88	1131.01	60.1016	12.0122	ENSMUSG00000039501	zinc finger, NFX1-type containing 1 [Source:MGI Symbol;Acc:MGI:2138982]
Samhd1	10489.4	3.44828	0.0999472	34.501	7.75553e-261	2.32e-258	9214.78	839.088	179.36	16.3323	ENSMUSG00000027639	SAM domain and HD domain, 1 [Source:MGI Symbol;Acc:MGI:1927468]
Gm4951	658.004	5.79295	0.16847	34.3857	4.12548e-259	1.21511e-256	1929.95	33.4438	56.8869	0.985782	ENSMUSG00000073555	predicted gene 4951 [Source:MGI Symbol;Acc:MGI:3644953]
Gm12250	1615.98	7.62291	0.223006	34.1826	4.38907e-256	1.27316e-253	2596.07	12.0893	74.9921	0.349219	ENSMUSG00000082292	predicted gene 12250 [Source:MGI Symbol;Acc:MGI:3649299]
Rtp4	1461.62	3.85266	0.113384	33.9789	4.56672e-253	1.30492e-250	1425.49	97.5617	70.7327	4.84099	ENSMUSG00000033355	receptor transporter protein 4 [Source:MGI Symbol;Acc:MGI:1915025]
Itgam	8097.35	5.20319	0.153584	33.8784	1.38726e-251	3.90575e-249	1409.54	36.7886	23.4979	0.61329	ENSMUSG00000030786	integrin alpha M [Source:MGI Symbol;Acc:MGI:96607]
Fgfr2	2535.07	-2.14294	0.0633046	-33.8513	3.47241e-251	9.63469e-249	1539.92	6810.72	22.4829	99.437	ENSMUSG00000030849	fibroblast growth factor receptor 2 [Source:MGI Symbol;Acc:MGI:95523]
Gm13889	820.651	2.57037	0.0760192	33.8122	1.30579e-250	3.57134e-248	2237.18	376.005	135.257	22.7327	ENSMUSG00000087006	predicted gene 13889 [Source:MGI Symbol;Acc:MGI:3652053]
Tgm2	10035.3	1.47795	0.0440964	33.5162	2.79576e-246	7.5387e-244	9071.43	3255.41	199.505	71.5952	ENSMUSG00000037820	transglutaminase 2, C polypeptide [Source:MGI Symbol;Acc:MGI:98731]
Csrnp1	4574.1	1.76953	0.0528418	33.4874	7.35449e-246	1.95558e-243	3694.65	1083.79	99.7835	29.2705	ENSMUSG00000032515	cysteine-serine-rich nuclear protein 1 [Source:MGI Symbol;Acc:MGI:2387989]
Phf11d	558.095	3.38392	0.101196	33.4394	3.67286e-245	9.63246e-243	1367.29	129.843	39.7317	3.77309	ENSMUSG00000068245	PHD finger protein 11D [Source:MGI Symbol;Acc:MGI:1277133]
Cxcl13	1311.03	6.44748	0.194159	33.2071	8.49451e-242	2.19767e-239	3347.01	36.813	224.82	2.47274	ENSMUSG00000023078	chemokine (C-X-C motif) ligand 13 [Source:MGI Symbol;Acc:MGI:1888499]
Oasl1	2117.34	5.50383	0.166084	33.1389	8.18022e-241	2.08814e-238	1417.91	30.3191	52.1048	1.11415	ENSMUSG00000041827	2'-5' oligoadenylate synthetase-like 1 [Source:MGI Symbol;Acc:MGI:2180849]
Dhx58	811.224	3.86536	0.116647	33.1371	8.6783e-241	2.18613e-238	1163.62	78.8743	37.6545	2.55236	ENSMUSG00000017830	DEXH (Asp-Glu-X-His) box polypeptide 58 [Source:MGI Symbol;Acc:MGI:1931560]
Gdap10	1975.88	2.97042	0.0899756	33.0136	5.18248e-239	1.28855e-236	1124.89	143.233	31.4358	4.00273	ENSMUSG00000096954	ganglioside-induced differentiation-associated-protein 10 [Source:MGI Symbol;Acc:MGI:1338008]
Gbp7	5124.39	4.59691	0.139882	32.8629	7.46284e-237	1.83174e-234	5451.39	221.977	75.6833	3.08177	ENSMUSG00000040253	guanylate binding protein 7 [Source:MGI Symbol;Acc:MGI:2444421]
Gbp9	2738.89	5.3707	0.163526	32.843	1.43309e-236	3.47297e-234	3771.78	88.5378	81.0336	1.90216	ENSMUSG00000029298	guanylate-binding protein 9 [Source:MGI Symbol;Acc:MGI:3605620]
Ifi44	596.156	4.83974	0.147413	32.8311	2.12009e-236	5.07363e-234	1739.48	59.6419	46.6885	1.60081	ENSMUSG00000028037	interferon-induced protein 44 [Source:MGI Symbol;Acc:MGI:2443016]
Socs1	1396	3.11045	0.0949715	32.7514	2.89715e-235	6.84765e-233	1583.52	182.627	92.3055	10.6456	ENSMUSG00000038037	suppressor of cytokine signaling 1 [Source:MGI Symbol;Acc:MGI:1354910]
Tap2	3429.26	2.32696	0.0713179	32.6279	1.64755e-233	3.84663e-231	3269.86	651.266	102.497	20.4147	ENSMUSG00000024339	transporter 2, ATP-binding cassette, sub-family B (MDR/TAP) [Source:MGI Symbol;Acc:MGI:98484]
Megf6	1685.08	-2.37338	0.0728765	-32.5671	1.19934e-232	2.76644e-230	854.742	4437.79	9.70249	50.375	ENSMUSG00000057751	multiple EGF-like-domains 6 [Source:MGI Symbol;Acc:MGI:1919351]
S100a9	6771.73	5.65298	0.173605	32.5623	1.40348e-232	3.19876e-230	2886.45	55.4187	429.949	8.25484	ENSMUSG00000056071	S100 calcium binding protein A9 (calgranulin B) [Source:MGI Symbol;Acc:MGI:1338947]
Tlr2	5476.32	3.38399	0.104093	32.5093	7.88736e-232	1.77651e-229	1002.24	94.9417	27.3999	2.59558	ENSMUSG00000027995	toll-like receptor 2 [Source:MGI Symbol;Acc:MGI:1346060]
Nfkbia	10051.2	1.70955	0.0525987	32.5017	1.00982e-231	2.24803e-229	3259.44	994.913	161.118	49.1798	ENSMUSG00000021025	nuclear factor of kappa light polypeptide gene enhancer in B cells inhibitor, alpha [Source:MGI Symbol;Acc:MGI:104741]
Ifi203	1313.53	4.16906	0.12875	32.3811	5.06818e-230	1.11529e-227	3173.13	173.941	50.6377	2.7758	ENSMUSG00000039997	interferon activated gene 203 [Source:MGI Symbol;Acc:MGI:96428]
Ptprc	4968.38	2.68666	0.0831861	32.297	7.71554e-229	1.67857e-226	1925.3	297.384	26.522	4.09661	ENSMUSG00000026395	protein tyrosine phosphatase, receptor type, C [Source:MGI Symbol;Acc:MGI:97810]
Rnf19b	5879.39	2.43212	0.0762022	31.9167	1.56726e-223	3.37137e-221	3381.32	625.227	104.233	19.2734	ENSMUSG00000028793	ring finger protein 19B [Source:MGI Symbol;Acc:MGI:1922484]
Tapbp	12808.5	1.81591	0.0569115	31.9075	2.09826e-223	4.46348e-221	10774.2	3057.74	305.799	86.7863	ENSMUSG00000024308	TAP binding protein [Source:MGI Symbol;Acc:MGI:1201689]
B4galt5	2185.61	2.07787	0.065245	31.8471	1.44231e-222	3.03439e-220	2299.54	544.119	42.6935	10.1022	ENSMUSG00000017929	UDP-Gal:betaGlcNAc beta 1,4-galactosyltransferase, polypeptide 5 [Source:MGI Symbol;Acc:MGI:1927169]
Il1r2	3281.72	4.89593	0.155405	31.5043	7.58953e-218	1.57936e-215	1062.61	34.5545	61.7107	2.00673	ENSMUSG00000026073	interleukin 1 receptor, type II [Source:MGI Symbol;Acc:MGI:96546]
Xdh	8785.93	2.26795	0.0719965	31.5009	8.45645e-218	1.74085e-215	17637	3654.95	298.353	61.8283	ENSMUSG00000024066	xanthine dehydrogenase [Source:MGI Symbol;Acc:MGI:98973]
Aox3	1634.81	-2.14311	0.0683395	-31.3597	7.17352e-216	1.46103e-213	930.66	4116.82	16.6605	73.6986	ENSMUSG00000064294	aldehyde oxidase 3 [Source:MGI Symbol;Acc:MGI:1918974]
Cpm	2002.53	-2.70464	0.0868237	-31.151	4.92145e-213	9.91802e-211	886.458	5795.86	13.3185	87.0796	ENSMUSG00000020183	carboxypeptidase M [Source:MGI Symbol;Acc:MGI:1917824]
Tnfsf10	359.368	4.37221	0.140698	31.0751	5.2219e-212	1.04139e-209	903.158	42.8843	14.2583	0.677023	ENSMUSG00000039304	tumor necrosis factor (ligand) superfamily, member 10 [Source:MGI Symbol;Acc:MGI:107414]
Parp9	2114.66	3.02768	0.0977362	30.978	1.06551e-210	2.10301e-208	2458.82	299.59	53.8484	6.56104	ENSMUSG00000022906	poly (ADP-ribose) polymerase family, member 9 [Source:MGI Symbol;Acc:MGI:1933117]
Tnfaip3	12175	2.97289	0.0962832	30.8765	2.46961e-209	4.82456e-207	3285.97	416.549	55.8164	7.07561	ENSMUSG00000019850	tumor necrosis factor, alpha-induced protein 3 [Source:MGI Symbol;Acc:MGI:1196377]
Il17ra	3059.37	2.07353	0.0674785	30.7287	2.35735e-207	4.55873e-205	1997.45	472.781	39.2708	9.29509	ENSMUSG00000002897	interleukin 17 receptor A [Source:MGI Symbol;Acc:MGI:107399]
Ifi204	2542.18	4.2726	0.139212	30.6914	7.42436e-207	1.42139e-204	1637.51	82.9098	55.691	2.81972	ENSMUSG00000073489	interferon activated gene 204 [Source:MGI Symbol;Acc:MGI:96429]
Cd53	4419.59	5.28019	0.172841	30.5494	5.76523e-205	1.09282e-202	980.241	23.8968	27.3054	0.665665	ENSMUSG00000040747	CD53 antigen [Source:MGI Symbol;Acc:MGI:88341]
Msn	10457.6	1.25855	0.0413902	30.4071	4.43196e-203	8.31862e-201	5144.89	2148.62	104.575	43.6729	ENSMUSG00000031207	moesin [Source:MGI Symbol;Acc:MGI:97167]
Itgb2	4028.5	3.74957	0.123524	30.355	2.16129e-202	4.01727e-200	871.619	63.8586	23.7706	1.74154	ENSMUSG00000000290	integrin beta 2 [Source:MGI Symbol;Acc:MGI:96611]
Slc15a3	3750.82	5.08493	0.168794	30.1251	2.27215e-199	4.18271e-197	937.792	26.6576	31.2139	0.887282	ENSMUSG00000024737	solute carrier family 15, member 3 [Source:MGI Symbol;Acc:MGI:1929691]
Soat1	2830.83	-1.60685	0.053386	-30.0987	5.03615e-199	9.18259e-197	1342.95	4091.94	21.9059	66.747	ENSMUSG00000026600	sterol O-acyltransferase 1 [Source:MGI Symbol;Acc:MGI:104665]
Sdc3	699.859	3.58707	0.119628	29.9852	1.52926e-197	2.76204e-195	1244.36	102.324	19.5343	1.60631	ENSMUSG00000025743	syndecan 3 [Source:MGI Symbol;Acc:MGI:1349163]
Cxcr2	1929.08	5.94403	0.198754	29.9065	1.6222e-196	2.90253e-194	1029.26	15.9875	26.4001	0.410074	ENSMUSG00000026180	chemokine (C-X-C motif) receptor 2 [Source:MGI Symbol;Acc:MGI:105303]
Lilr4b	8474.14	5.90503	0.198419	29.7604	1.27178e-194	2.25447e-192	1549.42	24.0765	81.3283	1.26377	NA	NA
Clec7a	3633.37	6.30933	0.214917	29.3571	1.9407e-189	3.40869e-187	1345.4	15.7507	46.0777	0.539437	ENSMUSG00000079293	C-type lectin domain family 7, member a [Source:MGI Symbol;Acc:MGI:1861431]
Vcan	3037.26	2.07644	0.0710715	29.2163	1.20553e-187	2.09817e-185	5379.34	1273.31	28.5838	6.76592	ENSMUSG00000021614	versican [Source:MGI Symbol;Acc:MGI:102889]
Ank3	2481.18	-1.66397	0.0570244	-29.18	3.4829e-187	6.00722e-185	1806.43	5729.95	13.1957	41.8562	ENSMUSG00000069601	ankyrin 3, epithelial [Source:MGI Symbol;Acc:MGI:88026]
Ccl2	510.465	5.40902	0.186169	29.0543	1.35682e-185	2.31931e-183	1157.54	25.8063	112.095	2.49905	ENSMUSG00000035385	chemokine (C-C motif) ligand 2 [Source:MGI Symbol;Acc:MGI:98259]
Apol6	454.472	6.59871	0.227245	29.0379	2.18922e-185	3.70908e-183	1418.66	13.5474	32.9649	0.314797	ENSMUSG00000033576	apolipoprotein L 6 [Source:MGI Symbol;Acc:MGI:1919189]
Lipg	553.381	3.07596	0.106192	28.966	1.76283e-184	2.96047e-182	1043.4	123.114	21.5051	2.53745	ENSMUSG00000053846	lipase, endothelial [Source:MGI Symbol;Acc:MGI:1341803]
Ceacam1	1191.05	2.06545	0.0716077	28.844	6.02241e-183	1.0026e-180	1682.12	400.68	35.1426	8.37095	ENSMUSG00000074272	carcinoembryonic antigen-related cell adhesion molecule 1 [Source:MGI Symbol;Acc:MGI:1347245]
Neurl3	2411.22	4.72708	0.163966	28.8296	9.12237e-183	1.50558e-180	776.627	28.4281	23.4678	0.859028	ENSMUSG00000047180	neuralized E3 ubiquitin protein ligase 3 [Source:MGI Symbol;Acc:MGI:2429944]
Themis2	2898.97	5.65654	0.19654	28.7805	3.75859e-182	6.15027e-180	1169.8	21.7342	35.9186	0.667347	ENSMUSG00000037731	thymocyte selection associated family member 2 [Source:MGI Symbol;Acc:MGI:2446213]
Parp11	569.443	2.68388	0.0933313	28.7565	7.51551e-182	1.21936e-179	1026.08	159.088	21.5059	3.33436	ENSMUSG00000037997	poly (ADP-ribose) polymerase family, member 11 [Source:MGI Symbol;Acc:MGI:2141505]
Plaur	2886.33	3.21169	0.111708	28.7508	8.84379e-182	1.42281e-179	1017.93	109.379	56.9134	6.11551	ENSMUSG00000046223	plasminogen activator, urokinase receptor [Source:MGI Symbol;Acc:MGI:97612]
Gcnt2	1998.18	1.87205	0.0652112	28.7074	3.08075e-181	4.91508e-179	1536.78	418.795	17.0406	4.64381	ENSMUSG00000021360	glucosaminyl (N-acetyl) transferase 2, I-branching enzyme [Source:MGI Symbol;Acc:MGI:1100870]
Il1rn	7736.77	7.11952	0.248107	28.6954	4.35463e-181	6.89003e-179	1495.27	9.19157	43.3701	0.2666	ENSMUSG00000026981	interleukin 1 receptor antagonist [Source:MGI Symbol;Acc:MGI:96547]
Nfam1	2210.65	4.66823	0.162931	28.6516	1.53303e-180	2.40573e-178	760.101	28.8917	13.8035	0.524675	ENSMUSG00000058099	Nfat activating molecule with ITAM motif 1 [Source:MGI Symbol;Acc:MGI:1921289]
Mmp9	3024.69	4.21055	0.147019	28.6395	2.16757e-180	3.37382e-178	954.848	50.9197	23.4807	1.25217	ENSMUSG00000017737	matrix metallopeptidase 9 [Source:MGI Symbol;Acc:MGI:97011]
Trem1	2432.48	5.3813	0.188138	28.6029	6.18838e-180	9.55456e-178	796.853	18.0869	20.5606	0.466683	ENSMUSG00000042265	triggering receptor expressed on myeloid cells 1 [Source:MGI Symbol;Acc:MGI:1930005]
Lilrb4a	8799.71	5.92087	0.207399	28.5482	2.9555e-179	4.52665e-177	1400.65	21.187	72.8825	1.10246	NA	NA
Myh14	3395.95	-1.45258	0.0512494	-28.3434	1.0093e-176	1.53357e-174	2625.25	7190.3	31.1265	85.2524	ENSMUSG00000030739	myosin, heavy polypeptide 14 [Source:MGI Symbol;Acc:MGI:1919210]
Herc6	2831.14	3.88949	0.137745	28.237	2.05681e-175	3.10061e-173	2718.08	181.304	40.1878	2.68065	ENSMUSG00000029798	hect domain and RLD 6 [Source:MGI Symbol;Acc:MGI:1914388]
Fgl2	2349.54	3.2441	0.115248	28.1488	2.47702e-174	3.70489e-172	2200.38	230.217	45.5675	4.76755	ENSMUSG00000039899	fibrinogen-like protein 2 [Source:MGI Symbol;Acc:MGI:103266]
Oas1a	670.158	4.17896	0.148543	28.133	3.86734e-174	5.73956e-172	908.962	49.1577	37.5775	2.03223	ENSMUSG00000052776	2'-5' oligoadenylate synthetase 1A [Source:MGI Symbol;Acc:MGI:2180860]
Ifi47	2538.1	5.26275	0.187339	28.0921	1.22232e-173	1.8001e-171	2876.13	72.4357	111.519	2.80862	ENSMUSG00000078920	interferon gamma inducible protein 47 [Source:MGI Symbol;Acc:MGI:99448]
H2-D1	6576.66	2.59681	0.0924953	28.0751	1.97404e-173	2.88496e-171	7102.53	1170.07	319.335	52.6072	ENSMUSG00000073411	histocompatibility 2, D region locus 1 [Source:MGI Symbol;Acc:MGI:95896]
Kcnc3	906.986	-2.33051	0.0831146	-28.0397	5.33427e-173	7.73671e-171	498.198	2512.27	7.50103	37.8255	ENSMUSG00000062785	potassium voltage gated channel, Shaw-related subfamily, member 3 [Source:MGI Symbol;Acc:MGI:96669]
Selplg	1712.74	3.21887	0.116796	27.5597	3.38519e-167	4.87289e-165	731.21	78.0716	21.9172	2.34011	ENSMUSG00000048163	selectin, platelet (p-selectin) ligand [Source:MGI Symbol;Acc:MGI:106689]
Adam8	4610.85	1.776	0.0644532	27.5548	3.87391e-167	5.53478e-165	2128.99	620.033	53.3114	15.5261	ENSMUSG00000025473	a disintegrin and metallopeptidase domain 8 [Source:MGI Symbol;Acc:MGI:107825]
Clec2d	1432.88	2.40181	0.0871731	27.5522	4.16325e-167	5.90411e-165	1647.1	309.521	105.897	19.9001	ENSMUSG00000030157	C-type lectin domain family 2, member d [Source:MGI Symbol;Acc:MGI:2135589]
Sphk1	563.824	2.42419	0.08811	27.5133	1.2181e-166	1.71474e-164	1233.67	228.941	41.9385	7.78279	ENSMUSG00000061878	sphingosine kinase 1 [Source:MGI Symbol;Acc:MGI:1316649]
Slfn8	2368.7	4.66364	0.169607	27.4968	1.9177e-166	2.67988e-164	1472.79	56.5051	28.6597	1.09956	ENSMUSG00000035208	schlafen 8 [Source:MGI Symbol;Acc:MGI:2672859]
Il18bp	1160.72	2.4842	0.090551	27.4342	1.07172e-165	1.48682e-163	1039.15	184.639	57.8513	10.2792	ENSMUSG00000070427	interleukin 18 binding protein [Source:MGI Symbol;Acc:MGI:1333800]
Pla2g7	2341.38	3.65402	0.133285	27.4151	1.81313e-165	2.49729e-163	598.017	46.8418	24.3741	1.90919	ENSMUSG00000023913	phospholipase A2, group VII (platelet-activating factor acetylhydrolase, plasma) [Source:MGI Symbol;Acc:MGI:1351327]
Hcar2	8171.07	3.61734	0.132181	27.3665	6.87022e-165	9.39503e-163	1423.05	114.666	57.0475	4.59677	ENSMUSG00000045502	hydroxycarboxylic acid receptor 2 [Source:MGI Symbol;Acc:MGI:1933383]
Stk17b	2042.43	2.83391	0.103673	27.3351	1.62215e-164	2.20255e-162	1109.13	153.751	26.4093	3.66094	ENSMUSG00000026094	serine/threonine kinase 17b (apoptosis-inducing) [Source:MGI Symbol;Acc:MGI:2138162]
Adamts15	3285.1	2.07557	0.0760043	27.3085	3.35849e-164	4.52805e-162	7658.96	1813.84	100.843	23.8822	ENSMUSG00000033453	a disintegrin-like and metallopeptidase (reprolysin type) with thrombospondin type 1 motif, 15 [Source:MGI Symbol;Acc:MGI:2449569]
Gsr	5727.57	1.55604	0.0571673	27.219	3.87257e-163	5.18464e-161	2197.49	745.49	64.1911	21.7766	ENSMUSG00000031584	glutathione reductase [Source:MGI Symbol;Acc:MGI:95804]
Ptx3	541.764	5.33088	0.196214	27.1687	1.52195e-162	2.02346e-160	1672.77	40.1744	67.9309	1.63147	ENSMUSG00000027832	pentraxin related gene [Source:MGI Symbol;Acc:MGI:104641]
Psmb8	1676.72	3.11095	0.11475	27.1108	7.34853e-162	9.70259e-160	1779.78	205.304	113.586	13.1025	ENSMUSG00000024338	proteasome (prosome, macropain) subunit, beta type 8 (large multifunctional peptidase 7) [Source:MGI Symbol;Acc:MGI:1346527]
Trim30d	1429.66	3.76236	0.138922	27.0825	1.58357e-161	2.07654e-159	1321.14	96.4137	27.4396	2.00247	ENSMUSG00000057596	tripartite motif-containing 30D [Source:MGI Symbol;Acc:MGI:3035181]
Il4ra	3779.85	1.61791	0.0597787	27.065	2.54433e-161	3.31369e-159	2477.44	805.952	37.9602	12.3491	ENSMUSG00000030748	interleukin 4 receptor, alpha [Source:MGI Symbol;Acc:MGI:105367]
Oas2	3427.72	4.48258	0.165812	27.0342	5.85958e-161	7.57984e-159	3096.2	135.345	62.5426	2.73394	ENSMUSG00000032690	2'-5' oligoadenylate synthetase 2 [Source:MGI Symbol;Acc:MGI:2180852]
Gm1966	5028.69	6.36443	0.23549	27.0263	7.24962e-161	9.31503e-159	1985.72	22.1528	17.2594	0.192547	ENSMUSG00000073902	predicted gene 1966 [Source:MGI Symbol;Acc:MGI:3584360]
Fgr	3019.82	5.00413	0.185672	26.9514	5.4854e-160	7.0012e-158	720.438	21.093	16.8257	0.492624	ENSMUSG00000028874	FGR proto-oncogene, Src family tyrosine kinase [Source:MGI Symbol;Acc:MGI:95527]
Csf2rb2	3562.85	4.21637	0.156565	26.9304	9.67304e-160	1.22643e-157	617.558	32.0591	10.1713	0.528017	ENSMUSG00000071714	colony stimulating factor 2 receptor, beta 2, low-affinity (granulocyte-macrophage) [Source:MGI Symbol;Acc:MGI:1339760]
Cd44	11560.2	1.23631	0.0459991	26.8769	4.09572e-159	5.15872e-157	4663.28	1977.58	64.3867	27.3047	ENSMUSG00000005087	CD44 antigen [Source:MGI Symbol;Acc:MGI:88338]
Ddx60	2891.07	4.02338	0.149838	26.8515	8.10635e-159	1.01435e-156	3208.53	194.376	41.7805	2.5311	ENSMUSG00000037921	DEAD (Asp-Glu-Ala-Asp) box polypeptide 60 [Source:MGI Symbol;Acc:MGI:2384570]
Cxcl9	648.309	7.79939	0.294206	26.51	7.43512e-155	9.24321e-153	1633.98	6.2264	43.9021	0.167292	ENSMUSG00000029417	chemokine (C-X-C motif) ligand 9 [Source:MGI Symbol;Acc:MGI:1352449]
Meg3	1131.93	-2.06494	0.0779228	-26.4998	9.73363e-155	1.20226e-152	570.564	2391.6	3.4373	14.4079	ENSMUSG00000021268	maternally expressed 3 [Source:MGI Symbol;Acc:MGI:1202886]
Thbs1	19258	1.29387	0.048827	26.499	9.96176e-155	1.22255e-152	25839.8	10534.4	347.612	141.715	ENSMUSG00000040152	thrombospondin 1 [Source:MGI Symbol;Acc:MGI:98737]
Ch25h	258.727	4.0947	0.154831	26.4462	4.03222e-154	4.91699e-152	745.379	43.0047	43.0313	2.48269	ENSMUSG00000050370	cholesterol 25-hydroxylase [Source:MGI Symbol;Acc:MGI:1333869]
Mt2	1197.03	2.97523	0.112627	26.4167	8.80172e-154	1.06651e-151	2468.58	312.289	346.543	43.8395	ENSMUSG00000031762	metallothionein 2 [Source:MGI Symbol;Acc:MGI:97172]
Fxyd5	2556.58	2.97417	0.112961	26.3291	8.91277e-153	1.07318e-150	749.843	94.1372	41.5083	5.21106	ENSMUSG00000009687	FXYD domain-containing ion transport regulator 5 [Source:MGI Symbol;Acc:MGI:1201785]
Chl1	766.991	5.72817	0.217865	26.2923	2.35013e-152	2.81208e-150	1472.87	26.2861	14.8317	0.264698	ENSMUSG00000030077	cell adhesion molecule L1-like [Source:MGI Symbol;Acc:MGI:1098266]
Ogfr	1668.83	1.66683	0.0638157	26.1195	2.19101e-150	2.60539e-148	1294.25	406.682	44.1516	13.8734	ENSMUSG00000049401	opioid growth factor receptor [Source:MGI Symbol;Acc:MGI:1919325]
F830016B08Rik	917.271	4.83669	0.185464	26.0789	6.33126e-150	7.48222e-148	2439.41	83.1586	57.7496	1.96867	ENSMUSG00000090942	RIKEN cDNA F830016B08 gene [Source:MGI Symbol;Acc:MGI:3588218]
Slc7a11	9330.03	3.94964	0.151576	26.0572	1.11587e-149	1.31064e-147	649.874	40.4849	5.49734	0.342465	ENSMUSG00000027737	solute carrier family 7 (cationic amino acid transporter, y+ system), member 11 [Source:MGI Symbol;Acc:MGI:1347355]
Chst11	1196.92	2.46384	0.0946246	26.038	1.83776e-149	2.14536e-147	751.289	135.175	10.625	1.91171	ENSMUSG00000034612	carbohydrate sulfotransferase 11 [Source:MGI Symbol;Acc:MGI:1927166]
Saa3	4531.98	8.41401	0.323716	25.9919	6.10961e-149	7.089e-147	9161.52	22.7593	1346.66	3.3454	ENSMUSG00000040026	serum amyloid A 3 [Source:MGI Symbol;Acc:MGI:98223]
Tnxb	6907.13	-1.89141	0.0728285	-25.9708	1.05977e-148	1.22225e-146	4039.62	15010.8	32.9502	122.439	ENSMUSG00000033327	tenascin XB [Source:MGI Symbol;Acc:MGI:1932137]
S1pr3	901.476	2.15527	0.0830097	25.9641	1.25917e-148	1.44353e-146	1927.08	430.859	33.5442	7.49986	ENSMUSG00000067586	sphingosine-1-phosphate receptor 3 [Source:MGI Symbol;Acc:MGI:1339365]
Ifit1bl1	405.205	6.28973	0.244028	25.7746	1.70755e-146	1.9459e-144	987.36	11.589	32.4486	0.38086	NA	NA
Slfn9	435.962	3.61248	0.140203	25.766	2.13084e-146	2.4139e-144	582.225	46.9929	11.7852	0.951216	ENSMUSG00000069793	schlafen 9 [Source:MGI Symbol;Acc:MGI:2445121]
Osm	3461	5.40446	0.211075	25.6045	1.35863e-144	1.53006e-142	686.791	14.6604	28.1098	0.600037	ENSMUSG00000058755	oncostatin M [Source:MGI Symbol;Acc:MGI:104749]
Anpep	1204.22	-2.43624	0.0952315	-25.5823	2.40098e-144	2.68812e-142	592.836	3220.27	13.518	73.4292	ENSMUSG00000039062	alanyl (membrane) aminopeptidase [Source:MGI Symbol;Acc:MGI:5000466]
Gm5431	438.33	4.25095	0.166312	25.5601	4.23961e-144	4.71903e-142	563.606	28.9264	14.8067	0.759934	ENSMUSG00000058163	predicted gene 5431 [Source:MGI Symbol;Acc:MGI:3645205]
Cd33	3709.81	5.71752	0.224038	25.5203	1.17423e-143	1.29946e-141	760.555	13.0858	23.0894	0.397268	ENSMUSG00000004609	CD33 antigen [Source:MGI Symbol;Acc:MGI:99440]
Mtcl1	937.238	-1.7323	0.0679802	-25.4825	3.08317e-143	3.39238e-141	703.526	2340.36	7.54487	25.0989	ENSMUSG00000052105	microtubule crosslinking factor 1 [Source:MGI Symbol;Acc:MGI:1915867]
Cd300lf	5268.32	6.99445	0.274683	25.4637	4.98211e-143	5.45043e-141	1182.46	8.08459	48.9621	0.334758	ENSMUSG00000047798	CD300 molecule like family member F [Source:MGI Symbol;Acc:MGI:2442359]
Cxcl14	1970.64	1.66055	0.0655393	25.3368	1.25761e-141	1.36801e-139	4476.21	1415.04	191.23	60.4524	ENSMUSG00000021508	chemokine (C-X-C motif) ligand 14 [Source:MGI Symbol;Acc:MGI:1888514]
Ccl7	351.121	6.38732	0.252458	25.3005	3.15214e-141	3.40947e-139	1003.43	11.054	98.0223	1.07983	ENSMUSG00000035373	chemokine (C-C motif) ligand 7 [Source:MGI Symbol;Acc:MGI:99512]
Syk	6996.49	3.29062	0.130669	25.1829	6.16376e-140	6.62951e-138	1363.48	137.414	20.1863	2.03441	ENSMUSG00000021457	spleen tyrosine kinase [Source:MGI Symbol;Acc:MGI:99515]
Osmr	1999.38	1.55003	0.0616764	25.1316	2.24716e-139	2.40346e-137	3672.54	1252.95	59.2862	20.2265	ENSMUSG00000022146	oncostatin M receptor [Source:MGI Symbol;Acc:MGI:1330819]
Clec4d	4035.95	5.85522	0.233033	25.1261	2.58107e-139	2.74525e-137	679.884	10.3393	39.7203	0.604042	ENSMUSG00000030144	C-type lectin domain family 4, member d [Source:MGI Symbol;Acc:MGI:1298389]
Laptm5	3884.07	2.29475	0.0914444	25.0945	5.71097e-139	6.04069e-137	873.826	176.84	28.442	5.75594	ENSMUSG00000028581	lysosomal-associated protein transmembrane 5 [Source:MGI Symbol;Acc:MGI:108046]
Pcsk5	1172.9	1.6869	0.067273	25.0755	9.21347e-139	9.69186e-137	2332.8	723.382	18.459	5.72398	ENSMUSG00000024713	proprotein convertase subtilisin/kexin type 5 [Source:MGI Symbol;Acc:MGI:97515]
H2-T24	1282.32	3.4067	0.135943	25.0597	1.36874e-138	1.43194e-136	710.988	65.9254	25.4326	2.35821	ENSMUSG00000053835	histocompatibility 2, T region locus 24 [Source:MGI Symbol;Acc:MGI:95958]
Enc1	1053.72	2.67699	0.106939	25.0328	2.68449e-138	2.79319e-136	2506.79	390.51	41.2524	6.42632	ENSMUSG00000041773	ectodermal-neural cortex 1 [Source:MGI Symbol;Acc:MGI:109610]
Dpp4	692.137	-2.08052	0.0831361	-25.0254	3.23466e-138	3.34743e-136	396.416	1678.14	4.91049	20.7875	ENSMUSG00000035000	dipeptidylpeptidase 4 [Source:MGI Symbol;Acc:MGI:94919]
C5ar1	2843.65	5.3755	0.214947	25.0085	4.94511e-138	5.09001e-136	595.606	13.0838	18.0888	0.397361	ENSMUSG00000049130	complement component 5a receptor 1 [Source:MGI Symbol;Acc:MGI:88232]
Sell	1115.63	4.1508	0.16648	24.9327	3.2882e-137	3.36645e-135	614.865	33.4743	20.677	1.12569	ENSMUSG00000026581	selectin, lymphocyte [Source:MGI Symbol;Acc:MGI:98279]
Tmem164	2649.22	-1.27416	0.0511262	-24.9218	4.31716e-137	4.39638e-135	1522.27	3684.03	18.0051	43.5741	ENSMUSG00000047045	transmembrane protein 164 [Source:MGI Symbol;Acc:MGI:2148020]
Cxcr4	3380.32	3.18735	0.12824	24.8545	2.30897e-136	2.33891e-134	688.566	74.4838	29.6273	3.20485	ENSMUSG00000045382	chemokine (C-X-C motif) receptor 4 [Source:MGI Symbol;Acc:MGI:109563]
Lgi3	1857.21	-2.67742	0.107959	-24.8005	8.8637e-136	8.93134e-134	910.171	5850.1	22.3328	143.544	ENSMUSG00000033595	leucine-rich repeat LGI family, member 3 [Source:MGI Symbol;Acc:MGI:2182619]
Adamts3	345.622	2.73311	0.11038	24.7609	2.36388e-135	2.36945e-133	697.435	104.309	7.10376	1.06244	ENSMUSG00000043635	a disintegrin-like and metallopeptidase (reprolysin type) with thrombospondin type 1 motif, 3 [Source:MGI Symbol;Acc:MGI:3045353]
Ncf2	2419.49	3.57653	0.144764	24.706	9.22929e-135	9.20285e-133	776.188	63.6363	23.3371	1.9133	ENSMUSG00000026480	neutrophil cytosolic factor 2 [Source:MGI Symbol;Acc:MGI:97284]
Gbp8	388.893	3.83162	0.155779	24.5966	1.37498e-133	1.36394e-131	819.744	56.4889	26.0198	1.79303	ENSMUSG00000034438	guanylate-binding protein 8 [Source:MGI Symbol;Acc:MGI:1923324]
Atp7b	991.882	-1.59929	0.0650345	-24.5914	1.56301e-133	1.54246e-131	746.561	2264.07	12.369	37.5111	ENSMUSG00000006567	ATPase, Cu++ transporting, beta polypeptide [Source:MGI Symbol;Acc:MGI:103297]
Cers6	2478.47	2.39622	0.097631	24.5436	5.05723e-133	4.96517e-131	2405.7	454.527	47.7785	9.02715	ENSMUSG00000027035	ceramide synthase 6 [Source:MGI Symbol;Acc:MGI:2442564]
Gm16894	1437.02	5.13351	0.209952	24.4509	4.9218e-132	4.80754e-130	606.29	15.9592	55.1539	1.4518	ENSMUSG00000097899	predicted gene, 16894 [Source:MGI Symbol;Acc:MGI:4439818]
Parp14	11336.5	3.25184	0.133104	24.4308	8.04571e-132	7.81904e-130	7815.77	812.683	84.1313	8.74797	ENSMUSG00000034422	poly (ADP-ribose) polymerase family, member 14 [Source:MGI Symbol;Acc:MGI:1919489]
Matn4	409.771	-2.28711	0.0937467	-24.3967	1.85437e-131	1.79303e-129	230.664	1130.1	7.00264	34.3083	ENSMUSG00000016995	matrilin 4 [Source:MGI Symbol;Acc:MGI:1328314]
Lcp2	2604.2	3.45051	0.141631	24.3627	4.25038e-131	4.08912e-129	580.683	52.3758	13.5375	1.22104	ENSMUSG00000002699	lymphocyte cytosolic protein 2 [Source:MGI Symbol;Acc:MGI:1321402]
Nlrp3	5588.26	4.7144	0.194125	24.2853	2.80143e-130	2.68167e-128	946.067	34.7912	18.3642	0.675335	ENSMUSG00000032691	NLR family, pyrin domain containing 3 [Source:MGI Symbol;Acc:MGI:2653833]
Serpina3g	499.357	4.80146	0.197723	24.2837	2.91228e-130	2.77391e-128	1311.88	45.5104	50.6904	1.7585	ENSMUSG00000041481	serine (or cysteine) peptidase inhibitor, clade A, member 3G [Source:MGI Symbol;Acc:MGI:105046]
Mnda	527.305	4.05103	0.167053	24.2499	6.62769e-130	6.28154e-128	722.649	42.4882	31.5283	1.85371	NA	NA
Cyp4f18	4442.62	5.89114	0.24361	24.1826	3.38765e-129	3.19491e-127	646.52	9.75713	29.6487	0.447452	ENSMUSG00000003484	cytochrome P450, family 4, subfamily f, polypeptide 18 [Source:MGI Symbol;Acc:MGI:1919304]
Gbp10	447.912	8.14783	0.337477	24.1434	8.7623e-129	8.22324e-127	1532.19	4.59677	33.8975	0.101697	ENSMUSG00000105096	guanylate-binding protein 10 [Source:MGI Symbol;Acc:MGI:4359647]
Lgals9	1350.29	2.03474	0.0846572	24.0351	1.19581e-127	1.11677e-125	2261.4	550.348	111.29	27.0843	ENSMUSG00000001123	lectin, galactose binding, soluble 9 [Source:MGI Symbol;Acc:MGI:109496]
Abca3	7432.2	-1.95823	0.0817137	-23.9645	6.5214e-127	6.06079e-125	5028.38	19579.6	60.5764	235.874	ENSMUSG00000024130	ATP-binding cassette, sub-family A (ABC1), member 3 [Source:MGI Symbol;Acc:MGI:1351617]
Ccr1	3063.55	7.12957	0.297859	23.936	1.29156e-126	1.19454e-124	985.045	5.59336	27.1581	0.154212	ENSMUSG00000025804	chemokine (C-C motif) receptor 1 [Source:MGI Symbol;Acc:MGI:104618]
Snx10	1778.16	2.42784	0.101434	23.9353	1.31475e-126	1.21014e-124	744.632	137.236	21.5339	3.9687	ENSMUSG00000038301	sorting nexin 10 [Source:MGI Symbol;Acc:MGI:1919232]
Nr1d1	1670.83	-1.46868	0.0615445	-23.8638	7.28646e-126	6.67461e-124	1149.11	3183.14	32.4376	89.8555	ENSMUSG00000020889	nuclear receptor subfamily 1, group D, member 1 [Source:MGI Symbol;Acc:MGI:2444210]
Gm4841	244.598	5.94624	0.249266	23.855	8.98972e-126	8.19563e-124	694.854	10.6026	19.1102	0.291597	ENSMUSG00000068606	predicted gene 4841 [Source:MGI Symbol;Acc:MGI:3643814]
Trex1	1091.55	2.7197	0.114037	23.8492	1.03297e-125	9.37258e-124	697.366	105.462	47.8722	7.23971	ENSMUSG00000049734	three prime repair exonuclease 1 [Source:MGI Symbol;Acc:MGI:1328317]
Rtn4rl2	223.645	3.75158	0.157795	23.775	6.06298e-125	5.47527e-123	498.064	36.5434	30.7798	2.25834	ENSMUSG00000050896	reticulon 4 receptor-like 2 [Source:MGI Symbol;Acc:MGI:2669796]
Susd6	4392.76	1.43331	0.0603839	23.7366	1.50945e-124	1.35673e-122	4344.35	1607.32	66.9468	24.7689	NA	NA
Itga5	2815.91	2.09412	0.0883473	23.7033	3.33113e-124	2.98012e-122	2125.07	496.022	37.9817	8.86546	ENSMUSG00000000555	integrin alpha 5 (fibronectin receptor alpha) [Source:MGI Symbol;Acc:MGI:96604]
Trafd1	4249.24	2.26146	0.0954428	23.6944	4.11661e-124	3.6657e-122	3527.41	733.031	110.749	23.0147	ENSMUSG00000042726	TRAF type zinc finger domain containing 1 [Source:MGI Symbol;Acc:MGI:1923551]
Fst	342.557	2.51288	0.106064	23.6921	4.34734e-124	3.85323e-122	866.796	151.306	23.6474	4.12783	ENSMUSG00000021765	follistatin [Source:MGI Symbol;Acc:MGI:95586]
Sod2	3226.86	1.60468	0.0678434	23.6527	1.10633e-123	9.76066e-122	2667.33	875.744	54.443	17.8749	ENSMUSG00000006818	superoxide dismutase 2, mitochondrial [Source:MGI Symbol;Acc:MGI:98352]
Irf8	512.148	2.1466	0.0908816	23.6198	2.41315e-123	2.11925e-121	1095.65	246.913	24.9105	5.61376	ENSMUSG00000041515	interferon regulatory factor 8 [Source:MGI Symbol;Acc:MGI:96395]
Zdhhc3	1557.1	-1.42261	0.0605706	-23.4869	5.55631e-122	4.85733e-120	1188.53	3189.12	13.2771	35.6257	ENSMUSG00000025786	zinc finger, DHHC domain containing 3 [Source:MGI Symbol;Acc:MGI:1926134]
H2-Q5	1006.32	4.08521	0.173947	23.4853	5.75834e-122	5.01106e-120	697.042	40.0436	46.0673	2.64647	ENSMUSG00000055413	histocompatibility 2, Q region locus 5 [Source:MGI Symbol;Acc:MGI:95934]
Coro1a	2649.19	1.90075	0.0809484	23.481	6.37355e-122	5.52134e-120	855.021	228.014	34.9221	9.31288	ENSMUSG00000030707	coronin, actin binding protein 1A [Source:MGI Symbol;Acc:MGI:1345961]
Psmb9	719.103	3.28063	0.140961	23.2733	8.26982e-120	7.13179e-118	986.954	100.029	95.5753	9.68664	ENSMUSG00000096727	proteasome (prosome, macropain) subunit, beta type 9 (large multifunctional peptidase 2) [Source:MGI Symbol;Acc:MGI:1346526]
Asprv1	3968.32	4.94014	0.212879	23.2063	3.93381e-119	3.37726e-117	572.866	17.5764	29.2053	0.896062	ENSMUSG00000033508	aspartic peptidase, retroviral-like 1 [Source:MGI Symbol;Acc:MGI:1915105]
Hk3	4913.06	5.46841	0.235781	23.1928	5.38174e-119	4.5997e-117	645.569	13.2369	15.4139	0.316051	ENSMUSG00000025877	hexokinase 3 [Source:MGI Symbol;Acc:MGI:2670962]
Parp10	3790.82	2.55231	0.110474	23.1033	4.28705e-118	3.6478e-116	2254.35	382.237	51.8282	8.78774	ENSMUSG00000063268	poly (ADP-ribose) polymerase family, member 10 [Source:MGI Symbol;Acc:MGI:3712326]
Stat2	5471.11	3.07339	0.13304	23.1011	4.51011e-118	3.82062e-116	5670.32	667.652	100.724	11.8597	ENSMUSG00000040033	signal transducer and activator of transcription 2 [Source:MGI Symbol;Acc:MGI:103039]
Tor3a	1332.68	1.8467	0.0799602	23.0953	5.16435e-118	4.35557e-116	1464.85	406.849	34.9861	9.71705	ENSMUSG00000060519	torsin family 3, member A [Source:MGI Symbol;Acc:MGI:1353652]
Atp6v1c2	622.254	-1.98376	0.0859152	-23.0897	5.87091e-118	4.92976e-116	412.533	1633.9	20.1622	79.8556	ENSMUSG00000020566	ATPase, H+ transporting, lysosomal V1 subunit C2 [Source:MGI Symbol;Acc:MGI:1916025]
Spi1	1739.58	4.95343	0.214754	23.0656	1.02645e-117	8.58139e-116	470.504	14.2988	27.5497	0.837246	ENSMUSG00000002111	spleen focus forming virus (SFFV) proviral integration oncogene [Source:MGI Symbol;Acc:MGI:98282]
Tlr3	343.152	2.63135	0.114245	23.0325	2.20125e-117	1.8323e-115	831.568	133.678	15.0001	2.41134	ENSMUSG00000031639	toll-like receptor 3 [Source:MGI Symbol;Acc:MGI:2156367]
Pirb	1501.95	4.33081	0.188419	22.985	6.59265e-117	5.46391e-115	559.213	26.4434	15.9999	0.756582	ENSMUSG00000058818	paired Ig-like receptor B [Source:MGI Symbol;Acc:MGI:894311]
Myo1f	3528.8	3.7842	0.165027	22.9308	2.2926e-116	1.89189e-114	651.561	46.1291	13.2678	0.939334	ENSMUSG00000024300	myosin IF [Source:MGI Symbol;Acc:MGI:107711]
Fabp5	374.319	-2.52689	0.11031	-22.9071	3.94376e-116	3.24048e-114	162.664	942.558	13.3224	77.1968	ENSMUSG00000027533	fatty acid binding protein 5, epidermal [Source:MGI Symbol;Acc:MGI:101790]
Tbc1d30	553.476	-1.95832	0.085807	-22.8224	2.75109e-115	2.25084e-113	325.906	1268.79	4.46665	17.3893	ENSMUSG00000052302	TBC1 domain family, member 30 [Source:MGI Symbol;Acc:MGI:1921944]
Mlkl	337.816	3.76697	0.165323	22.7855	6.38788e-115	5.20408e-113	593.848	42.3311	27.2332	1.94126	ENSMUSG00000012519	mixed lineage kinase domain-like [Source:MGI Symbol;Acc:MGI:1921818]
AI607873	2102.69	3.69442	0.162335	22.758	1.19467e-114	9.69154e-113	1133.84	85.84	25.4088	1.92362	NA	NA
Cd177	1545.2	4.0737	0.179241	22.7275	2.39503e-114	1.93472e-112	1491.54	86.4343	42.8953	2.48576	ENSMUSG00000052212	CD177 antigen [Source:MGI Symbol;Acc:MGI:1916141]
Gbp11	277.291	6.78786	0.299163	22.6895	5.68276e-114	4.57128e-112	890.28	7.2617	25.6225	0.208993	ENSMUSG00000092021	guanylate binding protein 11 [Source:MGI Symbol;Acc:MGI:3646307]
Rnf149	6432.03	1.77195	0.0784076	22.5992	4.41393e-113	3.53576e-111	1518.12	442.703	48.6822	14.1963	ENSMUSG00000048234	ring finger protein 149 [Source:MGI Symbol;Acc:MGI:2677438]
Tlr13	2564.2	5.9066	0.2617	22.5701	8.52361e-113	6.79935e-111	576.849	8.26446	11.2168	0.160702	ENSMUSG00000033777	toll-like receptor 13 [Source:MGI Symbol;Acc:MGI:3045213]
Mx2	513.508	3.86672	0.171392	22.5607	1.0537e-112	8.37054e-111	1106.26	74.2837	35.6212	2.39191	ENSMUSG00000023341	MX dynamin-like GTPase 2 [Source:MGI Symbol;Acc:MGI:97244]
Fam65b	2048.38	2.91867	0.129443	22.5479	1.40947e-112	1.11505e-110	803.727	105.079	8.51302	1.11299	NA	NA
Cybb	1294.54	3.93971	0.174777	22.5414	1.63083e-112	1.28486e-110	420.003	26.3473	6.90148	0.432939	ENSMUSG00000015340	cytochrome b-245, beta polypeptide [Source:MGI Symbol;Acc:MGI:88574]
Slc11a1	3802.08	4.00408	0.177753	22.5262	2.30027e-112	1.80487e-110	417.268	24.7525	14.1357	0.838532	ENSMUSG00000026177	solute carrier family 11 (proton-coupled divalent metal ion transporters), member 1 [Source:MGI Symbol;Acc:MGI:1345275]
Apol9b	170.309	3.62745	0.16236	22.342	1.44519e-110	1.12932e-108	459.041	36.4047	22.4634	1.78148	ENSMUSG00000068246	apolipoprotein L 9b [Source:MGI Symbol;Acc:MGI:1919148]
Casp4	957.872	2.78359	0.124592	22.3417	1.45558e-110	1.13281e-108	683.4	98.8417	36.9651	5.34635	ENSMUSG00000033538	caspase 4, apoptosis-related cysteine peptidase [Source:MGI Symbol;Acc:MGI:107700]
Il6	318.989	2.93418	0.13175	22.2709	7.08098e-110	5.48848e-108	805.287	104.499	57.8236	7.50353	ENSMUSG00000025746	interleukin 6 [Source:MGI Symbol;Acc:MGI:96559]
Sfrp1	1635.28	2.99077	0.134315	22.2668	7.75817e-110	5.98912e-108	4008.31	499.88	71.5591	8.92419	ENSMUSG00000031548	secreted frizzled-related protein 1 [Source:MGI Symbol;Acc:MGI:892014]
Srgn	5071.43	4.25036	0.191358	22.2115	2.65831e-109	2.04391e-107	1651.43	83.8778	137.417	6.97956	ENSMUSG00000020077	serglycin [Source:MGI Symbol;Acc:MGI:97756]
Chst15	723.644	2.11015	0.0951541	22.1761	5.84308e-109	4.47463e-107	952.409	220.314	17.4296	4.03188	ENSMUSG00000030930	carbohydrate sulfotransferase 15 [Source:MGI Symbol;Acc:MGI:1924840]
Gm12185	418.072	5.91307	0.267985	22.0649	6.87028e-108	5.2403e-106	638.54	9.51218	9.42676	0.140428	ENSMUSG00000048852	predicted gene 12185 [Source:MGI Symbol;Acc:MGI:3652173]
Trpm2	2003.61	5.44631	0.246974	22.0522	9.10444e-108	6.91685e-106	851.779	18.0379	9.11725	0.193074	ENSMUSG00000009292	transient receptor potential cation channel, subfamily M, member 2 [Source:MGI Symbol;Acc:MGI:1351901]
Fcgr3	1871.48	5.42222	0.246732	21.9762	4.87055e-107	3.68564e-105	459.912	9.40398	26.5314	0.542497	ENSMUSG00000059498	Fc receptor, IgG, low affinity III [Source:MGI Symbol;Acc:MGI:95500]
Rac2	1650.08	2.23674	0.101864	21.9581	7.24903e-107	5.46389e-105	565.457	119.094	14.5372	3.06176	ENSMUSG00000033220	Rac family small GTPase 2 [Source:MGI Symbol;Acc:MGI:97846]
Ppp1r14c	720.804	-2.05806	0.0938919	-21.9195	1.69488e-106	1.27249e-104	455.893	1902.01	14.098	58.8174	ENSMUSG00000040653	protein phosphatase 1, regulatory inhibitor subunit 14C [Source:MGI Symbol;Acc:MGI:1923392]
Psme2	1231.29	1.97733	0.0902578	21.9076	2.19681e-106	1.64289e-104	1069.7	271.457	85.4581	21.6865	ENSMUSG00000079197	proteasome (prosome, macropain) activator subunit 2 (PA28 beta) [Source:MGI Symbol;Acc:MGI:1096365]
Lgr6	265.968	-2.47341	0.112905	-21.907	2.22712e-106	1.65907e-104	122.12	681.967	2.63089	14.6919	ENSMUSG00000042793	leucine-rich repeat-containing G protein-coupled receptor 6 [Source:MGI Symbol;Acc:MGI:2441805]
Etv5	1870.07	-2.26221	0.103273	-21.9051	2.32227e-106	1.72325e-104	1113.17	5359.94	22.7328	109.459	ENSMUSG00000013089	ets variant 5 [Source:MGI Symbol;Acc:MGI:1096867]
Slc26a9	890.385	-1.4865	0.0678705	-21.902	2.48565e-106	1.83737e-104	747.615	2097.11	16.031	44.9681	ENSMUSG00000042268	solute carrier family 26, member 9 [Source:MGI Symbol;Acc:MGI:2444594]
Daxx	1503.84	2.4813	0.113363	21.8881	3.37413e-106	2.48453e-104	1316.81	234.307	36.2538	6.45085	ENSMUSG00000002307	Fas death domain-associated protein [Source:MGI Symbol;Acc:MGI:1197015]
Hck	1403.78	4.49924	0.206114	21.8289	1.23478e-105	9.05741e-104	382.672	15.8468	14.2774	0.591239	ENSMUSG00000003283	hemopoietic cell kinase [Source:MGI Symbol;Acc:MGI:96052]
Itgal	2866.31	2.23848	0.102729	21.7902	2.87269e-105	2.09915e-103	999.68	211.241	14.9334	3.15556	ENSMUSG00000030830	integrin alpha L [Source:MGI Symbol;Acc:MGI:96606]
Slco3a1	1264.98	1.4179	0.0653328	21.7027	1.93585e-104	1.4092e-102	2094.02	783.093	30.4475	11.3863	ENSMUSG00000025790	solute carrier organic anion transporter family, member 3a1 [Source:MGI Symbol;Acc:MGI:1351867]
Litaf	4774.07	1.46278	0.0675024	21.67	3.93772e-104	2.8556e-102	2254.52	817.585	78.6631	28.5267	ENSMUSG00000022500	LPS-induced TN factor [Source:MGI Symbol;Acc:MGI:1929512]
Plin2	4547.13	1.2308	0.0568992	21.6312	9.14629e-104	6.60777e-102	2052.89	874.23	84.9136	36.1608	ENSMUSG00000028494	perilipin 2 [Source:MGI Symbol;Acc:MGI:87920]
Tnc	1789.99	2.35289	0.108944	21.5972	1.90964e-103	1.37444e-101	3718.37	724.864	40.8769	7.96859	ENSMUSG00000028364	tenascin C [Source:MGI Symbol;Acc:MGI:101922]
Tor1aip2	2069.76	1.15824	0.0536642	21.5831	2.59166e-103	1.85833e-101	2692.68	1205.83	25.9148	11.6051	ENSMUSG00000050565	torsin A interacting protein 2 [Source:MGI Symbol;Acc:MGI:3582695]
Atp8a1	4810.47	-1.41971	0.0658193	-21.5699	3.44676e-103	2.46225e-101	3669.31	9825.09	34.7148	92.9536	ENSMUSG00000037685	ATPase, aminophospholipid transporter (APLT), class I, type 8A, member 1 [Source:MGI Symbol;Acc:MGI:1330848]
Ccl6	1284.29	4.36727	0.202522	21.5645	3.87169e-103	2.75552e-101	531.587	24.5319	28.8937	1.3334	ENSMUSG00000018927	chemokine (C-C motif) ligand 6 [Source:MGI Symbol;Acc:MGI:98263]
Clic4	6135.4	1.16203	0.0539878	21.524	9.27769e-103	6.57857e-101	8133.95	3632.77	156.218	69.7699	ENSMUSG00000037242	chloride intracellular channel 4 (mitochondrial) [Source:MGI Symbol;Acc:MGI:1352754]
Il18rap	2604.33	3.79968	0.176728	21.5001	1.55337e-102	1.09739e-100	778.094	54.1283	12.4221	0.864148	ENSMUSG00000026068	interleukin 18 receptor accessory protein [Source:MGI Symbol;Acc:MGI:1338888]
Ly6i	661.288	4.68778	0.218313	21.4728	2.79899e-102	1.97009e-100	458.171	16.5902	40.7302	1.47483	ENSMUSG00000022586	lymphocyte antigen 6 complex, locus I [Source:MGI Symbol;Acc:MGI:1888480]
Oas1g	300.942	4.64256	0.216978	21.3965	1.44093e-101	1.0105e-99	464.873	18.046	17.5371	0.680774	ENSMUSG00000066861	2'-5' oligoadenylate synthetase 1G [Source:MGI Symbol;Acc:MGI:97429]
Zfp704	1543.79	-1.1737	0.0551192	-21.2939	1.29323e-100	9.03612e-99	1317.8	2974.78	7.42972	16.7717	ENSMUSG00000040209	zinc finger protein 704 [Source:MGI Symbol;Acc:MGI:2180715]
Nfil3	1143.11	1.50567	0.070758	21.2791	1.7735e-100	1.23468e-98	1182.78	416.745	46.3445	16.3292	ENSMUSG00000056749	nuclear factor, interleukin 3, regulated [Source:MGI Symbol;Acc:MGI:109495]
Serpina3f	605.414	9.42139	0.443575	21.2397	4.10832e-100	2.84978e-98	1999.05	1.75419	68.1353	0.0597894	ENSMUSG00000066363	serine (or cysteine) peptidase inhibitor, clade A, member 3F [Source:MGI Symbol;Acc:MGI:2182838]
Ptafr	4239.62	6.01719	0.283367	21.2346	4.573e-100	3.16065e-98	512.627	6.5021	21.9844	0.278847	ENSMUSG00000056529	platelet-activating factor receptor [Source:MGI Symbol;Acc:MGI:106066]
Mmp8	572.749	5.88596	0.27719	21.2344	4.59298e-100	3.16304e-98	501.61	7.2659	15.9607	0.231194	ENSMUSG00000005800	matrix metallopeptidase 8 [Source:MGI Symbol;Acc:MGI:1202395]
Alpl	290.739	2.40547	0.113301	21.2308	4.95872e-100	3.40267e-98	601.154	112.765	15.7295	2.95057	ENSMUSG00000028766	alkaline phosphatase, liver/bone/kidney [Source:MGI Symbol;Acc:MGI:87983]
Ereg	164.353	4.72786	0.223071	21.1944	1.07506e-99	7.3507e-98	445.232	15.9694	8.40213	0.301364	ENSMUSG00000029377	epiregulin [Source:MGI Symbol;Acc:MGI:107508]
Slfn1	1896.95	6.70207	0.316374	21.184	1.341e-99	9.13647e-98	630.644	4.86428	26.5067	0.204452	ENSMUSG00000078763	schlafen 1 [Source:MGI Symbol;Acc:MGI:1313259]
Fmo2	6030.14	1.5109	0.0713984	21.1615	2.16266e-99	1.46823e-97	13585.8	4761.31	317.866	111.4	ENSMUSG00000040170	flavin containing monooxygenase 2 [Source:MGI Symbol;Acc:MGI:1916776]
Retnlg	1569.39	5.90902	0.280763	21.0463	2.47284e-98	1.67288e-96	1001.71	15.0646	128.594	1.93392	ENSMUSG00000022651	resistin like gamma [Source:MGI Symbol;Acc:MGI:2667763]
Abcg1	1976.17	2.23087	0.106018	21.0424	2.68311e-98	1.80873e-96	492.601	104.013	6.60854	1.39539	ENSMUSG00000024030	ATP binding cassette subfamily G member 1 [Source:MGI Symbol;Acc:MGI:107704]
Muc4	5936.95	2.05542	0.0977452	21.0283	3.613e-98	2.42705e-96	9094.25	2181.36	62.95	15.0992	ENSMUSG00000079620	mucin 4 [Source:MGI Symbol;Acc:MGI:2153525]
Trim34a	722.906	2.38364	0.113607	20.9816	9.66805e-98	6.47184e-96	752.942	143.425	22.7785	4.339	ENSMUSG00000056144	tripartite motif-containing 34A [Source:MGI Symbol;Acc:MGI:2137359]
Spp1	1027.99	5.19845	0.247849	20.9742	1.12758e-97	7.52181e-96	529.332	13.3553	24.9188	0.628715	ENSMUSG00000029304	secreted phosphoprotein 1 [Source:MGI Symbol;Acc:MGI:98389]
Snx25	955.926	-1.85178	0.0883549	-20.9584	1.57203e-97	1.04502e-95	676.655	2447.45	17.2202	62.2851	ENSMUSG00000038291	sorting nexin 25 [Source:MGI Symbol;Acc:MGI:2142610]
Serpina3m	257.145	5.75167	0.274915	20.9217	3.39963e-97	2.25211e-95	683.584	11.6686	32.161	0.548981	ENSMUSG00000079012	serine (or cysteine) peptidase inhibitor, clade A, member 3M [Source:MGI Symbol;Acc:MGI:98378]
Pml	1453.17	1.65239	0.0790889	20.8928	6.22102e-97	4.10694e-95	2089.71	662.903	30.334	9.62263	ENSMUSG00000036986	promyelocytic leukemia [Source:MGI Symbol;Acc:MGI:104662]
Bmper	437.51	1.82635	0.0875841	20.8525	1.44513e-96	9.50755e-95	980.285	276.052	20.1033	5.66116	ENSMUSG00000031963	BMP-binding endothelial regulator [Source:MGI Symbol;Acc:MGI:1920480]
Batf2	250.677	5.73461	0.275181	20.8394	1.90268e-96	1.2475e-94	476.931	8.32355	27.152	0.473865	ENSMUSG00000039699	basic leucine zipper transcription factor, ATF-like 2 [Source:MGI Symbol;Acc:MGI:1921731]
Slc22a23	915.02	-1.45098	0.0696795	-20.8237	2.6417e-96	1.72612e-94	742.453	2032.07	9.2705	25.3731	ENSMUSG00000038267	solute carrier family 22, member 23 [Source:MGI Symbol;Acc:MGI:1920352]
Pim1	7382.57	2.0402	0.0980017	20.818	2.97472e-96	1.93711e-94	3274.36	793.76	145.79	35.342	ENSMUSG00000024014	proviral integration site 1 [Source:MGI Symbol;Acc:MGI:97584]
Ctss	1583.26	4.75858	0.229349	20.7482	1.27213e-95	8.2559e-94	615.093	21.4461	35.3009	1.23082	ENSMUSG00000038642	cathepsin S [Source:MGI Symbol;Acc:MGI:107341]
Irx1	939.823	-1.6824	0.0811435	-20.7336	1.72314e-95	1.11451e-93	754.2	2424.79	28.5484	91.7847	ENSMUSG00000060969	Iroquois homeobox 1 [Source:MGI Symbol;Acc:MGI:1197515]
Serpina3n	7165.22	3.68457	0.177871	20.7148	2.54775e-95	1.64231e-93	17132.7	1308.02	641.361	48.9655	ENSMUSG00000021091	serine (or cysteine) peptidase inhibitor, clade A, member 3N [Source:MGI Symbol;Acc:MGI:105045]
Inpp5d	3504.56	3.1623	0.152736	20.7044	3.16053e-95	2.03048e-93	635.348	69.6542	10.0385	1.10054	ENSMUSG00000026288	inositol polyphosphate-5-phosphatase D [Source:MGI Symbol;Acc:MGI:107357]
Trim12c	1183.15	2.22858	0.107649	20.7023	3.29946e-95	2.11265e-93	840.914	178.435	17.5683	3.72784	ENSMUSG00000057143	tripartite motif-containing 12C [Source:MGI Symbol;Acc:MGI:4821183]
Bst2	885.191	3.92393	0.189665	20.6887	4.37928e-95	2.79471e-93	2058.94	132.678	209.797	13.5192	ENSMUSG00000046718	bone marrow stromal cell antigen 2 [Source:MGI Symbol;Acc:MGI:1916800]
Prss16	148.932	-6.11629	0.295921	-20.6687	6.63327e-95	4.21907e-93	7.29675	541.26	0.264649	19.6312	ENSMUSG00000006179	protease, serine 16 (thymus) [Source:MGI Symbol;Acc:MGI:1859181]
Lyn	3267.37	1.99098	0.0963786	20.6579	8.29299e-95	5.25726e-93	1358	340.338	30.6698	7.68635	ENSMUSG00000042228	LYN proto-oncogene, Src family tyrosine kinase [Source:MGI Symbol;Acc:MGI:96892]
Smox	3566.21	1.87949	0.0911343	20.6233	1.69592e-94	1.07156e-92	948.301	256.528	32.7218	8.85167	ENSMUSG00000027333	spermine oxidase [Source:MGI Symbol;Acc:MGI:2445356]
Sp100	2077.73	2.78345	0.135477	20.5456	8.43205e-94	5.31025e-92	2175.47	312.874	78.6839	11.3162	ENSMUSG00000026222	nuclear antigen Sp100 [Source:MGI Symbol;Acc:MGI:109561]
Itih5	315.333	-2.25454	0.109812	-20.5308	1.14177e-93	7.16692e-92	159.65	764.063	1.57177	7.52227	ENSMUSG00000025780	inter-alpha (globulin) inhibitor H5 [Source:MGI Symbol;Acc:MGI:1925751]
Ism1	1246.68	1.33377	0.0650006	20.5193	1.44783e-93	9.0584e-92	2519.23	998.564	66.3174	26.2866	ENSMUSG00000074766	isthmin 1, angiogenesis inhibitor [Source:MGI Symbol;Acc:MGI:2442963]
Serpine1	654.93	1.9122	0.0932241	20.5119	1.68504e-93	1.05082e-91	1208.8	320.743	31.2207	8.28412	ENSMUSG00000037411	serine (or cysteine) peptidase inhibitor, clade E, member 1 [Source:MGI Symbol;Acc:MGI:97608]
Slc25a23	427.293	-1.86021	0.0908699	-20.4711	3.89328e-93	2.42003e-91	259.719	945.666	6.02961	21.9545	ENSMUSG00000046329	solute carrier family 25 (mitochondrial carrier; phosphate carrier), member 23 [Source:MGI Symbol;Acc:MGI:1914222]
Cd300a	1859.98	4.23584	0.207022	20.4609	4.80914e-93	2.97964e-91	336.645	16.8106	5.66045	0.282659	ENSMUSG00000034652	CD300A molecule [Source:MGI Symbol;Acc:MGI:2443411]
Psme1	1451.91	1.50523	0.0736013	20.4511	5.86903e-93	3.6246e-91	1803.99	634.64	144.12	50.701	ENSMUSG00000022216	proteasome (prosome, macropain) activator subunit 1 (PA28 alpha) [Source:MGI Symbol;Acc:MGI:1096367]
Tagap	1015.1	2.51839	0.123165	20.4473	6.34896e-93	3.90839e-91	480.494	83.5302	12.1923	2.11954	ENSMUSG00000033450	T cell activation Rho GTPase activating protein [Source:MGI Symbol;Acc:MGI:3615484]
Rtn2	239.151	-2.42553	0.119022	-20.3788	2.58099e-92	1.58375e-90	120.142	647.567	4.46114	24.0456	ENSMUSG00000030401	reticulon 2 (Z-band associated protein) [Source:MGI Symbol;Acc:MGI:107612]
Fcer1g	1685.4	4.76715	0.234011	20.3715	2.99442e-92	1.83157e-90	347.7	11.3808	41.2442	1.34999	ENSMUSG00000058715	Fc receptor, IgE, high affinity I, gamma polypeptide [Source:MGI Symbol;Acc:MGI:95496]
5830416P10Rik	2196.08	3.48629	0.171374	20.3432	5.33258e-92	3.25135e-90	395.998	34.3339	5.8406	0.506392	NA	NA
Lama3	375.778	-1.90604	0.0937281	-20.3358	6.19672e-92	3.76623e-90	233.843	879.426	1.76483	6.63711	ENSMUSG00000024421	laminin, alpha 3 [Source:MGI Symbol;Acc:MGI:99909]
Vav1	4418.24	2.87789	0.141757	20.3015	1.246e-91	7.54892e-90	634.075	85.2884	11.874	1.59715	ENSMUSG00000034116	vav 1 oncogene [Source:MGI Symbol;Acc:MGI:98923]
Gstm1	1785.13	-1.43458	0.0712684	-20.1292	4.09607e-90	2.47379e-88	1137.74	3078.61	68.6263	185.697	ENSMUSG00000058135	glutathione S-transferase, mu 1 [Source:MGI Symbol;Acc:MGI:95860]
Spon1	4729.89	1.70037	0.0845272	20.1162	5.32356e-90	3.20502e-88	10507.1	3227.01	133.004	40.849	ENSMUSG00000038156	spondin 1, (f-spondin) extracellular matrix protein [Source:MGI Symbol;Acc:MGI:2385287]
Fblim1	928.105	1.40336	0.069798	20.1061	6.53205e-90	3.92025e-88	1657.23	626.544	40.8301	15.4366	ENSMUSG00000006219	filamin binding LIM protein 1 [Source:MGI Symbol;Acc:MGI:1921452]
Tfcp2l1	1255.68	-1.5613	0.0776705	-20.1016	7.14471e-90	4.27454e-88	1079.04	3189.33	9.08538	26.8536	ENSMUSG00000026380	transcription factor CP2-like 1 [Source:MGI Symbol;Acc:MGI:2444691]
Fgd3	2926.61	4.26634	0.212413	20.0851	9.97007e-90	5.94633e-88	468.842	22.9084	11.7666	0.574935	ENSMUSG00000037946	FYVE, RhoGEF and PH domain containing 3 [Source:MGI Symbol;Acc:MGI:1353657]
Apol9a	177.161	4.33609	0.216012	20.0734	1.26168e-89	7.50154e-88	497.335	24.0845	24.6776	1.19507	ENSMUSG00000057346	apolipoprotein L 9a [Source:MGI Symbol;Acc:MGI:3606001]
Slc4a5	332.021	-2.10157	0.104958	-20.0229	3.47583e-89	2.06021e-87	182.333	785.487	2.7774	11.965	ENSMUSG00000068323	solute carrier family 4, sodium bicarbonate cotransporter, member 5 [Source:MGI Symbol;Acc:MGI:2443220]
Ccdc88b	8089.06	3.1289	0.156343	20.0131	4.23688e-89	2.50355e-87	811.424	91.1269	12.7714	1.43429	ENSMUSG00000047810	coiled-coil domain containing 88B [Source:MGI Symbol;Acc:MGI:1925567]
Icam1	7639.85	1.01238	0.0506163	20.0011	5.3906e-89	3.17548e-87	4493.57	2226.47	138.138	68.4443	ENSMUSG00000037405	intercellular adhesion molecule 1 [Source:MGI Symbol;Acc:MGI:96392]
Slc2a3	750.223	2.84647	0.142458	19.9811	8.03554e-89	4.71903e-87	336.679	46.5435	6.63764	0.917609	ENSMUSG00000003153	solute carrier family 2 (facilitated glucose transporter), member 3 [Source:MGI Symbol;Acc:MGI:95757]
Sema4f	292.342	-2.04105	0.102332	-19.9454	1.64271e-88	9.61766e-87	175.76	724.821	2.72569	11.2406	ENSMUSG00000000627	sema domain, immunoglobulin domain (Ig), TM domain, and short cytoplasmic domain [Source:MGI Symbol;Acc:MGI:1340055]
Npr1	1149.56	-1.48259	0.074525	-19.8938	4.60217e-88	2.68624e-86	856.83	2397.15	16.452	46.0276	ENSMUSG00000027931	natriuretic peptide receptor 1 [Source:MGI Symbol;Acc:MGI:97371]
Prss22	184.861	5.41236	0.272206	19.8833	5.67882e-88	3.30459e-86	437.327	9.62037	25.7811	0.567137	ENSMUSG00000045027	protease, serine 22 [Source:MGI Symbol;Acc:MGI:1918085]
Thsd4	877.647	-1.54978	0.0781187	-19.8388	1.37702e-87	7.98882e-86	662.712	1943.69	5.72823	16.8005	ENSMUSG00000032289	thrombospondin, type I, domain containing 4 [Source:MGI Symbol;Acc:MGI:2672033]
Fmnl1	6265.44	2.32604	0.117321	19.8264	1.76238e-87	1.01936e-85	1210.62	239.966	24.3974	4.83599	ENSMUSG00000055805	formin-like 1 [Source:MGI Symbol;Acc:MGI:1888994]
Hcls1	1138.76	2.33037	0.117923	19.7618	6.35088e-87	3.66228e-85	355.219	69.8483	13.7391	2.70158	ENSMUSG00000022831	hematopoietic cell specific Lyn substrate 1 [Source:MGI Symbol;Acc:MGI:104568]
Cdo1	780.547	1.50505	0.0761679	19.7596	6.63464e-87	3.81442e-85	1700.4	598.97	86.7448	30.556	ENSMUSG00000033022	cysteine dioxygenase 1, cytosolic [Source:MGI Symbol;Acc:MGI:105925]
Adar	3069.36	1.90626	0.0967745	19.698	2.24331e-86	1.28587e-84	2787.29	741.411	36.0248	9.58248	ENSMUSG00000027951	adenosine deaminase, RNA-specific [Source:MGI Symbol;Acc:MGI:1889575]
Slco4c1	393.391	-2.04972	0.104094	-19.6912	2.5669e-86	1.46696e-84	238.759	990.79	7.78428	32.3029	ENSMUSG00000040693	solute carrier organic anion transporter family, member 4C1 [Source:MGI Symbol;Acc:MGI:2442784]
Ifih1	3068.06	2.65744	0.135072	19.6742	3.58493e-86	2.04267e-84	2953.67	464.094	41.772	6.56341	ENSMUSG00000026896	interferon induced with helicase C domain 1 [Source:MGI Symbol;Acc:MGI:1918836]
Fam49a	713.481	1.61421	0.0820971	19.6622	4.54388e-86	2.58138e-84	1380.95	450.081	22.233	7.24622	ENSMUSG00000020589	family with sequence similarity 49, member A [Source:MGI Symbol;Acc:MGI:1261783]
Il10ra	1457.67	3.75693	0.19176	19.5919	1.81361e-85	1.02727e-83	404.765	28.9611	9.04457	0.647144	ENSMUSG00000032089	interleukin 10 receptor, alpha [Source:MGI Symbol;Acc:MGI:96538]
Col15a1	1387.42	-1.95229	0.0997408	-19.5736	2.59618e-85	1.46619e-83	467.074	1813.27	6.85393	26.6082	ENSMUSG00000028339	collagen, type XV, alpha 1 [Source:MGI Symbol;Acc:MGI:88449]
Trim25	4109.29	1.4809	0.0757118	19.5597	3.41057e-85	1.92045e-83	2914.29	1041.72	40.8892	14.6159	ENSMUSG00000000275	tripartite motif-containing 25 [Source:MGI Symbol;Acc:MGI:102749]
Ptk2b	5432.65	1.95799	0.100337	19.5141	8.33132e-85	4.67751e-83	1398.79	358.755	27.0644	6.94138	ENSMUSG00000059456	PTK2 protein tyrosine kinase 2 beta [Source:MGI Symbol;Acc:MGI:104908]
Epsti1	425.387	2.78463	0.14283	19.4961	1.18442e-84	6.63034e-83	353.145	50.7462	11.8707	1.70579	ENSMUSG00000022014	epithelial stromal interaction 1 (breast) [Source:MGI Symbol;Acc:MGI:1915168]
Clec4e	3493.6	6.04741	0.310347	19.486	1.44353e-84	8.05725e-83	424.372	5.00524	13.1493	0.155089	ENSMUSG00000030142	C-type lectin domain family 4, member e [Source:MGI Symbol;Acc:MGI:1861232]
Abhd2	2350.4	-1.17308	0.0602528	-19.4692	2.00202e-84	1.1142e-82	1858.47	4193.73	49.9679	112.755	ENSMUSG00000039202	abhydrolase domain containing 2 [Source:MGI Symbol;Acc:MGI:1914344]
Arhgef10	783.766	-1.46672	0.0753879	-19.4557	2.60956e-84	1.44811e-82	568.72	1573.28	8.02998	22.2137	ENSMUSG00000071176	Rho guanine nucleotide exchange factor (GEF) 10 [Source:MGI Symbol;Acc:MGI:2444453]
Slc40a1	1017.71	2.59604	0.133512	19.4443	3.25596e-84	1.8016e-82	549.02	89.865	12.6781	2.07519	ENSMUSG00000025993	solute carrier family 40 (iron-regulated transporter), member 1 [Source:MGI Symbol;Acc:MGI:1315204]
Tyrobp	1997.37	5.11902	0.263439	19.4315	4.17735e-84	2.30477e-82	525.815	13.529	72.5104	1.86567	ENSMUSG00000030579	TYRO protein tyrosine kinase binding protein [Source:MGI Symbol;Acc:MGI:1277211]
Stx11	1143.85	2.59175	0.134049	19.3343	2.76551e-83	1.52143e-81	347.937	56.1664	11.3344	1.82967	ENSMUSG00000039232	syntaxin 11 [Source:MGI Symbol;Acc:MGI:1921982]
Mvp	2647.7	1.03353	0.0535307	19.3072	4.67458e-83	2.56432e-81	2156.8	1053.47	59.9085	29.2617	ENSMUSG00000030681	major vault protein [Source:MGI Symbol;Acc:MGI:1925638]
Trib1	4785.05	1.32487	0.0687298	19.2766	8.45018e-83	4.62225e-81	2528.55	1008.75	49.0209	19.5566	ENSMUSG00000032501	tribbles pseudokinase 1 [Source:MGI Symbol;Acc:MGI:2443397]
Cd14	7226.69	1.75681	0.091546	19.1905	4.44394e-82	2.42391e-80	1508.73	445.089	70.8965	20.9152	ENSMUSG00000051439	CD14 antigen [Source:MGI Symbol;Acc:MGI:88318]
Unc93b1	1645.27	1.45341	0.0758387	19.1645	7.32342e-82	3.98315e-80	1054.59	384.88	36.3252	13.2571	ENSMUSG00000036908	unc-93 homolog B1, TLR signaling regulator [Source:MGI Symbol;Acc:MGI:1859307]
Ttc39b	2058.01	1.6309	0.0851228	19.1594	8.07547e-82	4.37974e-80	1955.63	629.854	17.4168	5.60946	ENSMUSG00000038172	tetratricopeptide repeat domain 39B [Source:MGI Symbol;Acc:MGI:1917113]
Myo1e	790.338	-1.33867	0.069891	-19.1537	9.01915e-82	4.87773e-80	637.314	1612.27	10.0614	25.4533	ENSMUSG00000032220	myosin IE [Source:MGI Symbol;Acc:MGI:106621]
Samsn1	1289.5	4.64161	0.24243	19.1462	1.04102e-81	5.61416e-80	288.281	10.6842	12.1956	0.451992	ENSMUSG00000022876	SAM domain, SH3 domain and nuclear localization signals, 1 [Source:MGI Symbol;Acc:MGI:1914992]
1600014C10Rik	1027.09	1.89027	0.0988877	19.1153	1.88239e-81	1.01231e-79	501.389	134.426	11.3433	3.04122	ENSMUSG00000054676	RIKEN cDNA 1600014C10 gene [Source:MGI Symbol;Acc:MGI:1919494]
Cd84	2067.73	4.01294	0.209938	19.1149	1.89784e-81	1.01777e-79	470.343	27.6094	5.87098	0.34463	ENSMUSG00000038147	CD84 antigen [Source:MGI Symbol;Acc:MGI:1336885]
Ctps	661.526	1.95614	0.102356	19.1112	2.03922e-81	1.09052e-79	1324.83	340.782	38.2275	9.83317	ENSMUSG00000028633	cytidine 5'-triphosphate synthase [Source:MGI Symbol;Acc:MGI:1858304]
Pdzrn3	1066.55	1.57823	0.0827826	19.0648	4.95201e-81	2.64084e-79	2070.26	692.286	39.3541	13.1598	ENSMUSG00000035357	PDZ domain containing RING finger 3 [Source:MGI Symbol;Acc:MGI:1933157]
Col5a3	477.847	-1.63802	0.086018	-19.0428	7.53806e-81	4.00878e-79	298.89	932.009	3.83321	11.9529	ENSMUSG00000004098	collagen, type V, alpha 3 [Source:MGI Symbol;Acc:MGI:1858212]
Psmb10	931.565	2.48053	0.130946	18.9431	5.03066e-80	2.66792e-78	1265.82	225.087	77.7949	13.8335	ENSMUSG00000031897	proteasome (prosome, macropain) subunit, beta type 10 [Source:MGI Symbol;Acc:MGI:1096380]
Myh7	273.326	-2.29228	0.12102	-18.9414	5.2001e-80	2.75017e-78	159.238	782.901	2.05299	10.0936	ENSMUSG00000053093	myosin, heavy polypeptide 7, cardiac muscle, beta [Source:MGI Symbol;Acc:MGI:2155600]
Psme2b	484.267	2.35806	0.124776	18.8983	1.17776e-79	6.21163e-78	401.611	77.4144	29.6001	5.70571	ENSMUSG00000078153	protease (prosome, macropain) activator subunit 2B [Source:MGI Symbol;Acc:MGI:1341073]
Tmem163	278.844	-2.22579	0.118263	-18.8206	5.11655e-79	2.69111e-77	162.091	761.936	5.02643	23.6276	ENSMUSG00000026347	transmembrane protein 163 [Source:MGI Symbol;Acc:MGI:1919410]
Apod	556.659	3.27452	0.174133	18.8047	6.91115e-79	3.62504e-77	1697.07	172.571	63.8668	6.49444	ENSMUSG00000022548	apolipoprotein D [Source:MGI Symbol;Acc:MGI:88056]
Pde2a	710.189	2.81586	0.149946	18.7792	1.11802e-78	5.84822e-77	472.475	66.2418	7.94604	1.11405	ENSMUSG00000110195	phosphodiesterase 2A, cGMP-stimulated [Source:MGI Symbol;Acc:MGI:2446107]
Tgfb3	783.126	-1.73367	0.0927701	-18.6878	6.21953e-78	3.24449e-76	510.396	1701.47	11.7688	39.2328	ENSMUSG00000021253	transforming growth factor, beta 3 [Source:MGI Symbol;Acc:MGI:98727]
Pla1a	298.515	2.18619	0.116992	18.6867	6.34715e-78	3.30207e-76	684.625	149.799	27.0701	5.92304	ENSMUSG00000002847	phospholipase A1 member A [Source:MGI Symbol;Acc:MGI:1934677]
Irs1	739.595	-1.59452	0.0854238	-18.666	9.3556e-78	4.85401e-76	541.179	1637.69	4.60985	13.9501	ENSMUSG00000055980	insulin receptor substrate 1 [Source:MGI Symbol;Acc:MGI:99454]
Ncf1	4166.97	2.48523	0.133315	18.6418	1.47138e-77	7.61339e-76	652.836	115.318	17.1624	3.03159	ENSMUSG00000015950	neutrophil cytosolic factor 1 [Source:MGI Symbol;Acc:MGI:97283]
Snx20	1258.28	4.40731	0.236577	18.6295	1.85328e-77	9.56361e-76	290.119	12.7223	15.7911	0.692468	ENSMUSG00000031662	sorting nexin 20 [Source:MGI Symbol;Acc:MGI:1918857]
Arhgap30	2510.71	2.62738	0.141108	18.6196	2.22933e-77	1.14732e-75	601.946	96.9362	10.4709	1.68622	ENSMUSG00000048865	Rho GTPase activating protein 30 [Source:MGI Symbol;Acc:MGI:2684948]
Rnasel	1048.79	2.04655	0.110331	18.5492	8.27084e-77	4.24518e-75	946.323	228.305	15.5238	3.7452	ENSMUSG00000066800	ribonuclease L (2', 5'-oligoisoadenylate synthetase-dependent) [Source:MGI Symbol;Acc:MGI:1098272]
Tapbpl	851.078	1.71673	0.0926034	18.5386	1.00886e-76	5.16435e-75	747.992	226.886	28.1631	8.54265	ENSMUSG00000038213	TAP binding protein-like [Source:MGI Symbol;Acc:MGI:2384853]
Sec14l4	633.918	-1.55915	0.0841605	-18.5259	1.2755e-76	6.51184e-75	521.837	1539.95	13.8445	40.8552	ENSMUSG00000019368	SEC14-like lipid binding 4 [Source:MGI Symbol;Acc:MGI:2144095]
Pyhin1	541.572	5.7621	0.31116	18.5182	1.47416e-76	7.50606e-75	382.163	6.06708	8.52977	0.135415	NA	NA
Alox12e	183.371	2.7742	0.149848	18.5134	1.6107e-76	8.17955e-75	405.458	58.9085	13.7058	1.99131	ENSMUSG00000018907	arachidonate lipoxygenase, epidermal [Source:MGI Symbol;Acc:MGI:1274790]
Grb14	461.616	-1.65478	0.0895043	-18.4883	2.56429e-76	1.29876e-74	352.114	1110.99	13.9935	44.1523	ENSMUSG00000026888	growth factor receptor bound protein 14 [Source:MGI Symbol;Acc:MGI:1355324]
Pik3cd	1692.8	2.24645	0.121672	18.4632	4.08693e-76	2.06449e-74	664.909	139.414	9.60352	2.01361	ENSMUSG00000039936	phosphatidylinositol-4,5-bisphosphate 3-kinase catalytic subunit delta [Source:MGI Symbol;Acc:MGI:1098211]
Siglece	814.799	4.67819	0.253605	18.4468	5.53614e-76	2.78919e-74	270.612	9.40398	11.4234	0.396971	ENSMUSG00000030474	sialic acid binding Ig-like lectin E [Source:MGI Symbol;Acc:MGI:1932475]
Uba7	3979.86	2.50207	0.135715	18.4363	6.72077e-76	3.37714e-74	3521.64	617.104	86.9295	15.2328	ENSMUSG00000032596	ubiquitin-like modifier activating enzyme 7 [Source:MGI Symbol;Acc:MGI:1349462]
Fndc1	2900.2	-1.7154	0.0930541	-18.4344	6.95454e-76	3.48546e-74	1704.13	5609.17	22.7525	74.89	ENSMUSG00000071984	fibronectin type III domain containing 1 [Source:MGI Symbol;Acc:MGI:1915905]
Chd3	1902.63	-1.28811	0.0698905	-18.4304	7.48665e-76	3.74235e-74	1444.29	3531.39	15.4827	37.8563	ENSMUSG00000018474	chromodomain helicase DNA binding protein 3 [Source:MGI Symbol;Acc:MGI:1344395]
Nrros	918.182	2.3494	0.127497	18.4272	7.95296e-76	3.96509e-74	318.727	61.5922	6.98995	1.35077	ENSMUSG00000052384	negative regulator of reactive oxygen species [Source:MGI Symbol;Acc:MGI:2445095]
Bex2	113.025	-3.28647	0.178385	-18.4235	8.51732e-76	4.23543e-74	39.3378	387.808	3.40398	33.5579	ENSMUSG00000042750	brain expressed X-linked 2 [Source:MGI Symbol;Acc:MGI:1338017]
Cdc42ep4	1695.41	0.985965	0.0535361	18.4168	9.6269e-76	4.77479e-74	2683.73	1355.27	62.0653	31.3426	ENSMUSG00000041598	CDC42 effector protein (Rho GTPase binding) 4 [Source:MGI Symbol;Acc:MGI:1929760]
Cdon	1349.49	-1.55757	0.084712	-18.3867	1.67884e-75	8.30526e-74	873.697	2575.59	9.45298	27.8667	ENSMUSG00000038119	cell adhesion molecule-related/down-regulated by oncogenes [Source:MGI Symbol;Acc:MGI:1926387]
Irf9	1731.8	1.5186	0.0826377	18.3766	2.02351e-75	9.98455e-74	1323.77	461.04	38.4385	13.3873	ENSMUSG00000002325	interferon regulatory factor 9 [Source:MGI Symbol;Acc:MGI:107587]
Adcy7	1938.3	-1.26651	0.068946	-18.3696	2.30042e-75	1.13217e-73	1474.06	3549.6	18.1759	43.7683	ENSMUSG00000031659	adenylate cyclase 7 [Source:MGI Symbol;Acc:MGI:102891]
Isg20	934.341	1.47617	0.0804064	18.3589	2.80291e-75	1.37594e-73	833.471	299.179	41.3042	14.8263	ENSMUSG00000039236	interferon-stimulated protein [Source:MGI Symbol;Acc:MGI:1928895]
Irf5	1068.21	1.92014	0.104619	18.3536	3.08899e-75	1.5125e-73	449.816	118.701	14.6777	3.87327	ENSMUSG00000029771	interferon regulatory factor 5 [Source:MGI Symbol;Acc:MGI:1350924]
Cyth4	1409.28	3.41233	0.186186	18.3276	4.98742e-75	2.43582e-73	357.206	32.5879	9.98948	0.91134	ENSMUSG00000018008	cytohesin 4 [Source:MGI Symbol;Acc:MGI:2441702]
Scd1	17685.7	-2.86369	0.156299	-18.3218	5.5429e-75	2.70022e-73	7359.14	54159.2	118.75	873.936	ENSMUSG00000037071	stearoyl-Coenzyme A desaturase 1 [Source:MGI Symbol;Acc:MGI:98239]
Slc16a3	2054.7	1.59157	0.0868908	18.3169	6.06269e-75	2.94594e-73	650.593	215.736	19.7051	6.53419	ENSMUSG00000025161	solute carrier family 16 (monocarboxylic acid transporters), member 3 [Source:MGI Symbol;Acc:MGI:1933438]
Hr	318.453	-2.04059	0.111415	-18.3152	6.26028e-75	3.03426e-73	167.036	689.375	2.37606	9.80627	ENSMUSG00000022096	lysine demethylase and nuclear receptor corepressor [Source:MGI Symbol;Acc:MGI:96223]
St6galnac2	229.627	-2.0225	0.110682	-18.273	1.35733e-74	6.56212e-73	151.731	619.148	5.82532	23.7706	ENSMUSG00000110170	ST6 (alpha-N-acetyl-neuraminyl-2,3-beta-galactosyl-1,3)-N-acetylgalactosaminide alpha-2,6-sialyltransferase 2 [Source:MGI Symbol;Acc:MGI:107553]
Trim21	649.564	2.0914	0.114685	18.236	2.67381e-74	1.28943e-72	676.034	157.551	18.9125	4.40758	ENSMUSG00000030966	tripartite motif-containing 21 [Source:MGI Symbol;Acc:MGI:106657]
Helz2	6533.84	1.91556	0.105048	18.2351	2.71643e-74	1.30668e-72	6611.59	1746.86	51.0484	13.4876	ENSMUSG00000027580	helicase with zinc finger 2, transcriptional coactivator [Source:MGI Symbol;Acc:MGI:2385169]
Cyp7b1	197.703	2.52412	0.138529	18.2209	3.52269e-74	1.69027e-72	378.695	65.427	13.6463	2.35766	ENSMUSG00000039519	cytochrome P450, family 7, subfamily b, polypeptide 1 [Source:MGI Symbol;Acc:MGI:104978]
H2-Q10	460.192	4.78194	0.262716	18.2019	4.98056e-74	2.38382e-72	281.493	9.34468	14.9159	0.49516	ENSMUSG00000067235	histocompatibility 2, Q region locus 10 [Source:MGI Symbol;Acc:MGI:95929]
Pik3ap1	5746.49	1.92616	0.105847	18.1975	5.39739e-74	2.57688e-72	1043.91	273.522	31.1585	8.16402	ENSMUSG00000025017	phosphoinositide-3-kinase adaptor protein 1 [Source:MGI Symbol;Acc:MGI:1933177]
Fhdc1	813.849	-1.27993	0.0704258	-18.1741	8.2752e-74	3.94101e-72	611.327	1485.77	7.85695	19.0956	ENSMUSG00000041842	FH2 domain containing 1 [Source:MGI Symbol;Acc:MGI:2684972]
Cd244	377.439	4.20507	0.231531	18.162	1.03169e-73	4.90118e-72	254.075	13.1531	5.27702	0.273184	NA	NA
Ptpn6	2000.01	1.61842	0.0891258	18.1588	1.09323e-73	5.18068e-72	586.11	190.916	18.826	6.13226	ENSMUSG00000004266	protein tyrosine phosphatase, non-receptor type 6 [Source:MGI Symbol;Acc:MGI:96055]
Crispld2	2373.47	1.49023	0.0821298	18.1449	1.40963e-73	6.66354e-72	4868.62	1730.92	91.5674	32.5546	ENSMUSG00000031825	cysteine-rich secretory protein LCCL domain containing 2 [Source:MGI Symbol;Acc:MGI:1926142]
S100g	188.913	-2.57255	0.142074	-18.1071	2.79991e-73	1.3203e-71	95.5899	572.743	15.5437	93.1328	ENSMUSG00000040808	S100 calcium binding protein G [Source:MGI Symbol;Acc:MGI:104528]
AW011738	299.901	3.08523	0.170639	18.0804	4.54514e-73	2.138e-71	371.842	43.1905	10.573	1.22809	ENSMUSG00000078349	expressed sequence AW011738 [Source:MGI Symbol;Acc:MGI:2140540]
Tnf	3854.34	5.3121	0.294658	18.028	1.17378e-72	5.50783e-71	301.527	6.45097	14.2376	0.304604	ENSMUSG00000024401	tumor necrosis factor [Source:MGI Symbol;Acc:MGI:104798]
S100a8	4402.33	5.50387	0.305852	17.9952	2.12332e-72	9.93911e-71	1799.53	35.7982	358.309	7.12786	ENSMUSG00000056054	S100 calcium binding protein A8 (calgranulin A) [Source:MGI Symbol;Acc:MGI:88244]
Nod2	1133.65	3.96971	0.220691	17.9877	2.43419e-72	1.13665e-70	240.716	14.205	4.06586	0.239932	ENSMUSG00000055994	nucleotide-binding oligomerization domain containing 2 [Source:MGI Symbol;Acc:MGI:2429397]
Rnd1	433.499	3.96646	0.220778	17.9659	3.60591e-72	1.67969e-70	232.989	14.111	8.25476	0.499949	ENSMUSG00000054855	Rho family GTPase 1 [Source:MGI Symbol;Acc:MGI:2444878]
Rnd3	722.357	1.50524	0.0839903	17.9216	7.99755e-72	3.71634e-70	1574.52	553.895	43.4716	15.2927	ENSMUSG00000017144	Rho family GTPase 3 [Source:MGI Symbol;Acc:MGI:1921444]
Tnip3	125.141	4.2164	0.235293	17.9198	8.25902e-72	3.82854e-70	279.216	14.2785	5.78227	0.295691	ENSMUSG00000044162	TNFAIP3 interacting protein 3 [Source:MGI Symbol;Acc:MGI:3041165]
Cd52	867.418	3.43494	0.191912	17.8985	1.2111e-71	5.60059e-70	280.207	25.2975	43.4805	3.92548	ENSMUSG00000000682	CD52 antigen [Source:MGI Symbol;Acc:MGI:1346088]
E030019B13Rik	902.773	-1.57836	0.0882863	-17.8778	1.75646e-71	8.10298e-70	693.827	2075.13	23.669	70.7901	NA	NA
Csf1	9826.92	1.94096	0.108607	17.8714	1.97165e-71	9.07384e-70	3952.19	1025.59	69.7594	18.1025	ENSMUSG00000014599	colony stimulating factor 1 (macrophage) [Source:MGI Symbol;Acc:MGI:1339753]
Itgb7	574.809	2.09158	0.11704	17.8707	1.99502e-71	9.15941e-70	418.836	98.1352	12.2255	2.86449	ENSMUSG00000001281	integrin beta 7 [Source:MGI Symbol;Acc:MGI:96616]
Npc1	3586.03	-1.1765	0.0659106	-17.85	2.89168e-71	1.32443e-69	1470.75	3326.44	22.0378	49.8436	ENSMUSG00000024413	NPC intracellular cholesterol transporter 1 [Source:MGI Symbol;Acc:MGI:1097712]
Ube2l6	835.939	2.90713	0.163051	17.8296	4.16444e-71	1.90282e-69	1253.62	165.063	70.5463	9.28877	ENSMUSG00000027078	ubiquitin-conjugating enzyme E2L 6 [Source:MGI Symbol;Acc:MGI:1914500]
Gde1	1534.37	-1.05421	0.0592183	-17.802	6.81464e-71	3.10634e-69	818.231	1700.74	41.7688	86.8188	ENSMUSG00000033917	glycerophosphodiester phosphodiesterase 1 [Source:MGI Symbol;Acc:MGI:1891827]
Acaca	1599.75	-1.06909	0.0601142	-17.7843	9.34741e-71	4.25074e-69	1549.65	3252.12	13.3916	28.1039	ENSMUSG00000020532	acetyl-Coenzyme A carboxylase alpha [Source:MGI Symbol;Acc:MGI:108451]
Ifi35	913.983	1.6581	0.0933137	17.7691	1.22729e-70	5.5679e-69	974.613	308.223	55.9341	17.6893	ENSMUSG00000010358	interferon-induced protein 35 [Source:MGI Symbol;Acc:MGI:1917360]
Aim1	908.712	1.69479	0.0954683	17.7523	1.65297e-70	7.48134e-69	816.609	250.908	8.59465	2.64076	NA	NA
Gpr35	1065.46	3.63417	0.204791	17.7457	1.8598e-70	8.39763e-69	262.5	20.5108	4.55505	0.355916	ENSMUSG00000026271	G protein-coupled receptor 35 [Source:MGI Symbol;Acc:MGI:1929509]
Kctd12	2357.3	1.17994	0.0665008	17.7432	1.94457e-70	8.75972e-69	1182.11	521.07	15.233	6.71463	ENSMUSG00000098557	potassium channel tetramerisation domain containing 12 [Source:MGI Symbol;Acc:MGI:2145823]
Adam19	2625.63	-1.02126	0.057578	-17.737	2.17272e-70	9.76448e-69	1846.35	3749.67	22.3532	45.3962	ENSMUSG00000011256	a disintegrin and metallopeptidase domain 19 (meltrin beta) [Source:MGI Symbol;Acc:MGI:105377]
Nod1	3065.13	1.74658	0.0987142	17.6933	4.72122e-70	2.11681e-68	3353.37	996.261	59.2837	17.6127	ENSMUSG00000038058	nucleotide-binding oligomerization domain containing 1 [Source:MGI Symbol;Acc:MGI:1341839]
Igsf6	1947.35	2.9497	0.166781	17.6861	5.36596e-70	2.40026e-68	365.386	46.2782	13.3704	1.69344	ENSMUSG00000035004	immunoglobulin superfamily, member 6 [Source:MGI Symbol;Acc:MGI:1891393]
Nfkbid	2577.8	3.24907	0.183997	17.6583	8.77761e-70	3.91719e-68	368.659	37.7993	14.3157	1.46782	ENSMUSG00000036931	nuclear factor of kappa light polypeptide gene enhancer in B cells inhibitor, delta [Source:MGI Symbol;Acc:MGI:3041243]
Ncf4	1860.43	4.00494	0.226919	17.6492	1.03253e-69	4.59716e-68	268.248	15.5894	14.3998	0.836855	ENSMUSG00000071715	neutrophil cytosolic factor 4 [Source:MGI Symbol;Acc:MGI:109186]
Bcl11b	107.278	-3.04677	0.172769	-17.635	1.32724e-69	5.8956e-68	40.4497	336.429	0.398483	3.31427	ENSMUSG00000048251	B cell leukemia/lymphoma 11B [Source:MGI Symbol;Acc:MGI:1929913]
Il1f9	2564.28	5.74622	0.32594	17.6297	1.45797e-69	6.4613e-68	309.772	4.47222	14.6802	0.21194	ENSMUSG00000044103	interleukin 1 family, member 9 [Source:MGI Symbol;Acc:MGI:2449929]
Ifitm3	3890.26	2.54116	0.144217	17.6204	1.7186e-69	7.59876e-68	7009.92	1194.45	844.349	143.872	ENSMUSG00000025492	interferon induced transmembrane protein 3 [Source:MGI Symbol;Acc:MGI:1913391]
Pde4b	3175.69	1.89691	0.107848	17.5887	3.00733e-69	1.32662e-67	1653.23	442.451	21.3851	5.72326	ENSMUSG00000028525	phosphodiesterase 4B, cAMP specific [Source:MGI Symbol;Acc:MGI:99557]
Tmem132d	232.004	-2.31562	0.131731	-17.5785	3.60249e-69	1.58551e-67	135.394	677.445	2.47026	12.36	ENSMUSG00000034310	transmembrane protein 132D [Source:MGI Symbol;Acc:MGI:3044963]
Pvrl1	884.592	-1.54991	0.0881909	-17.5745	3.86544e-69	1.69734e-67	704.696	2068.01	10.868	31.8933	NA	NA
Hap1	490.358	1.76756	0.100619	17.5668	4.42139e-69	1.93701e-67	985.715	288.566	20.7601	6.07748	ENSMUSG00000006930	huntingtin-associated protein 1 [Source:MGI Symbol;Acc:MGI:1261831]
Fam46a	1097.85	1.2577	0.0717697	17.5241	9.38136e-69	4.1006e-67	1245.91	520.939	17.6649	7.38607	NA	NA
Cd101	946.269	4.22401	0.241161	17.5153	1.09505e-68	4.77558e-67	253.627	12.459	6.11368	0.300323	ENSMUSG00000086564	CD101 antigen [Source:MGI Symbol;Acc:MGI:2685862]
Fat2	394.959	-1.83989	0.105061	-17.5126	1.14833e-68	4.99652e-67	272.4	978.713	1.47413	5.29643	ENSMUSG00000055333	FAT atypical cadherin 2 [Source:MGI Symbol;Acc:MGI:2685369]
Tnfrsf1a	3329.81	0.967865	0.0552969	17.5031	1.3576e-68	5.89371e-67	2504.2	1280.21	90.6997	46.368	ENSMUSG00000030341	tumor necrosis factor receptor superfamily, member 1a [Source:MGI Symbol;Acc:MGI:1314884]
Apobec1	486.419	2.40573	0.137457	17.5017	1.39006e-68	6.02096e-67	337.437	62.5928	11.6281	2.15695	ENSMUSG00000040613	apolipoprotein B mRNA editing enzyme, catalytic polypeptide 1 [Source:MGI Symbol;Acc:MGI:103298]
Rab8b	2116.23	1.31193	0.0750739	17.4751	2.21721e-68	9.58205e-67	1083.45	435.527	17.7995	7.15506	ENSMUSG00000036943	RAB8B, member RAS oncogene family [Source:MGI Symbol;Acc:MGI:2442982]
Hk2	1356.8	1.2989	0.0743673	17.466	2.60101e-68	1.12154e-66	1742.36	707.484	24.6769	10.02	ENSMUSG00000000628	hexokinase 2 [Source:MGI Symbol;Acc:MGI:1315197]
Car8	1178.45	-1.44881	0.08304	-17.4471	3.6224e-68	1.55844e-66	882.36	2411.08	12.036	32.8888	ENSMUSG00000041261	carbonic anhydrase 8 [Source:MGI Symbol;Acc:MGI:88253]
Phf11b	129.563	4.78537	0.274685	17.4213	5.68888e-68	2.44201e-66	311.282	10.7455	20.891	0.721159	ENSMUSG00000091649	PHD finger protein 11B [Source:MGI Symbol;Acc:MGI:3645789]
Clmn	906.653	-1.11827	0.0642496	-17.4051	7.5475e-68	3.23259e-66	723.422	1572.32	4.66726	10.144	ENSMUSG00000021097	calmin [Source:MGI Symbol;Acc:MGI:2136957]
Gpt	312.812	-1.94496	0.111857	-17.3879	1.01892e-67	4.3543e-66	186.708	720.907	8.3274	32.1533	ENSMUSG00000022546	glutamic pyruvic transaminase, soluble [Source:MGI Symbol;Acc:MGI:95802]
Tle2	592.347	-1.9751	0.113604	-17.3858	1.05686e-67	4.50636e-66	366.286	1446.2	9.17796	36.2372	ENSMUSG00000034771	transducin-like enhancer of split 2 [Source:MGI Symbol;Acc:MGI:104635]
Muc5ac	723.131	2.77431	0.159877	17.3528	1.87919e-67	7.9949e-66	1508.3	218.078	13.842	2.00135	ENSMUSG00000037974	mucin 5, subtypes A and C, tracheobronchial/gastric [Source:MGI Symbol;Acc:MGI:104697]
Ppp1r18	1512.63	1.34864	0.0778625	17.3208	3.27828e-67	1.39163e-65	655.139	256.619	15.1019	5.91543	ENSMUSG00000034595	protein phosphatase 1, regulatory subunit 18 [Source:MGI Symbol;Acc:MGI:1923698]
Nckap1l	3656.2	2.90275	0.167602	17.3193	3.36447e-67	1.42506e-65	704.485	92.5912	11.6571	1.5321	ENSMUSG00000022488	NCK associated protein 1 like [Source:MGI Symbol;Acc:MGI:1926063]
Ehd1	5055.36	1.07132	0.062003	17.2786	6.82082e-67	2.88266e-65	1969.9	936.669	48.32	22.9758	ENSMUSG00000024772	EH-domain containing 1 [Source:MGI Symbol;Acc:MGI:1341878]
Elovl1	2046.7	-1.90676	0.1104	-17.2713	7.73657e-67	3.26248e-65	1243.15	4678.68	50.0156	188.237	ENSMUSG00000006390	elongation of very long chain fatty acids (FEN1/Elo2, SUR4/Elo3, yeast)-like 1 [Source:MGI Symbol;Acc:MGI:1858959]
Gpc6	261.029	-1.80699	0.104776	-17.2463	1.19371e-66	5.02278e-65	174.263	611.515	2.00613	7.03981	ENSMUSG00000058571	glypican 6 [Source:MGI Symbol;Acc:MGI:1346322]
Bst1	1208.37	3.11595	0.180939	17.221	1.84706e-66	7.7548e-65	288.769	32.0918	9.64853	1.07227	ENSMUSG00000029082	bone marrow stromal cell antigen 1 [Source:MGI Symbol;Acc:MGI:105370]
AB124611	572.167	2.8087	0.163285	17.2013	2.59776e-66	1.08827e-64	249.684	35.1793	14.9107	2.10085	ENSMUSG00000057191	cDNA sequence AB124611 [Source:MGI Symbol;Acc:MGI:3043001]
Treml2	537.715	4.21182	0.24491	17.1974	2.77678e-66	1.16073e-64	216.728	10.715	3.75162	0.185479	ENSMUSG00000071068	triggering receptor expressed on myeloid cells-like 2 [Source:MGI Symbol;Acc:MGI:2147038]
Arfgef3	508.395	-1.48264	0.0863318	-17.1737	4.17962e-66	1.74333e-64	402.025	1124.98	3.81924	10.6873	NA	NA
Ddx58	2692.37	2.0747	0.120814	17.1727	4.2518e-66	1.76958e-64	2372.34	560.439	37.4602	8.84956	ENSMUSG00000040296	DEAD (Asp-Glu-Ala-Asp) box polypeptide 58 [Source:MGI Symbol;Acc:MGI:2442858]
Atp1a3	395.018	3.88136	0.226112	17.1656	4.80203e-66	1.99425e-64	206.798	13.3084	4.4861	0.288701	ENSMUSG00000040907	ATPase, Na+/K+ transporting, alpha 3 polypeptide [Source:MGI Symbol;Acc:MGI:88107]
Tcf7	203.657	-2.30966	0.134571	-17.1632	5.01009e-66	2.07615e-64	112.382	559.352	3.9194	19.5078	ENSMUSG00000000782	transcription factor 7, T cell specific [Source:MGI Symbol;Acc:MGI:98507]
Pmaip1	1269.05	3.5067	0.204329	17.1621	5.10706e-66	2.11176e-64	205.094	17.266	6.03164	0.507778	ENSMUSG00000024521	phorbol-12-myristate-13-acetate-induced protein 1 [Source:MGI Symbol;Acc:MGI:1930146]
Tmem110	584.951	-1.28577	0.0749886	-17.1462	6.70904e-66	2.7682e-64	419.087	1022.84	8.75081	21.3577	ENSMUSG00000006526	transmembrane protein 110 [Source:MGI Symbol;Acc:MGI:1921500]
Tmem2	778.222	1.22162	0.071326	17.1273	9.28062e-66	3.82102e-64	1012.51	433.413	11.7917	5.04756	NA	NA
Foxj1	3149.2	1.01583	0.0593122	17.1268	9.36599e-66	3.84789e-64	4054.15	2004.13	122.744	60.6774	ENSMUSG00000034227	forkhead box J1 [Source:MGI Symbol;Acc:MGI:1347474]
Cfb	5077.16	3.11731	0.182975	17.0368	4.38087e-65	1.79597e-63	10450.2	1184.38	296.927	33.6524	ENSMUSG00000090231	complement factor B [Source:MGI Symbol;Acc:MGI:105975]
Lgals3bp	5155.65	3.19252	0.187514	17.0255	5.31682e-65	2.17501e-63	11632.7	1249.88	418.799	44.9979	ENSMUSG00000033880	lectin, galactoside-binding, soluble, 3 binding protein [Source:MGI Symbol;Acc:MGI:99554]
Fgf1	757.964	-1.40938	0.0828158	-17.0183	6.01132e-65	2.45387e-63	557.799	1483.97	11.1377	29.6308	ENSMUSG00000036585	fibroblast growth factor 1 [Source:MGI Symbol;Acc:MGI:95515]
Chil3	1873.34	5.49354	0.324407	16.9341	2.52229e-64	1.02743e-62	394.702	7.47412	20.0177	0.379057	ENSMUSG00000040809	chitinase-like 3 [Source:MGI Symbol;Acc:MGI:1330860]
Arid5a	1924.14	1.85221	0.10946	16.9213	3.13373e-64	1.27378e-62	1388.53	383.262	18.7052	5.16299	ENSMUSG00000037447	AT rich interactive domain 5A (MRF1-like) [Source:MGI Symbol;Acc:MGI:2443039]
Egr2	565.815	1.69799	0.100701	16.8618	8.60005e-64	3.4883e-62	713.124	219.916	18.7726	5.78916	ENSMUSG00000037868	early growth response 2 [Source:MGI Symbol;Acc:MGI:95296]
Dio2	217.573	2.27522	0.134957	16.8588	9.03515e-64	3.65704e-62	497.699	102.567	6.68038	1.3767	ENSMUSG00000007682	deiodinase, iodothyronine, type II [Source:MGI Symbol;Acc:MGI:1338833]
Irx2	641.524	-1.53961	0.0913338	-16.857	9.32248e-64	3.76538e-62	513.543	1495.45	16.2741	47.3903	ENSMUSG00000001504	Iroquois homeobox 2 [Source:MGI Symbol;Acc:MGI:1197526]
Il1rap	1157.76	1.52901	0.0908057	16.8383	1.27949e-63	5.15701e-62	722.183	249.288	6.64245	2.29289	ENSMUSG00000022514	interleukin 1 receptor accessory protein [Source:MGI Symbol;Acc:MGI:104975]
Slc2a6	1370.6	2.38484	0.141724	16.8274	1.53802e-63	6.18601e-62	299.53	55.805	10.9452	2.03918	ENSMUSG00000036067	solute carrier family 2 (facilitated glucose transporter), member 6 [Source:MGI Symbol;Acc:MGI:2443286]
Nkx2-1	1699.33	-1.43458	0.0852905	-16.8199	1.74408e-63	7.00009e-62	1395.78	3779.31	38.0255	102.961	ENSMUSG00000001496	NK2 homeobox 1 [Source:MGI Symbol;Acc:MGI:108067]
Nmi	441.776	2.18253	0.130244	16.7573	5.01157e-63	2.00725e-61	395.611	86.8507	22.5718	4.95531	ENSMUSG00000026946	N-myc (and STAT) interactor [Source:MGI Symbol;Acc:MGI:1928368]
Erap1	1320	1.43183	0.0856028	16.7264	8.41438e-63	3.36312e-61	1471.15	544.128	28.6064	10.5805	ENSMUSG00000021583	endoplasmic reticulum aminopeptidase 1 [Source:MGI Symbol;Acc:MGI:1933403]
Nlrp12	430.824	5.42682	0.3248	16.7082	1.14261e-62	4.55734e-61	275.628	5.38913	4.96958	0.0971661	ENSMUSG00000078817	NLR family, pyrin domain containing 12 [Source:MGI Symbol;Acc:MGI:2676630]
Ppp1r3d	532.796	2.96232	0.177371	16.7013	1.28269e-62	5.10541e-61	256.958	32.2224	6.15595	0.771952	ENSMUSG00000049999	protein phosphatase 1, regulatory subunit 3D [Source:MGI Symbol;Acc:MGI:1917664]
Serpina3i	119.112	3.36469	0.201581	16.6914	1.51267e-62	6.00829e-61	272.921	26.0694	9.71364	0.927848	ENSMUSG00000079014	serine (or cysteine) peptidase inhibitor, clade A, member 3I [Source:MGI Symbol;Acc:MGI:2182841]
Samd9l	3018.15	2.50285	0.149984	16.6875	1.61713e-62	6.40993e-61	2660.6	464.837	38.9762	6.80958	ENSMUSG00000047735	sterile alpha motif domain containing 9-like [Source:MGI Symbol;Acc:MGI:1343184]
Crlf2	805.944	1.78977	0.107534	16.6437	3.36305e-62	1.33028e-60	346.805	99.6794	19.9035	5.72071	ENSMUSG00000033467	cytokine receptor-like factor 2 [Source:MGI Symbol;Acc:MGI:1889506]
Slc24a4	297.724	-1.65869	0.0997217	-16.6332	4.00418e-62	1.58062e-60	230.236	729.048	8.59004	27.2006	ENSMUSG00000041771	solute carrier family 24 (sodium/potassium/calcium exchanger), member 4 [Source:MGI Symbol;Acc:MGI:2447362]
Ifi27l2a	686.795	3.19406	0.192386	16.6023	6.70568e-62	2.64157e-60	1538.75	165.169	136.016	14.6	ENSMUSG00000079017	interferon, alpha-inducible protein 27 like 2A [Source:MGI Symbol;Acc:MGI:1924183]
Cited2	1162.31	-1.1365	0.0684938	-16.5927	7.8704e-62	3.09402e-60	582.938	1282.06	23.1079	50.8215	ENSMUSG00000039910	Cbp/p300-interacting transactivator, with Glu/Asp-rich carboxy-terminal domain, 2 [Source:MGI Symbol;Acc:MGI:1306784]
Ptch1	1238.06	-1.068	0.0644572	-16.5692	1.16393e-61	4.56627e-60	1061.38	2226.75	19.2435	40.3722	ENSMUSG00000021466	patched 1 [Source:MGI Symbol;Acc:MGI:105373]
Mndal	599.63	3.36883	0.203351	16.5665	1.21643e-61	4.76249e-60	964.107	91.4187	39.4394	3.73973	ENSMUSG00000090272	myeloid nuclear differentiation antigen like [Source:MGI Symbol;Acc:MGI:3780953]
Serpina3h	107.247	2.97227	0.179458	16.5625	1.30135e-61	5.08455e-60	248.95	31.3035	9.47394	1.19127	ENSMUSG00000041449	serine (or cysteine) peptidase inhibitor, clade A, member 3H [Source:MGI Symbol;Acc:MGI:2182839]
Cp	7218.24	1.85907	0.112395	16.5406	1.87213e-61	7.29979e-60	12168.1	3341.48	151.595	41.6296	ENSMUSG00000003617	ceruloplasmin [Source:MGI Symbol;Acc:MGI:88476]
Rap1gap	591.115	-1.29391	0.0782506	-16.5354	2.03894e-61	7.93404e-60	517.795	1271.27	11.8937	29.2011	ENSMUSG00000041351	Rap1 GTPase-activating protein [Source:MGI Symbol;Acc:MGI:109338]
Eif2ak2	1429.49	2.13859	0.129384	16.5291	2.26543e-61	8.7975e-60	1816.24	409.733	32.7695	7.39262	ENSMUSG00000024079	eukaryotic translation initiation factor 2-alpha kinase 2 [Source:MGI Symbol;Acc:MGI:1353449]
Plekhd1	259.661	-1.81338	0.109861	-16.5061	3.31589e-61	1.28507e-59	178.519	629.455	3.95059	13.9297	ENSMUSG00000066438	pleckstrin homology domain containing, family D (with coiled-coil domains) member 1 [Source:MGI Symbol;Acc:MGI:3036228]
Grina	8922.57	1.46824	0.0889605	16.5044	3.41147e-61	1.31945e-59	2754.9	993.974	127.009	45.8249	ENSMUSG00000022564	glutamate receptor, ionotropic, N-methyl D-aspartate-associated protein 1 (glutamate binding) [Source:MGI Symbol;Acc:MGI:1913418]
AW112010	556.944	3.22416	0.196006	16.4493	8.48245e-61	3.27412e-59	1054.68	110.354	106.22	11.114	ENSMUSG00000075010	expressed sequence AW112010 [Source:MGI Symbol;Acc:MGI:2147706]
Itga9	2479.35	-0.919139	0.0559339	-16.4326	1.11773e-60	4.30561e-59	2714.73	5135.86	29.8815	56.5313	ENSMUSG00000039115	integrin alpha 9 [Source:MGI Symbol;Acc:MGI:104756]
Lpcat1	2174.23	-2.07521	0.126297	-16.4311	1.1447e-60	4.40065e-59	1449.46	6139.33	70.4882	298.559	ENSMUSG00000021608	lysophosphatidylcholine acyltransferase 1 [Source:MGI Symbol;Acc:MGI:2384812]
Cadm1	453.789	-1.73984	0.105926	-16.425	1.26721e-60	4.86188e-59	313.582	1050.46	5.57915	18.6893	ENSMUSG00000032076	cell adhesion molecule 1 [Source:MGI Symbol;Acc:MGI:1889272]
Sh2d3c	3225.28	2.7218	0.165887	16.4075	1.68935e-60	6.46852e-59	616.763	91.9887	13.0779	1.95053	ENSMUSG00000059013	SH2 domain containing 3C [Source:MGI Symbol;Acc:MGI:1351631]
Lpl	482.698	-1.51686	0.0925532	-16.389	2.29036e-60	8.75228e-59	321.195	919.693	6.19163	17.7288	ENSMUSG00000015568	lipoprotein lipase [Source:MGI Symbol;Acc:MGI:96820]
Tbc1d4	366.796	-1.49761	0.0918091	-16.3122	8.08215e-60	3.08232e-58	265.66	751.292	3.12231	8.82996	ENSMUSG00000033083	TBC1 domain family, member 4 [Source:MGI Symbol;Acc:MGI:2429660]
Cd300ld	454.631	4.48453	0.274975	16.3089	8.5385e-60	3.24989e-58	215.54	8.53198	6.90329	0.273261	ENSMUSG00000034641	CD300 molecule like family member d [Source:MGI Symbol;Acc:MGI:2442358]
Ccl3	4187.96	6.88128	0.422073	16.3035	9.31394e-60	3.538e-58	387.593	1.88075	38.2941	0.185818	ENSMUSG00000000982	chemokine (C-C motif) ligand 3 [Source:MGI Symbol;Acc:MGI:98260]
Pstpip1	928.843	2.5167	0.154476	16.2918	1.12898e-59	4.28008e-58	341.211	58.5146	14.388	2.46741	ENSMUSG00000032322	proline-serine-threonine phosphatase-interacting protein 1 [Source:MGI Symbol;Acc:MGI:1321396]
Casp7	638.981	1.52497	0.0936543	16.283	1.30337e-59	4.93142e-58	683.247	237.082	22.7027	7.87771	ENSMUSG00000025076	caspase 7 [Source:MGI Symbol;Acc:MGI:109383]
Adamts4	268.898	1.90396	0.116939	16.2817	1.33116e-59	5.02662e-58	611.708	162.507	12.9989	3.4533	ENSMUSG00000006403	a disintegrin-like and metallopeptidase (reprolysin type) with thrombospondin type 1 motif, 4 [Source:MGI Symbol;Acc:MGI:1339949]
Mcidas	178.196	2.58682	0.158913	16.2782	1.40914e-59	5.31064e-58	241.809	39.9476	8.0177	1.32455	ENSMUSG00000074651	multiciliate differentiation and DNA synthesis associated cell cycle protein [Source:MGI Symbol;Acc:MGI:3648807]
Acly	2680.43	-1.367	0.0840808	-16.2582	1.95323e-59	7.34667e-58	1890.16	4882.62	33.3252	86.0849	ENSMUSG00000020917	ATP citrate lyase [Source:MGI Symbol;Acc:MGI:103251]
Cebpa	1489.82	-1.71753	0.10566	-16.2553	2.0497e-59	7.69442e-58	1012.98	3341.48	29.9602	98.8287	ENSMUSG00000034957	CCAAT/enhancer binding protein (C/EBP), alpha [Source:MGI Symbol;Acc:MGI:99480]
Tmem173	410.11	2.16185	0.133332	16.2141	4.01144e-59	1.50292e-57	826.216	183.316	28.0138	6.21555	ENSMUSG00000024349	transmembrane protein 173 [Source:MGI Symbol;Acc:MGI:1919762]
Igdcc4	212.539	-1.90669	0.117727	-16.1958	5.39712e-59	2.01812e-57	114.964	433.139	1.44031	5.42653	ENSMUSG00000032816	immunoglobulin superfamily, DCC subclass, member 4 [Source:MGI Symbol;Acc:MGI:1858497]
Wisp1	155.124	2.66696	0.164702	16.1927	5.68127e-59	2.12023e-57	316.039	49.574	4.91188	0.770479	NA	NA
Sectm1a	146.819	6.67797	0.412513	16.1885	6.07822e-59	2.26396e-57	363.352	2.64456	17.5606	0.12781	ENSMUSG00000025165	secreted and transmembrane 1A [Source:MGI Symbol;Acc:MGI:2384805]
Fasn	11091.2	-1.91158	0.118253	-16.1652	8.87626e-59	3.29973e-57	7739.76	29241.2	60.7872	229.657	ENSMUSG00000025153	fatty acid synthase [Source:MGI Symbol;Acc:MGI:95485]
Top2a	697.377	1.25753	0.077817	16.1601	9.64195e-59	3.57742e-57	1000.17	417.299	14.9636	6.24324	ENSMUSG00000020914	topoisomerase (DNA) II alpha [Source:MGI Symbol;Acc:MGI:98790]
Gdf10	354.057	-1.62539	0.100794	-16.1259	1.67898e-58	6.21744e-57	270.324	835.899	8.40946	26.0038	ENSMUSG00000021943	growth differentiation factor 10 [Source:MGI Symbol;Acc:MGI:95684]
Arhgap25	887.587	2.76001	0.171346	16.1078	2.24786e-58	8.30796e-57	258.877	37.7257	4.73982	0.690726	ENSMUSG00000030047	Rho GTPase activating protein 25 [Source:MGI Symbol;Acc:MGI:2443687]
Adgre5	5862.46	1.19665	0.0745838	16.0444	6.2571e-58	2.30814e-56	2109.48	918.832	50.6144	22.0463	NA	NA
Prex1	2622.66	1.79605	0.111962	16.0417	6.53756e-58	2.40695e-56	793.037	227.364	9.47903	2.71764	ENSMUSG00000039621	phosphatidylinositol-3,4,5-trisphosphate-dependent Rac exchange factor 1 [Source:MGI Symbol;Acc:MGI:3040696]
Sema4d	8540.18	1.38076	0.0861315	16.0309	7.77848e-58	2.85833e-56	1161.71	444.967	19.9547	7.64317	ENSMUSG00000021451	sema domain, immunoglobulin domain (Ig), transmembrane domain (TM) and short cytoplasmic domain, (semaphorin) 4D [Source:MGI Symbol;Acc:MGI:109244]
Sirpa	4176.38	1.11014	0.0693095	16.0172	9.69046e-58	3.5541e-56	1491.8	690.534	27.2881	12.6312	ENSMUSG00000037902	signal-regulatory protein alpha [Source:MGI Symbol;Acc:MGI:108563]
Nt5c3	389.951	1.76254	0.110064	16.0138	1.02329e-57	3.74587e-56	441.496	129.076	19.3811	5.66626	ENSMUSG00000029780	5'-nucleotidase, cytosolic III [Source:MGI Symbol;Acc:MGI:1927186]
Sectm1b	149.453	5.13246	0.320549	16.0115	1.0628e-57	3.88307e-56	260.782	6.5021	8.76596	0.218562	ENSMUSG00000039364	secreted and transmembrane 1B [Source:MGI Symbol;Acc:MGI:1929083]
Pi16	2426.99	-1.43298	0.0895358	-16.0045	1.18788e-57	4.3318e-56	1865.02	5044.82	64.8413	175.393	ENSMUSG00000024011	peptidase inhibitor 16 [Source:MGI Symbol;Acc:MGI:1921366]
Igsf3	958.048	-1.40448	0.0878453	-15.9882	1.54547e-57	5.62512e-56	759.345	2014.17	8.08572	21.4474	ENSMUSG00000042035	immunoglobulin superfamily, member 3 [Source:MGI Symbol;Acc:MGI:1926158]
Arhgap44	750.568	-1.1109	0.0695473	-15.9733	1.96029e-57	7.1214e-56	666.808	1442.21	12.7751	27.6306	ENSMUSG00000033389	Rho GTPase activating protein 44 [Source:MGI Symbol;Acc:MGI:2144423]
Angptl2	589.766	-1.51946	0.0951343	-15.9717	2.01217e-57	7.29603e-56	387.204	1112.22	8.77526	25.2064	ENSMUSG00000004105	angiopoietin-like 2 [Source:MGI Symbol;Acc:MGI:1347002]
Oas1b	319.94	2.92099	0.182901	15.9703	2.05861e-57	7.45029e-56	386.633	50.3909	16.4276	2.14105	ENSMUSG00000029605	2'-5' oligoadenylate synthetase 1B [Source:MGI Symbol;Acc:MGI:97430]
Cdkn1a	1446.4	1.15958	0.0726198	15.9678	2.1405e-57	7.73204e-56	1385.5	620.081	53.3765	23.8887	ENSMUSG00000023067	cyclin-dependent kinase inhibitor 1A (P21) [Source:MGI Symbol;Acc:MGI:104556]
Tifa	366.413	2.21744	0.139347	15.913	5.14782e-57	1.85603e-55	308.55	65.6517	11.2695	2.39787	ENSMUSG00000046688	TRAF-interacting protein with forkhead-associated domain [Source:MGI Symbol;Acc:MGI:2182965]
Ptprf	6916.27	-1.70405	0.107269	-15.8858	7.94865e-57	2.86047e-55	4759.47	15555.2	48.573	158.749	ENSMUSG00000033295	protein tyrosine phosphatase, receptor type, F [Source:MGI Symbol;Acc:MGI:102695]
Sp140	1149.62	2.15054	0.135408	15.882	8.44992e-57	3.03515e-55	615.757	137.552	19.8928	4.4438	ENSMUSG00000070031	Sp140 nuclear body protein [Source:MGI Symbol;Acc:MGI:3702467]
Mid1ip1	1373.61	-1.50823	0.0950015	-15.8758	9.31979e-57	3.34134e-55	1068.44	3045.33	40.5022	115.441	ENSMUSG00000008035	Mid1 interacting protein 1 (gastrulation specific G12-like (zebrafish)) [Source:MGI Symbol;Acc:MGI:1915291]
Chmp4b	2493.8	0.963757	0.0609042	15.8241	2.12056e-56	7.58843e-55	1966.29	1008.3	95.5619	49.0034	ENSMUSG00000038467	charged multivesicular body protein 4B [Source:MGI Symbol;Acc:MGI:1922858]
Rbpjl	536.335	-1.83975	0.116335	-15.8142	2.48375e-56	8.87153e-55	397.088	1426.4	12.6195	45.331	ENSMUSG00000017007	recombination signal binding protein for immunoglobulin kappa J region-like [Source:MGI Symbol;Acc:MGI:1196616]
B430306N03Rik	1024.52	5.55533	0.351665	15.7972	3.25175e-56	1.15931e-54	237.712	3.81263	5.3593	0.085957	ENSMUSG00000043740	RIKEN cDNA B430306N03 gene [Source:MGI Symbol;Acc:MGI:2443478]
Tor1aip1	2077.16	1.03712	0.0656532	15.7969	3.26796e-56	1.16292e-54	2044.05	995.739	35.941	17.5083	ENSMUSG00000026466	torsin A interacting protein 1 [Source:MGI Symbol;Acc:MGI:3582693]
Glipr2	863.176	1.4395	0.0912137	15.7816	4.16228e-56	1.47842e-54	691.147	254.434	26.7189	9.8361	ENSMUSG00000028480	GLI pathogenesis-related 2 [Source:MGI Symbol;Acc:MGI:1917770]
Cecr6	89.9927	-2.952	0.187139	-15.7744	4.66729e-56	1.65473e-54	36.4022	283.83	0.583541	4.54991	NA	NA
Slc28a2	266.098	4.28763	0.271875	15.7706	4.95489e-56	1.75344e-54	185.45	8.66672	3.70767	0.173272	ENSMUSG00000027219	solute carrier family 28 (sodium-coupled nucleoside transporter), member 2 [Source:MGI Symbol;Acc:MGI:1913105]
Timp1	1641.56	4.70572	0.29858	15.7603	5.83548e-56	2.06126e-54	4263.09	152.451	373.868	13.3698	ENSMUSG00000001131	tissue inhibitor of metalloproteinase 1 [Source:MGI Symbol;Acc:MGI:98752]
Htra3	1044	-1.49795	0.0952056	-15.7338	8.87398e-56	3.12877e-54	748.944	2120.05	16.939	47.9496	ENSMUSG00000029096	HtrA serine peptidase 3 [Source:MGI Symbol;Acc:MGI:1925808]
Zfp697	219.036	2.04306	0.129855	15.7334	8.92961e-56	3.1426e-54	490.143	118.487	7.40833	1.79089	ENSMUSG00000050064	zinc finger protein 697 [Source:MGI Symbol;Acc:MGI:2139736]
Stil	185.037	2.24463	0.142674	15.7326	9.04755e-56	3.17826e-54	280.436	58.9494	4.02808	0.846727	ENSMUSG00000028718	Scl/Tal1 interrupting locus [Source:MGI Symbol;Acc:MGI:107477]
Pik3c2b	585.135	-1.18374	0.0753246	-15.7151	1.19106e-55	4.17635e-54	469.537	1067.65	4.62206	10.5098	ENSMUSG00000026447	phosphatidylinositol-4-phosphate 3-kinase catalytic subunit type 2 beta [Source:MGI Symbol;Acc:MGI:2685045]
Dok3	861.687	2.8222	0.179759	15.6999	1.51494e-55	5.30229e-54	214.158	29.6227	10.8121	1.49554	ENSMUSG00000035711	docking protein 3 [Source:MGI Symbol;Acc:MGI:1351490]
Itga4	1195.46	2.04308	0.130138	15.6994	1.52782e-55	5.3376e-54	848.395	204.227	6.73503	1.62127	ENSMUSG00000027009	integrin alpha 4 [Source:MGI Symbol;Acc:MGI:96603]
Adgrf5	2457.62	-1.36828	0.087183	-15.6944	1.65259e-55	5.763e-54	2222.11	5745.9	20.321	52.5458	NA	NA
Alox5ap	1105.04	4.30885	0.274844	15.6774	2.15823e-55	7.5126e-54	350.106	16.4736	26.9491	1.26804	ENSMUSG00000060063	arachidonate 5-lipoxygenase activating protein [Source:MGI Symbol;Acc:MGI:107505]
9930111J21Rik1	499.029	3.54667	0.22646	15.6614	2.77859e-55	9.65448e-54	318.795	26.2635	6.44125	0.530654	ENSMUSG00000069893	RIKEN cDNA 9930111J21 gene 1 [Source:MGI Symbol;Acc:MGI:3041173]
Zbtb16	2046.14	1.3576	0.0866996	15.6587	2.89826e-55	1.0052e-53	3933.81	1532.38	60.0395	23.3878	ENSMUSG00000066687	zinc finger and BTB domain containing 16 [Source:MGI Symbol;Acc:MGI:103222]
Ccl11	254.829	1.84549	0.117882	15.6555	3.04765e-55	1.0551e-53	628.388	174.133	45.7101	12.6667	ENSMUSG00000020676	chemokine (C-C motif) ligand 11 [Source:MGI Symbol;Acc:MGI:103576]
Tinag	86.7346	-2.83855	0.181447	-15.6439	3.65461e-55	1.26295e-53	38.5278	277.686	1.76064	12.6896	ENSMUSG00000032357	tubulointerstitial nephritis antigen [Source:MGI Symbol;Acc:MGI:1349477]
Lox	3879.54	2.34402	0.149871	15.6403	3.86971e-55	1.33488e-53	8893.37	1737.08	140.686	27.4793	ENSMUSG00000024529	lysyl oxidase [Source:MGI Symbol;Acc:MGI:96817]
Lrp2	2884.73	-2.10207	0.134583	-15.6191	5.39728e-55	1.85847e-53	1664.1	7186.65	8.39764	36.2664	ENSMUSG00000027070	low density lipoprotein receptor-related protein 2 [Source:MGI Symbol;Acc:MGI:95794]
Cdh16	84.1084	-3.09842	0.198496	-15.6095	6.27279e-55	2.15606e-53	32.6912	283.087	0.769022	6.65928	ENSMUSG00000031881	cadherin 16 [Source:MGI Symbol;Acc:MGI:106671]
Map3k8	974.828	2.01764	0.129364	15.5966	7.67276e-55	2.63253e-53	406.325	99.7467	12.6504	3.10547	ENSMUSG00000024235	mitogen-activated protein kinase kinase kinase 8 [Source:MGI Symbol;Acc:MGI:1346878]
Pydc3	389.172	6.73593	0.431939	15.5946	7.91816e-55	2.71186e-53	342.539	2.26464	8.95072	0.0591764	NA	NA
Kcnj15	985.695	-1.2061	0.0773584	-15.5911	8.37224e-55	2.86226e-53	971.603	2244.18	13.8766	32.0516	ENSMUSG00000062609	potassium inwardly-rectifying channel, subfamily J, member 15 [Source:MGI Symbol;Acc:MGI:1310000]
Lamp3	3421.33	-1.82743	0.117329	-15.5753	1.071e-54	3.65497e-53	2585.09	9209.85	60.3564	215.03	ENSMUSG00000041247	lysosomal-associated membrane protein 3 [Source:MGI Symbol;Acc:MGI:2441659]
Ninj1	3235.79	2.04443	0.131289	15.5721	1.12733e-54	3.84035e-53	475.141	114.55	32.7612	7.89826	ENSMUSG00000037966	ninjurin 1 [Source:MGI Symbol;Acc:MGI:1196617]
Birc2	962.369	1.35781	0.0872265	15.5665	1.22923e-54	4.18003e-53	1290.74	502.293	29.2524	11.3836	ENSMUSG00000057367	baculoviral IAP repeat-containing 2 [Source:MGI Symbol;Acc:MGI:1197009]
Exosc7	403.94	-1.82658	0.117363	-15.5634	1.2898e-54	4.37823e-53	285.856	1016.45	21.5156	76.5051	ENSMUSG00000025785	exosome component 7 [Source:MGI Symbol;Acc:MGI:1913696]
Anln	315.1	1.70586	0.10966	15.5559	1.45095e-54	4.91652e-53	468.237	142.911	6.74171	2.05764	ENSMUSG00000036777	anillin, actin binding protein [Source:MGI Symbol;Acc:MGI:1920174]
Pxk	1005.4	1.08061	0.0695473	15.5377	1.92643e-54	6.51617e-53	1162.27	548.994	31.9427	15.088	ENSMUSG00000033885	PX domain containing serine/threonine kinase [Source:MGI Symbol;Acc:MGI:1289230]
Sp110	927.497	2.08436	0.13416	15.5363	1.96978e-54	6.65106e-53	674.87	158.308	26.725	6.26902	ENSMUSG00000070034	Sp110 nuclear body protein [Source:MGI Symbol;Acc:MGI:1923364]
Cd37	654.305	2.67383	0.172135	15.5333	2.06383e-54	6.95636e-53	179.313	27.6194	10.1272	1.55988	ENSMUSG00000030798	CD37 antigen [Source:MGI Symbol;Acc:MGI:88330]
Ugcg	1404.96	1.32895	0.0856747	15.5116	2.89469e-54	9.7397e-53	963.206	381.385	20.2151	8.00426	ENSMUSG00000028381	UDP-glucose ceramide glucosyltransferase [Source:MGI Symbol;Acc:MGI:1332243]
Tmem71	284.604	2.13658	0.137878	15.4962	3.67951e-54	1.23586e-52	242.412	54.461	6.45538	1.45029	ENSMUSG00000036944	transmembrane protein 71 [Source:MGI Symbol;Acc:MGI:2146049]
Il1r1	1434.26	0.995909	0.0642803	15.4932	3.8551e-54	1.29207e-52	2375.14	1189.36	36.8192	18.4373	ENSMUSG00000026072	interleukin 1 receptor, type I [Source:MGI Symbol;Acc:MGI:96545]
4632428N05Rik	2680.66	1.14941	0.0741882	15.4931	3.86036e-54	1.29207e-52	861.166	388.234	13.8704	6.25309	NA	NA
Ggcx	938.871	-1.33105	0.0859263	-15.4906	4.01547e-54	1.34164e-52	753.519	1898.69	17.6989	44.5972	ENSMUSG00000053460	gamma-glutamyl carboxylase [Source:MGI Symbol;Acc:MGI:1927655]
Nek2	728.193	1.40426	0.0907159	15.4798	4.74915e-54	1.58402e-52	916.535	345.649	22.3764	8.43872	ENSMUSG00000026622	NIMA (never in mitosis gene a)-related expressed kinase 2 [Source:MGI Symbol;Acc:MGI:109359]
Ltbp3	2695.44	-0.859313	0.0555597	-15.4665	5.84228e-54	1.94522e-52	2731.09	4957.34	41.0727	74.553	ENSMUSG00000024940	latent transforming growth factor beta binding protein 3 [Source:MGI Symbol;Acc:MGI:1101355]
Sla	989.543	1.70612	0.110358	15.4599	6.47115e-54	2.15087e-52	382.196	116.51	9.51553	2.90075	ENSMUSG00000022372	src-like adaptor [Source:MGI Symbol;Acc:MGI:104295]
Atp2a3	1094.07	-1.45276	0.0939756	-15.4589	6.56955e-54	2.17979e-52	632.992	1736.09	10.7265	29.4193	ENSMUSG00000020788	ATPase, Ca++ transporting, ubiquitous [Source:MGI Symbol;Acc:MGI:1194503]
N4bp1	6656.88	1.41647	0.0917428	15.4396	8.86349e-54	2.93584e-52	1857.14	694.12	22.4074	8.37493	ENSMUSG00000031652	NEDD4 binding protein 1 [Source:MGI Symbol;Acc:MGI:2136825]
Rtkn	403.101	-1.4773	0.0958196	-15.4175	1.24852e-53	4.12831e-52	324.865	906.488	7.55104	21.07	ENSMUSG00000034930	rhotekin [Source:MGI Symbol;Acc:MGI:107371]
Mthfd1	640.969	-1.35215	0.0879296	-15.3776	2.31284e-53	7.63437e-52	555.167	1420.01	13.0361	33.3436	ENSMUSG00000021048	methylenetetrahydrofolate dehydrogenase (NADP+ dependent), methenyltetrahydrofolate cyclohydrolase, formyltetrahydrofolate synthase [Source:MGI Symbol;Acc:MGI:1342005]
Abcc9	709.107	-1.80018	0.117352	-15.34	4.12907e-53	1.3606e-51	461.528	1612.62	4.77887	16.6978	ENSMUSG00000030249	ATP-binding cassette, sub-family C (CFTR/MRP), member 9 [Source:MGI Symbol;Acc:MGI:1352630]
Cgnl1	1447.95	-0.965688	0.0629712	-15.3354	4.43592e-53	1.4592e-51	1223.16	2390.44	13.1992	25.7955	ENSMUSG00000032232	cingulin-like 1 [Source:MGI Symbol;Acc:MGI:1915428]
Col6a6	112.916	-2.66778	0.174197	-15.3147	6.09894e-53	2.00282e-51	43.1293	277.741	0.450585	2.90165	ENSMUSG00000043719	collagen, type VI, alpha 6 [Source:MGI Symbol;Acc:MGI:2444259]
Elfn1	129.335	-2.24001	0.14629	-15.3121	6.3438e-53	2.07966e-51	76.7814	364.724	1.5631	7.42499	ENSMUSG00000048988	leucine rich repeat and fibronectin type III, extracellular 1 [Source:MGI Symbol;Acc:MGI:2442479]
H2-M3	215.4	2.34051	0.152988	15.2986	7.81219e-53	2.55666e-51	298.328	58.9124	16.3404	3.22683	ENSMUSG00000016206	histocompatibility 2, M region locus 3 [Source:MGI Symbol;Acc:MGI:95915]
Lif	405.175	1.43934	0.094156	15.2867	9.37297e-53	3.06221e-51	549.622	202.432	9.88686	3.64144	ENSMUSG00000034394	leukemia inhibitory factor [Source:MGI Symbol;Acc:MGI:96787]
Itgax	1439.67	3.27316	0.214218	15.2796	1.04582e-52	3.41094e-51	227.201	22.2407	4.40584	0.431287	ENSMUSG00000030789	integrin alpha X [Source:MGI Symbol;Acc:MGI:96609]
Mt1	1286.54	1.55562	0.101833	15.2761	1.10317e-52	3.59187e-51	2283.47	775.58	328.837	111.689	ENSMUSG00000031765	metallothionein 1 [Source:MGI Symbol;Acc:MGI:97171]
Scd2	2855.35	-1.76532	0.115636	-15.2662	1.28467e-52	4.17572e-51	1878.81	6410.44	26.9024	91.79	ENSMUSG00000025203	stearoyl-Coenzyme A desaturase 2 [Source:MGI Symbol;Acc:MGI:98240]
Ipcef1	315.829	3.1975	0.20948	15.264	1.3279e-52	4.30892e-51	211.048	22.1385	1.99912	0.209703	ENSMUSG00000064065	interaction protein for cytohesin exchange factors 1 [Source:MGI Symbol;Acc:MGI:2444159]
Cat	1481.62	-1.93066	0.126532	-15.2583	1.44911e-52	4.69427e-51	980.084	3754.08	29.9873	114.862	ENSMUSG00000027187	catalase [Source:MGI Symbol;Acc:MGI:88271]
Gli1	314.9	-1.81061	0.118738	-15.2487	1.67827e-52	5.42743e-51	174.575	614.904	3.72091	13.1061	ENSMUSG00000025407	GLI-Kruppel family member GLI1 [Source:MGI Symbol;Acc:MGI:95727]
Dnm3os	353.117	2.40174	0.157567	15.2427	1.84193e-52	5.94667e-51	783.592	146.758	7.71454	1.44485	ENSMUSG00000078190	dynamin 3, opposite strand [Source:MGI Symbol;Acc:MGI:3052332]
Hif1a	2314.12	1.08596	0.0712928	15.2324	2.15397e-52	6.94239e-51	1974.9	928.402	32.3766	15.2203	ENSMUSG00000021109	hypoxia inducible factor 1, alpha subunit [Source:MGI Symbol;Acc:MGI:106918]
2024-03-01	349.142	4.15983	0.273163	15.2284	2.29228e-52	7.37574e-51	165.25	8.39103	2.67484	0.135823	ENSMUSG00000036469	membrane-associated ring finger (C3HC4) 1 [Source:MGI Symbol;Acc:MGI:1920175]
Pcsk6	436.009	-1.95686	0.128525	-15.2256	2.39281e-52	7.6863e-51	260.267	1015.05	4.72647	18.4334	ENSMUSG00000030513	proprotein convertase subtilisin/kexin type 6 [Source:MGI Symbol;Acc:MGI:102897]
Apol7a	89.8933	3.76164	0.247296	15.2111	2.98672e-52	9.57803e-51	190.824	13.4146	6.22666	0.437725	ENSMUSG00000010601	apolipoprotein L 7a [Source:MGI Symbol;Acc:MGI:1923011]
Hif3a	259.476	2.35084	0.154563	15.2095	3.05685e-52	9.78652e-51	587.553	114.011	6.53365	1.26781	ENSMUSG00000004328	hypoxia inducible factor 3, alpha subunit [Source:MGI Symbol;Acc:MGI:1859778]
Dcp2	1001.31	1.11007	0.0730263	15.201	3.48502e-52	1.11387e-50	1433.28	662.744	12.9434	5.98501	ENSMUSG00000024472	decapping mRNA 2 [Source:MGI Symbol;Acc:MGI:1917890]
Snai1	317.284	1.58275	0.104129	15.1998	3.54459e-52	1.13102e-50	471.907	157.242	23.224	7.73837	ENSMUSG00000042821	snail family zinc finger 1 [Source:MGI Symbol;Acc:MGI:98330]
Igfbp6	1215.21	-1.91435	0.126084	-15.1831	4.5757e-52	1.4576e-50	718.239	2720.29	43.491	164.72	ENSMUSG00000023046	insulin-like growth factor binding protein 6 [Source:MGI Symbol;Acc:MGI:96441]
Fcgr4	701.54	6.98592	0.460181	15.1808	4.73989e-52	1.50739e-50	348.57	1.58669	21.7653	0.0990754	ENSMUSG00000059089	Fc receptor, IgG, low affinity IV [Source:MGI Symbol;Acc:MGI:2179523]
Arhgef38	244.327	-2.15418	0.142019	-15.1682	5.73935e-52	1.82222e-50	139.359	623.853	5.69489	25.4937	ENSMUSG00000040969	Rho guanine nucleotide exchange factor (GEF) 38 [Source:MGI Symbol;Acc:MGI:1924919]
Bmp1	2179.1	-0.861386	0.0567925	-15.1672	5.82809e-52	1.84733e-50	2290.62	4163.77	40.1408	72.966	ENSMUSG00000022098	bone morphogenetic protein 1 [Source:MGI Symbol;Acc:MGI:88176]
Il1bos	625.184	4.55775	0.300577	15.1633	6.18489e-52	1.95719e-50	171.48	6.31623	9.58765	0.353148	ENSMUSG00000074805	interleukin 1 beta, opposite strand [Source:MGI Symbol;Acc:MGI:3650458]
Prickle1	447.731	1.39728	0.0922689	15.1436	8.35015e-52	2.63801e-50	846.344	320.964	16.1711	6.13265	ENSMUSG00000036158	prickle planar cell polarity protein 1 [Source:MGI Symbol;Acc:MGI:1916034]
Fkbp5	1551.9	1.59589	0.105501	15.1267	1.07968e-51	3.40534e-50	1555.62	513.697	31.2614	10.3231	ENSMUSG00000024222	FK506 binding protein 5 [Source:MGI Symbol;Acc:MGI:104670]
Syt8	160.745	4.59087	0.303574	15.1227	1.14734e-51	3.61279e-50	201.241	7.7436	9.76211	0.375639	ENSMUSG00000031098	synaptotagmin VIII [Source:MGI Symbol;Acc:MGI:1859867]
Pkhd1l1	1828.59	-1.12919	0.0746776	-15.1209	1.17893e-51	3.70617e-50	1174.14	2570.23	7.19396	15.7478	ENSMUSG00000038725	polycystic kidney and hepatic disease 1-like 1 [Source:MGI Symbol;Acc:MGI:2183153]
Mefv	1841.45	6.82488	0.451389	15.1197	1.19998e-51	3.76618e-50	327.537	1.37847	7.79179	0.0327926	ENSMUSG00000022534	Mediterranean fever [Source:MGI Symbol;Acc:MGI:1859396]
F10	2151.92	4.0452	0.267656	15.1134	1.32073e-51	4.13835e-50	156.543	8.50942	4.53713	0.246631	ENSMUSG00000031444	coagulation factor X [Source:MGI Symbol;Acc:MGI:103107]
Mcemp1	488.471	4.78357	0.316542	15.112	1.35067e-51	4.22524e-50	174.928	5.25439	12.0614	0.362292	ENSMUSG00000013974	mast cell expressed membrane protein 1 [Source:MGI Symbol;Acc:MGI:1916439]
Gla	1335.88	1.84554	0.122152	15.1085	1.42277e-51	4.44356e-50	337.426	93.0629	8.68626	2.39569	ENSMUSG00000031266	galactosidase, alpha [Source:MGI Symbol;Acc:MGI:1347344]
Tead1	2051.67	1.00243	0.0665016	15.0738	2.40806e-51	7.50852e-50	3596.48	1793.54	28.1783	14.0523	ENSMUSG00000055320	TEA domain family member 1 [Source:MGI Symbol;Acc:MGI:101876]
Ccl4	1608.52	7.67251	0.509496	15.059	3.01186e-51	9.37594e-50	414.175	0.614672	48.9806	0.0726915	ENSMUSG00000018930	chemokine (C-C motif) ligand 4 [Source:MGI Symbol;Acc:MGI:98261]
Rian	271.823	-1.80314	0.119855	-15.0444	3.75886e-51	1.16824e-49	143.649	503.079	3.13273	10.9713	ENSMUSG00000097451	RNA imprinted and accumulated in nucleus [Source:MGI Symbol;Acc:MGI:1922995]
Atp8b4	1002.89	2.88189	0.191803	15.0252	5.01727e-51	1.55682e-49	267.445	35.5325	3.77547	0.501606	ENSMUSG00000060131	ATPase, class I, type 8B, member 4 [Source:MGI Symbol;Acc:MGI:1859664]
Lcn2	6145.79	2.66237	0.177206	15.0242	5.10062e-51	1.58012e-49	9041.36	1409.18	827.31	128.944	ENSMUSG00000026822	lipocalin 2 [Source:MGI Symbol;Acc:MGI:96757]
Tnip1	3177.41	1.33757	0.0890453	15.0212	5.33343e-51	1.64957e-49	1431.3	565.547	36.6401	14.4775	ENSMUSG00000020400	TNFAIP3 interacting protein 1 [Source:MGI Symbol;Acc:MGI:1926194]
Chsy1	1099.56	-1.04086	0.0693144	-15.0166	5.72045e-51	1.76642e-49	884.652	1822.51	16.5347	34.0638	ENSMUSG00000032640	chondroitin sulfate synthase 1 [Source:MGI Symbol;Acc:MGI:2681120]
Fcgr2b	1274.99	3.91549	0.261345	14.9821	9.61189e-51	2.96328e-49	155.617	9.32631	7.85654	0.470852	ENSMUSG00000026656	Fc receptor, IgG, low affinity IIb [Source:MGI Symbol;Acc:MGI:95499]
Rac3	289.968	-1.6207	0.108312	-14.9632	1.27697e-50	3.93047e-49	202.194	624.411	14.6397	45.2101	ENSMUSG00000018012	Rac family small GTPase 3 [Source:MGI Symbol;Acc:MGI:2180784]
Sema3b	353.488	-1.52841	0.102186	-14.9571	1.39964e-50	4.30115e-49	267.58	774.682	4.90032	14.1871	ENSMUSG00000057969	sema domain, immunoglobulin domain (Ig), short basic domain, secreted, (semaphorin) 3B [Source:MGI Symbol;Acc:MGI:107561]
Pik3r5	1832.19	2.40869	0.161134	14.9484	1.59648e-50	4.89818e-49	385.338	71.739	6.89351	1.28338	ENSMUSG00000020901	phosphoinositide-3-kinase regulatory subunit 5 [Source:MGI Symbol;Acc:MGI:2443588]
Pilra	820.601	5.73746	0.384283	14.9303	2.09344e-50	6.41263e-49	221.71	2.95699	6.68658	0.0891803	ENSMUSG00000046245	paired immunoglobin-like type 2 receptor alpha [Source:MGI Symbol;Acc:MGI:2450529]
1700071M16Rik	903.445	4.82905	0.323457	14.9295	2.11777e-50	6.47679e-49	183.242	5.55243	5.71182	0.173074	ENSMUSG00000090307	RIKEN cDNA 1700071M16 gene [Source:MGI Symbol;Acc:MGI:1920754]
Cd1d1	115.731	2.73466	0.183173	14.9293	2.12349e-50	6.48394e-49	253.39	37.4748	10.7312	1.58707	ENSMUSG00000028076	CD1d1 antigen [Source:MGI Symbol;Acc:MGI:107674]
Slc43a3	2972.06	0.748871	0.0501901	14.9207	2.41744e-50	7.36973e-49	4027	2395.99	120.844	71.9	ENSMUSG00000027074	solute carrier family 43, member 3 [Source:MGI Symbol;Acc:MGI:1931054]
Abi3bp	1377.94	-0.840569	0.0563872	-14.9071	2.96428e-50	9.02243e-49	1305.44	2339.32	21.4871	38.5046	ENSMUSG00000035258	ABI gene family, member 3 (NESH) binding protein [Source:MGI Symbol;Acc:MGI:2444583]
Thbs3	1026.16	-1.21134	0.0813272	-14.8946	3.57187e-50	1.08545e-48	732.829	1699.78	17.9701	41.6811	ENSMUSG00000028047	thrombospondin 3 [Source:MGI Symbol;Acc:MGI:98739]
Krt5	311.257	-1.9003	0.127625	-14.8896	3.84905e-50	1.16783e-48	211.154	792.146	7.52556	28.2322	ENSMUSG00000061527	keratin 5 [Source:MGI Symbol;Acc:MGI:96702]
Rasa3	2238.55	1.42406	0.0956576	14.887	4.00162e-50	1.2122e-48	1633.17	607.269	30.9548	11.5101	ENSMUSG00000031453	RAS p21 protein activator 3 [Source:MGI Symbol;Acc:MGI:1197013]
Cacna1h	351.973	2.02014	0.136198	14.8324	9.04127e-50	2.73452e-48	441.126	107.981	4.18458	1.02432	ENSMUSG00000024112	calcium channel, voltage-dependent, T type, alpha 1H subunit [Source:MGI Symbol;Acc:MGI:1928842]
P2ry13	429.489	4.90663	0.33093	14.8268	9.82886e-50	2.96804e-48	172.485	4.89284	5.32969	0.151186	ENSMUSG00000036362	purinergic receptor P2Y, G-protein coupled 13 [Source:MGI Symbol;Acc:MGI:1921441]
C4b	9590.53	1.57665	0.106373	14.822	1.05652e-49	3.18538e-48	18646.4	6233.85	269.865	90.2214	ENSMUSG00000073418	complement component 4B (Chido blood group) [Source:MGI Symbol;Acc:MGI:88228]
Dock9	2319.14	-1.23663	0.0834391	-14.8207	1.07665e-49	3.23588e-48	1805.56	4260.21	15.8595	37.4204	ENSMUSG00000025558	dedicator of cytokinesis 9 [Source:MGI Symbol;Acc:MGI:106321]
Myd88	1471.83	1.08092	0.0729328	14.8208	1.07562e-49	3.23588e-48	1037.88	490.814	42.5244	20.1097	ENSMUSG00000032508	myeloid differentiation primary response gene 88 [Source:MGI Symbol;Acc:MGI:108005]
Ptpru	906.046	-1.00133	0.0675717	-14.8188	1.10674e-49	3.32108e-48	752.479	1507.55	10.6709	21.3784	ENSMUSG00000028909	protein tyrosine phosphatase, receptor type, U [Source:MGI Symbol;Acc:MGI:1321151]
Nuak2	943.4	1.55463	0.104912	14.8185	1.11272e-49	3.33379e-48	652.6	221.689	16.2633	5.52467	ENSMUSG00000009772	NUAK family, SNF1-like kinase, 2 [Source:MGI Symbol;Acc:MGI:1921387]
Dhrs9	431.666	2.01014	0.135722	14.8107	1.24846e-49	3.73465e-48	289.224	71.1327	8.01366	1.97091	ENSMUSG00000027068	dehydrogenase/reductase (SDR family) member 9 [Source:MGI Symbol;Acc:MGI:2442798]
Sgpp2	319.037	-1.60517	0.108389	-14.8094	1.27397e-49	3.80503e-48	277.91	847.654	5.42557	16.5485	ENSMUSG00000032908	sphingosine-1-phosphate phosphotase 2 [Source:MGI Symbol;Acc:MGI:3589109]
Tek	180.791	-1.99723	0.135054	-14.7884	1.74125e-49	5.19255e-48	105.148	422.855	1.74544	7.01928	ENSMUSG00000006386	TEK receptor tyrosine kinase [Source:MGI Symbol;Acc:MGI:98664]
Ampd3	1706.46	1.75003	0.118378	14.7834	1.87457e-49	5.58144e-48	729.495	215.677	13.3314	3.94147	ENSMUSG00000005686	adenosine monophosphate deaminase 3 [Source:MGI Symbol;Acc:MGI:1096344]
Trim12a	1376.04	2.50289	0.169321	14.7819	1.91625e-49	5.69668e-48	964.654	168.122	49.3726	8.60478	ENSMUSG00000066258	tripartite motif-containing 12A [Source:MGI Symbol;Acc:MGI:1923931]
Adamtsl2	1881.9	0.937258	0.0635078	14.7581	2.72663e-49	8.09322e-48	3989.8	2081.97	96.0554	50.1238	ENSMUSG00000036040	ADAMTS-like 2 [Source:MGI Symbol;Acc:MGI:1925044]
Slc25a22	481.511	1.6594	0.112523	14.7471	3.20964e-49	9.50709e-48	699.881	220.666	19.1539	6.03907	ENSMUSG00000019082	solute carrier family 25 (mitochondrial carrier, glutamate), member 22 [Source:MGI Symbol;Acc:MGI:1915517]
Snx22	102.448	-2.54609	0.17265	-14.7471	3.21289e-49	9.50709e-48	48.3433	285.444	1.47683	8.71994	ENSMUSG00000039452	sorting nexin 22 [Source:MGI Symbol;Acc:MGI:2685966]
Gprin3	166.345	-2.11193	0.143362	-14.7314	4.04926e-49	1.19634e-47	102.043	443.25	2.56924	11.1602	ENSMUSG00000045441	GPRIN family member 3 [Source:MGI Symbol;Acc:MGI:1924785]
6330407A03Rik	512.988	2.51935	0.171292	14.7079	5.73498e-49	1.69177e-47	193.57	33.178	8.1978	1.40511	NA	NA
Apobr	1128.32	2.75159	0.187097	14.7067	5.83465e-49	1.71853e-47	274.403	39.8578	5.951	0.864401	ENSMUSG00000042759	apolipoprotein B receptor [Source:MGI Symbol;Acc:MGI:2176230]
Bak1	800.819	1.70538	0.116068	14.6929	7.15458e-49	2.10406e-47	622.664	190.181	24.2758	7.41459	ENSMUSG00000057789	BCL2-antagonist/killer 1 [Source:MGI Symbol;Acc:MGI:1097161]
Lrrc25	540.948	4.29027	0.292026	14.6914	7.31933e-49	2.14921e-47	159.557	7.18823	9.78298	0.440735	ENSMUSG00000049988	leucine rich repeat containing 25 [Source:MGI Symbol;Acc:MGI:2445284]
Cxcl12	2768.16	1.85376	0.126221	14.6866	7.8589e-49	2.30411e-47	4686.56	1290.59	51.0816	14.0668	ENSMUSG00000061353	chemokine (C-X-C motif) ligand 12 [Source:MGI Symbol;Acc:MGI:103556]
Tmc5	511.467	1.32847	0.0904863	14.6815	8.47447e-49	2.48079e-47	496.239	197.284	8.99291	3.5752	ENSMUSG00000030650	transmembrane channel-like gene family 5 [Source:MGI Symbol;Acc:MGI:1921674]
Slamf7	596.856	4.13667	0.281775	14.6808	8.5601e-49	2.50203e-47	153.937	8.05603	3.02115	0.158106	ENSMUSG00000038179	SLAM family member 7 [Source:MGI Symbol;Acc:MGI:1922595]
Tpd52	2513.86	0.971191	0.0661589	14.6797	8.70191e-49	2.53961e-47	1155.85	588.087	35.4764	18.0501	ENSMUSG00000027506	tumor protein D52 [Source:MGI Symbol;Acc:MGI:107749]
Nrn1	77.0142	-3.1132	0.212247	-14.6678	1.03642e-48	3.02013e-47	29.641	260.016	1.42635	12.5122	ENSMUSG00000039114	neuritin 1 [Source:MGI Symbol;Acc:MGI:1915654]
Pfkfb2	1569.69	-0.877983	0.0599082	-14.6555	1.24274e-48	3.61583e-47	1547.68	2845.52	12.5558	23.0847	ENSMUSG00000026409	6-phosphofructo-2-kinase/fructose-2,6-biphosphatase 2 [Source:MGI Symbol;Acc:MGI:107815]
Fbxl5	8510.77	1.52275	0.103954	14.6482	1.38336e-48	4.01887e-47	2700.88	937.176	63.3441	21.9797	ENSMUSG00000039753	F-box and leucine-rich repeat protein 5 [Source:MGI Symbol;Acc:MGI:2152883]
Met	1505.85	-1.51197	0.103339	-14.6312	1.77651e-48	5.15321e-47	1054.98	3016.27	12.3787	35.3917	ENSMUSG00000009376	met proto-oncogene [Source:MGI Symbol;Acc:MGI:96969]
Jak2	4268.4	1.25044	0.0855701	14.6131	2.31874e-48	6.71593e-47	2065.08	866.866	31.886	13.3849	ENSMUSG00000024789	Janus kinase 2 [Source:MGI Symbol;Acc:MGI:96629]
Mmp15	2213.43	-1.74366	0.119459	-14.5963	2.96406e-48	8.57203e-47	1588.17	5339.45	28.9692	97.3953	ENSMUSG00000031790	matrix metallopeptidase 15 [Source:MGI Symbol;Acc:MGI:109320]
Cd300lb	430.078	4.44919	0.305352	14.5707	4.31435e-48	1.24583e-46	158.204	6.17948	4.28756	0.167472	ENSMUSG00000063193	CD300 molecule like family member B [Source:MGI Symbol;Acc:MGI:2685099]
Sftpb	26802.1	-1.69029	0.116046	-14.5656	4.6465e-48	1.33972e-46	21463.7	69516.8	1071.15	3469.26	ENSMUSG00000056370	surfactant associated protein B [Source:MGI Symbol;Acc:MGI:109516]
Ets2	7009.08	1.13659	0.0780884	14.5552	5.41177e-48	1.55802e-46	3281.66	1490.63	72.0304	32.7184	ENSMUSG00000022895	E26 avian leukemia oncogene 2, 3' domain [Source:MGI Symbol;Acc:MGI:95456]
Mreg	2604.35	1.90477	0.130892	14.5522	5.6534e-48	1.62514e-46	247.693	65.0535	7.75488	2.03672	ENSMUSG00000039395	melanoregulin [Source:MGI Symbol;Acc:MGI:2151839]
Syngr1	336.282	-1.82404	0.125584	-14.5244	8.48272e-48	2.43481e-46	78.9916	280.833	1.38084	4.90919	ENSMUSG00000022415	synaptogyrin 1 [Source:MGI Symbol;Acc:MGI:1328323]
Rasgrp4	919.406	2.64881	0.182754	14.4938	1.32561e-47	3.79923e-46	274.865	42.6944	4.63364	0.719737	ENSMUSG00000030589	RAS guanyl releasing protein 4 [Source:MGI Symbol;Acc:MGI:2386851]
Rag1	113.683	-8.09177	0.558484	-14.4888	1.4262e-47	4.08141e-46	1.18548	449.09	0.0138745	5.25602	ENSMUSG00000061311	recombination activating gene 1 [Source:MGI Symbol;Acc:MGI:97848]
Lmnb1	2313.61	1.39225	0.0964784	14.4307	3.31822e-47	9.48169e-46	1193.47	453.307	32.7657	12.4451	ENSMUSG00000024590	lamin B1 [Source:MGI Symbol;Acc:MGI:96795]
9330175E14Rik	311.343	5.21351	0.361728	14.4128	4.30065e-47	1.22706e-45	180.852	3.87591	9.17807	0.196699	ENSMUSG00000097194	RIKEN cDNA 9330175E14 gene [Source:MGI Symbol;Acc:MGI:2443913]
Ccdc67	329.011	1.95096	0.135511	14.397	5.40239e-47	1.53912e-45	427.303	109.908	11.0254	2.83588	NA	NA
Ier5	4889.99	1.32613	0.0922937	14.3686	8.15058e-47	2.31862e-45	1926.8	766.964	45.991	18.3067	ENSMUSG00000056708	immediate early response 5 [Source:MGI Symbol;Acc:MGI:1337072]
Areg	367.359	1.99757	0.139066	14.3642	8.68223e-47	2.46619e-45	753.958	188.127	49.0808	12.2466	ENSMUSG00000029378	amphiregulin [Source:MGI Symbol;Acc:MGI:88068]
Fpr2	933.223	5.77678	0.402312	14.359	9.36096e-47	2.65505e-45	213.09	2.59146	12.8334	0.156072	ENSMUSG00000052270	formyl peptide receptor 2 [Source:MGI Symbol;Acc:MGI:1278319]
Zbtb4	1295.36	-0.96221	0.0670308	-14.3547	9.94849e-47	2.81751e-45	1247.47	2432.39	12.4448	24.2655	ENSMUSG00000018750	zinc finger and BTB domain containing 4 [Source:MGI Symbol;Acc:MGI:1922830]
Tcirg1	4601.16	1.69362	0.118079	14.3432	1.17581e-46	3.32509e-45	2355.11	725.453	55.6358	17.1377	ENSMUSG00000001750	T cell, immune regulator 1, ATPase, H+ transporting, lysosomal V0 protein A3 [Source:MGI Symbol;Acc:MGI:1350931]
Arap3	804.771	3.29451	0.230286	14.3062	2.00283e-46	5.65547e-45	214.624	21.2071	3.04635	0.301011	ENSMUSG00000024451	ArfGAP with RhoGAP domain, ankyrin repeat and PH domain 3 [Source:MGI Symbol;Acc:MGI:2147274]
Sppl2a	2385.83	1.04593	0.0731283	14.3027	2.10385e-46	5.93199e-45	2017.94	975.793	28.0655	13.5714	ENSMUSG00000027366	signal peptide peptidase like 2A [Source:MGI Symbol;Acc:MGI:1913802]
A2m	61.8411	4.04931	0.283238	14.2965	2.30143e-46	6.47953e-45	182.578	10.4576	3.05086	0.174746	ENSMUSG00000030111	alpha-2-macroglobulin [Source:MGI Symbol;Acc:MGI:2449119]
Opcml	88.4662	-2.5962	0.181818	-14.2791	2.95345e-46	8.30306e-45	39.0235	238.812	0.508321	3.11077	ENSMUSG00000062257	opioid binding protein/cell adhesion molecule-like [Source:MGI Symbol;Acc:MGI:97397]
Trim30b	734.502	6.10099	0.427386	14.2751	3.12693e-46	8.77786e-45	227.331	2.24628	6.40332	0.0632718	ENSMUSG00000052749	tripartite motif-containing 30B [Source:MGI Symbol;Acc:MGI:4821256]
Mgam	346.735	3.10011	0.217357	14.2628	3.7319e-46	1.04608e-44	202.455	22.598	2.43558	0.271859	ENSMUSG00000068587	maltase-glucoamylase [Source:MGI Symbol;Acc:MGI:1203495]
Sema6b	522.362	2.24013	0.157129	14.2566	4.07681e-46	1.14109e-44	266.618	56.4046	5.23261	1.10699	ENSMUSG00000001227	sema domain, transmembrane domain (TM), and cytoplasmic domain, (semaphorin) 6B [Source:MGI Symbol;Acc:MGI:1202889]
Foxp2	204.096	-1.57869	0.111084	-14.2117	7.75344e-46	2.167e-44	150.096	449.631	1.65657	4.96247	ENSMUSG00000029563	forkhead box P2 [Source:MGI Symbol;Acc:MGI:2148705]
Gna13	5047.17	0.735744	0.0517913	14.2059	8.41821e-46	2.34937e-44	2495.97	1497.94	31.4371	18.8668	ENSMUSG00000020611	guanine nucleotide binding protein, alpha 13 [Source:MGI Symbol;Acc:MGI:95768]
Arel1	1510.2	0.950488	0.0669179	14.2038	8.67854e-46	2.4185e-44	1407.26	727.825	20.217	10.4561	ENSMUSG00000042350	apoptosis resistant E3 ubiquitin protein ligase 1 [Source:MGI Symbol;Acc:MGI:1915747]
Sh2b2	1933.54	2.44096	0.171956	14.1953	9.79897e-46	2.72676e-44	227.144	41.0544	5.40683	0.977242	ENSMUSG00000005057	SH2B adaptor protein 2 [Source:MGI Symbol;Acc:MGI:1345171]
Acot7	868.539	-1.65996	0.116986	-14.1894	1.06535e-45	2.96026e-44	673.626	2135.92	28.2676	89.6305	ENSMUSG00000028937	acyl-CoA thioesterase 7 [Source:MGI Symbol;Acc:MGI:1917275]
Col4a3	269.842	-1.48273	0.104527	-14.1852	1.13156e-45	3.13966e-44	220.777	617.95	2.00164	5.60253	ENSMUSG00000079465	collagen, type IV, alpha 3 [Source:MGI Symbol;Acc:MGI:104688]
Dock2	3410.94	2.07015	0.145988	14.1803	1.21281e-45	3.36025e-44	807.837	190.564	9.8275	2.31824	ENSMUSG00000020143	dedicator of cyto-kinesis 2 [Source:MGI Symbol;Acc:MGI:2149010]
AU040972	963.495	1.60689	0.1134	14.1701	1.40301e-45	3.8816e-44	885.898	290.156	66.6147	21.8182	ENSMUSG00000091523	expressed sequence AU040972 [Source:MGI Symbol;Acc:MGI:2144426]
Amica1	149.059	4.92298	0.347494	14.1671	1.46395e-45	4.04433e-44	170.632	4.63971	5.41828	0.147331	NA	NA
Npr2	1027.82	-0.939931	0.066376	-14.1607	1.60377e-45	4.42424e-44	1101.02	2113.7	23.5057	45.1254	ENSMUSG00000028469	natriuretic peptide receptor 2 [Source:MGI Symbol;Acc:MGI:97372]
Hspa1b	1106.63	-1.78426	0.126007	-14.16	1.61921e-45	4.45512e-44	342.539	1185.66	9.51453	32.9334	ENSMUSG00000090877	heat shock protein 1B [Source:MGI Symbol;Acc:MGI:99517]
Lpcat2	1424	1.57524	0.111245	14.16	1.61962e-45	4.45512e-44	360.585	120.652	10.0516	3.36325	ENSMUSG00000033192	lysophosphatidylcholine acyltransferase 2 [Source:MGI Symbol;Acc:MGI:3606214]
Fam134b	2389.95	0.962778	0.0680511	14.1479	1.92497e-45	5.28746e-44	1135.35	581.578	22.9635	11.763	NA	NA
Secisbp2l	2444.1	-0.746528	0.0527753	-14.1454	1.99353e-45	5.46794e-44	2369.97	3976.05	27.215	45.6582	ENSMUSG00000035093	SECIS binding protein 2-like [Source:MGI Symbol;Acc:MGI:1917604]
Pag1	4206.52	1.31937	0.0933772	14.1294	2.50092e-45	6.84981e-44	1227.57	490.959	11.6096	4.6432	ENSMUSG00000027508	phosphoprotein associated with glycosphingolipid microdomains 1 [Source:MGI Symbol;Acc:MGI:2443160]
Inpp4b	328.463	-1.7481	0.123741	-14.1271	2.58633e-45	7.07362e-44	235.308	793.045	1.87507	6.31942	ENSMUSG00000037940	inositol polyphosphate-4-phosphatase, type II [Source:MGI Symbol;Acc:MGI:2158925]
Pdk2	226.844	-1.57245	0.11152	-14.1002	3.78713e-45	1.0343e-43	164.972	491.757	5.68995	16.9609	ENSMUSG00000038967	pyruvate dehydrogenase kinase, isoenzyme 2 [Source:MGI Symbol;Acc:MGI:1343087]
Upp1	727.672	5.2549	0.372777	14.0966	3.98339e-45	1.08635e-43	167.787	3.25923	8.54835	0.16605	ENSMUSG00000020407	uridine phosphorylase 1 [Source:MGI Symbol;Acc:MGI:1097668]
Sfrp4	97.3502	-2.99521	0.21248	-14.0965	3.99256e-45	1.08731e-43	24.7523	201.813	1.09896	8.96014	ENSMUSG00000021319	secreted frizzled-related protein 4 [Source:MGI Symbol;Acc:MGI:892010]
Alox5	474.303	2.58461	0.183569	14.0798	5.05606e-45	1.37497e-43	164.837	27.166	4.55107	0.750039	ENSMUSG00000025701	arachidonate 5-lipoxygenase [Source:MGI Symbol;Acc:MGI:87999]
Ier3	3675.03	1.33655	0.0951015	14.0539	7.28558e-45	1.97848e-43	1134.26	448.365	81.2215	32.1062	ENSMUSG00000003541	immediate early response 3 [Source:MGI Symbol;Acc:MGI:104814]
Orm1	143.672	4.01547	0.28586	14.047	8.03875e-45	2.17991e-43	167.883	9.57546	17.0619	0.973155	ENSMUSG00000039196	orosomucoid 1 [Source:MGI Symbol;Acc:MGI:97443]
Lrp4	3101.11	0.690373	0.0491683	14.041	8.74402e-45	2.36781e-43	5286.88	3275.87	43.8664	27.1806	ENSMUSG00000027253	low density lipoprotein receptor-related protein 4 [Source:MGI Symbol;Acc:MGI:2442252]
Tsc22d3	3295.22	0.857651	0.0611473	14.026	1.08095e-44	2.92299e-43	2040.75	1126.02	60.1527	33.1903	ENSMUSG00000031431	TSC22 domain family, member 3 [Source:MGI Symbol;Acc:MGI:1196284]
Sdcbp	5805.12	0.95294	0.0680248	14.0087	1.37883e-44	3.72324e-43	3025.23	1561.66	92.4892	47.7441	ENSMUSG00000028249	syndecan binding protein [Source:MGI Symbol;Acc:MGI:1337026]
Radil	180.762	-2.04614	0.146149	-14.0004	1.55022e-44	4.18014e-43	108.926	452.48	2.25574	9.37037	ENSMUSG00000029576	Ras association and DIL domains [Source:MGI Symbol;Acc:MGI:2443088]
Cd69	372.509	4.07018	0.290858	13.9937	1.70302e-44	4.58571e-43	135.585	7.28825	6.53251	0.351149	ENSMUSG00000030156	CD69 antigen [Source:MGI Symbol;Acc:MGI:88343]
Cald1	1432.06	0.853416	0.0610098	13.9882	1.84026e-44	4.94829e-43	2366.44	1308.58	45.7758	25.3128	ENSMUSG00000029761	caldesmon 1 [Source:MGI Symbol;Acc:MGI:88250]
Slc9a3r2	379.952	-1.37359	0.0982382	-13.9823	1.9998e-44	5.36974e-43	319.685	829.616	11.0554	28.6899	ENSMUSG00000002504	solute carrier family 9 (sodium/hydrogen exchanger), member 3 regulator 2 [Source:MGI Symbol;Acc:MGI:1890662]
Tnfsf13b	439.525	1.51422	0.108405	13.9681	2.43976e-44	6.5419e-43	798.034	278.729	36.6832	12.8123	ENSMUSG00000031497	tumor necrosis factor (ligand) superfamily, member 13b [Source:MGI Symbol;Acc:MGI:1344376]
Sbno2	6884.06	1.42817	0.102311	13.9591	2.7682e-44	7.4122e-43	3876.52	1436.98	65.209	24.1722	ENSMUSG00000035673	strawberry notch 2 [Source:MGI Symbol;Acc:MGI:2448490]
Ckap4	1546.21	1.21304	0.0869401	13.9525	3.0361e-44	8.11818e-43	1949.85	839.851	52.2092	22.4878	ENSMUSG00000046841	cytoskeleton-associated protein 4 [Source:MGI Symbol;Acc:MGI:2444926]
Ppp1r9a	1159.74	-1.52173	0.109224	-13.9322	4.0394e-44	1.07858e-42	928.019	2671.63	7.58706	21.842	ENSMUSG00000032827	protein phosphatase 1, regulatory subunit 9A [Source:MGI Symbol;Acc:MGI:2442401]
Ebf2	93.4828	-2.43177	0.1746	-13.9277	4.29937e-44	1.1464e-42	45.435	247.612	0.641051	3.4936	ENSMUSG00000022053	early B cell factor 2 [Source:MGI Symbol;Acc:MGI:894332]
Ebf1	168.179	-1.83147	0.131538	-13.9235	4.56103e-44	1.21448e-42	102.014	363.871	1.49528	5.33349	ENSMUSG00000057098	early B cell factor 1 [Source:MGI Symbol;Acc:MGI:95275]
Basp1	3204.14	1.48345	0.106606	13.9153	5.11783e-44	1.36084e-42	874.41	311.285	36.7921	13.0978	ENSMUSG00000045763	brain abundant, membrane attached signal protein 1 [Source:MGI Symbol;Acc:MGI:1917600]
Rap1gap2	795.268	1.51433	0.108849	13.9122	5.33863e-44	1.41759e-42	392.461	136.642	4.77884	1.66383	ENSMUSG00000038807	RAP1 GTPase activating protein 2 [Source:MGI Symbol;Acc:MGI:3028623]
Ifnar2	1426.37	0.916754	0.0659157	13.908	5.66512e-44	1.5022e-42	1223.9	648.836	30.0874	15.9505	ENSMUSG00000022971	interferon (alpha and beta) receptor 2 [Source:MGI Symbol;Acc:MGI:1098243]
Plcg2	1098.68	1.95471	0.140732	13.8896	7.32853e-44	1.94059e-42	330.099	84.6533	5.99462	1.53731	ENSMUSG00000034330	phospholipase C, gamma 2 [Source:MGI Symbol;Acc:MGI:97616]
Aida	515.232	1.29884	0.0935447	13.8847	7.84735e-44	2.0751e-42	833.809	338.283	19.7633	8.01812	ENSMUSG00000042901	axin interactor, dorsalization associated [Source:MGI Symbol;Acc:MGI:1919737]
Chrna7	79.1369	2.89177	0.208286	13.8837	7.95704e-44	2.10121e-42	226.607	30.019	8.45868	1.12054	ENSMUSG00000030525	cholinergic receptor, nicotinic, alpha polypeptide 7 [Source:MGI Symbol;Acc:MGI:99779]
Igsf10	1016.85	-1.5476	0.111561	-13.8722	9.3345e-44	2.46156e-42	721.317	2114.98	5.58312	16.3703	ENSMUSG00000036334	immunoglobulin superfamily, member 10 [Source:MGI Symbol;Acc:MGI:1923481]
Hacd3	793.65	-1.11444	0.080376	-13.8654	1.02697e-43	2.70445e-42	758.022	1642.23	21.6484	46.9005	NA	NA
Trim14	345.314	1.48123	0.106871	13.86	1.10717e-43	2.91165e-42	413.931	147.738	10.0837	3.59902	ENSMUSG00000039853	tripartite motif-containing 14 [Source:MGI Symbol;Acc:MGI:1921985]
Il15ra	592.712	2.03528	0.14696	13.8493	1.28517e-43	3.37511e-42	354.427	85.6786	13.6881	3.30895	ENSMUSG00000023206	interleukin 15 receptor, alpha chain [Source:MGI Symbol;Acc:MGI:104644]
Abca2	1030.46	-1.09417	0.0791513	-13.8238	1.83258e-43	4.80612e-42	752.282	1608.61	7.28409	15.5757	ENSMUSG00000026944	ATP-binding cassette, sub-family A (ABC1), member 2 [Source:MGI Symbol;Acc:MGI:99606]
Rgs1	971.776	3.34993	0.242605	13.8082	2.27485e-43	5.95786e-42	144.033	13.1104	8.4527	0.769392	ENSMUSG00000026358	regulator of G-protein signaling 1 [Source:MGI Symbol;Acc:MGI:1354694]
Runx2	383.493	1.83662	0.133105	13.7982	2.61222e-43	6.83209e-42	279.029	77.6266	2.54603	0.708313	ENSMUSG00000039153	runt related transcription factor 2 [Source:MGI Symbol;Acc:MGI:99829]
Ccl5	132.025	3.33338	0.241635	13.7951	2.72856e-43	7.12665e-42	145.623	13.7005	21.4052	2.01385	ENSMUSG00000035042	chemokine (C-C motif) ligand 5 [Source:MGI Symbol;Acc:MGI:98262]
Slc10a6	662.745	0.960751	0.0696667	13.7907	2.89974e-43	7.56343e-42	1314.39	674.847	48.3008	24.799	ENSMUSG00000029321	solute carrier family 10 (sodium/bile acid cotransporter family), member 6 [Source:MGI Symbol;Acc:MGI:1923000]
Casp12	296.301	1.6051	0.116516	13.7758	3.56496e-43	9.28586e-42	569.501	186.157	17.0636	5.57769	ENSMUSG00000025887	caspase 12 [Source:MGI Symbol;Acc:MGI:1312922]
Gpr141	569.908	5.66575	0.411343	13.7738	3.66411e-43	9.53117e-42	174.596	2.43214	3.96957	0.0552967	ENSMUSG00000053101	G protein-coupled receptor 141 [Source:MGI Symbol;Acc:MGI:2672983]
Rnf114	1732.23	1.07055	0.0778137	13.7578	4.57029e-43	1.18722e-41	1534.06	729.388	39.8988	18.9704	ENSMUSG00000006418	ring finger protein 114 [Source:MGI Symbol;Acc:MGI:1933159]
Tbc1d1	1075.06	1.58035	0.114886	13.7558	4.69863e-43	1.21891e-41	1206.88	402.59	16.9515	5.65466	ENSMUSG00000029174	TBC1 domain family, member 1 [Source:MGI Symbol;Acc:MGI:1889508]
Mfap3l	327.98	-1.59779	0.116433	-13.7229	7.40567e-43	1.91856e-41	249.756	758.104	2.85667	8.67109	ENSMUSG00000031647	microfibrillar-associated protein 3-like [Source:MGI Symbol;Acc:MGI:1918556]
Fes	1940.28	2.08428	0.152011	13.7113	8.68632e-43	2.24729e-41	617.04	144.309	17.4371	4.07807	ENSMUSG00000053158	feline sarcoma oncogene [Source:MGI Symbol;Acc:MGI:95514]
Prps2	479.804	-1.70634	0.124547	-13.7004	1.00978e-42	2.60895e-41	372.905	1221.64	8.00055	26.2099	ENSMUSG00000025742	phosphoribosyl pyrophosphate synthetase 2 [Source:MGI Symbol;Acc:MGI:97776]
Itgb6	267.233	1.63833	0.119632	13.6948	1.09127e-42	2.81569e-41	521.226	166.867	7.96139	2.54878	ENSMUSG00000026971	integrin beta 6 [Source:MGI Symbol;Acc:MGI:96615]
Klra2	329.282	5.07459	0.370935	13.6805	1.32726e-42	3.41997e-41	165.66	4.06375	6.85584	0.168178	ENSMUSG00000030187	killer cell lectin-like receptor, subfamily A, member 2 [Source:MGI Symbol;Acc:MGI:101906]
Klhl2	907.29	1.32834	0.0971685	13.6705	1.52304e-42	3.91917e-41	762.359	303.053	17.9282	7.1268	ENSMUSG00000031605	kelch-like 2, Mayven [Source:MGI Symbol;Acc:MGI:1924363]
Ptpre	1376.61	1.7266	0.126316	13.6689	1.55801e-42	4.00377e-41	380.004	114.246	5.48144	1.64796	ENSMUSG00000041836	protein tyrosine phosphatase, receptor type, E [Source:MGI Symbol;Acc:MGI:97813]
Ido1	114.151	8.26331	0.60601	13.6356	2.45984e-42	6.31281e-41	406.135	0.588126	17.8993	0.02592	ENSMUSG00000031551	indoleamine 2,3-dioxygenase 1 [Source:MGI Symbol;Acc:MGI:96416]
Elf4	2523.18	1.13	0.0829056	13.63	2.65529e-42	6.8053e-41	844.254	384.943	11.27	5.13863	ENSMUSG00000031103	E74-like factor 4 (ets domain transcription factor) [Source:MGI Symbol;Acc:MGI:1928377]
Setdb2	236.775	2.07711	0.152434	13.6263	2.79344e-42	7.14979e-41	383.013	90.1854	9.85329	2.32009	ENSMUSG00000071350	SET domain, bifurcated 2 [Source:MGI Symbol;Acc:MGI:2685139]
Csf1r	2600.23	1.16639	0.0856524	13.6177	3.14138e-42	8.02961e-41	499.275	222.014	10.0566	4.4719	ENSMUSG00000024621	colony stimulating factor 1 receptor [Source:MGI Symbol;Acc:MGI:1339758]
B4galt1	4398.13	0.802706	0.0589952	13.6063	3.67408e-42	9.37871e-41	4450.38	2550.03	76.5955	43.8887	ENSMUSG00000028413	UDP-Gal:betaGlcNAc beta 1,4- galactosyltransferase, polypeptide 1 [Source:MGI Symbol;Acc:MGI:95705]
Adamtsl3	219.037	-1.60581	0.118137	-13.5927	4.42253e-42	1.12742e-40	150.632	459.578	1.61388	4.92395	ENSMUSG00000070469	ADAMTS-like 3 [Source:MGI Symbol;Acc:MGI:3028499]
Actn1	3993.66	0.774839	0.0570542	13.5808	5.20798e-42	1.32589e-40	3646.53	2130.29	76.1217	44.47	ENSMUSG00000015143	actinin, alpha 1 [Source:MGI Symbol;Acc:MGI:2137706]
Figf	759.856	1.15443	0.0850114	13.5797	5.2869e-42	1.34419e-40	1559.84	699.736	60.3312	27.0643	NA	NA
Naa25	644.191	1.20886	0.089208	13.5511	7.8089e-42	1.98278e-40	990.551	427.974	24.9	10.7582	ENSMUSG00000042719	N(alpha)-acetyltransferase 25, NatB auxiliary subunit [Source:MGI Symbol;Acc:MGI:2442563]
Sgk1	1444.57	0.871882	0.0643797	13.5428	8.7394e-42	2.2161e-40	1808.7	987.159	33.9602	18.5349	ENSMUSG00000019970	serum/glucocorticoid regulated kinase 1 [Source:MGI Symbol;Acc:MGI:1340062]
Ccdc129	192.253	-1.97818	0.146257	-13.5254	1.10683e-41	2.80294e-40	101.095	400.879	2.40276	9.52783	NA	NA
Lepr	458.498	-1.05449	0.0779691	-13.5245	1.12071e-41	2.83434e-40	402.572	836.425	4.73643	9.84091	ENSMUSG00000057722	leptin receptor [Source:MGI Symbol;Acc:MGI:104993]
Slfn10-ps	472.543	3.47009	0.256707	13.5177	1.22918e-41	3.10456e-40	211.024	17.9134	4.44318	0.377172	ENSMUSG00000072621	schlafen 10, pseudogene [Source:MGI Symbol;Acc:MGI:3512288]
Cblb	1528.15	0.982545	0.0726898	13.517	1.24202e-41	3.13286e-40	2650.68	1340.15	32.7255	16.5456	ENSMUSG00000022637	Casitas B-lineage lymphoma b [Source:MGI Symbol;Acc:MGI:2146430]
E2f7	150.328	2.25736	0.167027	13.515	1.2763e-41	3.2151e-40	212.408	43.8317	3.02755	0.624754	ENSMUSG00000020185	E2F transcription factor 7 [Source:MGI Symbol;Acc:MGI:1289147]
Ano1	701.088	-1.17177	0.0867716	-13.5041	1.47947e-41	3.72201e-40	511.707	1154.44	8.67501	19.5713	ENSMUSG00000031075	anoctamin 1, calcium activated chloride channel [Source:MGI Symbol;Acc:MGI:2142149]
Ifit1bl2	206.705	4.11724	0.305028	13.4979	1.60847e-41	4.04122e-40	134.288	6.94927	3.11485	0.16119	NA	NA
Ms4a4d	513.042	1.96698	0.145809	13.4902	1.78675e-41	4.48326e-40	1306.48	331.772	69.654	17.6881	ENSMUSG00000024678	membrane-spanning 4-domains, subfamily A, member 4D [Source:MGI Symbol;Acc:MGI:1913857]
Naip2	888.799	2.56118	0.190025	13.4781	2.10456e-41	5.27379e-40	203.354	33.5457	3.27059	0.539524	ENSMUSG00000078945	NLR family, apoptosis inhibitory protein 2 [Source:MGI Symbol;Acc:MGI:1298226]
Tnfrsf23	618.648	2.13958	0.158762	13.4766	2.14685e-41	5.37275e-40	169.514	37.7423	3.94012	0.877266	ENSMUSG00000037613	tumor necrosis factor receptor superfamily, member 23 [Source:MGI Symbol;Acc:MGI:1930269]
Gria3	538.805	1.21081	0.0898466	13.4764	2.1526e-41	5.3801e-40	1041.15	449.543	15.2722	6.59419	ENSMUSG00000001986	glutamate receptor, ionotropic, AMPA3 (alpha 3) [Source:MGI Symbol;Acc:MGI:95810]
Olr1	1919.7	4.19101	0.311004	13.4758	2.17261e-41	5.42302e-40	141.723	6.61029	3.09939	0.144563	ENSMUSG00000030162	oxidized low density lipoprotein (lectin-like) receptor 1 [Source:MGI Symbol;Acc:MGI:1261434]
Cytip	1228.1	1.15235	0.0855341	13.4724	2.2748e-41	5.67071e-40	772.35	346.648	10.5115	4.71779	ENSMUSG00000026832	cytohesin 1 interacting protein [Source:MGI Symbol;Acc:MGI:2183535]
Abcc3	622.16	-1.3078	0.0971286	-13.4647	2.5247e-41	6.28548e-40	487.097	1208.34	7.60073	18.8552	ENSMUSG00000020865	ATP-binding cassette, sub-family C (CFTR/MRP), member 3 [Source:MGI Symbol;Acc:MGI:1923658]
Gpsm3	557.915	1.64058	0.121872	13.4615	2.63556e-41	6.55295e-40	234.95	74.7329	13.6547	4.3433	ENSMUSG00000034786	G-protein signalling modulator 3 (AGS3-like, C. elegans) [Source:MGI Symbol;Acc:MGI:2146785]
Lck	71.2792	-2.5107	0.186533	-13.4598	2.69736e-41	6.69791e-40	36.5479	210.004	1.24136	7.13282	ENSMUSG00000000409	lymphocyte protein tyrosine kinase [Source:MGI Symbol;Acc:MGI:96756]
Vcam1	1889.18	2.08236	0.154787	13.453	2.95491e-41	7.32795e-40	4181.05	979.59	96.0385	22.5012	ENSMUSG00000027962	vascular cell adhesion molecule 1 [Source:MGI Symbol;Acc:MGI:98926]
Celsr3	444.444	2.93866	0.218522	13.4479	3.16602e-41	7.84133e-40	198.158	25.0709	1.33945	0.169467	ENSMUSG00000023473	cadherin, EGF LAG seven-pass G-type receptor 3 [Source:MGI Symbol;Acc:MGI:1858236]
Clec5a	1210.91	5.41883	0.403122	13.4422	3.42306e-41	8.467e-40	153.916	2.30558	3.14489	0.0471086	ENSMUSG00000029915	C-type lectin domain family 5, member a [Source:MGI Symbol;Acc:MGI:1345151]
Myo1b	1727.75	1.0553	0.0785104	13.4416	3.44971e-41	8.52189e-40	3245.11	1559.55	50.1261	24.0898	ENSMUSG00000018417	myosin IB [Source:MGI Symbol;Acc:MGI:107752]
Msrb1	2754.41	2.22842	0.165853	13.4362	3.71182e-41	9.15756e-40	959.229	202.548	84.5031	17.8434	ENSMUSG00000075705	methionine sulfoxide reductase B1 [Source:MGI Symbol;Acc:MGI:1351642]
Zc3h12a	2241.96	1.38998	0.103458	13.4352	3.75913e-41	9.26236e-40	926.038	352.684	25.7679	9.81378	ENSMUSG00000042677	zinc finger CCCH type containing 12A [Source:MGI Symbol;Acc:MGI:2385891]
Fam26f	127.838	6.44642	0.480215	13.424	4.37296e-41	1.0761e-39	272.656	2.06662	19.6685	0.149079	NA	NA
Ephb6	193.786	-1.70532	0.127038	-13.4237	4.3941e-41	1.07991e-39	126.663	414.905	2.62933	8.6128	ENSMUSG00000029869	Eph receptor B6 [Source:MGI Symbol;Acc:MGI:1096338]
Cxcl5	147.321	3.68708	0.27468	13.4232	4.4225e-41	1.0855e-39	287.928	21.1992	13.5709	0.999177	ENSMUSG00000029371	chemokine (C-X-C motif) ligand 5 [Source:MGI Symbol;Acc:MGI:1096868]
Etv6	1185.95	1.33415	0.0993997	13.4221	4.48963e-41	1.10056e-39	1273.43	503.837	17.4497	6.90405	ENSMUSG00000030199	ets variant 6 [Source:MGI Symbol;Acc:MGI:109336]
Sorbs3	933.486	-0.948323	0.0707467	-13.4045	5.69212e-41	1.39355e-39	769.069	1486.4	17.3841	33.5987	ENSMUSG00000022091	sorbin and SH3 domain containing 3 [Source:MGI Symbol;Acc:MGI:700013]
Ttc38	281.958	-1.46731	0.109528	-13.3967	6.32541e-41	1.54661e-39	225.526	624.578	4.69282	12.9964	ENSMUSG00000035944	tetratricopeptide repeat domain 38 [Source:MGI Symbol;Acc:MGI:2146198]
Ubash3b	609.624	2.49624	0.186388	13.3927	6.67419e-41	1.62981e-39	156.606	26.9007	3.76917	0.647442	ENSMUSG00000032020	ubiquitin associated and SH3 domain containing, B [Source:MGI Symbol;Acc:MGI:1920078]
6430548M08Rik	750.248	1.45363	0.10864	13.3803	7.88518e-41	1.92308e-39	391.188	142.514	4.85885	1.77013	ENSMUSG00000031824	RIKEN cDNA 6430548M08 gene [Source:MGI Symbol;Acc:MGI:2443793]
Itga2	94.0289	2.8062	0.210047	13.3598	1.03778e-40	2.52777e-39	218.704	30.7173	4.047	0.568409	ENSMUSG00000015533	integrin alpha 2 [Source:MGI Symbol;Acc:MGI:96600]
Afap1l1	370.179	-1.1676	0.0874057	-13.3584	1.0585e-40	2.57496e-39	358.777	807.616	8.22898	18.5237	ENSMUSG00000033032	actin filament associated protein 1-like 1 [Source:MGI Symbol;Acc:MGI:2147199]
Il1a	3072.1	4.38069	0.328072	13.3528	1.14038e-40	2.77062e-39	138.599	5.39731	5.4802	0.213409	ENSMUSG00000027399	interleukin 1 alpha [Source:MGI Symbol;Acc:MGI:96542]
Kcne2	128.566	-2.18293	0.163604	-13.3427	1.30581e-40	3.16854e-39	84.1963	384.126	3.87939	17.6988	ENSMUSG00000039672	potassium voltage-gated channel, Isk-related subfamily, gene 2 [Source:MGI Symbol;Acc:MGI:1891123]
Mmp25	398.153	3.57927	0.268719	13.3198	1.77653e-40	4.30527e-39	117.271	9.03225	2.71367	0.209008	ENSMUSG00000023903	matrix metallopeptidase 25 [Source:MGI Symbol;Acc:MGI:2443938]
Spats2l	434.9	1.37489	0.103365	13.3013	2.27331e-40	5.50222e-39	821.999	317.375	15.8612	6.12404	ENSMUSG00000038305	spermatogenesis associated, serine-rich 2-like [Source:MGI Symbol;Acc:MGI:1914448]
Thbd	2021.58	-1.68797	0.126957	-13.2956	2.45407e-40	5.93221e-39	1377.49	4457.22	28.9177	93.5705	ENSMUSG00000074743	thrombomodulin [Source:MGI Symbol;Acc:MGI:98736]
Myo10	1464.14	0.726842	0.0547635	13.2724	3.34751e-40	8.08173e-39	2403.05	1451.86	23.1616	13.9936	ENSMUSG00000022272	myosin X [Source:MGI Symbol;Acc:MGI:107716]
Scn3a	478.915	-1.10104	0.0829848	-13.2679	3.55185e-40	8.56425e-39	470.095	1008.97	3.83806	8.23764	ENSMUSG00000057182	sodium channel, voltage-gated, type III, alpha [Source:MGI Symbol;Acc:MGI:98249]
Pde7b	550.467	-1.03818	0.0782689	-13.2643	3.73068e-40	8.98414e-39	432.734	889.553	8.18409	16.8237	ENSMUSG00000019990	phosphodiesterase 7B [Source:MGI Symbol;Acc:MGI:1352752]
Ager	1404.73	-1.75963	0.132678	-13.2624	3.82611e-40	9.20236e-39	994.597	3384.13	45.6917	155.467	ENSMUSG00000015452	advanced glycosylation end product-specific receptor [Source:MGI Symbol;Acc:MGI:893592]
Rasl11b	365.538	1.26097	0.0951058	13.2586	4.02314e-40	9.66412e-39	740.947	309.032	32.7106	13.6428	ENSMUSG00000049907	RAS-like, family 11, member B [Source:MGI Symbol;Acc:MGI:1916189]
Pnpla7	5256.19	1.82123	0.137374	13.2574	4.08741e-40	9.8062e-39	887.205	249.594	15.09	4.24522	ENSMUSG00000036833	patatin-like phospholipase domain containing 7 [Source:MGI Symbol;Acc:MGI:2385325]
Krt23	238.632	-1.54749	0.116777	-13.2517	4.41315e-40	1.05744e-38	204.649	600.769	10.379	30.4686	ENSMUSG00000006777	keratin 23 [Source:MGI Symbol;Acc:MGI:2148866]
Gch1	558.185	1.48875	0.112426	13.2421	5.01463e-40	1.20006e-38	433.763	154.193	12.2489	4.35423	ENSMUSG00000037580	GTP cyclohydrolase 1 [Source:MGI Symbol;Acc:MGI:95675]
Gng12	1496.77	1.13886	0.0860085	13.2412	5.07199e-40	1.21228e-38	2077.25	941.547	37.161	16.8438	ENSMUSG00000036402	guanine nucleotide binding protein (G protein), gamma 12 [Source:MGI Symbol;Acc:MGI:1336171]
Wnt2b	431.353	-1.40556	0.106343	-13.2173	6.9707e-40	1.66402e-38	298.766	794.003	6.52652	17.3449	ENSMUSG00000027840	wingless-type MMTV integration site family, member 2B [Source:MGI Symbol;Acc:MGI:1261834]
Csf3	64.1178	3.72631	0.281998	13.214	7.28783e-40	1.73755e-38	134.534	9.65711	7.70407	0.553013	ENSMUSG00000038067	colony stimulating factor 3 (granulocyte) [Source:MGI Symbol;Acc:MGI:1339751]
St8sia2	453.699	-1.14259	0.0865649	-13.1992	8.8692e-40	2.11195e-38	422.801	934.864	6.13961	13.5754	ENSMUSG00000025789	ST8 alpha-N-acetyl-neuraminide alpha-2,8-sialyltransferase 2 [Source:MGI Symbol;Acc:MGI:106020]
Ecscr	67.5237	3.38361	0.256498	13.1915	9.81595e-40	2.33449e-38	149.527	13.6638	10.5048	0.959932	ENSMUSG00000073599	endothelial cell surface expressed chemotaxis and apoptosis regulator [Source:MGI Symbol;Acc:MGI:1915795]
Irx3	665.775	-1.31885	0.0999823	-13.1908	9.91319e-40	2.35469e-38	568.545	1421.45	18.7795	46.9517	ENSMUSG00000031734	Iroquois related homeobox 3 [Source:MGI Symbol;Acc:MGI:1197522]
Plxna4	1015.52	-1.40138	0.106259	-13.1883	1.02409e-39	2.42952e-38	726.918	1924.97	4.50726	11.9358	ENSMUSG00000029765	plexin A4 [Source:MGI Symbol;Acc:MGI:2179061]
Sspo	189.752	-2.25397	0.170915	-13.1877	1.03348e-39	2.44875e-38	84.1377	405.877	0.421347	2.03256	ENSMUSG00000029797	SCO-spondin [Source:MGI Symbol;Acc:MGI:2674311]
Acvr1b	1065.02	0.798899	0.0606352	13.1755	1.21426e-39	2.87354e-38	1296.96	744.903	30.8913	17.7422	ENSMUSG00000000532	activin A receptor, type 1B [Source:MGI Symbol;Acc:MGI:1338944]
Tex15	196.1	-1.69845	0.128943	-13.1721	1.27043e-39	3.00275e-38	126.566	411.391	1.17492	3.81897	ENSMUSG00000009628	testis expressed gene 15 [Source:MGI Symbol;Acc:MGI:1934816]
Lamb3	706.575	-1.32769	0.100921	-13.1557	1.57729e-39	3.72344e-38	575.875	1449.01	10.7945	27.1609	ENSMUSG00000026639	laminin, beta 3 [Source:MGI Symbol;Acc:MGI:99915]
Gm20554	155.813	-1.88615	0.143533	-13.1409	1.91948e-39	4.52568e-38	102.622	380.498	1.57087	5.8244	ENSMUSG00000093587	predicted gene, 20554 [Source:MGI Symbol;Acc:MGI:5295661]
Foxn4	142.629	2.3263	0.177148	13.1319	2.16053e-39	5.08773e-38	183.571	36.1799	4.82428	0.950813	ENSMUSG00000042002	forkhead box N4 [Source:MGI Symbol;Acc:MGI:2151057]
Cnr2	420.426	3.57569	0.272519	13.1209	2.49956e-39	5.87888e-38	113.731	8.79329	2.0468	0.158251	ENSMUSG00000062585	cannabinoid receptor 2 (macrophage) [Source:MGI Symbol;Acc:MGI:104650]
Ifngr1	1596.85	0.988014	0.075378	13.1075	2.98461e-39	7.01109e-38	2066.01	1040.28	76.8251	38.6833	ENSMUSG00000020009	interferon gamma receptor 1 [Source:MGI Symbol;Acc:MGI:107655]
Lrrc16a	1070.86	1.00631	0.0767885	13.1049	3.08554e-39	7.2393e-38	1855.76	922.875	28.0818	13.9651	NA	NA
C2	1475.23	1.62059	0.123736	13.0971	3.41985e-39	8.01383e-38	2985.29	967.143	88.1268	28.5505	ENSMUSG00000024371	complement component 2 (within H-2S) [Source:MGI Symbol;Acc:MGI:88226]
Bcl3	1253.93	1.11937	0.085492	13.0933	3.59507e-39	8.41413e-38	761.328	350.478	32.3832	14.9076	ENSMUSG00000053175	B cell leukemia/lymphoma 3 [Source:MGI Symbol;Acc:MGI:88140]
1700017B05Rik	7032.19	1.20291	0.0918837	13.0916	3.67639e-39	8.59397e-38	1351.23	586.645	21.3753	9.28026	ENSMUSG00000032300	RIKEN cDNA 1700017B05 gene [Source:MGI Symbol;Acc:MGI:1921461]
Prdm16	488.835	-0.985993	0.075341	-13.0871	3.90345e-39	9.1136e-38	440.217	872.855	3.99022	7.91175	ENSMUSG00000039410	PR domain containing 16 [Source:MGI Symbol;Acc:MGI:1917923]
Tnfsf14	329.443	4.14879	0.317382	13.0719	4.76575e-39	1.11133e-37	116.644	5.61173	4.87119	0.234353	ENSMUSG00000005824	tumor necrosis factor (ligand) superfamily, member 14 [Source:MGI Symbol;Acc:MGI:1355317]
Rab32	896.876	1.89296	0.144864	13.0671	5.07456e-39	1.1819e-37	260.815	69.7195	9.91098	2.64934	ENSMUSG00000019832	RAB32, member RAS oncogene family [Source:MGI Symbol;Acc:MGI:1915094]
Klhl6	1508.48	2.44489	0.187129	13.0653	5.20045e-39	1.20975e-37	237.023	42.482	7.69237	1.37871	ENSMUSG00000043008	kelch-like 6 [Source:MGI Symbol;Acc:MGI:2686922]
Csf2ra	4024.58	1.79688	0.137692	13.0499	6.36082e-39	1.47789e-37	889.435	253.996	37.5458	10.7219	ENSMUSG00000059326	colony stimulating factor 2 receptor, alpha, low-affinity (granulocyte-macrophage) [Source:MGI Symbol;Acc:MGI:1339754]
Cdc20b	162.169	2.60994	0.200244	13.0338	7.85784e-39	1.8235e-37	202.36	32.4797	10.1247	1.62507	ENSMUSG00000078926	cell division cycle 20B [Source:MGI Symbol;Acc:MGI:3644472]
Tbata	64.7691	-3.11968	0.239376	-13.0326	7.98872e-39	1.85162e-37	20.8771	186.771	0.805486	7.20605	ENSMUSG00000020096	thymus, brain and testes associated [Source:MGI Symbol;Acc:MGI:1923820]
Clec3b	1635.02	-1.91949	0.147329	-13.0286	8.41803e-39	1.94877e-37	1040.61	3962.23	81.8766	311.754	ENSMUSG00000025784	C-type lectin domain family 3, member b [Source:MGI Symbol;Acc:MGI:104540]
Prkg2	281.933	1.27095	0.0977903	12.9967	1.27712e-38	2.95296e-37	586.769	242.858	9.75266	4.03652	ENSMUSG00000029334	protein kinase, cGMP-dependent, type II [Source:MGI Symbol;Acc:MGI:108173]
Ramp1	139.46	-1.98534	0.152789	-12.994	1.32294e-38	3.05522e-37	82.9484	330.478	2.14238	8.53556	ENSMUSG00000034353	receptor (calcitonin) activity modifying protein 1 [Source:MGI Symbol;Acc:MGI:1858418]
Slc39a8	872.59	-1.60657	0.123681	-12.9897	1.40057e-38	3.2306e-37	633.274	1935.55	12.6125	38.5489	ENSMUSG00000053897	solute carrier family 39 (metal ion transporter), member 8 [Source:MGI Symbol;Acc:MGI:1914797]
Ly6a	2887.54	2.72007	0.209509	12.9831	1.52648e-38	3.51679e-37	6877.24	1024.01	535.711	79.7667	ENSMUSG00000075602	lymphocyte antigen 6 complex, locus A [Source:MGI Symbol;Acc:MGI:107527]
Mcl1	15257.2	0.74632	0.057513	12.9765	1.66218e-38	3.82482e-37	6901.08	4112.04	154.472	92.0427	ENSMUSG00000038612	myeloid cell leukemia sequence 1 [Source:MGI Symbol;Acc:MGI:101769]
Prg4	257.455	1.85127	0.142782	12.9657	1.91568e-38	4.40283e-37	250.309	68.9415	4.56688	1.25784	ENSMUSG00000006014	proteoglycan 4 (megakaryocyte stimulating factor, articular superficial zone protein) [Source:MGI Symbol;Acc:MGI:1891344]
Gcnt1	1351.03	1.38914	0.107186	12.9601	2.05857e-38	4.72559e-37	407.036	154.449	6.72665	2.55241	ENSMUSG00000038843	glucosaminyl (N-acetyl) transferase 1, core 2 [Source:MGI Symbol;Acc:MGI:95676]
Tril	206.206	-1.67627	0.129358	-12.9583	2.10735e-38	4.83176e-37	145.769	468.133	2.12346	6.81946	ENSMUSG00000043496	TLR4 interactor with leucine-rich repeats [Source:MGI Symbol;Acc:MGI:1914123]
Sort1	2830.58	-1.31404	0.101474	-12.9495	2.36479e-38	5.41554e-37	2366.01	5895.12	26.6482	66.3962	ENSMUSG00000068747	sortilin 1 [Source:MGI Symbol;Acc:MGI:1338015]
Ntn1	938.876	-1.3817	0.106807	-12.9364	2.8039e-38	6.41347e-37	772.647	2018.89	10.51	27.4622	ENSMUSG00000020902	netrin 1 [Source:MGI Symbol;Acc:MGI:105088]
Tdrd7	1561.49	1.17787	0.0911756	12.9187	3.53252e-38	8.07043e-37	1023.45	451.632	21.0326	9.28141	ENSMUSG00000035517	tudor domain containing 7 [Source:MGI Symbol;Acc:MGI:2140279]
Baiap2l1	773.815	-0.991178	0.0767448	-12.9152	3.69297e-38	8.42693e-37	616.692	1226.7	14.8196	29.4785	ENSMUSG00000038859	BAI1-associated protein 2-like 1 [Source:MGI Symbol;Acc:MGI:1914148]
Serpina3c	172.897	1.8976	0.146956	12.9128	3.81388e-38	8.69248e-37	462.195	123.29	21.3463	5.69411	ENSMUSG00000066361	serine (or cysteine) peptidase inhibitor, clade A, member 3C [Source:MGI Symbol;Acc:MGI:102848]
Rab27b	245.075	-1.8433	0.14315	-12.8767	6.08518e-38	1.38362e-36	180.41	650.638	1.87128	6.74865	ENSMUSG00000024511	RAB27B, member RAS oncogene family [Source:MGI Symbol;Acc:MGI:1931295]
Mob3b	644.779	-0.971673	0.0754593	-12.8768	6.08167e-38	1.38362e-36	585.849	1148.82	7.58319	14.8703	ENSMUSG00000073910	MOB kinase activator 3B [Source:MGI Symbol;Acc:MGI:2664539]
Misp	244.122	1.75313	0.136244	12.8676	6.84741e-38	1.55508e-36	508.537	150.06	16.3545	4.82592	ENSMUSG00000035852	mitotic spindle positioning [Source:MGI Symbol;Acc:MGI:1926156]
Olfr56	154.624	5.85537	0.455072	12.8669	6.91122e-38	1.56772e-36	158.933	1.85421	6.42747	0.0749867	ENSMUSG00000040328	olfactory receptor 56 [Source:MGI Symbol;Acc:MGI:1333785]
Pitpnm3	553.955	-1.12932	0.0877896	-12.864	7.1803e-38	1.62683e-36	453.803	994.416	5.31357	11.6436	ENSMUSG00000040543	PITPNM family member 3 [Source:MGI Symbol;Acc:MGI:2685726]
Col4a2	6293.1	1.08907	0.0848045	12.8422	9.51828e-38	2.15399e-36	11817.3	5548.34	143.537	67.3916	ENSMUSG00000031503	collagen, type IV, alpha 2 [Source:MGI Symbol;Acc:MGI:88455]
Ahcyl2	1303.64	-1.10078	0.0857204	-12.8415	9.59411e-38	2.16859e-36	1182.99	2539.41	17.1467	36.807	ENSMUSG00000029772	S-adenosylhomocysteine hydrolase-like 2 [Source:MGI Symbol;Acc:MGI:1921590]
Lair1	364.842	4.06955	0.317013	12.8372	1.0153e-37	2.29221e-36	110.149	5.79139	2.36647	0.124423	ENSMUSG00000055541	leukocyte-associated Ig-like receptor 1 [Source:MGI Symbol;Acc:MGI:105492]
Srebf1	1809.31	-0.889951	0.0693631	-12.8303	1.10913e-37	2.49815e-36	1491.92	2767.32	27.087	50.2431	ENSMUSG00000020538	sterol regulatory element binding transcription factor 1 [Source:MGI Symbol;Acc:MGI:107606]
Dact2	100.159	-2.32885	0.181511	-12.8303	1.10874e-37	2.49815e-36	51.4755	261.676	1.43032	7.27103	ENSMUSG00000048826	dishevelled-binding antagonist of beta-catenin 2 [Source:MGI Symbol;Acc:MGI:1920347]
Jak1	4261.31	0.568935	0.0443631	12.8245	1.19531e-37	2.6891e-36	3097.13	2087.48	45.6194	30.7477	ENSMUSG00000028530	Janus kinase 1 [Source:MGI Symbol;Acc:MGI:96628]
Fmod	294.594	-1.46744	0.114489	-12.8173	1.3116e-37	2.94725e-36	239.24	663.095	6.53135	18.1028	ENSMUSG00000041559	fibromodulin [Source:MGI Symbol;Acc:MGI:1328364]
Gsdmd	1183.82	1.58947	0.124249	12.7926	1.80382e-37	4.04855e-36	895.35	296.436	39.349	13.0278	ENSMUSG00000022575	gasdermin D [Source:MGI Symbol;Acc:MGI:1916396]
B3gnt3	145.953	2.11399	0.165329	12.7866	1.94821e-37	4.3675e-36	267.921	60.7979	9.9485	2.25756	ENSMUSG00000031803	UDP-GlcNAc:betaGal beta-1,3-N-acetylglucosaminyltransferase 3 [Source:MGI Symbol;Acc:MGI:2152535]
Col4a4	401.31	-1.31713	0.103022	-12.7849	1.99182e-37	4.46005e-36	323.977	809.072	3.2386	8.08782	ENSMUSG00000067158	collagen, type IV, alpha 4 [Source:MGI Symbol;Acc:MGI:104687]
Cmtm8	186.624	-1.74665	0.136646	-12.7823	2.05997e-37	4.60726e-36	130.365	440.292	9.5632	32.2985	ENSMUSG00000041012	CKLF-like MARVEL transmembrane domain containing 8 [Source:MGI Symbol;Acc:MGI:2447167]
Tmsb10	665.316	1.15118	0.0900813	12.7793	2.13928e-37	4.77906e-36	1131.23	508.689	93.632	42.1041	ENSMUSG00000079523	thymosin, beta 10 [Source:MGI Symbol;Acc:MGI:109146]
Sntb1	278.204	-1.33354	0.104385	-12.7752	2.25449e-37	5.03056e-36	217.494	549.759	7.88472	19.9302	ENSMUSG00000060429	syntrophin, basic 1 [Source:MGI Symbol;Acc:MGI:101781]
Esrp2	470.216	-1.00053	0.0783326	-12.7728	2.32615e-37	5.18441e-36	414.794	831.266	12.1166	24.2822	ENSMUSG00000084128	epithelial splicing regulatory protein 2 [Source:MGI Symbol;Acc:MGI:1924661]
Apol10b	45.9106	4.59626	0.360005	12.7672	2.49951e-37	5.56432e-36	150.071	5.58518	5.89797	0.219504	ENSMUSG00000050014	apolipoprotein L 10B [Source:MGI Symbol;Acc:MGI:3043522]
Mvb12b	628.926	-1.01899	0.0798176	-12.7665	2.52384e-37	5.61196e-36	469.484	953.172	7.33616	14.8943	ENSMUSG00000038740	multivesicular body subunit 12B [Source:MGI Symbol;Acc:MGI:1919793]
Sh3bp2	1888.68	1.47319	0.115413	12.7645	2.58808e-37	5.74813e-36	359.479	129.012	8.29137	2.97566	ENSMUSG00000054520	SH3-domain binding protein 2 [Source:MGI Symbol;Acc:MGI:1346349]
Sh3pxd2b	1527.13	1.11775	0.0875979	12.76	2.74157e-37	6.08196e-36	2437.63	1122.36	25.6004	11.7872	ENSMUSG00000040711	SH3 and PX domains 2B [Source:MGI Symbol;Acc:MGI:2442062]
Wisp2	595.368	2.29478	0.179889	12.7566	2.86384e-37	6.34586e-36	1558.56	314.135	68.5346	13.8134	NA	NA
Dixdc1	411.61	-1.11748	0.0877178	-12.7395	3.5651e-37	7.89062e-36	328.819	714.245	4.48924	9.75131	ENSMUSG00000032064	DIX domain containing 1 [Source:MGI Symbol;Acc:MGI:2679721]
Clstn1	1994.3	-1.11943	0.0878748	-12.7389	3.59366e-37	7.94465e-36	1800.99	3918.42	31.3145	68.131	ENSMUSG00000039953	calsyntenin 1 [Source:MGI Symbol;Acc:MGI:1929895]
H2-T10	200.682	2.36335	0.185831	12.7177	4.71369e-37	1.04087e-35	199.233	38.5322	5.3678	1.03815	ENSMUSG00000079491	histocompatibility 2, T region locus 10 [Source:MGI Symbol;Acc:MGI:95942]
Tppp	176.584	-1.56432	0.123245	-12.6928	6.48453e-37	1.43026e-35	119.538	354.23	1.83304	5.4319	ENSMUSG00000021573	tubulin polymerization promoting protein [Source:MGI Symbol;Acc:MGI:1920198]
Abtb2	1743.84	1.17664	0.0927183	12.6905	6.67642e-37	1.47089e-35	770.315	340.511	13.191	5.83096	ENSMUSG00000032724	ankyrin repeat and BTB (POZ) domain containing 2 [Source:MGI Symbol;Acc:MGI:2139365]
Ptpn1	4346.03	0.900548	0.0710038	12.6831	7.33701e-37	1.61456e-35	1691.26	905.49	31.333	16.7755	ENSMUSG00000027540	protein tyrosine phosphatase, non-receptor type 1 [Source:MGI Symbol;Acc:MGI:97805]
Slc23a2	3790.51	-0.808266	0.0637406	-12.6805	7.58027e-37	1.66618e-35	2273.16	3983.04	27.8795	48.8505	ENSMUSG00000027340	solute carrier family 23 (nucleobase transporters), member 2 [Source:MGI Symbol;Acc:MGI:1859682]
Hdc	5779.33	0.85155	0.0671998	12.6719	8.462e-37	1.85786e-35	2695.57	1493.16	87.7009	48.5802	ENSMUSG00000027360	histidine decarboxylase [Source:MGI Symbol;Acc:MGI:96062]
Cyp4a12b	53.1576	-3.43071	0.270891	-12.6645	9.29534e-37	2.03848e-35	14.4598	159.35	0.471237	5.19314	ENSMUSG00000078597	cytochrome P450, family 4, subfamily a, polypeptide 12B [Source:MGI Symbol;Acc:MGI:3611747]
Apobec3	1723.92	1.38468	0.109361	12.6615	9.66409e-37	2.11692e-35	1610.27	614.251	51.1123	19.4971	ENSMUSG00000009585	apolipoprotein B mRNA editing enzyme, catalytic polypeptide 3 [Source:MGI Symbol;Acc:MGI:1933111]
Plekha2	931.83	0.940792	0.0743125	12.6599	9.85852e-37	2.15704e-35	885.838	461.771	13.8699	7.23012	ENSMUSG00000031557	pleckstrin homology domain-containing, family A (phosphoinositide binding specific) member 2 [Source:MGI Symbol;Acc:MGI:1928144]
Stfa2l1	542.776	6.56401	0.518495	12.6597	9.88305e-37	2.15994e-35	194.192	0.972017	36.6112	0.183256	ENSMUSG00000059657	stefin A2 like 1 [Source:MGI Symbol;Acc:MGI:3524944]
Adamtsl1	933.975	-0.927868	0.0733282	-12.6536	1.06821e-36	2.33191e-35	788.491	1501.05	7.85091	14.9457	ENSMUSG00000066113	ADAMTS-like 1 [Source:MGI Symbol;Acc:MGI:1924989]
Maob	238.664	-1.40871	0.11141	-12.6444	1.20151e-36	2.61993e-35	205.973	547.971	6.66527	17.7323	ENSMUSG00000040147	monoamine oxidase B [Source:MGI Symbol;Acc:MGI:96916]
Cybrd1	145.093	-1.83912	0.145517	-12.6385	1.29419e-36	2.8188e-35	89.2857	321.35	1.33812	4.81605	ENSMUSG00000027015	cytochrome b reductase 1 [Source:MGI Symbol;Acc:MGI:2654575]
Ptpn3	563.415	-0.945878	0.0748742	-12.6329	1.39067e-36	3.02551e-35	525.943	1013.51	6.44542	12.4205	ENSMUSG00000038764	protein tyrosine phosphatase, non-receptor type 3 [Source:MGI Symbol;Acc:MGI:105307]
Adgre1	362.946	3.37292	0.267254	12.6206	1.62476e-36	3.53077e-35	107.968	9.32434	2.59695	0.224278	NA	NA
Cerk	1239.01	-1.04614	0.0830516	-12.5963	2.21266e-36	4.80289e-35	714.191	1476.82	12.2622	25.356	ENSMUSG00000035891	ceramide kinase [Source:MGI Symbol;Acc:MGI:2386052]
Arhgap9	663.052	1.89972	0.15085	12.5934	2.29542e-36	4.97688e-35	194.685	51.1162	6.13714	1.61136	ENSMUSG00000040345	Rho GTPase activating protein 9 [Source:MGI Symbol;Acc:MGI:2143764]
Kif13a	1162.57	-0.94562	0.0751968	-12.5753	2.88779e-36	6.25416e-35	992.916	1913.75	11.289	21.7585	ENSMUSG00000021375	kinesin family member 13A [Source:MGI Symbol;Acc:MGI:1098264]
Trib2	441.24	1.15572	0.0921729	12.5386	4.59248e-36	9.9348e-35	693.052	310.982	12.8857	5.78198	ENSMUSG00000020601	tribbles pseudokinase 2 [Source:MGI Symbol;Acc:MGI:2145021]
Adam22	400.534	-1.56421	0.124778	-12.536	4.74618e-36	1.02557e-34	257.091	763.586	2.16794	6.439	ENSMUSG00000040537	a disintegrin and metallopeptidase domain 22 [Source:MGI Symbol;Acc:MGI:1340046]
5330417C22Rik	1205.88	-1.71836	0.137157	-12.5285	5.21689e-36	1.12601e-34	799.39	2644.22	18.7595	62.0525	ENSMUSG00000040412	RIKEN cDNA 5330417C22 gene [Source:MGI Symbol;Acc:MGI:1923930]
Vwa5a	1389.02	0.86479	0.0690278	12.5281	5.23727e-36	1.12914e-34	2184.49	1198.48	41.0161	22.5027	ENSMUSG00000023186	von Willebrand factor A domain containing 5A [Source:MGI Symbol;Acc:MGI:1915026]
Ckap2l	272.113	1.95161	0.15597	12.5127	6.35988e-36	1.36963e-34	240.583	61.5389	5.98598	1.53115	ENSMUSG00000048327	cytoskeleton associated protein 2-like [Source:MGI Symbol;Acc:MGI:1917716]
F630028O10Rik	613.606	4.92033	0.393931	12.4903	8.42985e-36	1.81337e-34	123.784	2.92025	3.47916	0.0820782	ENSMUSG00000078122	RIKEN cDNA F630028O10 gene [Source:MGI Symbol;Acc:MGI:3641813]
Nkd1	727.779	-1.02289	0.0819315	-12.4847	9.04859e-36	1.94428e-34	780.431	1587.97	13.661	27.7963	ENSMUSG00000031661	naked cuticle 1 [Source:MGI Symbol;Acc:MGI:2135954]
Arhgap20	272.005	-1.434	0.11489	-12.4815	9.42491e-36	2.02287e-34	209.543	566.866	2.56997	6.95239	ENSMUSG00000053199	Rho GTPase activating protein 20 [Source:MGI Symbol;Acc:MGI:2445175]
Ciita	455.108	1.11713	0.0895304	12.4777	9.87864e-36	2.11788e-34	941.113	433.158	12.2487	5.63762	ENSMUSG00000022504	class II transactivator [Source:MGI Symbol;Acc:MGI:108445]
Hspa1a	971.422	-1.49514	0.119897	-12.4702	1.0852e-35	2.32395e-34	311.642	882.149	8.69345	24.6081	ENSMUSG00000091971	heat shock protein 1A [Source:MGI Symbol;Acc:MGI:96244]
Bcan	48.4684	-3.1266	0.250749	-12.4691	1.10091e-35	2.35496e-34	18.0536	160.585	0.370041	3.29149	ENSMUSG00000004892	brevican [Source:MGI Symbol;Acc:MGI:1096385]
Dram1	3193.77	-1.36699	0.10968	-12.4634	1.18289e-35	2.52751e-34	2704.97	6994.6	75.2148	194.493	ENSMUSG00000020057	DNA-damage regulated autophagy modulator 1 [Source:MGI Symbol;Acc:MGI:1918962]
Tgm1	270.423	1.94273	0.155909	12.4607	1.22271e-35	2.60968e-34	460.111	118.981	11.9469	3.08939	ENSMUSG00000022218	transglutaminase 1, K polypeptide [Source:MGI Symbol;Acc:MGI:98730]
Tnfrsf26	1018.47	4.14404	0.332683	12.4565	1.28985e-35	2.74991e-34	103.175	4.77446	2.70509	0.125178	ENSMUSG00000045362	tumor necrosis factor receptor superfamily, member 26 [Source:MGI Symbol;Acc:MGI:2651928]
Prss8	390.809	-1.22735	0.0985355	-12.4559	1.29877e-35	2.76584e-34	336.741	789.794	14.1308	33.1424	ENSMUSG00000030800	protease, serine 8 (prostasin) [Source:MGI Symbol;Acc:MGI:1923810]
Ubd	69.316	2.45608	0.197248	12.4517	1.3685e-35	2.91111e-34	197.742	35.7042	16.4719	2.97415	ENSMUSG00000035186	ubiquitin D [Source:MGI Symbol;Acc:MGI:1344410]
Gtf2i	1641.18	-0.848457	0.0681716	-12.4459	1.47243e-35	3.12871e-34	1578.75	2843.76	27.5732	49.6668	ENSMUSG00000060261	general transcription factor II I [Source:MGI Symbol;Acc:MGI:1202722]
Epha7	209.74	-1.61852	0.130228	-12.4283	1.83454e-35	3.89382e-34	172.57	531.385	1.68684	5.1942	ENSMUSG00000028289	Eph receptor A7 [Source:MGI Symbol;Acc:MGI:95276]
Frmd6	655.52	-1.00535	0.0808967	-12.4276	1.85081e-35	3.92401e-34	596.062	1196.97	9.97937	20.0399	ENSMUSG00000048285	FERM domain containing 6 [Source:MGI Symbol;Acc:MGI:2442579]
Zc3hav1	3450.72	1.39751	0.112508	12.4214	2.00003e-35	4.23568e-34	2136.22	808.745	37.6124	14.2396	ENSMUSG00000029826	zinc finger CCCH type, antiviral 1 [Source:MGI Symbol;Acc:MGI:1926031]
Snhg11	418.014	-1.69019	0.136161	-12.4132	2.21614e-35	4.68818e-34	337.052	1092.49	4.48629	14.5415	ENSMUSG00000044349	small nucleolar RNA host gene 11 [Source:MGI Symbol;Acc:MGI:2441845]
Fas	877.927	1.35997	0.109621	12.4061	2.42209e-35	5.11819e-34	415.935	161.039	18.0258	6.97912	ENSMUSG00000024778	Fas (TNF receptor superfamily member 6) [Source:MGI Symbol;Acc:MGI:95484]
Hrh2	329.711	3.68436	0.297043	12.4035	2.50252e-35	5.28232e-34	111.305	7.84983	3.11048	0.219368	ENSMUSG00000034987	histamine receptor H2 [Source:MGI Symbol;Acc:MGI:108482]
Egfl6	694.992	-2.33375	0.188219	-12.3991	2.6422e-35	5.57103e-34	400.947	2046.97	11.5906	59.1741	ENSMUSG00000000402	EGF-like-domain, multiple 6 [Source:MGI Symbol;Acc:MGI:1858599]
Ptprm	762.597	-0.859868	0.0693515	-12.3987	2.65588e-35	5.59371e-34	744.268	1351.19	10.4312	18.9375	ENSMUSG00000033278	protein tyrosine phosphatase, receptor type, M [Source:MGI Symbol;Acc:MGI:102694]
Krt17	103.332	-1.83216	0.147785	-12.3974	2.69905e-35	5.67838e-34	75.9484	271.723	3.92318	14.0361	ENSMUSG00000035557	keratin 17 [Source:MGI Symbol;Acc:MGI:96691]
2310067B10Rik	1178.07	-0.869223	0.0701434	-12.3921	2.88424e-35	6.06133e-34	950.909	1738.89	14.8559	27.1665	NA	NA
Gng2	237.381	1.8034	0.14553	12.3919	2.88973e-35	6.06621e-34	180.039	51.1078	3.50259	0.994283	ENSMUSG00000043004	guanine nucleotide binding protein (G protein), gamma 2 [Source:MGI Symbol;Acc:MGI:102705]
Spry1	843.498	-1.0707	0.0864343	-12.3874	3.05701e-35	6.41034e-34	903.058	1898.8	28.2733	59.4484	ENSMUSG00000037211	sprouty RTK signaling antagonist 1 [Source:MGI Symbol;Acc:MGI:1345139]
Plk4	211.816	1.58753	0.128285	12.3751	3.56457e-35	7.46648e-34	290.772	96.0221	6.39847	2.11297	ENSMUSG00000025758	polo like kinase 4 [Source:MGI Symbol;Acc:MGI:101783]
Clec4n	1270.59	5.85856	0.473451	12.3742	3.60689e-35	7.54688e-34	144.343	1.24771	9.04919	0.078222	ENSMUSG00000023349	C-type lectin domain family 4, member n [Source:MGI Symbol;Acc:MGI:1861231]
Prr5l	527.283	1.40605	0.113631	12.3738	3.62164e-35	7.56946e-34	509.352	191.427	8.94195	3.36061	ENSMUSG00000032841	proline rich 5 like [Source:MGI Symbol;Acc:MGI:1919696]
Slc2a1	1663.74	0.910076	0.0735783	12.3688	3.85517e-35	8.04877e-34	922.546	490.951	27.9963	14.8988	ENSMUSG00000028645	solute carrier family 2 (facilitated glucose transporter), member 1 [Source:MGI Symbol;Acc:MGI:95755]
Vmp1	3279.58	1.63875	0.132507	12.3672	3.93092e-35	8.19798e-34	3294.75	1052.91	92.7377	29.6365	ENSMUSG00000018171	vacuole membrane protein 1 [Source:MGI Symbol;Acc:MGI:1923159]
Frem2	136.352	-2.20206	0.178097	-12.3644	4.07258e-35	8.48416e-34	63.7356	296.912	0.402874	1.87679	ENSMUSG00000037016	Fras1 related extracellular matrix protein 2 [Source:MGI Symbol;Acc:MGI:2444465]
Abca6	288.44	-1.34992	0.109239	-12.3575	4.43543e-35	9.23002e-34	214.115	547.048	2.92221	7.46601	ENSMUSG00000044749	ATP-binding cassette, sub-family A (ABC1), member 6 [Source:MGI Symbol;Acc:MGI:1923434]
Sh3pxd2a	2016.35	-0.764942	0.0620166	-12.3345	5.90719e-35	1.22794e-33	1991.91	3386.61	14.8578	25.261	ENSMUSG00000053617	SH3 and PX domains 2A [Source:MGI Symbol;Acc:MGI:1298393]
Skil	4898.96	0.735419	0.0596608	12.3267	6.50852e-35	1.35147e-33	1952.17	1171.81	21.564	12.944	ENSMUSG00000027660	SKI-like [Source:MGI Symbol;Acc:MGI:106203]
Slc15a2	507.291	-1.15897	0.0943497	-12.2838	1.10706e-34	2.29629e-33	437.133	978.249	8.13522	18.2056	ENSMUSG00000022899	solute carrier family 15 (H+/peptide transporter), member 2 [Source:MGI Symbol;Acc:MGI:1890457]
Rgs16	85.9378	2.49425	0.203302	12.2687	1.3338e-34	2.7636e-33	170.814	29.9352	5.70978	1.00064	ENSMUSG00000026475	regulator of G-protein signaling 16 [Source:MGI Symbol;Acc:MGI:108407]
Entpd3	508.693	1.71204	0.139624	12.2617	1.45342e-34	3.0082e-33	240.611	72.7665	5.44036	1.6453	ENSMUSG00000041608	ectonucleoside triphosphate diphosphohydrolase 3 [Source:MGI Symbol;Acc:MGI:1321386]
Tmem245	1273.98	-0.873357	0.0712488	-12.2579	1.52474e-34	3.15239e-33	1287.47	2359.12	14.5743	26.7055	ENSMUSG00000055296	transmembrane protein 245 [Source:MGI Symbol;Acc:MGI:2445107]
Ptpn2	676.423	1.0509	0.0857537	12.2549	1.58116e-34	3.26552e-33	668.916	322.002	6.21254	2.99058	ENSMUSG00000024539	protein tyrosine phosphatase, non-receptor type 2 [Source:MGI Symbol;Acc:MGI:97806]
Ptbp3	4361.34	0.845323	0.0689802	12.2546	1.58802e-34	3.27615e-33	2478.33	1377.89	28.0794	15.6115	ENSMUSG00000028382	polypyrimidine tract binding protein 3 [Source:MGI Symbol;Acc:MGI:1923334]
Sirpb1b	347.424	6.2818	0.513045	12.2442	1.80551e-34	3.72084e-33	157.482	0.927103	8.21642	0.0483705	ENSMUSG00000095028	signal-regulatory protein beta 1B [Source:MGI Symbol;Acc:MGI:3779828]
Ogfrl1	865.25	1.25007	0.102167	12.2355	2.00797e-34	4.13361e-33	458.511	192.358	7.38804	3.09949	ENSMUSG00000026158	opioid growth factor receptor-like 1 [Source:MGI Symbol;Acc:MGI:1917405]
Mettl7a1	1894.38	-1.10048	0.0899643	-12.2324	2.08647e-34	4.2906e-33	1884.07	4045.4	78.0963	167.685	ENSMUSG00000054619	methyltransferase like 7A1 [Source:MGI Symbol;Acc:MGI:1916523]
Exoc3l4	367.554	1.18889	0.0971962	12.2319	2.10068e-34	4.31518e-33	663.871	290.853	14.6997	6.44018	ENSMUSG00000021280	exocyst complex component 3-like 4 [Source:MGI Symbol;Acc:MGI:1921363]
Dnm1	660.413	-1.00823	0.0824332	-12.2308	2.12794e-34	4.3665e-33	582.578	1172.58	11.0073	22.1549	ENSMUSG00000026825	dynamin 1 [Source:MGI Symbol;Acc:MGI:107384]
D230025D16Rik	874.865	-0.95809	0.0784142	-12.2183	2.4813e-34	5.08613e-33	689.745	1339.87	18.7516	36.4262	ENSMUSG00000031889	RIKEN cDNA D230025D16 gene [Source:MGI Symbol;Acc:MGI:2443049]
Dhrs3	1105.08	-0.899822	0.0737278	-12.2047	2.93561e-34	6.01094e-33	918.672	1715.19	39.9021	74.4984	ENSMUSG00000066026	dehydrogenase/reductase (SDR family) member 3 [Source:MGI Symbol;Acc:MGI:1315215]
Irx5	379.124	-1.24263	0.101974	-12.1858	3.70059e-34	7.56921e-33	323.751	768.22	10.5158	24.9526	ENSMUSG00000031737	Iroquois homeobox 5 [Source:MGI Symbol;Acc:MGI:1859086]
Igfbp3	609.338	-1.38769	0.113983	-12.1745	4.24805e-34	8.67971e-33	483.244	1267.52	15.4456	40.5129	ENSMUSG00000020427	insulin-like growth factor binding protein 3 [Source:MGI Symbol;Acc:MGI:96438]
Mamdc2	1019.82	-1.29612	0.106466	-12.174	4.27855e-34	8.7327e-33	899.592	2214.33	21.035	51.7772	ENSMUSG00000033207	MAM domain containing 2 [Source:MGI Symbol;Acc:MGI:1918988]
Calcoco1	920.155	-0.914181	0.0751548	-12.164	4.83476e-34	9.85746e-33	642.695	1212.91	17.7633	33.5235	ENSMUSG00000023055	calcium binding and coiled coil domain 1 [Source:MGI Symbol;Acc:MGI:1914738]
Fam196b	613.351	2.06425	0.169821	12.1555	5.36649e-34	1.09299e-32	147.19	34.4545	2.13897	0.500696	ENSMUSG00000069911	family with sequence similarity 196, member B [Source:MGI Symbol;Acc:MGI:3643491]
2024-03-05	778.331	0.961572	0.0791251	12.1526	5.5602e-34	1.13124e-32	1040.58	534.019	15.365	7.88521	ENSMUSG00000023307	membrane-associated ring finger (C3HC4) 5 [Source:MGI Symbol;Acc:MGI:1915207]
Gpcpd1	2543.84	1.40777	0.115856	12.151	5.6681e-34	1.15197e-32	1097.42	412.128	16.9514	6.366	ENSMUSG00000027346	glycerophosphocholine phosphodiesterase 1 [Source:MGI Symbol;Acc:MGI:104898]
Bcl2l1	2826.97	0.812073	0.066838	12.1499	5.74642e-34	1.16665e-32	1665.44	947.97	40.6856	23.1584	ENSMUSG00000007659	BCL2-like 1 [Source:MGI Symbol;Acc:MGI:88139]
Tspan18	136.707	-1.68814	0.139033	-12.142	6.32311e-34	1.28237e-32	87.7169	283.479	1.82524	5.89872	ENSMUSG00000027217	tetraspanin 18 [Source:MGI Symbol;Acc:MGI:1917186]
Siglec1	136.668	2.84778	0.234797	12.1287	7.44356e-34	1.50801e-32	110.185	14.8338	1.3465	0.181276	ENSMUSG00000027322	sialic acid binding Ig-like lectin 1, sialoadhesin [Source:MGI Symbol;Acc:MGI:99668]
Efr3b	279.702	1.20437	0.0993037	12.1281	7.49527e-34	1.51688e-32	526.285	228.089	6.27426	2.71923	ENSMUSG00000020658	EFR3 homolog B [Source:MGI Symbol;Acc:MGI:2444851]
Cd80	783.672	3.20099	0.26406	12.1222	8.05689e-34	1.62882e-32	166.517	16.8046	7.6453	0.771549	ENSMUSG00000075122	CD80 antigen [Source:MGI Symbol;Acc:MGI:101775]
Col4a1	9264.2	1.25683	0.1038	12.1082	9.55496e-34	1.92964e-32	18692.9	7805.91	220.563	92.1037	ENSMUSG00000031502	collagen, type IV, alpha 1 [Source:MGI Symbol;Acc:MGI:88454]
Slc8a1	943.263	1.10206	0.0910436	12.1047	9.9733e-34	2.012e-32	1766.8	821.634	7.36931	3.42704	ENSMUSG00000054640	solute carrier family 8 (sodium/calcium exchanger), member 1 [Source:MGI Symbol;Acc:MGI:107956]
Ltbp2	718.22	1.00007	0.0826377	12.1018	1.03287e-33	2.0815e-32	1178.95	589.378	13.936	6.96685	ENSMUSG00000002020	latent transforming growth factor beta binding protein 2 [Source:MGI Symbol;Acc:MGI:99502]
Apbb1ip	1857.94	1.66369	0.137494	12.1001	1.05449e-33	2.12284e-32	496.832	155.656	15.2672	4.78316	ENSMUSG00000026786	amyloid beta (A4) precursor protein-binding, family B, member 1 interacting protein [Source:MGI Symbol;Acc:MGI:1861354]
Tspan11	1264.27	-1.07218	0.0886178	-12.0989	1.0707e-33	2.15322e-32	1251.87	2635.86	23.2148	48.8796	ENSMUSG00000030351	tetraspanin 11 [Source:MGI Symbol;Acc:MGI:1915748]
Pfn1	3813.85	0.664051	0.0548982	12.096	1.1083e-33	2.22649e-32	2421.62	1527.89	217.255	137.074	ENSMUSG00000018293	profilin 1 [Source:MGI Symbol;Acc:MGI:97549]
Cdc42bpa	1368.57	-0.709278	0.0587294	-12.077	1.39645e-33	2.80241e-32	1418.11	2318.01	12.7872	20.9017	ENSMUSG00000026490	CDC42 binding protein kinase alpha [Source:MGI Symbol;Acc:MGI:2441841]
Fam71a	255.371	-2.17479	0.180167	-12.0709	1.50394e-33	3.01497e-32	124.538	568.425	4.35114	19.8598	ENSMUSG00000091017	family with sequence similarity 71, member A [Source:MGI Symbol;Acc:MGI:3588202]
Ccl25	66.0268	-2.60693	0.216063	-12.0656	1.6043e-33	3.2128e-32	27.4572	170.06	1.68217	10.4188	ENSMUSG00000023235	chemokine (C-C motif) ligand 25 [Source:MGI Symbol;Acc:MGI:1099448]
Paqr8	337.706	-1.32528	0.109919	-12.0569	1.78402e-33	3.56897e-32	307.833	772.716	5.43596	13.6452	ENSMUSG00000025931	progestin and adipoQ receptor family member VIII [Source:MGI Symbol;Acc:MGI:1921479]
Mmp19	533.237	1.33629	0.111056	12.0326	2.39632e-33	4.78889e-32	778.503	307.231	17.5974	6.94468	ENSMUSG00000025355	matrix metallopeptidase 19 [Source:MGI Symbol;Acc:MGI:1927899]
Ripk3	143.348	2.26305	0.188461	12.008	3.22479e-33	6.4378e-32	151.092	30.8603	6.00156	1.2258	ENSMUSG00000022221	receptor-interacting serine-threonine kinase 3 [Source:MGI Symbol;Acc:MGI:2154952]
Plac8	807.842	4.19432	0.349458	12.0023	3.45387e-33	6.88796e-32	1507.94	75.4558	169.106	8.46189	ENSMUSG00000029322	placenta-specific 8 [Source:MGI Symbol;Acc:MGI:2445289]
Mlc1	404.381	-1.93147	0.160937	-12.0014	3.49356e-33	6.95985e-32	293.522	1127.74	9.83683	37.7939	ENSMUSG00000035805	megalencephalic leukoencephalopathy with subcortical cysts 1 homolog (human) [Source:MGI Symbol;Acc:MGI:2157910]
Ptger4	331.268	1.23368	0.102897	11.9894	4.03834e-33	8.03679e-32	416.173	176.575	9.76348	4.14248	ENSMUSG00000039942	prostaglandin E receptor 4 (subtype EP4) [Source:MGI Symbol;Acc:MGI:104311]
Plk3	5795.97	1.62816	0.135891	11.9813	4.45163e-33	8.85011e-32	1414.51	455.475	46.6437	15.0193	ENSMUSG00000028680	polo like kinase 3 [Source:MGI Symbol;Acc:MGI:109604]
Mgll	321.482	-1.12854	0.0942718	-11.9711	5.03325e-33	9.99601e-32	265.229	581.012	4.47314	9.79886	ENSMUSG00000033174	monoglyceride lipase [Source:MGI Symbol;Acc:MGI:1346042]
Acss1	659.507	-1.51685	0.126753	-11.967	5.29089e-33	1.04968e-31	456.631	1311.8	9.91679	28.4887	ENSMUSG00000027452	acyl-CoA synthetase short-chain family member 1 [Source:MGI Symbol;Acc:MGI:1915988]
Slc26a4	192.909	1.78938	0.149637	11.9582	5.88227e-33	1.1658e-31	379.966	108.957	9.61956	2.75845	ENSMUSG00000020651	solute carrier family 26, member 4 [Source:MGI Symbol;Acc:MGI:1346029]
Cass4	1343.7	1.79464	0.150124	11.9544	6.16032e-33	1.21964e-31	481.482	137.795	10.1268	2.89819	ENSMUSG00000074570	Cas scaffolding protein family member 4 [Source:MGI Symbol;Acc:MGI:2444482]
Satb1	332.472	-1.56933	0.131319	-11.9505	6.45046e-33	1.27577e-31	178.906	533.551	2.05716	6.13505	ENSMUSG00000023927	special AT-rich sequence binding protein 1 [Source:MGI Symbol;Acc:MGI:105084]
Gadd45b	3583.86	0.94467	0.0790959	11.9433	7.03359e-33	1.38966e-31	1265.83	657.386	78.0412	40.5294	ENSMUSG00000015312	growth arrest and DNA-damage-inducible 45 beta [Source:MGI Symbol;Acc:MGI:107776]
Igfbp5	10997.5	-1.06969	0.0895925	-11.9395	7.36436e-33	1.45351e-31	8866.83	18636.5	118.222	248.483	ENSMUSG00000026185	insulin-like growth factor binding protein 5 [Source:MGI Symbol;Acc:MGI:96440]
Rnf43	189.048	-1.53877	0.128906	-11.9371	7.5792e-33	1.49437e-31	140.919	410.876	2.55138	7.43903	ENSMUSG00000034177	ring finger protein 43 [Source:MGI Symbol;Acc:MGI:2442609]
Synm	392.987	-1.34028	0.11236	-11.9285	8.41066e-33	1.65661e-31	308.917	784.233	3.06529	7.78171	ENSMUSG00000030554	synemin, intermediate filament protein [Source:MGI Symbol;Acc:MGI:2661187]
Retnla	4503.18	4.36934	0.366679	11.916	9.77049e-33	1.92247e-31	8202.94	358.99	1070.66	46.856	ENSMUSG00000061100	resistin like alpha [Source:MGI Symbol;Acc:MGI:1888504]
Ccr2	143.281	2.82253	0.236978	11.9105	1.04295e-32	2.05002e-31	155.025	20.9379	3.37142	0.455347	ENSMUSG00000049103	chemokine (C-C motif) receptor 2 [Source:MGI Symbol;Acc:MGI:106185]
Nav2	2656.79	-1.18243	0.0993643	-11.8999	1.18431e-32	2.3255e-31	2204.85	5013.3	14.2626	32.4298	ENSMUSG00000052512	neuron navigator 2 [Source:MGI Symbol;Acc:MGI:2183691]
Camsap3	440.146	-1.15079	0.0967071	-11.8997	1.18734e-32	2.32907e-31	375.537	835.796	6.82295	15.1852	ENSMUSG00000044433	calmodulin regulated spectrin-associated protein family, member 3 [Source:MGI Symbol;Acc:MGI:1916947]
Clca3b	170.902	1.68084	0.141396	11.8874	1.37573e-32	2.69585e-31	299.367	92.9485	7.06994	2.1951	NA	NA
Angptl4	1154.43	1.78864	0.150525	11.8826	1.45679e-32	2.85176e-31	2484.1	714.71	101.886	29.314	ENSMUSG00000002289	angiopoietin-like 4 [Source:MGI Symbol;Acc:MGI:1888999]
Plbd1	2065.44	1.09157	0.0919749	11.8681	1.73296e-32	3.38892e-31	525.319	245.341	20.7711	9.70078	ENSMUSG00000030214	phospholipase B domain containing 1 [Source:MGI Symbol;Acc:MGI:1914107]
Efhd2	3510.45	0.704451	0.059364	11.8666	1.76427e-32	3.44663e-31	1118.61	686.099	36.6694	22.4911	ENSMUSG00000040659	EF hand domain containing 2 [Source:MGI Symbol;Acc:MGI:106504]
Myc	326.007	1.37226	0.115664	11.8642	1.81523e-32	3.54257e-31	618.303	237.545	20.1166	7.72856	ENSMUSG00000022346	myelocytomatosis oncogene [Source:MGI Symbol;Acc:MGI:97250]
Ccrn4l	877.287	1.46669	0.123675	11.8592	1.92735e-32	3.75754e-31	445.903	160.718	11.3404	4.08743	NA	NA
Itga11	198.846	-1.68886	0.142422	-11.8581	1.95404e-32	3.80571e-31	126.616	410.361	2.00175	6.48764	ENSMUSG00000032243	integrin alpha 11 [Source:MGI Symbol;Acc:MGI:2442114]
Ripk1	1226.23	1.01033	0.0852112	11.8568	1.98487e-32	3.86183e-31	1007.25	498.934	17.4901	8.66358	ENSMUSG00000021408	receptor (TNFRSF)-interacting serine-threonine kinase 1 [Source:MGI Symbol;Acc:MGI:108212]
Rap2c	1064.54	1.38815	0.117308	11.8334	2.62336e-32	5.0989e-31	683.519	260.305	15.0578	5.7345	ENSMUSG00000050029	RAP2C, member of RAS oncogene family [Source:MGI Symbol;Acc:MGI:1919315]
Vwa1	82.1312	-2.19606	0.185586	-11.8331	2.63213e-32	5.11076e-31	44.5498	206.435	1.10739	5.13141	ENSMUSG00000042116	von Willebrand factor A domain containing 1 [Source:MGI Symbol;Acc:MGI:2179729]
Mcoln2	93.615	2.61936	0.221388	11.8315	2.68189e-32	5.2021e-31	132.051	20.7009	3.86602	0.606057	ENSMUSG00000011008	mucolipin 2 [Source:MGI Symbol;Acc:MGI:1915529]
St3gal4	1168.81	1.0005	0.0846437	11.8202	3.0709e-32	5.95064e-31	1273.6	635.877	48.9933	24.461	ENSMUSG00000032038	ST3 beta-galactoside alpha-2,3-sialyltransferase 4 [Source:MGI Symbol;Acc:MGI:1316743]
Atp6v1b1	77.9872	-2.64256	0.223646	-11.8158	3.23423e-32	6.26081e-31	29.9759	191.292	1.21415	7.74816	ENSMUSG00000006269	ATPase, H+ transporting, lysosomal V1 subunit B1 [Source:MGI Symbol;Acc:MGI:103285]
Lcp1	9234	0.73066	0.0618867	11.8064	3.61649e-32	6.9937e-31	2525.07	1520.57	45.4432	27.3654	ENSMUSG00000021998	lymphocyte cytosolic protein 1 [Source:MGI Symbol;Acc:MGI:104808]
Kars	638.754	1.08459	0.0918798	11.8044	3.7031e-32	7.15397e-31	957.782	450.726	32.7737	15.4231	ENSMUSG00000031948	lysyl-tRNA synthetase [Source:MGI Symbol;Acc:MGI:1934754]
Enpp3	117.641	-1.77453	0.150339	-11.8035	3.74344e-32	7.2246e-31	79.2221	272.327	2.1966	7.55085	ENSMUSG00000019989	ectonucleotide pyrophosphatase/phosphodiesterase 3 [Source:MGI Symbol;Acc:MGI:2143702]
Lilra6	453.468	4.6206	0.391585	11.7997	3.91552e-32	7.54911e-31	98.8844	3.02027	2.99384	0.0914421	ENSMUSG00000030427	leukocyte immunoglobulin-like receptor, subfamily A (with TM domain), member 6 [Source:MGI Symbol;Acc:MGI:1195969]
Wsb1	2204.66	0.718806	0.0609483	11.7937	4.20602e-32	8.10104e-31	1816.15	1102.44	42.2138	25.6247	ENSMUSG00000017677	WD repeat and SOCS box-containing 1 [Source:MGI Symbol;Acc:MGI:1926139]
Marcksl1	3012.63	0.899239	0.0763133	11.7835	4.7477e-32	9.13515e-31	570.755	306.161	27.8255	14.9259	ENSMUSG00000047945	MARCKS-like 1 [Source:MGI Symbol;Acc:MGI:97143]
D17H6S56E-5	1908.55	2.02619	0.172007	11.7797	4.96744e-32	9.54836e-31	2924.17	711.102	68.6221	16.6876	NA	NA
Mme	1152.61	-1.13835	0.0966643	-11.7763	5.1702e-32	9.92813e-31	1219.06	2687.2	14.8975	32.8388	ENSMUSG00000027820	membrane metallo endopeptidase [Source:MGI Symbol;Acc:MGI:97004]
Tlr6	452.058	3.01041	0.255757	11.7706	5.53515e-32	1.06183e-30	101.287	11.8401	3.04064	0.35544	ENSMUSG00000051498	toll-like receptor 6 [Source:MGI Symbol;Acc:MGI:1341296]
Slit2	1957.89	0.658249	0.0559307	11.769	5.63838e-32	1.08055e-30	3054.27	1935.27	27.8658	17.6565	ENSMUSG00000031558	slit guidance ligand 2 [Source:MGI Symbol;Acc:MGI:1315205]
Soat2	620.049	2.66809	0.226865	11.7607	6.22154e-32	1.19111e-30	166.523	25.3119	6.11356	0.929275	ENSMUSG00000023045	sterol O-acyltransferase 2 [Source:MGI Symbol;Acc:MGI:1332226]
Unc79	175.627	-1.55253	0.132131	-11.75	7.06548e-32	1.35134e-30	106.749	314.313	0.939341	2.76581	ENSMUSG00000021198	unc-79 homolog [Source:MGI Symbol;Acc:MGI:2684729]
Mitd1	220.186	2.01309	0.171468	11.7403	7.92071e-32	1.51339e-30	285.438	69.5299	18.1277	4.41574	ENSMUSG00000026088	MIT, microtubule interacting and transport, domain containing 1 [Source:MGI Symbol;Acc:MGI:1916278]
Pfkfb3	2841.21	0.944083	0.0804476	11.7354	8.39605e-32	1.60262e-30	1776.56	922.318	26.2423	13.6239	ENSMUSG00000026773	6-phosphofructo-2-kinase/fructose-2,6-biphosphatase 3 [Source:MGI Symbol;Acc:MGI:2181202]
Adamts9	1103.43	0.754357	0.0642878	11.7341	8.52541e-32	1.62569e-30	1837.06	1088.25	23.7551	14.0723	ENSMUSG00000030022	a disintegrin-like and metallopeptidase (reprolysin type) with thrombospondin type 1 motif, 9 [Source:MGI Symbol;Acc:MGI:1916320]
Zfp219	517.962	-0.955122	0.0814094	-11.7323	8.7037e-32	1.65639e-30	458.134	888.77	10.7803	20.9135	ENSMUSG00000049295	zinc finger protein 219 [Source:MGI Symbol;Acc:MGI:1917140]
Flna	17550.4	0.51363	0.0437789	11.7324	8.70043e-32	1.65639e-30	18797	13165.6	175.265	122.758	ENSMUSG00000031328	filamin, alpha [Source:MGI Symbol;Acc:MGI:95556]
Cftr	211.363	-1.443	0.123113	-11.7209	9.9616e-32	1.89389e-30	179.928	491.014	2.22775	6.07941	ENSMUSG00000041301	cystic fibrosis transmembrane conductance regulator [Source:MGI Symbol;Acc:MGI:88388]
Ppa1	287.77	2.06428	0.17624	11.7129	1.09469e-31	2.07915e-30	571.738	135.485	34.5397	8.18491	ENSMUSG00000020089	pyrophosphatase (inorganic) 1 [Source:MGI Symbol;Acc:MGI:97831]
Hmgcs2	454.014	-0.993915	0.0849189	-11.7043	1.21172e-31	2.29914e-30	444.243	885.078	10.5264	20.9721	ENSMUSG00000027875	3-hydroxy-3-methylglutaryl-Coenzyme A synthase 2 [Source:MGI Symbol;Acc:MGI:101939]
Fmo1	394.849	1.18648	0.101423	11.6984	1.29908e-31	2.46003e-30	680.128	298.042	22.8226	10.0012	ENSMUSG00000040181	flavin containing monooxygenase 1 [Source:MGI Symbol;Acc:MGI:1310002]
Fam210a	568.108	-0.89023	0.0760982	-11.6984	1.29812e-31	2.46003e-30	484.56	898.862	3.91804	7.26799	ENSMUSG00000038121	family with sequence similarity 210, member A [Source:MGI Symbol;Acc:MGI:1914000]
Lgi4	124.344	-1.65729	0.142029	-11.6687	1.84307e-31	3.48672e-30	77.7981	246.364	1.76315	5.58338	ENSMUSG00000036560	leucine-rich repeat LGI family, member 4 [Source:MGI Symbol;Acc:MGI:2180197]
Cped1	1241.49	-0.819549	0.0703762	-11.6453	2.42578e-31	4.58455e-30	1180.67	2085.28	18.8145	33.2299	ENSMUSG00000062980	cadherin-like and PC-esterase domain containing 1 [Source:MGI Symbol;Acc:MGI:2444814]
Pygl	2192.9	0.805661	0.0691916	11.6439	2.46425e-31	4.65267e-30	877.653	502.584	24.2831	13.9056	ENSMUSG00000021069	liver glycogen phosphorylase [Source:MGI Symbol;Acc:MGI:97829]
Rab20	482.279	1.78218	0.153068	11.6431	2.4884e-31	4.69363e-30	144.585	41.5834	15.6304	4.49538	ENSMUSG00000031504	RAB20, member RAS oncogene family [Source:MGI Symbol;Acc:MGI:102789]
Trem3	270.039	5.08483	0.437224	11.6298	2.90715e-31	5.47809e-30	104.711	2.04825	7.79857	0.152548	ENSMUSG00000041754	triggering receptor expressed on myeloid cells 3 [Source:MGI Symbol;Acc:MGI:1930003]
Lef1	39.1388	-3.79905	0.326688	-11.629	2.9355e-31	5.52607e-30	8.77194	128.06	0.185698	2.71097	ENSMUSG00000027985	lymphoid enhancer binding factor 1 [Source:MGI Symbol;Acc:MGI:96770]
H2-K2	625.485	1.85532	0.159563	11.6275	2.98794e-31	5.61927e-30	187.433	51.2547	11.0495	3.02155	ENSMUSG00000067203	histocompatibility 2, K region locus 2 [Source:MGI Symbol;Acc:MGI:95906]
Ccno	293.365	1.76868	0.152127	11.6263	3.02881e-31	5.69054e-30	390.436	113.864	16.2443	4.73736	ENSMUSG00000042417	cyclin O [Source:MGI Symbol;Acc:MGI:2145534]
Sh3d19	1191.2	-0.831578	0.0715309	-11.6254	3.05979e-31	5.74312e-30	1149.82	2047.6	13.9944	24.9211	ENSMUSG00000028082	SH3 domain protein D19 [Source:MGI Symbol;Acc:MGI:1350923]
Ankfy1	2715.38	0.77714	0.0668498	11.6252	3.07021e-31	5.75701e-30	2362.26	1377.15	22.9498	13.3793	ENSMUSG00000020790	ankyrin repeat and FYVE domain containing 1 [Source:MGI Symbol;Acc:MGI:1337008]
Slpi	1813.38	1.82396	0.156971	11.6197	3.27095e-31	6.12743e-30	461.882	129.284	41.1539	11.5192	ENSMUSG00000017002	secretory leukocyte peptidase inhibitor [Source:MGI Symbol;Acc:MGI:109297]
Tmem132a	926.159	1.02312	0.0881136	11.6113	3.60955e-31	6.75511e-30	583.734	287.108	13.0586	6.42285	ENSMUSG00000024736	transmembrane protein 132A [Source:MGI Symbol;Acc:MGI:2147810]
Epas1	7051.2	-1.18294	0.101982	-11.5995	4.14601e-31	7.75149e-30	5838.95	13282.3	85.1536	193.705	ENSMUSG00000024140	endothelial PAS domain protein 1 [Source:MGI Symbol;Acc:MGI:109169]
Sfrp2	141.12	-1.52859	0.131968	-11.5831	5.02214e-31	9.38037e-30	86.989	252.023	3.39313	9.83051	ENSMUSG00000027996	secreted frizzled-related protein 2 [Source:MGI Symbol;Acc:MGI:108078]
Pclo	323.047	-1.5663	0.135283	-11.578	5.33033e-31	9.94631e-30	215.958	642.719	0.762714	2.26993	ENSMUSG00000061601	piccolo (presynaptic cytomatrix protein) [Source:MGI Symbol;Acc:MGI:1349390]
Esam	252.434	-1.2844	0.110982	-11.5731	5.63862e-31	1.05113e-29	213.407	521.325	8.98428	21.9474	ENSMUSG00000001946	endothelial cell-specific adhesion molecule [Source:MGI Symbol;Acc:MGI:1916774]
Slc27a1	522.468	-0.962047	0.0831887	-11.5646	6.22499e-31	1.15931e-29	428.463	836.401	11.9651	23.357	ENSMUSG00000031808	solute carrier family 27 (fatty acid transporter), member 1 [Source:MGI Symbol;Acc:MGI:1347098]
Igf1	1398.77	1.49236	0.129059	11.5634	6.31379e-31	1.17471e-29	2741.08	970.452	27.3694	9.68987	ENSMUSG00000020053	insulin-like growth factor 1 [Source:MGI Symbol;Acc:MGI:96432]
Dapk1	2928.22	-0.526629	0.0455652	-11.5577	6.74964e-31	1.25458e-29	3174.57	4574.64	41.714	60.1111	ENSMUSG00000021559	death associated protein kinase 1 [Source:MGI Symbol;Acc:MGI:1916885]
Epb4.1l1	745.975	-0.787379	0.0681323	-11.5566	6.83565e-31	1.26934e-29	683.285	1180.75	7.65931	13.2356	NA	NA
Usp43	486.874	0.974981	0.0844387	11.5466	7.67838e-31	1.42444e-29	652.063	330.924	11.4063	5.78871	ENSMUSG00000020905	ubiquitin specific peptidase 43 [Source:MGI Symbol;Acc:MGI:2444541]
Enpp4	638.884	1.46805	0.127309	11.5314	9.16673e-31	1.69891e-29	1038.55	373.41	17.7882	6.39575	ENSMUSG00000023961	ectonucleotide pyrophosphatase/phosphodiesterase 4 [Source:MGI Symbol;Acc:MGI:2682634]
Sgms2	2324.55	0.918611	0.0796757	11.5294	9.38184e-31	1.73709e-29	813.99	430.121	10.973	5.79823	ENSMUSG00000050931	sphingomyelin synthase 2 [Source:MGI Symbol;Acc:MGI:1921692]
Itpr3	1769.54	-0.675307	0.0585982	-11.5244	9.94438e-31	1.83947e-29	1608.9	2570.49	13.9686	22.3172	ENSMUSG00000042644	inositol 1,4,5-triphosphate receptor 3 [Source:MGI Symbol;Acc:MGI:96624]
Cobl	832.613	-0.866294	0.0751756	-11.5236	1.00323e-30	1.85394e-29	788.998	1438.42	10.7512	19.6005	ENSMUSG00000020173	cordon-bleu WH2 repeat [Source:MGI Symbol;Acc:MGI:105056]
Serpinf1	651.686	-1.90218	0.165142	-11.5185	1.06496e-30	1.96612e-29	423.362	1595.4	22.118	83.3497	ENSMUSG00000000753	serine (or cysteine) peptidase inhibitor, clade F, member 1 [Source:MGI Symbol;Acc:MGI:108080]
Usp25	2312.02	0.982795	0.0853738	11.5117	1.15224e-30	2.12521e-29	1825.9	922.196	32.2943	16.3107	ENSMUSG00000022867	ubiquitin specific peptidase 25 [Source:MGI Symbol;Acc:MGI:1353655]
Rps6ka2	1627.57	1.2151	0.105621	11.5044	1.25332e-30	2.30942e-29	295.445	127.254	4.26485	1.83695	ENSMUSG00000023809	ribosomal protein S6 kinase, polypeptide 2 [Source:MGI Symbol;Acc:MGI:1342290]
Tpcn1	835.768	-0.881295	0.0766476	-11.498	1.34991e-30	2.485e-29	573.787	1058.13	9.63538	17.7687	ENSMUSG00000032741	two pore channel 1 [Source:MGI Symbol;Acc:MGI:2182472]
Cd47	2591.62	0.799444	0.0697283	11.4651	1.97442e-30	3.63114e-29	2512.8	1441.68	102.471	58.7912	ENSMUSG00000055447	CD47 antigen (Rh-related antigen, integrin-associated signal transducer) [Source:MGI Symbol;Acc:MGI:96617]
Il3ra	207.262	1.52836	0.133329	11.4631	2.02195e-30	3.715e-29	325.104	111.912	18.203	6.26609	ENSMUSG00000068758	interleukin 3 receptor, alpha chain [Source:MGI Symbol;Acc:MGI:96553]
Sec14l3	6633.87	-1.20739	0.105399	-11.4554	2.20951e-30	4.05572e-29	4939.47	11430.4	98.1506	227.129	ENSMUSG00000054986	SEC14-like lipid binding 3 [Source:MGI Symbol;Acc:MGI:3617848]
Adk	412.703	-1.14622	0.100134	-11.4468	2.43958e-30	4.47374e-29	402.057	891.263	16.0765	35.6377	ENSMUSG00000039197	adenosine kinase [Source:MGI Symbol;Acc:MGI:87930]
Dntt	51.6495	-7.59424	0.664205	-11.4336	2.84141e-30	5.20563e-29	0.568911	203.032	0.0208472	7.43994	ENSMUSG00000025014	deoxynucleotidyltransferase, terminal [Source:MGI Symbol;Acc:MGI:98659]
Atp11a	9052.12	-0.93124	0.0814697	-11.4305	2.94388e-30	5.3882e-29	7318.11	13968.7	73.6833	140.646	ENSMUSG00000031441	ATPase, class VI, type 11A [Source:MGI Symbol;Acc:MGI:1354735]
Arg2	941.487	1.50407	0.131622	11.4272	3.05787e-30	5.59149e-29	259.065	90.6941	14.27	4.99566	ENSMUSG00000021125	arginase type II [Source:MGI Symbol;Acc:MGI:1330806]
Gm6548	408.504	1.807	0.158219	11.4209	3.28897e-30	6.00833e-29	550.187	156.064	21.0506	5.97112	ENSMUSG00000091549	predicted gene 6548 [Source:MGI Symbol;Acc:MGI:3644071]
Ccr5	104.458	4.09117	0.358369	11.4161	3.47522e-30	6.34252e-29	93.4652	4.85611	2.49321	0.129538	ENSMUSG00000079227	chemokine (C-C motif) receptor 5 [Source:MGI Symbol;Acc:MGI:107182]
Pydc4	103.333	6.21078	0.544107	11.4146	3.53383e-30	6.43974e-29	134.734	0.890367	3.92399	0.0259309	NA	NA
Plekha4	389.079	1.26687	0.110986	11.4146	3.53521e-30	6.43974e-29	608.22	252.223	17.8469	7.40093	ENSMUSG00000040428	pleckstrin homology domain containing, family A (phosphoinositide binding specific) member 4 [Source:MGI Symbol;Acc:MGI:1916467]
Tmem8	579.321	-1.17421	0.102873	-11.4141	3.55381e-30	6.46746e-29	312.352	706.799	7.04004	15.9304	ENSMUSG00000024180	transmembrane protein 8 [Source:MGI Symbol;Acc:MGI:1926283]
Rilp	108.731	-1.7674	0.154929	-11.4078	3.8235e-30	6.95165e-29	74.3443	254.534	3.9023	13.3604	ENSMUSG00000038195	Rab interacting lysosomal protein [Source:MGI Symbol;Acc:MGI:2144271]
Birc3	2675.42	1.13726	0.0997421	11.402	4.08585e-30	7.42159e-29	1474.73	669.459	40.9484	18.5886	ENSMUSG00000032000	baculoviral IAP repeat-containing 3 [Source:MGI Symbol;Acc:MGI:1197007]
Plekho2	6227.86	1.19162	0.104513	11.4016	4.10309e-30	7.44584e-29	2223.05	971.028	33.8431	14.7826	ENSMUSG00000050721	pleckstrin homology domain containing, family O member 2 [Source:MGI Symbol;Acc:MGI:2143132]
Thy1	126.629	-2.20612	0.193494	-11.4015	4.11045e-30	7.45214e-29	75.3098	351.587	3.38794	15.8167	ENSMUSG00000032011	thymus cell antigen 1, theta [Source:MGI Symbol;Acc:MGI:98747]
Fcgbp	603.641	-2.24604	0.1973	-11.3839	5.03249e-30	9.11513e-29	345.035	1658.74	3.39605	16.3263	ENSMUSG00000047730	Fc fragment of IgG binding protein [Source:MGI Symbol;Acc:MGI:2444336]
Erbb3	847.267	-0.868085	0.0763827	-11.365	6.25001e-30	1.13097e-28	841.877	1537.93	16.3458	29.8603	ENSMUSG00000018166	erb-b2 receptor tyrosine kinase 3 [Source:MGI Symbol;Acc:MGI:95411]
Dbp	246.776	-1.46611	0.129015	-11.3639	6.32597e-30	1.14363e-28	102.425	284.639	4.76429	13.2399	ENSMUSG00000059824	D site albumin promoter binding protein [Source:MGI Symbol;Acc:MGI:94866]
Aoc3	90.4207	-2.30091	0.202552	-11.3596	6.6434e-30	1.19989e-28	38.4568	191.525	0.682809	3.40057	ENSMUSG00000019326	amine oxidase, copper containing 3 [Source:MGI Symbol;Acc:MGI:1306797]
Tmem243	703.455	-0.812475	0.0716874	-11.3336	8.94739e-30	1.61449e-28	655.673	1152.5	51.7982	91.0477	ENSMUSG00000079659	transmembrane protein 243, mitochondrial [Source:MGI Symbol;Acc:MGI:3606159]
Trpv2	761.378	1.84618	0.162902	11.3331	8.9936e-30	1.6213e-28	153.984	41.9532	4.36888	1.1903	ENSMUSG00000018507	transient receptor potential cation channel, subfamily V, member 2 [Source:MGI Symbol;Acc:MGI:1341836]
Man1a	1075.16	-1.21764	0.107457	-11.3315	9.16433e-30	1.65053e-28	836.986	1950.43	16.7982	39.145	ENSMUSG00000003746	mannosidase 1, alpha [Source:MGI Symbol;Acc:MGI:104677]
Btg1	12909.4	1.10693	0.0977928	11.3191	1.05552e-29	1.89924e-28	4772.65	2211.76	74.384	34.4713	ENSMUSG00000036478	B cell translocation gene 1, anti-proliferative [Source:MGI Symbol;Acc:MGI:88215]
Tmem106a	306.524	1.28407	0.113494	11.314	1.11913e-29	2.01181e-28	290.757	119.257	9.86273	4.0453	ENSMUSG00000034947	transmembrane protein 106A [Source:MGI Symbol;Acc:MGI:1922056]
Tmem229b	314.308	1.57728	0.139473	11.3088	1.18656e-29	2.13103e-28	194.045	65.1205	3.82367	1.28321	ENSMUSG00000046157	transmembrane protein 229B [Source:MGI Symbol;Acc:MGI:2444389]
Rassf3	1166.14	-0.711175	0.0628943	-11.3075	1.20528e-29	2.16262e-28	625.261	1024.17	14.2532	23.3466	ENSMUSG00000025795	Ras association (RalGDS/AF-6) domain family member 3 [Source:MGI Symbol;Acc:MGI:2179722]
Col4a6	400.148	-1.01802	0.0900778	-11.3016	1.28918e-29	2.311e-28	336.604	683.082	3.95196	8.01984	ENSMUSG00000031273	collagen, type IV, alpha 6 [Source:MGI Symbol;Acc:MGI:2152695]
Hes2	33.7419	-3.79826	0.336095	-11.3011	1.29536e-29	2.3199e-28	7.63061	111.34	0.204317	2.98123	ENSMUSG00000028940	hes family bHLH transcription factor 2 [Source:MGI Symbol;Acc:MGI:1098624]
Lrrc59	1390.55	0.992619	0.0878825	11.2948	1.39158e-29	2.48988e-28	1776.74	891.851	49.8841	25.0398	ENSMUSG00000020869	leucine rich repeat containing 59 [Source:MGI Symbol;Acc:MGI:2138133]
Nlgn2	899.223	0.906402	0.0802934	11.2886	1.49369e-29	2.6701e-28	1382.33	737.392	21.5701	11.5064	ENSMUSG00000051790	neuroligin 2 [Source:MGI Symbol;Acc:MGI:2681835]
Aars	1631.12	0.692842	0.0614131	11.2817	1.61639e-29	2.88674e-28	1367.27	846.014	28.7264	17.7747	ENSMUSG00000031960	alanyl-tRNA synthetase [Source:MGI Symbol;Acc:MGI:2384560]
Mpp6	604.942	1.05994	0.0939613	11.2806	1.63702e-29	2.92085e-28	813.474	388.797	28.5748	13.6572	ENSMUSG00000038388	membrane protein, palmitoylated 6 (MAGUK p55 subfamily member 6) [Source:MGI Symbol;Acc:MGI:1927340]
Cnn3	1041.71	1.22587	0.108717	11.2758	1.72834e-29	3.08093e-28	2067.05	881.68	80.5478	34.3569	ENSMUSG00000053931	calponin 3, acidic [Source:MGI Symbol;Acc:MGI:1919244]
Capza2	1587.5	0.921255	0.0817118	11.2745	1.75471e-29	3.12502e-28	1313.11	692.53	51.6067	27.2172	ENSMUSG00000015733	capping protein (actin filament) muscle Z-line, alpha 2 [Source:MGI Symbol;Acc:MGI:106222]
Fpr1	668.398	4.86438	0.431636	11.2696	1.85351e-29	3.29791e-28	92.4129	1.99315	5.45201	0.117588	ENSMUSG00000045551	formyl peptide receptor 1 [Source:MGI Symbol;Acc:MGI:107443]
Tbxas1	145.141	2.76555	0.245437	11.2679	1.89072e-29	3.361e-28	96.4447	13.874	3.80571	0.547467	ENSMUSG00000029925	thromboxane A synthase 1, platelet [Source:MGI Symbol;Acc:MGI:98497]
Adgrg1	1279.13	-1.24621	0.110601	-11.2676	1.89633e-29	3.36783e-28	1097.11	2609.17	22.1615	52.7046	NA	NA
Spn	335.378	1.65395	0.146842	11.2635	1.98782e-29	3.52705e-28	172.564	54.0444	2.86879	0.898461	ENSMUSG00000051457	sialophorin [Source:MGI Symbol;Acc:MGI:98384]
Coro2b	158.662	-1.44143	0.128051	-11.2567	2.14728e-29	3.80646e-28	116.047	316.231	2.50906	6.83724	ENSMUSG00000041729	coronin, actin binding protein, 2B [Source:MGI Symbol;Acc:MGI:2444283]
E230013L22Rik	404.057	1.59289	0.141534	11.2545	2.20062e-29	3.89739e-28	222.965	73.4832	9.37653	3.09025	NA	NA
Zfp395	468.954	-0.913791	0.0812014	-11.2534	2.22854e-29	3.9432e-28	422.094	796.125	7.79033	14.6936	ENSMUSG00000034522	zinc finger protein 395 [Source:MGI Symbol;Acc:MGI:2682318]
Parp3	929.295	1.17773	0.104725	11.2459	2.42569e-29	4.28807e-28	1338.35	590.563	39.6736	17.5065	ENSMUSG00000023249	poly (ADP-ribose) polymerase family, member 3 [Source:MGI Symbol;Acc:MGI:1891258]
Grb7	306.324	-1.27799	0.113668	-11.2432	2.50117e-29	4.41742e-28	255.026	620.268	8.30424	20.1974	ENSMUSG00000019312	growth factor receptor bound protein 7 [Source:MGI Symbol;Acc:MGI:102683]
Pnpt1	384.388	1.64001	0.145933	11.2381	2.65077e-29	4.67732e-28	601.813	192.203	17.3716	5.54801	ENSMUSG00000020464	polyribonucleotide nucleotidyltransferase 1 [Source:MGI Symbol;Acc:MGI:1918951]
Vgll4	424.612	-1.10241	0.0981108	-11.2364	2.70239e-29	4.76403e-28	250.868	539.586	15.1671	32.6226	ENSMUSG00000030315	vestigial like family member 4 [Source:MGI Symbol;Acc:MGI:2652840]
Ablim1	1523.26	-0.654874	0.0582885	-11.2351	2.74309e-29	4.83133e-28	1686.64	2655.36	18.2007	28.6542	ENSMUSG00000025085	actin-binding LIM protein 1 [Source:MGI Symbol;Acc:MGI:1194500]
Casp1	261.889	2.35884	0.210042	11.2303	2.895e-29	5.0942e-28	129.677	24.5952	6.68972	1.2688	ENSMUSG00000025888	caspase 1 [Source:MGI Symbol;Acc:MGI:96544]
Tnfrsf14	506.502	1.41442	0.126007	11.2249	3.07788e-29	5.41102e-28	359.434	134.087	31.416	11.7198	ENSMUSG00000042333	tumor necrosis factor receptor superfamily, member 14 (herpesvirus entry mediator) [Source:MGI Symbol;Acc:MGI:2675303]
Gpm6b	899.717	1.23822	0.110411	11.2146	3.45574e-29	6.06974e-28	1737.92	734.901	26.3804	11.1553	ENSMUSG00000031342	glycoprotein m6b [Source:MGI Symbol;Acc:MGI:107672]
Fcgr1	147.937	5.45504	0.486924	11.2031	3.93863e-29	6.91156e-28	106.038	1.41521	3.19679	0.0426651	ENSMUSG00000015947	Fc receptor, IgG, high affinity I [Source:MGI Symbol;Acc:MGI:95498]
Marcks	6070.77	1.06411	0.0949918	11.2022	3.97862e-29	6.97534e-28	4214.5	2012.35	78.5834	37.5222	ENSMUSG00000069662	myristoylated alanine rich protein kinase C substrate [Source:MGI Symbol;Acc:MGI:96907]
Muc1	2448.95	-1.0875	0.0971035	-11.1994	4.10705e-29	7.19391e-28	2038.69	4339.61	70.9422	151.01	ENSMUSG00000042784	mucin 1, transmembrane [Source:MGI Symbol;Acc:MGI:97231]
Ifitm6	203.563	4.91252	0.438776	11.1959	4.26813e-29	7.46923e-28	99.5338	2.30558	14.3601	0.332634	ENSMUSG00000059108	interferon induced transmembrane protein 6 [Source:MGI Symbol;Acc:MGI:2686976]
Cyp2f2	12062.9	-1.9267	0.172093	-11.1957	4.28128e-29	7.48539e-28	7551.28	28969.5	323.842	1242.38	ENSMUSG00000052974	cytochrome P450, family 2, subfamily f, polypeptide 2 [Source:MGI Symbol;Acc:MGI:88608]
Rerg	110.451	-2.14399	0.191519	-11.1946	4.33224e-29	7.56758e-28	72.0047	322.191	2.42979	10.8723	ENSMUSG00000030222	RAS-like, estrogen-regulated, growth-inhibitor [Source:MGI Symbol;Acc:MGI:2665139]
Arpp21	57.912	-8.36606	0.747443	-11.1929	4.41725e-29	7.70905e-28	0	220.633	0	1.60537	ENSMUSG00000032503	cyclic AMP-regulated phosphoprotein, 21 [Source:MGI Symbol;Acc:MGI:107562]
Il13ra1	1747.37	1.07289	0.0958877	11.189	4.61379e-29	8.04472e-28	1497.57	710.241	31.4553	14.9181	ENSMUSG00000017057	interleukin 13 receptor, alpha 1 [Source:MGI Symbol;Acc:MGI:105052]
Ang	141.247	-1.53106	0.136852	-11.1877	4.68403e-29	8.15976e-28	103.642	300.572	6.34465	18.4002	ENSMUSG00000072115	angiogenin, ribonuclease, RNase A family, 5 [Source:MGI Symbol;Acc:MGI:88022]
Efhd1	44.4688	-3.01653	0.269743	-11.183	4.93836e-29	8.59499e-28	14.6552	121.891	0.63372	5.27083	ENSMUSG00000026255	EF hand domain containing 1 [Source:MGI Symbol;Acc:MGI:1921607]
Pard3	1068.04	-0.880662	0.0787749	-11.1795	5.13996e-29	8.93775e-28	1033	1903.19	10.0546	18.5245	ENSMUSG00000025812	par-3 family cell polarity regulator [Source:MGI Symbol;Acc:MGI:2135608]
Lurap1l	309.967	-1.24336	0.111267	-11.1745	5.43522e-29	9.43402e-28	277.428	657.954	12.745	30.2264	ENSMUSG00000048706	leucine rich adaptor protein 1-like [Source:MGI Symbol;Acc:MGI:106510]
Gab2	2503.48	0.84986	0.0760534	11.1745	5.43379e-29	9.43402e-28	1240.04	687.136	16.1097	8.92682	ENSMUSG00000004508	growth factor receptor bound protein 2-associated protein 2 [Source:MGI Symbol;Acc:MGI:1333854]
Tet1	106.415	-1.731	0.154933	-11.1726	5.55464e-29	9.63257e-28	70.2046	233.56	0.389121	1.29455	ENSMUSG00000047146	tet methylcytosine dioxygenase 1 [Source:MGI Symbol;Acc:MGI:1098693]
Ddah2	221.684	-1.41052	0.126257	-11.1718	5.60324e-29	9.70805e-28	166.936	445.238	9.6516	25.742	ENSMUSG00000007039	dimethylarginine dimethylaminohydrolase 2 [Source:MGI Symbol;Acc:MGI:1859016]
Plxnb1	3106.69	-0.651274	0.0583193	-11.1674	5.8883e-29	1.01927e-27	2975.08	4674.87	27.0012	42.4282	ENSMUSG00000053646	plexin B1 [Source:MGI Symbol;Acc:MGI:2154238]
Nedd9	2756.4	0.760746	0.0682355	11.1488	7.25477e-29	1.25467e-27	2654.59	1565.2	43.6018	25.7085	ENSMUSG00000021365	neural precursor cell expressed, developmentally down-regulated gene 9 [Source:MGI Symbol;Acc:MGI:97302]
Relb	1345.11	1.07351	0.0963124	11.1461	7.47735e-29	1.292e-27	600.663	284.813	21.3104	10.1046	ENSMUSG00000002983	avian reticuloendotheliosis viral (v-rel) oncogene related B [Source:MGI Symbol;Acc:MGI:103289]
Epn3	695.05	-0.792794	0.0711327	-11.1453	7.55057e-29	1.30348e-27	765.078	1326.72	15.3748	26.6615	ENSMUSG00000010080	epsin 3 [Source:MGI Symbol;Acc:MGI:1919139]
Fam212a	149.182	2.00677	0.180158	11.139	8.10562e-29	1.39804e-27	146.942	36.2432	10.8097	2.66621	NA	NA
Mturn	156.608	-1.53188	0.137572	-11.1352	8.45723e-29	1.45737e-27	101.48	295.18	1.4925	4.34132	ENSMUSG00000038065	maturin, neural progenitor differentiation regulator homolog (Xenopus) [Source:MGI Symbol;Acc:MGI:1915485]
C6	408.756	-1.17109	0.105428	-11.108	1.1475e-28	1.97563e-27	395.61	892.058	10.8688	24.5079	ENSMUSG00000022181	complement component 6 [Source:MGI Symbol;Acc:MGI:88233]
P4ha3	83.9132	2.15992	0.19449	11.1055	1.17897e-28	2.02797e-27	163.142	35.8819	5.39328	1.18621	ENSMUSG00000051048	procollagen-proline, 2-oxoglutarate 4-dioxygenase (proline 4-hydroxylase), alpha polypeptide III [Source:MGI Symbol;Acc:MGI:2444049]
AI464131	296.994	-1.33875	0.12065	-11.0961	1.30981e-28	2.25101e-27	248.963	632.062	4.65439	11.8164	ENSMUSG00000046312	expressed sequence AI464131 [Source:MGI Symbol;Acc:MGI:2140300]
Lrrc17	134.312	-1.71418	0.154529	-11.093	1.35703e-28	2.33008e-27	84.2935	278.705	3.00698	9.94216	ENSMUSG00000039883	leucine rich repeat containing 17 [Source:MGI Symbol;Acc:MGI:1921761]
Arf4	2168.26	0.740391	0.0667739	11.088	1.4343e-28	2.46054e-27	2752.02	1645.52	105.191	62.8974	ENSMUSG00000021877	ADP-ribosylation factor 4 [Source:MGI Symbol;Acc:MGI:99433]
Stat3	6552.35	0.742143	0.0669511	11.0848	1.48619e-28	2.54728e-27	5926.72	3541.8	103.096	61.61	ENSMUSG00000004040	signal transducer and activator of transcription 3 [Source:MGI Symbol;Acc:MGI:103038]
Slc34a2	23286.8	-1.93854	0.174896	-11.0839	1.50117e-28	2.57065e-27	16848.4	65191.1	315.058	1219.04	ENSMUSG00000029188	solute carrier family 34 (sodium phosphate), member 2 [Source:MGI Symbol;Acc:MGI:1342284]
Rmnd5a	1203.8	-0.839176	0.0757183	-11.0829	1.51917e-28	2.59915e-27	761.142	1362.01	9.63643	17.2438	ENSMUSG00000002222	required for meiotic nuclear division 5 homolog A [Source:MGI Symbol;Acc:MGI:1915727]
Rgs14	341.106	2.10091	0.189894	11.0636	1.88446e-28	3.22125e-27	140.435	31.9223	4.65248	1.05755	ENSMUSG00000052087	regulator of G-protein signaling 14 [Source:MGI Symbol;Acc:MGI:1859709]
Tldc2	81.5065	3.25307	0.294098	11.0612	1.93557e-28	3.30566e-27	91.4691	8.76276	11.1727	1.07035	ENSMUSG00000074628	TBC/LysM associated domain containing 2 [Source:MGI Symbol;Acc:MGI:2686178]
Ackr3	348.629	-1.45975	0.132013	-11.0577	2.01302e-28	3.43488e-27	260.461	719.301	8.76648	24.2099	ENSMUSG00000044337	atypical chemokine receptor 3 [Source:MGI Symbol;Acc:MGI:109562]
1110007C09Rik	1367.49	1.30504	0.118033	11.0566	2.03776e-28	3.47398e-27	256.958	103.655	24.9454	10.0628	NA	NA
Tspan12	195.061	-1.74587	0.157928	-11.0549	2.07609e-28	3.53619e-27	143.438	483.938	4.49622	15.1696	ENSMUSG00000029669	tetraspanin 12 [Source:MGI Symbol;Acc:MGI:1889818]
Vsig2	103.901	-1.71082	0.154827	-11.0499	2.19505e-28	3.73548e-27	80.2855	264.698	5.35593	17.6583	ENSMUSG00000001943	V-set and immunoglobulin domain containing 2 [Source:MGI Symbol;Acc:MGI:1928009]
Trp53inp1	2358.98	0.793129	0.0717778	11.0498	2.19719e-28	3.73581e-27	1672.91	963.786	24.0467	13.8537	ENSMUSG00000028211	transformation related protein 53 inducible nuclear protein 1 [Source:MGI Symbol;Acc:MGI:1926609]
Adcy6	1234.16	-0.682136	0.0617508	-11.0466	2.277e-28	3.86808e-27	1167.58	1875.08	15.1256	24.2911	ENSMUSG00000022994	adenylate cyclase 6 [Source:MGI Symbol;Acc:MGI:87917]
Map3k6	1071.62	1.23906	0.112178	11.0455	2.30393e-28	3.91035e-27	2232.52	943.724	40.2153	16.9997	ENSMUSG00000028862	mitogen-activated protein kinase kinase kinase 6 [Source:MGI Symbol;Acc:MGI:1855691]
Notch3	327.612	-1.02979	0.0932428	-11.0441	2.33981e-28	3.96773e-27	295.439	603.725	2.90313	5.93251	ENSMUSG00000038146	notch 3 [Source:MGI Symbol;Acc:MGI:99460]
Ppm1n	73.4139	-2.71455	0.245812	-11.0432	2.36486e-28	4.00666e-27	15.5404	104.795	0.743691	5.01499	ENSMUSG00000030402	protein phosphatase, Mg2+/Mn2+ dependent, 1N (putative) [Source:MGI Symbol;Acc:MGI:2142330]
Napsa	2213.21	-1.70596	0.154574	-11.0365	2.54722e-28	4.31181e-27	1646.55	5406.51	86.8941	285.32	ENSMUSG00000002204	napsin A aspartic peptidase [Source:MGI Symbol;Acc:MGI:109365]
Xbp1	2081.22	0.622912	0.0564456	11.0356	2.57287e-28	4.35138e-27	2272.76	1475.21	78.9469	51.243	ENSMUSG00000020484	X-box binding protein 1 [Source:MGI Symbol;Acc:MGI:98970]
Sorcs2	753.394	-1.11884	0.10144	-11.0296	2.75086e-28	4.64829e-27	541.003	1177.82	7.38094	16.0691	ENSMUSG00000029093	sortilin-related VPS10 domain containing receptor 2 [Source:MGI Symbol;Acc:MGI:1932289]
Ms4a6c	106.734	3.8817	0.352081	11.025	2.89454e-28	4.88676e-27	103.311	6.14274	3.92962	0.233652	ENSMUSG00000079419	membrane-spanning 4-domains, subfamily A, member 6C [Source:MGI Symbol;Acc:MGI:2385644]
Zcchc2	2190.9	1.18481	0.107526	11.0188	3.10182e-28	5.2321e-27	1473.55	646.694	17.2615	7.57553	ENSMUSG00000038866	zinc finger, CCHC domain containing 2 [Source:MGI Symbol;Acc:MGI:2444114]
AA467197	525.912	4.45154	0.404537	11.0041	3.65336e-28	6.157e-27	81.3152	2.66292	9.91689	0.32476	ENSMUSG00000033213	expressed sequence AA467197 [Source:MGI Symbol;Acc:MGI:3034182]
Bckdha	393.519	-1.03626	0.0941893	-11.0019	3.74112e-28	6.29937e-27	243.34	500.567	10.7124	22.0362	ENSMUSG00000060376	branched chain ketoacid dehydrogenase E1, alpha polypeptide [Source:MGI Symbol;Acc:MGI:107701]
Capza1	1170.64	0.8591	0.078092	11.0011	3.77351e-28	6.34833e-27	751.734	413.188	18.4105	10.1193	ENSMUSG00000070372	capping protein (actin filament) muscle Z-line, alpha 1 [Source:MGI Symbol;Acc:MGI:106227]
C7	3718.11	0.715829	0.0651448	10.9883	4.35133e-28	7.31398e-27	6950.95	4229.57	200.271	121.863	ENSMUSG00000079105	complement component 7 [Source:MGI Symbol;Acc:MGI:88235]
Wdfy4	1838.48	1.95778	0.178276	10.9817	4.67784e-28	7.8559e-27	492.782	125.767	3.973	1.01398	ENSMUSG00000051506	WD repeat and FYVE domain containing 4 [Source:MGI Symbol;Acc:MGI:3584510]
Shc2	95.2575	-1.77575	0.16172	-10.9805	4.7454e-28	7.96237e-27	57.1132	197.18	1.12656	3.88937	ENSMUSG00000020312	SHC (Src homology 2 domain containing) transforming protein 2 [Source:MGI Symbol;Acc:MGI:106180]
Phf24	177.764	-1.60134	0.145917	-10.9743	5.07966e-28	8.51576e-27	147.504	448.888	3.39314	10.3261	NA	NA
Mmp11	167.97	-1.43143	0.130467	-10.9716	5.23384e-28	8.76657e-27	131.4	355.547	4.48253	12.129	ENSMUSG00000000901	matrix metallopeptidase 11 [Source:MGI Symbol;Acc:MGI:97008]
Efcc1	152.224	-1.57978	0.144338	-10.945	7.02255e-28	1.17523e-26	99.9773	301.114	2.83452	8.53706	ENSMUSG00000068263	EF hand and coiled-coil domain containing 1 [Source:MGI Symbol;Acc:MGI:3611451]
D730005E14Rik	198.104	1.56427	0.142924	10.9448	7.04004e-28	1.17713e-26	200.033	66.7444	4.32852	1.44428	ENSMUSG00000115902	RIKEN cDNA D730005E14 gene [Source:NCBI gene;Acc:109361]
Rab5c	2001.55	0.817343	0.0747854	10.9292	8.36025e-28	1.39666e-26	1659.2	940.326	65.5716	37.1617	ENSMUSG00000019173	RAB5C, member RAS oncogene family [Source:MGI Symbol;Acc:MGI:105306]
Prmt8	174.558	-1.3068	0.11958	-10.9282	8.44804e-28	1.41009e-26	175.095	434.766	5.6637	14.0631	ENSMUSG00000030350	protein arginine N-methyltransferase 8 [Source:MGI Symbol;Acc:MGI:3043083]
Ms4a4c	94.4852	4.34536	0.397735	10.9252	8.73062e-28	1.45599e-26	94.4869	3.8739	4.28026	0.175488	ENSMUSG00000024675	membrane-spanning 4-domains, subfamily A, member 4C [Source:MGI Symbol;Acc:MGI:1927656]
Taok3	1271.31	-0.797811	0.0730989	-10.9141	9.86649e-28	1.64398e-26	1103.84	1920.2	18.9941	33.0414	ENSMUSG00000061288	TAO kinase 3 [Source:MGI Symbol;Acc:MGI:3041177]
Glt8d2	106.752	-1.91923	0.175858	-10.9135	9.93418e-28	1.65382e-26	61.3818	234.026	2.22525	8.48407	ENSMUSG00000020251	glycosyltransferase 8 domain containing 2 [Source:MGI Symbol;Acc:MGI:1922032]
Stard10	451.796	-1.11898	0.102542	-10.9124	1.006e-27	1.67332e-26	389.986	848.674	25.4083	55.2927	ENSMUSG00000030688	START domain containing 10 [Source:MGI Symbol;Acc:MGI:1860093]
Atg9b	70.58	3.54644	0.325212	10.905	1.09081e-27	1.81281e-26	112.373	9.03225	2.24781	0.180673	ENSMUSG00000038295	autophagy related 9B [Source:MGI Symbol;Acc:MGI:2685420]
A930015D03Rik	74.6676	2.69725	0.247344	10.9049	1.09246e-27	1.81398e-26	96.9604	14.5214	9.47178	1.41855	ENSMUSG00000092368	RIKEN cDNA A930015D03 gene [Source:MGI Symbol;Acc:MGI:1925060]
Peak1	2765.23	0.599611	0.0549925	10.9035	1.10886e-27	1.83961e-26	4275.82	2821.26	30.3977	20.0569	ENSMUSG00000074305	pseudopodium-enriched atypical kinase 1 [Source:MGI Symbol;Acc:MGI:2442366]
Ret	138.446	-1.49719	0.137356	-10.9001	1.15115e-27	1.90812e-26	115.186	326.44	1.2247	3.47082	ENSMUSG00000030110	ret proto-oncogene [Source:MGI Symbol;Acc:MGI:97902]
Lpgat1	1804.56	0.674612	0.0618976	10.8988	1.16725e-27	1.93313e-26	2485.43	1555.65	26.765	16.7524	ENSMUSG00000026623	lysophosphatidylglycerol acyltransferase 1 [Source:MGI Symbol;Acc:MGI:2446186]
Jade2	1036.02	0.79333	0.0728041	10.8968	1.19425e-27	1.97613e-26	1366.98	788.592	17.491	10.0903	ENSMUSG00000020387	jade family PHD finger 2 [Source:MGI Symbol;Acc:MGI:1924151]
Dsp	1333.87	-0.908551	0.0833953	-10.8945	1.22435e-27	2.0242e-26	1236.44	2322.88	10.0611	18.9017	ENSMUSG00000054889	desmoplakin [Source:MGI Symbol;Acc:MGI:109611]
Fbn2	52.5484	-2.57771	0.236753	-10.8878	1.31847e-27	2.17792e-26	25.1825	152.543	0.187552	1.1361	ENSMUSG00000024598	fibrillin 2 [Source:MGI Symbol;Acc:MGI:95490]
Gnb4	297.733	1.37166	0.126051	10.8818	1.40751e-27	2.323e-26	636.464	244.682	18.0579	6.94216	ENSMUSG00000027669	guanine nucleotide binding protein (G protein), beta 4 [Source:MGI Symbol;Acc:MGI:104581]
Parm1	183.857	1.49477	0.137427	10.8768	1.48626e-27	2.45086e-26	248.017	87.7942	9.28451	3.28657	ENSMUSG00000034981	prostate androgen-regulated mucin-like protein 1 [Source:MGI Symbol;Acc:MGI:2443349]
Jup	1441.56	-0.732034	0.06736	-10.8675	1.64659e-27	2.71291e-26	1457.86	2422.95	22.7169	37.7553	ENSMUSG00000001552	junction plakoglobin [Source:MGI Symbol;Acc:MGI:96650]
Gzmb	36.2863	6.21063	0.571494	10.8674	1.64896e-27	2.71448e-26	126.986	1.13952	6.99965	0.0628117	ENSMUSG00000015437	granzyme B [Source:MGI Symbol;Acc:MGI:109267]
Pafah2	274.615	-1.04273	0.0959544	-10.867	1.65645e-27	2.72446e-26	251.9	519.477	5.88308	12.1323	ENSMUSG00000037366	platelet-activating factor acetylhydrolase 2 [Source:MGI Symbol;Acc:MGI:2140321]
Adap2	277.091	1.38652	0.127607	10.8655	1.68227e-27	2.76456e-26	302.059	114.846	14.7628	5.613	ENSMUSG00000020709	ArfGAP with dual PH domains 2 [Source:MGI Symbol;Acc:MGI:2663075]
Hlx	633.612	1.06124	0.0977926	10.852	1.95184e-27	3.2048e-26	402.364	192.354	14.6275	6.99284	ENSMUSG00000039377	H2.0-like homeobox [Source:MGI Symbol;Acc:MGI:96109]
Gm4956	147.077	1.35915	0.12532	10.8454	2.09733e-27	3.44074e-26	334.716	130.137	22.7572	8.84798	ENSMUSG00000025936	predicted gene 4956 [Source:MGI Symbol;Acc:MGI:3647976]
Col23a1	1025.37	0.694204	0.0640213	10.8433	2.14521e-27	3.51627e-26	1704.82	1053.13	23.4889	14.51	ENSMUSG00000063564	collagen, type XXIII, alpha 1 [Source:MGI Symbol;Acc:MGI:2653243]
Pamr1	320.718	-1.67503	0.154485	-10.8427	2.16033e-27	3.53802e-26	229.172	735.765	6.26745	20.1219	ENSMUSG00000027188	peptidase domain containing associated with muscle regeneration 1 [Source:MGI Symbol;Acc:MGI:2445082]
Fgf23	42.4035	3.82328	0.352629	10.8422	2.17145e-27	3.55319e-26	93.2502	6.04871	2.69369	0.174728	ENSMUSG00000000182	fibroblast growth factor 23 [Source:MGI Symbol;Acc:MGI:1891427]
Klf4	1787.03	-1.06976	0.0987268	-10.8355	2.33617e-27	3.81948e-26	1352.43	2843.56	34.678	72.9125	ENSMUSG00000003032	Kruppel-like factor 4 (gut) [Source:MGI Symbol;Acc:MGI:1342287]
Tmem67	373.754	1.00396	0.092711	10.8289	2.5106e-27	4.10114e-26	515.265	257.015	11.1313	5.55232	ENSMUSG00000049488	transmembrane protein 67 [Source:MGI Symbol;Acc:MGI:1923928]
Flt4	85.8893	2.44095	0.22549	10.8251	2.6171e-27	4.27148e-26	125.087	22.5653	1.67209	0.301638	ENSMUSG00000020357	FMS-like tyrosine kinase 4 [Source:MGI Symbol;Acc:MGI:95561]
Akt3	606.325	0.989583	0.0914435	10.8218	2.71382e-27	4.42556e-26	852.91	429.114	14.0594	7.07353	ENSMUSG00000019699	thymoma viral proto-oncogene 3 [Source:MGI Symbol;Acc:MGI:1345147]
F3	1277.72	0.629688	0.0582054	10.8184	2.81713e-27	4.59013e-26	1797.12	1161.08	74.7702	48.3072	ENSMUSG00000028128	coagulation factor III [Source:MGI Symbol;Acc:MGI:88381]
Htra1	502.859	-1.63561	0.151191	-10.8182	2.8224e-27	4.5948e-26	352.389	1101.04	13.4893	42.1473	ENSMUSG00000006205	HtrA serine peptidase 1 [Source:MGI Symbol;Acc:MGI:1929076]
F13a1	248.323	2.73972	0.253261	10.8178	2.83488e-27	4.6112e-26	135.686	19.6063	2.69686	0.389689	ENSMUSG00000039109	coagulation factor XIII, A1 subunit [Source:MGI Symbol;Acc:MGI:1921395]
Cebpb	12485.1	0.898119	0.0830881	10.8092	3.11231e-27	5.05816e-26	4882.21	2616.95	251.032	134.558	ENSMUSG00000056501	CCAAT/enhancer binding protein (C/EBP), beta [Source:MGI Symbol;Acc:MGI:88373]
Adgra3	1494.56	1.08288	0.100193	10.808	3.1553e-27	5.12368e-26	2405.56	1133.74	34.0327	16.0396	NA	NA
Srcin1	573.047	-0.916885	0.0849081	-10.7986	3.49639e-27	5.67274e-26	519.761	983.004	5.8246	11.0158	ENSMUSG00000038453	SRC kinase signaling inhibitor 1 [Source:MGI Symbol;Acc:MGI:1933179]
Tmc3	118.781	1.78492	0.165341	10.7954	3.61734e-27	5.864e-26	177.226	51.32	3.20501	0.928087	ENSMUSG00000038540	transmembrane channel-like gene family 3 [Source:MGI Symbol;Acc:MGI:2669033]
Pitpnm2	1170.87	-0.73709	0.0683692	-10.781	4.23139e-27	6.85363e-26	1150.1	1919.31	12.1984	20.3568	ENSMUSG00000029406	phosphatidylinositol transfer protein, membrane-associated 2 [Source:MGI Symbol;Acc:MGI:1336192]
Nupr1	970.43	0.684013	0.0634566	10.7792	4.31561e-27	6.98414e-26	1500.99	934.059	187.149	116.462	ENSMUSG00000030717	nuclear protein transcription regulator 1 [Source:MGI Symbol;Acc:MGI:1891834]
Actr3	2872.34	0.745881	0.0692145	10.7764	4.4515e-27	7.19797e-26	1974.25	1175.93	56.1158	33.4244	ENSMUSG00000026341	ARP3 actin-related protein 3 [Source:MGI Symbol;Acc:MGI:1921367]
H19	34.7531	-4.08222	0.378839	-10.7756	4.48821e-27	7.2512e-26	5.82155	107.558	0.198594	3.66918	ENSMUSG00000000031	H19, imprinted maternally expressed transcript [Source:MGI Symbol;Acc:MGI:95891]
Olfml2a	178.04	-1.62032	0.150516	-10.7651	5.03161e-27	8.12227e-26	129.435	399.463	4.19371	12.9426	ENSMUSG00000046618	olfactomedin-like 2A [Source:MGI Symbol;Acc:MGI:2444741]
Bpifb5	76.876	-1.89334	0.175908	-10.7632	5.13359e-27	8.27992e-26	49.5671	184.933	2.36335	8.81759	ENSMUSG00000038572	BPI fold containing family B, member 5 [Source:MGI Symbol;Acc:MGI:2385160]
Sesn3	286.053	-0.984834	0.0915829	-10.7535	5.70695e-27	9.19693e-26	258.456	511.869	9.34801	18.5136	ENSMUSG00000032009	sestrin 3 [Source:MGI Symbol;Acc:MGI:1922997]
Kcnk13	105.968	1.7458	0.162702	10.73	7.35891e-27	1.18491e-25	206.043	60.8855	5.16775	1.52707	ENSMUSG00000045404	potassium channel, subfamily K, member 13 [Source:MGI Symbol;Acc:MGI:2384976]
Mthfd2	109.79	1.92194	0.179193	10.7255	7.72458e-27	1.24275e-25	151.439	39.1433	5.71018	1.47595	ENSMUSG00000005667	methylenetetrahydrofolate dehydrogenase (NAD+ dependent), methenyltetrahydrofolate cyclohydrolase [Source:MGI Symbol;Acc:MGI:1338850]
Klf6	9277.56	0.564085	0.052605	10.723	7.93684e-27	1.27583e-25	5809.8	3927.75	107.533	72.6983	ENSMUSG00000000078	Kruppel-like factor 6 [Source:MGI Symbol;Acc:MGI:1346318]
Baiap3	133.289	-1.68603	0.157381	-10.713	8.84372e-27	1.42041e-25	101.767	329.736	1.71004	5.5407	ENSMUSG00000047507	BAI1-associated protein 3 [Source:MGI Symbol;Acc:MGI:2685783]
Myl9	101.81	-1.62698	0.151913	-10.7099	9.14272e-27	1.4672e-25	71.4566	221.657	5.14989	15.9748	ENSMUSG00000067818	myosin, light polypeptide 9, regulatory [Source:MGI Symbol;Acc:MGI:2138915]
Jag2	457.886	-0.91355	0.0853666	-10.7015	1.00147e-26	1.60579e-25	417.475	787.138	8.03769	15.1548	ENSMUSG00000002799	jagged 2 [Source:MGI Symbol;Acc:MGI:1098270]
Bid	414.318	1.45842	0.136324	10.6982	1.03785e-26	1.66272e-25	178.499	64.7142	7.36762	2.67111	ENSMUSG00000004446	BH3 interacting domain death agonist [Source:MGI Symbol;Acc:MGI:108093]
Plch2	307.572	-1.19924	0.112186	-10.6897	1.1375e-26	1.82085e-25	230.753	530.868	3.22542	7.42036	ENSMUSG00000029055	phospholipase C, eta 2 [Source:MGI Symbol;Acc:MGI:2443078]
Prune2	70.3897	2.68775	0.251556	10.6845	1.20309e-26	1.92424e-25	125.977	19.1651	0.785863	0.119555	ENSMUSG00000039126	prune homolog 2 [Source:MGI Symbol;Acc:MGI:1925004]
Cap1	4617.61	0.685421	0.0642765	10.6636	1.50599e-26	2.4067e-25	2394.88	1487.57	67.5307	41.9464	ENSMUSG00000028656	CAP, adenylate cyclase-associated protein 1 (yeast) [Source:MGI Symbol;Acc:MGI:88262]
Npw	39.1208	-3.04172	0.285409	-10.6574	1.61018e-26	2.56942e-25	14.6552	123.374	1.88757	15.8904	ENSMUSG00000071230	neuropeptide W [Source:MGI Symbol;Acc:MGI:2685781]
Slc7a6	593.618	0.771291	0.0723714	10.6574	1.6105e-26	2.56942e-25	923.315	540.627	19.3208	11.3129	ENSMUSG00000031904	solute carrier family 7 (cationic amino acid transporter, y+ system), member 6 [Source:MGI Symbol;Acc:MGI:2142598]
Elf5	153.193	-1.77203	0.166313	-10.6548	1.65637e-26	2.6404e-25	112.696	387.351	3.91809	13.467	ENSMUSG00000027186	E74-like factor 5 [Source:MGI Symbol;Acc:MGI:1335079]
Nfkbie	2507.5	1.54133	0.144739	10.649	1.76172e-26	2.80601e-25	506.471	173.301	16.2212	5.55046	ENSMUSG00000023947	nuclear factor of kappa light polypeptide gene enhancer in B cells inhibitor, epsilon [Source:MGI Symbol;Acc:MGI:1194908]
Unc13b	550.38	-0.88796	0.0833901	-10.6483	1.77658e-26	2.82731e-25	516.876	957.284	6.3125	11.6911	ENSMUSG00000028456	unc-13 homolog B [Source:MGI Symbol;Acc:MGI:1342278]
Rbm43	345.061	1.13695	0.106807	10.6449	1.84131e-26	2.9279e-25	402.545	182.348	14.5798	6.60447	ENSMUSG00000036249	RNA binding motif protein 43 [Source:MGI Symbol;Acc:MGI:1918934]
Slc22a17	274.413	-1.25187	0.117718	-10.6345	2.05991e-26	3.27278e-25	219.659	524.921	7.47375	17.8601	ENSMUSG00000022199	solute carrier family 22 (organic cation transporter), member 17 [Source:MGI Symbol;Acc:MGI:1926225]
Col14a1	3038.21	-1.86707	0.17558	-10.6337	2.07737e-26	3.29778e-25	1864.34	6862.79	22.5675	83.0729	ENSMUSG00000022371	collagen, type XIV, alpha 1 [Source:MGI Symbol;Acc:MGI:1341272]
Hsd11b1	1017.15	1.48183	0.139564	10.6175	2.46963e-26	3.91724e-25	2360.63	841.255	127.51	45.4405	ENSMUSG00000016194	hydroxysteroid 11-beta dehydrogenase 1 [Source:MGI Symbol;Acc:MGI:103562]
Tarm1	277.705	5.26109	0.495583	10.616	2.51185e-26	3.98091e-25	85.7684	1.18443	6.99518	0.0966009	ENSMUSG00000053338	T cell-interacting, activating receptor on myeloid cells 1 [Source:MGI Symbol;Acc:MGI:2442280]
Gm5483	405.035	6.68177	0.629782	10.6096	2.68772e-26	4.25612e-25	123.045	0	23.2539	0	ENSMUSG00000079597	predicted gene 5483 [Source:MGI Symbol;Acc:MGI:3645124]
Arhgap31	1480.92	-0.715342	0.0674292	-10.6088	2.71268e-26	4.29209e-25	1029.13	1690.34	10.4021	17.0855	ENSMUSG00000022799	Rho GTPase activating protein 31 [Source:MGI Symbol;Acc:MGI:1333857]
Trim6	60.1368	2.90562	0.273959	10.606	2.79365e-26	4.41655e-25	98.4504	12.4344	2.0079	0.253601	ENSMUSG00000072244	tripartite motif-containing 6 [Source:MGI Symbol;Acc:MGI:2137352]
Cyp1b1	1239.8	2.05664	0.19396	10.6035	2.87169e-26	4.53619e-25	2230.82	529.651	33.9548	8.06168	ENSMUSG00000024087	cytochrome P450, family 1, subfamily b, polypeptide 1 [Source:MGI Symbol;Acc:MGI:88590]
Naa20	237.97	1.16374	0.109849	10.594	3.17688e-26	5.01413e-25	337.761	150.462	22.4939	10.0204	ENSMUSG00000002728	N(alpha)-acetyltransferase 20, NatB catalytic subunit [Source:MGI Symbol;Acc:MGI:1915127]
Tlr7	172.11	3.81169	0.359932	10.59	3.31474e-26	5.2274e-25	73.981	4.46203	1.45121	0.087527	ENSMUSG00000044583	toll-like receptor 7 [Source:MGI Symbol;Acc:MGI:2176882]
Ppp1r1b	132.88	-1.50269	0.141912	-10.5889	3.3552e-26	5.28685e-25	107.433	305.874	5.03323	14.3302	ENSMUSG00000061718	protein phosphatase 1, regulatory inhibitor subunit 1B [Source:MGI Symbol;Acc:MGI:94860]
Scarf1	124.639	-1.59656	0.150824	-10.5855	3.47751e-26	5.47508e-25	79.0431	240.646	2.1392	6.51278	ENSMUSG00000038188	scavenger receptor class F, member 1 [Source:MGI Symbol;Acc:MGI:2449455]
Kpna4	2783.38	0.688032	0.0650404	10.5785	3.74779e-26	5.89576e-25	1218.17	754.28	25.5181	15.8006	ENSMUSG00000027782	karyopherin (importin) alpha 4 [Source:MGI Symbol;Acc:MGI:1100848]
Adam33	171.715	-2.00295	0.189373	-10.5768	3.81907e-26	6.00296e-25	83.6505	339.261	2.0629	8.36651	ENSMUSG00000027318	a disintegrin and metallopeptidase domain 33 [Source:MGI Symbol;Acc:MGI:1341813]
Adam12	168.302	1.92516	0.182116	10.5711	4.05804e-26	6.37335e-25	267.561	69.9073	2.72099	0.710932	ENSMUSG00000054555	a disintegrin and metallopeptidase domain 12 (meltrin alpha) [Source:MGI Symbol;Acc:MGI:105378]
Txnrd3	194.523	-1.25362	0.118645	-10.5662	4.27641e-26	6.71081e-25	178.629	427.057	4.9162	11.7534	ENSMUSG00000000811	thioredoxin reductase 3 [Source:MGI Symbol;Acc:MGI:2386711]
Rdh12	257.128	3.44898	0.326507	10.5633	4.41055e-26	6.91564e-25	81.1962	6.54701	3.78586	0.305261	ENSMUSG00000021123	retinol dehydrogenase 12 [Source:MGI Symbol;Acc:MGI:1925224]
Coro2a	732.285	1.29874	0.123003	10.5586	4.63464e-26	7.26106e-25	507.212	205.238	9.37016	3.79153	ENSMUSG00000028337	coronin, actin binding protein 2A [Source:MGI Symbol;Acc:MGI:1345966]
Apol11b	28.9299	4.39352	0.416214	10.5559	4.76924e-26	7.46584e-25	98.3144	4.26798	3.7305	0.161947	ENSMUSG00000091694	apolipoprotein L 11b [Source:MGI Symbol;Acc:MGI:3036248]
Vstm4	314.644	1.26778	0.12016	10.5507	5.04143e-26	7.88547e-25	643.171	266.742	18.3014	7.59012	ENSMUSG00000050666	V-set and transmembrane domain containing 4 [Source:MGI Symbol;Acc:MGI:2444633]
Plekhg5	422.985	-1.01104	0.0958399	-10.5492	5.12205e-26	8.00503e-25	379.252	765.779	7.37085	14.8831	ENSMUSG00000039713	pleckstrin homology domain containing, family G (with RhoGef domain) member 5 [Source:MGI Symbol;Acc:MGI:2652860]
Sav1	894.62	0.909918	0.0862643	10.548	5.18779e-26	8.10116e-25	1173.52	623.354	36.3041	19.2842	ENSMUSG00000021067	salvador family WW domain containing 1 [Source:MGI Symbol;Acc:MGI:1927144]
Mov10	1065.42	1.2951	0.122805	10.546	5.30225e-26	8.27314e-25	1158.1	470.736	23.9766	9.74584	ENSMUSG00000002227	Moloney leukemia virus 10 [Source:MGI Symbol;Acc:MGI:97054]
Chsy3	152.158	1.47792	0.140179	10.5431	5.46905e-26	8.52647e-25	303.385	107.864	6.0999	2.16874	ENSMUSG00000058152	chondroitin sulfate synthase 3 [Source:MGI Symbol;Acc:MGI:1926173]
5430427O19Rik	154.483	3.84231	0.364496	10.5415	5.56344e-26	8.66656e-25	76.1431	4.69679	1.5497	0.0955915	ENSMUSG00000025058	RIKEN cDNA 5430427O19 gene [Source:MGI Symbol;Acc:MGI:1918648]
Atp10a	1401.28	0.987706	0.0937157	10.5394	5.68735e-26	8.85238e-25	1450.24	730.294	20.6974	10.4225	ENSMUSG00000025324	ATPase, class V, type 10A [Source:MGI Symbol;Acc:MGI:1330809]
Slc25a51	1087.02	-0.761491	0.0722966	-10.5329	6.09392e-26	9.47751e-25	988.102	1676.14	17.3819	29.4853	ENSMUSG00000045973	solute carrier family 25, member 51 [Source:MGI Symbol;Acc:MGI:2684984]
Slc16a7	202.204	-1.35967	0.129153	-10.5276	6.44421e-26	1.00142e-24	164.278	422.625	5.30064	13.6365	ENSMUSG00000020102	solute carrier family 16 (monocarboxylic acid transporters), member 7 [Source:MGI Symbol;Acc:MGI:1330284]
Dusp6	1495.16	0.670223	0.0636884	10.5235	6.73401e-26	1.0456e-24	1389.19	872.044	38.7661	24.3349	ENSMUSG00000019960	dual specificity phosphatase 6 [Source:MGI Symbol;Acc:MGI:1914853]
Ubald1	538.158	-0.884561	0.0840688	-10.5219	6.84982e-26	1.06272e-24	343.09	633.915	19.321	35.6986	ENSMUSG00000039568	UBA-like domain containing 1 [Source:MGI Symbol;Acc:MGI:1916255]
Bin2	312.03	2.37702	0.226028	10.5164	7.25576e-26	1.12479e-24	135.988	25.7672	5.36611	1.01677	ENSMUSG00000098112	bridging integrator 2 [Source:MGI Symbol;Acc:MGI:3611448]
Sftpa1	19797.4	-1.81149	0.172422	-10.5061	8.09587e-26	1.25401e-24	14641.1	51830.3	411.808	1457.82	ENSMUSG00000021789	surfactant associated protein A1 [Source:MGI Symbol;Acc:MGI:109518]
Naip5	342.442	2.77928	0.264785	10.4964	8.97489e-26	1.38904e-24	125.984	17.5498	1.85814	0.258843	ENSMUSG00000071203	NLR family, apoptosis inhibitory protein 5 [Source:MGI Symbol;Acc:MGI:1298220]
Cotl1	2027.21	0.916776	0.0874302	10.4858	1.00393e-25	1.55252e-24	715.426	378.69	34.0698	18.0339	ENSMUSG00000031827	coactosin-like 1 (Dictyostelium) [Source:MGI Symbol;Acc:MGI:1919292]
Slc16a2	463.342	-1.27177	0.12133	-10.4819	1.04627e-25	1.6167e-24	361.281	875.41	6.78342	16.4367	ENSMUSG00000033965	solute carrier family 16 (monocarboxylic acid transporters), member 2 [Source:MGI Symbol;Acc:MGI:1203732]
Tmem100	98.4239	-1.64598	0.157046	-10.4809	1.05779e-25	1.63318e-24	66.6131	209.634	2.94744	9.27572	ENSMUSG00000069763	transmembrane protein 100 [Source:MGI Symbol;Acc:MGI:1915138]
Pcgf5	443.552	1.2474	0.119047	10.4783	1.08737e-25	1.67749e-24	349.708	147.06	18.0884	7.60657	ENSMUSG00000024805	polycomb group ring finger 5 [Source:MGI Symbol;Acc:MGI:1923505]
Btk	367.777	4.0867	0.390173	10.4741	1.13638e-25	1.75169e-24	77.9795	3.71659	2.40097	0.114433	ENSMUSG00000031264	Bruton agammaglobulinemia tyrosine kinase [Source:MGI Symbol;Acc:MGI:88216]
Pla2g4c	50.1042	2.94075	0.280835	10.4715	1.16818e-25	1.79926e-24	117.861	14.9237	2.63968	0.334238	ENSMUSG00000033847	phospholipase A2, group IVC (cytosolic, calcium-independent) [Source:MGI Symbol;Acc:MGI:1196403]
Iqgap3	206.697	1.42492	0.136105	10.4693	1.1951e-25	1.83924e-24	250.126	92.8627	3.43954	1.27698	ENSMUSG00000028068	IQ motif containing GTPase activating protein 3 [Source:MGI Symbol;Acc:MGI:3028642]
Rab6b	304.117	-1.02427	0.0978982	-10.4626	1.28291e-25	1.97279e-24	266.107	541.831	4.38745	8.93345	ENSMUSG00000032549	RAB6B, member RAS oncogene family [Source:MGI Symbol;Acc:MGI:107283]
Olfml2b	637.902	-1.41274	0.13509	-10.4578	1.3499e-25	2.07414e-24	456.933	1221.36	11.5233	30.8011	ENSMUSG00000038463	olfactomedin-like 2B [Source:MGI Symbol;Acc:MGI:2443310]
Ccdc25	330.987	1.04887	0.100309	10.4564	1.36894e-25	2.10172e-24	465.056	223.779	16.2993	7.843	ENSMUSG00000022035	coiled-coil domain containing 25 [Source:MGI Symbol;Acc:MGI:1914429]
Dapp1	660.84	1.21707	0.116485	10.4483	1.49132e-25	2.28776e-24	305.695	130.924	7.72671	3.30921	ENSMUSG00000028159	dual adaptor for phosphotyrosine and 3-phosphoinositides 1 [Source:MGI Symbol;Acc:MGI:1347063]
Pik3cg	797.844	1.43718	0.137558	10.4479	1.49865e-25	2.29717e-24	191.409	70.6975	2.14838	0.793511	ENSMUSG00000020573	phosphatidylinositol-4,5-bisphosphate 3-kinase catalytic subunit gamma [Source:MGI Symbol;Acc:MGI:1353576]
Fbxw17	244.008	1.55503	0.148855	10.4466	1.51798e-25	2.32494e-24	392.985	133.506	17.1839	5.83778	ENSMUSG00000037816	F-box and WD-40 domain protein 17 [Source:MGI Symbol;Acc:MGI:1923584]
Clec12a	149.759	3.58672	0.343346	10.4464	1.52252e-25	2.33003e-24	70.2631	5.20326	2.46812	0.182774	ENSMUSG00000053063	C-type lectin domain family 12, member a [Source:MGI Symbol;Acc:MGI:3040968]
Camk1d	443.182	1.32548	0.126952	10.4408	1.61467e-25	2.46908e-24	306.936	121.387	3.263	1.29045	ENSMUSG00000039145	calcium/calmodulin-dependent protein kinase ID [Source:MGI Symbol;Acc:MGI:2442190]
Ache	40.6818	-3.27396	0.314024	-10.4258	1.88992e-25	2.88767e-24	9.27814	94.658	0.327386	3.34007	ENSMUSG00000023328	acetylcholinesterase [Source:MGI Symbol;Acc:MGI:87876]
2024-09-09	1025.78	0.862034	0.0826856	10.4254	1.8977e-25	2.89725e-24	1402.14	771.199	25.672	14.12	ENSMUSG00000059248	septin 9 [Source:MGI Symbol;Acc:MGI:1858222]
Rtn4rl1	78.1017	-1.82516	0.175098	-10.4236	1.93432e-25	2.9508e-24	46.3227	165.805	1.09298	3.91215	ENSMUSG00000045287	reticulon 4 receptor-like 1 [Source:MGI Symbol;Acc:MGI:2661375]
Adrb2	1775.85	1.08123	0.10382	10.4145	2.12971e-25	3.24629e-24	870.257	410.906	29.9362	14.1349	ENSMUSG00000045730	adrenergic receptor, beta 2 [Source:MGI Symbol;Acc:MGI:87938]
Smap2	898.577	0.772792	0.0742485	10.4082	2.27518e-25	3.46527e-24	686.417	400.762	18.4428	10.7677	ENSMUSG00000032870	small ArfGAP 2 [Source:MGI Symbol;Acc:MGI:1917030]
Sox4	553.291	-0.964578	0.0927578	-10.3989	2.50862e-25	3.81608e-24	489.16	955.352	12.9292	25.2513	ENSMUSG00000076431	SRY (sex determining region Y)-box 4 [Source:MGI Symbol;Acc:MGI:98366]
Foxl1	63.6364	-1.97082	0.189523	-10.3988	2.50951e-25	3.81608e-24	37.5799	148.518	0.99094	3.91627	ENSMUSG00000097084	forkhead box L1 [Source:MGI Symbol;Acc:MGI:1347469]
Fzd7	818.848	-0.945005	0.0908945	-10.3967	2.56619e-25	3.89918e-24	794.179	1530.68	12.8898	24.8435	ENSMUSG00000041075	frizzled class receptor 7 [Source:MGI Symbol;Acc:MGI:108570]
Lap3	561.528	1.46208	0.140666	10.394	2.64149e-25	4.01041e-24	1102.73	398.266	37.9667	13.7122	ENSMUSG00000039682	leucine aminopeptidase 3 [Source:MGI Symbol;Acc:MGI:1914238]
Tspan4	450.045	1.71036	0.164629	10.3892	2.77682e-25	4.21254e-24	828.4	251.34	41.2098	12.5033	ENSMUSG00000025511	tetraspanin 4 [Source:MGI Symbol;Acc:MGI:1928097]
Trpm6	716.992	-0.875511	0.0842743	-10.3888	2.78759e-25	4.22553e-24	704.792	1293.91	8.45144	15.5158	ENSMUSG00000024727	transient receptor potential cation channel, subfamily M, member 6 [Source:MGI Symbol;Acc:MGI:2675603]
Syt7	178.609	-1.34507	0.129505	-10.3863	2.86392e-25	4.3378e-24	150.13	382.728	1.68216	4.28835	ENSMUSG00000024743	synaptotagmin VII [Source:MGI Symbol;Acc:MGI:1859545]
Camk4	71.4709	-2.19863	0.211725	-10.3844	2.92119e-25	4.42104e-24	40.0346	185.955	0.253408	1.17704	ENSMUSG00000038128	calcium/calmodulin-dependent protein kinase IV [Source:MGI Symbol;Acc:MGI:88258]
Mn1	333.508	-1.26212	0.121577	-10.3812	3.0183e-25	4.5644e-24	266.392	640.969	3.39302	8.16398	ENSMUSG00000070576	meningioma 1 [Source:MGI Symbol;Acc:MGI:1261813]
Slc43a2	5048.9	-0.741301	0.071431	-10.3779	3.12702e-25	4.72508e-24	1562.05	2613.51	16.8585	28.2065	ENSMUSG00000038178	solute carrier family 43, member 2 [Source:MGI Symbol;Acc:MGI:2442746]
Cd180	146.426	3.78881	0.365134	10.3765	3.17253e-25	4.79008e-24	68.6667	4.26798	2.3042	0.143218	ENSMUSG00000021624	CD180 antigen [Source:MGI Symbol;Acc:MGI:1194924]
Pycard	484.97	1.06903	0.103046	10.3743	3.24613e-25	4.89734e-24	428.398	203.717	15.6615	7.44753	ENSMUSG00000030793	PYD and CARD domain containing [Source:MGI Symbol;Acc:MGI:1931465]
Necab2	111.251	-1.78119	0.171841	-10.3653	3.56473e-25	5.37376e-24	48.2876	167.539	1.9122	6.63456	ENSMUSG00000031837	N-terminal EF-hand calcium binding protein 2 [Source:MGI Symbol;Acc:MGI:2152211]
Rasa4	309.325	1.84959	0.178549	10.359	3.80837e-25	5.73652e-24	236.79	64.9492	6.34027	1.73908	ENSMUSG00000004952	RAS p21 protein activator 4 [Source:MGI Symbol;Acc:MGI:1858600]
Plekhs1	52.3969	3.3873	0.327062	10.3567	3.9003e-25	5.87038e-24	97.2925	8.62999	3.18001	0.282072	ENSMUSG00000035818	pleckstrin homology domain containing, family S member 1 [Source:MGI Symbol;Acc:MGI:2443041]
Abcd2	324.716	0.946719	0.0914635	10.3508	4.15051e-25	6.24206e-24	475.24	246.086	6.69556	3.46706	ENSMUSG00000055782	ATP-binding cassette, sub-family D (ALD), member 2 [Source:MGI Symbol;Acc:MGI:1349467]
Cdh22	51.6881	-2.42298	0.234132	-10.3488	4.23974e-25	6.37126e-24	25.1863	137.718	0.548199	2.99753	ENSMUSG00000053166	cadherin 22 [Source:MGI Symbol;Acc:MGI:1341843]
Cutal	40.8219	-2.48912	0.240556	-10.3474	4.30194e-25	6.45966e-24	20.3593	116.459	0.675632	3.86474	ENSMUSG00000026870	cutA divalent cation tolerance homolog-like [Source:MGI Symbol;Acc:MGI:1925246]
Ugt1a7c	545.212	1.35071	0.130556	10.3458	4.37311e-25	6.56139e-24	212.328	82.8095	5.03116	1.96219	ENSMUSG00000090124	UDP glucuronosyltransferase 1 family, polypeptide A7C [Source:MGI Symbol;Acc:MGI:3032636]
Sipa1l3	2193.62	-0.788899	0.0763141	-10.3375	4.76694e-25	7.14667e-24	1757.64	3039.88	17.7865	30.7622	ENSMUSG00000030583	signal-induced proliferation-associated 1 like 3 [Source:MGI Symbol;Acc:MGI:1921456]
Rgs2	1266.36	0.869167	0.0841177	10.3327	5.01058e-25	7.50607e-24	747.983	409.073	19.4023	10.6111	ENSMUSG00000026360	regulator of G-protein signaling 2 [Source:MGI Symbol;Acc:MGI:1098271]
Pi4k2b	1287.86	-0.740936	0.0717466	-10.3271	5.31264e-25	7.95234e-24	1359.43	2272.94	33.0446	55.2499	ENSMUSG00000029186	phosphatidylinositol 4-kinase type 2 beta [Source:MGI Symbol;Acc:MGI:1914323]
Il2rg	676.623	1.59498	0.15445	10.3268	5.32945e-25	7.97128e-24	136.964	44.7794	6.42835	2.10169	ENSMUSG00000031304	interleukin 2 receptor, gamma chain [Source:MGI Symbol;Acc:MGI:96551]
Aim2	707.392	3.31629	0.321432	10.3173	5.88754e-25	8.79914e-24	93.6275	8.29101	2.88049	0.255077	ENSMUSG00000037860	absent in melanoma 2 [Source:MGI Symbol;Acc:MGI:2686159]
Tmem50b	873.262	-1.23758	0.119965	-10.3162	5.95287e-25	8.88984e-24	643.961	1522.43	22.6204	53.4782	ENSMUSG00000022964	transmembrane protein 50B [Source:MGI Symbol;Acc:MGI:1925225]
Veph1	50.5113	-2.21566	0.215014	-10.3047	6.70845e-25	1.00104e-23	30.7309	144.013	0.372975	1.74787	ENSMUSG00000027831	ventricular zone expressed PH domain-containing 1 [Source:MGI Symbol;Acc:MGI:1920039]
Hsh2d	129.841	2.6439	0.256701	10.2995	7.08253e-25	1.05604e-23	103.914	16.1448	6.62095	1.02868	ENSMUSG00000062007	hematopoietic SH2 domain containing [Source:MGI Symbol;Acc:MGI:2676364]
Tacc2	875.907	-0.722606	0.0701619	-10.2991	7.10999e-25	1.05931e-23	822.892	1358.92	6.73465	11.1216	ENSMUSG00000030852	transforming, acidic coiled-coil containing protein 2 [Source:MGI Symbol;Acc:MGI:1928899]
Alox15	397.625	1.4465	0.140467	10.2977	7.21432e-25	1.07401e-23	656.028	239.38	21.2114	7.73989	ENSMUSG00000018924	arachidonate 15-lipoxygenase [Source:MGI Symbol;Acc:MGI:87997]
Trim72	202.617	2.12039	0.206015	10.2924	7.62639e-25	1.13448e-23	107.045	24.1356	3.37987	0.762067	ENSMUSG00000042828	tripartite motif-containing 72 [Source:MGI Symbol;Acc:MGI:3612190]
Gm10872	479.553	5.34691	0.519546	10.2915	7.69585e-25	1.14392e-23	83.7002	0.882189	6.72808	0.070913	NA	NA
Cxcl11	121.183	4.28334	0.416328	10.2884	7.95036e-25	1.18083e-23	74.691	3.06518	3.63452	0.149154	ENSMUSG00000060183	chemokine (C-X-C motif) ligand 11 [Source:MGI Symbol;Acc:MGI:1860203]
Ociad2	89.4133	-1.78382	0.173423	-10.286	8.15012e-25	1.20957e-23	65.0508	224.842	2.30683	7.97337	ENSMUSG00000029153	OCIA domain containing 2 [Source:MGI Symbol;Acc:MGI:1916377]
Plscr2	114.056	1.53163	0.148983	10.2806	8.62105e-25	1.27847e-23	222.318	76.8137	9.13281	3.1555	ENSMUSG00000032372	phospholipid scramblase 2 [Source:MGI Symbol;Acc:MGI:1270860]
Orai2	1039.66	1.07799	0.105042	10.2625	1.0403e-24	1.54153e-23	526.812	249.068	10.683	5.05072	ENSMUSG00000039747	ORAI calcium release-activated calcium modulator 2 [Source:MGI Symbol;Acc:MGI:2443195]
Ripk2	229.559	1.54872	0.151066	10.252	1.15918e-24	1.71635e-23	302.669	102.769	12.4271	4.21953	ENSMUSG00000041135	receptor (TNFRSF)-interacting serine-threonine kinase 2 [Source:MGI Symbol;Acc:MGI:1891456]
Adm	391.712	0.992912	0.0968612	10.2509	1.1728e-24	1.73519e-23	821.242	412.205	46.4153	23.2972	ENSMUSG00000030790	adrenomedullin [Source:MGI Symbol;Acc:MGI:108058]
Ctnnb1	7129.35	-0.834532	0.0814217	-10.2495	1.18965e-24	1.75875e-23	5495.43	9808.51	118.391	211.309	ENSMUSG00000006932	catenin (cadherin associated protein), beta 1 [Source:MGI Symbol;Acc:MGI:88276]
Nedd4l	1136.66	-0.715939	0.0698763	-10.2458	1.23588e-24	1.82569e-23	1147.86	1886.31	10.3864	17.0682	ENSMUSG00000024589	neural precursor cell expressed, developmentally down-regulated gene 4-like [Source:MGI Symbol;Acc:MGI:1933754]
Cldn18	1325.53	-1.84436	0.180054	-10.2434	1.26726e-24	1.8706e-23	963.803	3493.49	24.1111	87.3954	ENSMUSG00000032473	claudin 18 [Source:MGI Symbol;Acc:MGI:1929209]
Malt1	2516.91	1.24196	0.12129	10.2396	1.31739e-24	1.9431e-23	774.139	326.112	12.0653	5.08261	ENSMUSG00000032688	MALT1 paracaspase [Source:MGI Symbol;Acc:MGI:2445027]
Ppp1r15b	2718.01	0.594018	0.0580416	10.2344	1.39123e-24	2.05042e-23	2202.77	1458.59	30.7678	20.3732	ENSMUSG00000046062	protein phosphatase 1, regulatory subunit 15B [Source:MGI Symbol;Acc:MGI:2444211]
Prkca	672.841	0.866197	0.0847109	10.2253	1.52713e-24	2.24899e-23	1169.99	641.509	10.9117	5.98292	ENSMUSG00000050965	protein kinase C, alpha [Source:MGI Symbol;Acc:MGI:97595]
Tacc1	2374.32	0.51993	0.0508482	10.2251	1.53011e-24	2.25165e-23	3246.6	2264.02	32.5377	22.6901	ENSMUSG00000065954	transforming, acidic coiled-coil containing protein 1 [Source:MGI Symbol;Acc:MGI:2443510]
Fam101b	493.524	-0.94777	0.0926945	-10.2247	1.53766e-24	2.26101e-23	221.968	428.563	4.9345	9.52725	NA	NA
Mast2	1198.45	0.692358	0.0677299	10.2223	1.57492e-24	2.31403e-23	1502.23	928.989	20.4736	12.661	ENSMUSG00000003810	microtubule associated serine/threonine kinase 2 [Source:MGI Symbol;Acc:MGI:894676]
Colq	157.33	-1.38636	0.135647	-10.2204	1.60747e-24	2.36005e-23	150.816	396.199	4.15221	10.908	ENSMUSG00000057606	collagen-like tail subunit (single strand of homotrimer) of asymmetric acetylcholinesterase [Source:MGI Symbol;Acc:MGI:1338761]
Tymp	229.394	-1.38373	0.135521	-10.2104	1.78095e-24	2.61275e-23	131.05	343.586	5.0264	13.1782	ENSMUSG00000022615	thymidine phosphorylase [Source:MGI Symbol;Acc:MGI:1920212]
Chil4	42.1488	2.91315	0.285329	10.2098	1.793e-24	2.62841e-23	121.445	15.6691	6.2775	0.809936	ENSMUSG00000063779	chitinase-like 4 [Source:MGI Symbol;Acc:MGI:1341098]
Gyk	687.739	0.973299	0.0953314	10.2096	1.79537e-24	2.62986e-23	562.648	286.285	9.69658	4.93378	NA	NA
Fzd2	320.762	-1.3651	0.133769	-10.2049	1.88507e-24	2.75914e-23	260.353	673.458	5.60118	14.4886	ENSMUSG00000050288	frizzled class receptor 2 [Source:MGI Symbol;Acc:MGI:1888513]
Entpd2	244.706	-1.54535	0.15144	-10.2044	1.89564e-24	2.7725e-23	183.897	540.145	7.41017	21.7653	ENSMUSG00000015085	ectonucleoside triphosphate diphosphohydrolase 2 [Source:MGI Symbol;Acc:MGI:1096863]
Trpv4	179.531	-1.41323	0.13862	-10.195	2.08673e-24	3.04965e-23	121.621	326.171	2.94258	7.89159	ENSMUSG00000014158	transient receptor potential cation channel, subfamily V, member 4 [Source:MGI Symbol;Acc:MGI:1926945]
Havcr2	623.736	3.52342	0.345683	10.1926	2.13904e-24	3.12372e-23	66.2306	4.90102	1.89773	0.140431	ENSMUSG00000020399	hepatitis A virus cellular receptor 2 [Source:MGI Symbol;Acc:MGI:2159682]
Abcb1b	297.788	1.26993	0.124612	10.1911	2.17291e-24	3.17076e-23	309.752	127.834	5.56554	2.29689	ENSMUSG00000028970	ATP-binding cassette, sub-family B (MDR/TAP), member 1B [Source:MGI Symbol;Acc:MGI:97568]
Penk	73.1539	-1.7934	0.176182	-10.1792	2.45533e-24	3.58014e-23	52.4081	182.571	2.897	10.0921	ENSMUSG00000045573	preproenkephalin [Source:MGI Symbol;Acc:MGI:104629]
Wdr91	387.154	-0.968586	0.0952454	-10.1694	2.71663e-24	3.95814e-23	291.066	570.522	8.61519	16.8867	ENSMUSG00000058486	WD repeat domain 91 [Source:MGI Symbol;Acc:MGI:2141558]
Cilp	306.765	-1.40936	0.138635	-10.1659	2.81391e-24	4.09675e-23	233.787	623.419	4.39383	11.7166	ENSMUSG00000042254	cartilage intermediate layer protein, nucleotide pyrophosphohydrolase [Source:MGI Symbol;Acc:MGI:2444507]
Plekhb1	627.8	-0.974854	0.0959927	-10.1555	3.13209e-24	4.55653e-23	522.775	1028.28	17.1372	33.7083	ENSMUSG00000030701	pleckstrin homology domain containing, family B (evectins) member 1 [Source:MGI Symbol;Acc:MGI:1351469]
Tmtc1	1014.35	0.719462	0.0708461	10.1553	3.13926e-24	4.56349e-23	1739.51	1055.37	16.2679	9.86984	ENSMUSG00000030306	transmembrane and tetratricopeptide repeat containing 1 [Source:MGI Symbol;Acc:MGI:3039590]
Tmem116	108.854	-1.68733	0.166157	-10.155	3.14719e-24	4.57155e-23	83.1397	269.279	4.47224	14.485	ENSMUSG00000029452	transmembrane protein 116 [Source:MGI Symbol;Acc:MGI:1924712]
Dpt	1613.37	-1.30979	0.129044	-10.1499	3.31685e-24	4.81069e-23	1427.26	3550.1	68.0931	169.372	ENSMUSG00000026574	dermatopontin [Source:MGI Symbol;Acc:MGI:1928392]
Pidd1	149.373	1.63531	0.161116	10.1499	3.31626e-24	4.81069e-23	186.607	59.9152	5.02242	1.61259	ENSMUSG00000025507	p53 induced death domain protein 1 [Source:MGI Symbol;Acc:MGI:1889507]
4930556M19Rik	133.185	-1.48152	0.145997	-10.1476	3.39677e-24	4.92287e-23	103.951	291.835	1.86519	5.23639	ENSMUSG00000096971	RIKEN cDNA 4930556M19 gene [Source:MGI Symbol;Acc:MGI:1922509]
Hspa12b	139.389	-1.48097	0.146078	-10.1382	3.73965e-24	5.4157e-23	93.2698	261.253	2.47363	6.92875	ENSMUSG00000074793	heat shock protein 12B [Source:MGI Symbol;Acc:MGI:1919880]
Cish	574.694	1.0927	0.107791	10.1373	3.77456e-24	5.46213e-23	343.241	160.846	12.3973	5.80952	ENSMUSG00000032578	cytokine inducible SH2-containing protein [Source:MGI Symbol;Acc:MGI:103159]
Gas2l3	662.36	1.88429	0.185885	10.1368	3.79214e-24	5.48342e-23	144.639	38.3467	1.67299	0.443545	ENSMUSG00000074802	growth arrest-specific 2 like 3 [Source:MGI Symbol;Acc:MGI:1918780]
Alcam	5062.3	-0.710054	0.0700822	-10.1317	3.99517e-24	5.77264e-23	4212.36	6894.06	66.3003	108.509	ENSMUSG00000022636	activated leukocyte cell adhesion molecule [Source:MGI Symbol;Acc:MGI:1313266]
Tbx4	791.301	0.810309	0.080004	10.1284	4.13548e-24	5.97087e-23	1453.56	828.17	34.8337	19.8466	ENSMUSG00000000094	T-box 4 [Source:MGI Symbol;Acc:MGI:102556]
Wdr72	183.144	-1.22938	0.121502	-10.1182	4.58834e-24	6.61972e-23	147.267	346.263	2.20286	5.17948	ENSMUSG00000044976	WD repeat domain 72 [Source:MGI Symbol;Acc:MGI:3583957]
Tgoln1	2420.51	-0.560181	0.055423	-10.1074	5.12396e-24	7.38692e-23	1691.01	2492.46	26.2712	38.7223	ENSMUSG00000056429	trans-golgi network protein [Source:MGI Symbol;Acc:MGI:105080]
AF251705	299.998	4.44993	0.440298	10.1066	5.16285e-24	7.43738e-23	67.3405	2.02988	4.61462	0.139101	NA	NA
2024-09-04	710.886	0.685277	0.0678455	10.1006	5.49258e-24	7.90642e-23	1338.48	831.824	56.3185	35.0003	ENSMUSG00000020486	septin 4 [Source:MGI Symbol;Acc:MGI:1270156]
Aqp9	185.4	3.69053	0.365889	10.0865	6.34107e-24	9.12095e-23	64.4102	4.0414	1.61495	0.10133	ENSMUSG00000032204	aquaporin 9 [Source:MGI Symbol;Acc:MGI:1891066]
S100a11	2263.25	0.72097	0.0715363	10.0784	6.8855e-24	9.89661e-23	1836.39	1113.86	284.392	172.498	ENSMUSG00000027907	S100 calcium binding protein A11 [Source:MGI Symbol;Acc:MGI:1338798]
Rmdn3	352.51	1.12069	0.111246	10.074	7.20225e-24	1.03441e-22	529.512	243.476	18.3523	8.43862	ENSMUSG00000070730	regulator of microtubule dynamics 3 [Source:MGI Symbol;Acc:MGI:1915059]
Rbl1	431.216	1.31933	0.131008	10.0706	7.451e-24	1.06934e-22	447.784	178.701	6.45437	2.57579	ENSMUSG00000027641	RB transcriptional corepressor like 1 [Source:MGI Symbol;Acc:MGI:103300]
Snx30	691.826	-0.906293	0.0900025	-10.0696	7.52538e-24	1.0792e-22	451.661	847.625	4.69603	8.81295	ENSMUSG00000028385	sorting nexin family member 30 [Source:MGI Symbol;Acc:MGI:2443882]
Agap3	976.943	-0.769129	0.0763903	-10.0684	7.62005e-24	1.09196e-22	794.908	1356.49	15.0374	25.6609	ENSMUSG00000023353	ArfGAP with GTPase domain, ankyrin repeat and PH domain 3 [Source:MGI Symbol;Acc:MGI:2183446]
Aass	64.2473	-2.11772	0.210389	-10.0657	7.82975e-24	1.12117e-22	39.782	174.261	0.83898	3.67507	ENSMUSG00000029695	aminoadipate-semialdehyde synthase [Source:MGI Symbol;Acc:MGI:1353573]
Plxna2	942.732	-0.624594	0.0620601	-10.0643	7.94159e-24	1.13634e-22	1030.38	1589.45	7.28798	11.2424	ENSMUSG00000026640	plexin A2 [Source:MGI Symbol;Acc:MGI:107684]
Noc4l	425.396	1.06922	0.106241	10.064	7.96662e-24	1.13907e-22	386.642	184.279	14.8005	7.05413	ENSMUSG00000033294	NOC4 like [Source:MGI Symbol;Acc:MGI:2140843]
Stard5	423.955	0.910246	0.090559	10.0514	9.05589e-24	1.29384e-22	478.357	254.689	15.3966	8.19752	ENSMUSG00000046027	StAR-related lipid transfer (START) domain containing 5 [Source:MGI Symbol;Acc:MGI:2156765]
Cldn4	488.641	1.78066	0.177215	10.048	9.3755e-24	1.33851e-22	873.596	251.939	37.6509	10.8583	ENSMUSG00000047501	claudin 4 [Source:MGI Symbol;Acc:MGI:1313314]
Inadl	1004.1	-0.732987	0.0729638	-10.0459	9.57632e-24	1.36616e-22	999.985	1662.52	8.86135	14.7324	NA	NA
Cngb3	29.5157	6.00494	0.597821	10.0447	9.69349e-24	1.38185e-22	98.0272	0.908735	1.62515	0.0150655	ENSMUSG00000056494	cyclic nucleotide gated channel beta 3 [Source:MGI Symbol;Acc:MGI:1353562]
Pex6	603.879	-0.778105	0.0775227	-10.0371	1.0469e-23	1.49129e-22	505.912	868.493	12.3398	21.1836	ENSMUSG00000002763	peroxisomal biogenesis factor 6 [Source:MGI Symbol;Acc:MGI:2385054]
Apln	65.4631	2.55003	0.254208	10.0313	1.11067e-23	1.58094e-22	133.315	21.9997	3.30543	0.545464	ENSMUSG00000037010	apelin [Source:MGI Symbol;Acc:MGI:1353624]
Akna	2489.34	1.14987	0.114667	10.0279	1.14893e-23	1.63419e-22	1470.15	661.152	20.9356	9.4151	ENSMUSG00000039158	AT-hook transcription factor [Source:MGI Symbol;Acc:MGI:2140340]
Trpm4	521.952	-0.792675	0.0791142	-10.0194	1.25302e-23	1.77985e-22	450.398	781.146	8.28138	14.3628	ENSMUSG00000038260	transient receptor potential cation channel, subfamily M, member 4 [Source:MGI Symbol;Acc:MGI:1915917]
Tpm4	2471.96	0.57923	0.0578111	10.0194	1.2532e-23	1.77985e-22	2967.55	1985.61	111.25	74.4383	ENSMUSG00000031799	tropomyosin 4 [Source:MGI Symbol;Acc:MGI:2449202]
Tmed5	540.887	0.984441	0.0982696	10.0178	1.27363e-23	1.80754e-22	596.57	300.56	12.4136	6.25414	ENSMUSG00000063406	transmembrane p24 trafficking protein 5 [Source:MGI Symbol;Acc:MGI:1921586]
Shroom3	2700.92	0.643614	0.0642672	10.0147	1.31402e-23	1.86348e-22	4157.19	2660.56	42.5934	27.2594	ENSMUSG00000029381	shroom family member 3 [Source:MGI Symbol;Acc:MGI:1351655]
Lpcat4	410.983	1.06269	0.106138	10.0123	1.34544e-23	1.90663e-22	517.423	247.475	21.2334	10.1556	ENSMUSG00000027134	lysophosphatidylcholine acyltransferase 4 [Source:MGI Symbol;Acc:MGI:2138993]
Dock1	1242.37	-0.735901	0.0735219	-10.0093	1.38763e-23	1.96496e-22	1240.06	2065.75	14.2024	23.659	ENSMUSG00000058325	dedicator of cytokinesis 1 [Source:MGI Symbol;Acc:MGI:2429765]
Glipr1	193.978	1.61438	0.161368	10.0043	1.45895e-23	2.0636e-22	143.157	46.3231	10.3365	3.34469	ENSMUSG00000056888	GLI pathogenesis-related 1 (glioma) [Source:MGI Symbol;Acc:MGI:1920940]
Tnfrsf9	82.9933	3.02301	0.302172	10.0043	1.45945e-23	2.0636e-22	146.751	17.2394	5.15724	0.60584	ENSMUSG00000028965	tumor necrosis factor receptor superfamily, member 9 [Source:MGI Symbol;Acc:MGI:1101059]
Gstt3	273.793	-1.34681	0.134683	-9.99989	1.52573e-23	2.15517e-22	225.888	576.823	9.41322	24.0375	ENSMUSG00000001665	glutathione S-transferase, theta 3 [Source:MGI Symbol;Acc:MGI:2143526]
Rhog	1697.05	0.881301	0.0881315	9.99984	1.52646e-23	2.15517e-22	517.449	280.691	31.9525	17.3327	ENSMUSG00000073982	ras homolog family member G [Source:MGI Symbol;Acc:MGI:1928370]
Dyrk2	515.669	-0.753102	0.0753314	-9.99719	1.56789e-23	2.21202e-22	408.541	689.374	14.9216	25.1787	ENSMUSG00000028630	dual-specificity tyrosine-(Y)-phosphorylation regulated kinase 2 [Source:MGI Symbol;Acc:MGI:1330301]
Cdh23	400.924	1.60193	0.160268	9.9953	1.59799e-23	2.25283e-22	170.207	55.2126	1.18036	0.382892	ENSMUSG00000012819	cadherin 23 (otocadherin) [Source:MGI Symbol;Acc:MGI:1890219]
Mbd1	1113.15	0.688945	0.0689455	9.99261	1.64199e-23	2.31316e-22	1480.69	917.866	43.2527	26.8118	ENSMUSG00000024561	methyl-CpG binding domain protein 1 [Source:MGI Symbol;Acc:MGI:1333811]
Egln1	599.493	-0.73246	0.0733057	-9.99185	1.65472e-23	2.32938e-22	527.316	876.721	11.6794	19.4182	ENSMUSG00000031987	egl-9 family hypoxia-inducible factor 1 [Source:MGI Symbol;Acc:MGI:1932286]
Gm14023	997.441	3.58092	0.358405	9.99129	1.66407e-23	2.34082e-22	62.711	4.15978	2.7483	0.182302	ENSMUSG00000085498	predicted gene 14023 [Source:MGI Symbol;Acc:MGI:3650639]
Plscr1	524.043	1.29141	0.129275	9.98963	1.69217e-23	2.3786e-22	637.603	259.584	23.2443	9.46337	ENSMUSG00000032369	phospholipid scramblase 1 [Source:MGI Symbol;Acc:MGI:893575]
Inhba	734.825	2.16123	0.216359	9.98907	1.70177e-23	2.39035e-22	117.923	25.557	6.0197	1.30463	ENSMUSG00000041324	inhibin beta-A [Source:MGI Symbol;Acc:MGI:96570]
Cmklr1	2204.01	0.641692	0.0642622	9.98554	1.76347e-23	2.47519e-22	3563.58	2283.72	97.7661	62.6534	ENSMUSG00000042190	chemokine-like receptor 1 [Source:MGI Symbol;Acc:MGI:109603]
Piwil2	285.333	2.98683	0.299253	9.98097	1.84646e-23	2.58977e-22	72.7261	8.49105	1.15539	0.134896	ENSMUSG00000033644	piwi-like RNA-mediated gene silencing 2 [Source:MGI Symbol;Acc:MGI:1930036]
Slc7a4	207.674	-1.19957	0.120191	-9.98054	1.85461e-23	2.5993e-22	160.845	370.685	3.88556	8.95471	ENSMUSG00000022756	solute carrier family 7 (cationic amino acid transporter, y+ system), member 4 [Source:MGI Symbol;Acc:MGI:2146512]
Ngp	415.513	2.54355	0.254901	9.97859	1.89136e-23	2.64888e-22	73.8398	11.8545	4.96412	0.796956	ENSMUSG00000032484	neutrophilic granule protein [Source:MGI Symbol;Acc:MGI:105983]
Slc24a1	146.586	2.0963	0.210182	9.97374	1.98608e-23	2.7795e-22	142.658	32.7289	2.13596	0.490035	ENSMUSG00000034452	solute carrier family 24 (sodium/potassium/calcium exchanger), member 1 [Source:MGI Symbol;Acc:MGI:2384871]
Ifrd1	3610.88	0.910376	0.0913489	9.96592	2.14875e-23	3.00495e-22	2902.58	1541.98	124.753	66.2744	ENSMUSG00000001627	interferon-related developmental regulator 1 [Source:MGI Symbol;Acc:MGI:1316717]
Zfp281	1553.25	1.15907	0.116335	9.96316	2.20931e-23	3.08739e-22	1016.43	453.679	15.0397	6.7129	ENSMUSG00000041483	zinc finger protein 281 [Source:MGI Symbol;Acc:MGI:3029290]
Hpca	29.6299	4.01116	0.402717	9.96024	2.27504e-23	3.17692e-22	75.8366	4.05977	3.22572	0.172683	ENSMUSG00000028785	hippocalcin [Source:MGI Symbol;Acc:MGI:1336200]
Sgol2a	98.401	1.7946	0.180204	9.95874	2.30982e-23	3.22314e-22	146.098	41.3447	2.10547	0.595833	NA	NA
Tuba8	153.733	2.25028	0.22597	9.95827	2.32055e-23	3.23576e-22	89.8448	18.1727	4.89704	0.990515	ENSMUSG00000030137	tubulin, alpha 8 [Source:MGI Symbol;Acc:MGI:1858225]
Slamf8	80.7261	4.07358	0.409121	9.95692	2.35235e-23	3.27771e-22	68.2162	3.23268	2.61	0.123685	ENSMUSG00000053318	SLAM family member 8 [Source:MGI Symbol;Acc:MGI:1921998]
Fosl2	6881.35	0.632855	0.0635664	9.95581	2.37876e-23	3.3121e-22	4950.9	3191.45	65.9096	42.4866	ENSMUSG00000029135	fos-like antigen 2 [Source:MGI Symbol;Acc:MGI:102858]
Sh3glb1	2178.09	0.695574	0.0699029	9.95058	2.50726e-23	3.48848e-22	1952.82	1204.84	20.5199	12.6602	ENSMUSG00000037062	SH3-domain GRB2-like B1 (endophilin) [Source:MGI Symbol;Acc:MGI:1859730]
Ly86	34.9552	3.61498	0.363444	9.94645	2.61334e-23	3.63344e-22	76.8512	5.87304	6.01643	0.459781	ENSMUSG00000021423	lymphocyte antigen 86 [Source:MGI Symbol;Acc:MGI:1321404]
E2f2	414.338	-1.0354	0.104153	-9.94112	2.75723e-23	3.83071e-22	219.501	450.993	3.42513	7.03736	ENSMUSG00000018983	E2F transcription factor 2 [Source:MGI Symbol;Acc:MGI:1096341]
Sema7a	140.165	1.89481	0.19068	9.93716	2.86886e-23	3.98291e-22	132.743	35.1875	3.16361	0.838613	ENSMUSG00000038264	sema domain, immunoglobulin domain (Ig), and GPI membrane anchor, (semaphorin) 7A [Source:MGI Symbol;Acc:MGI:1306826]
Pcp4l1	261.666	-1.19892	0.120827	-9.92264	3.31855e-23	4.60388e-22	167.813	386.568	8.3163	19.1571	ENSMUSG00000038370	Purkinje cell protein 4-like 1 [Source:MGI Symbol;Acc:MGI:1913675]
Pla2g1b	45.991	-2.33515	0.235489	-9.91617	3.54075e-23	4.9086e-22	27.1338	138.582	3.83668	19.5952	ENSMUSG00000029522	phospholipase A2, group IB, pancreas [Source:MGI Symbol;Acc:MGI:101842]
Ttn	538.283	-1.0628	0.107185	-9.91555	3.56283e-23	4.93563e-22	498.936	1044.43	0.373303	0.781442	ENSMUSG00000051747	titin [Source:MGI Symbol;Acc:MGI:98864]
Gas1	1231.78	-1.00865	0.10184	-9.90428	3.98852e-23	5.52135e-22	1058.82	2134.05	26.3951	53.1991	ENSMUSG00000052957	growth arrest specific 1 [Source:MGI Symbol;Acc:MGI:95655]
Krt7	1270.84	0.968706	0.0978546	9.89945	4.18577e-23	5.79022e-22	2134.27	1089.42	105.034	53.6137	ENSMUSG00000023039	keratin 7 [Source:MGI Symbol;Acc:MGI:96704]
Sec14l2	139.594	-1.52116	0.153725	-9.89533	4.36189e-23	6.02949e-22	109.065	314.297	3.36739	9.7039	ENSMUSG00000003585	SEC14-like lipid binding 2 [Source:MGI Symbol;Acc:MGI:1915065]
Adora2a	184.723	1.31626	0.133048	9.89315	4.45782e-23	6.15764e-22	233.053	93.1833	6.98549	2.79306	ENSMUSG00000020178	adenosine A2a receptor [Source:MGI Symbol;Acc:MGI:99402]
Rrs1	299.391	1.0597	0.107271	9.87871	5.14901e-23	7.10727e-22	469.689	224.836	17.9005	8.56879	ENSMUSG00000061024	ribosome biogenesis regulator 1 [Source:MGI Symbol;Acc:MGI:1929721]
Rnf31	1470.03	0.967972	0.0980199	9.87526	5.32925e-23	7.35075e-22	1203.47	614.268	27.7827	14.1807	ENSMUSG00000047098	ring finger protein 31 [Source:MGI Symbol;Acc:MGI:1934704]
Shisa5	3127.37	1.08518	0.10997	9.86799	5.73018e-23	7.89807e-22	3055.97	1437.68	115.508	54.3407	ENSMUSG00000025647	shisa family member 5 [Source:MGI Symbol;Acc:MGI:1915044]
Rapgefl1	148.534	-1.63893	0.16626	-9.85762	6.35358e-23	8.75103e-22	98.6282	309.675	1.84918	5.80609	ENSMUSG00000038020	Rap guanine nucleotide exchange factor (GEF)-like 1 [Source:MGI Symbol;Acc:MGI:3611446]
Bace2	257.265	-1.48558	0.150848	-9.84818	6.97956e-23	9.6063e-22	197.497	555.829	4.12608	11.6123	ENSMUSG00000040605	beta-site APP-cleaving enzyme 2 [Source:MGI Symbol;Acc:MGI:1860440]
Rmdn2	228.201	-1.12777	0.114595	-9.84137	7.46881e-23	1.02723e-21	226.939	496.759	9.82964	21.5167	ENSMUSG00000036368	regulator of microtubule dynamics 2 [Source:MGI Symbol;Acc:MGI:2147043]
Pilrb2	195.577	4.74999	0.482727	9.83991	7.57803e-23	1.0415e-21	66.1769	1.52341	2.85846	0.0658024	ENSMUSG00000066682	paired immunoglobin-like type 2 receptor beta 2 [Source:MGI Symbol;Acc:MGI:2450535]
Pik3r6	378.776	3.04701	0.309733	9.83754	7.75873e-23	1.06557e-21	71.2055	7.64161	1.58205	0.169782	ENSMUSG00000046207	phosphoinositide-3-kinase regulatory subunit 5 [Source:MGI Symbol;Acc:MGI:2144613]
Trim26	1067.02	1.14352	0.116252	9.83656	7.83469e-23	1.07523e-21	1091.56	493.366	26.3366	11.9036	ENSMUSG00000024457	tripartite motif-containing 26 [Source:MGI Symbol;Acc:MGI:1337056]
Lypd8	34.1067	3.05693	0.311138	9.825	8.78749e-23	1.20444e-21	111.604	13.196	7.8618	0.92958	ENSMUSG00000013643	LY6/PLAUR domain containing 8 [Source:MGI Symbol;Acc:MGI:1917413]
Stab1	1350.14	1.6799	0.170983	9.82498	8.78873e-23	1.20444e-21	211.132	65.3677	2.0612	0.638158	ENSMUSG00000042286	stabilin 1 [Source:MGI Symbol;Acc:MGI:2178742]
Abca9	364.494	-0.849878	0.0865112	-9.82391	8.88323e-23	1.21652e-21	324.147	584.657	4.03642	7.28041	ENSMUSG00000041797	ATP-binding cassette, sub-family A (ABC1), member 9 [Source:MGI Symbol;Acc:MGI:2386796]
Rassf5	751.497	0.961591	0.0979884	9.81331	9.86764e-23	1.35036e-21	382.59	196.338	8.77002	4.50061	ENSMUSG00000026430	Ras association (RalGDS/AF-6) domain family member 5 [Source:MGI Symbol;Acc:MGI:1926375]
Prr12	999.294	-0.696284	0.0709721	-9.81067	1.01296e-22	1.38523e-21	920.643	1493.32	10.446	16.9438	ENSMUSG00000046574	proline rich 12 [Source:MGI Symbol;Acc:MGI:2679002]
Mical2	1483.62	-0.700653	0.0715296	-9.7953	1.1795e-22	1.61181e-21	1475.3	2399.74	15.6242	25.4144	ENSMUSG00000038244	microtubule associated monooxygenase, calponin and LIM domain containing 2 [Source:MGI Symbol;Acc:MGI:2444947]
Sncg	37.0314	3.1207	0.318708	9.79174	1.22179e-22	1.66841e-21	82.1076	8.98733	8.755	0.958304	ENSMUSG00000023064	synuclein, gamma [Source:MGI Symbol;Acc:MGI:1298397]
Npas2	297.922	-0.871102	0.0889949	-9.78823	1.26496e-22	1.72613e-21	318.556	583.223	5.9483	10.8904	ENSMUSG00000026077	neuronal PAS domain protein 2 [Source:MGI Symbol;Acc:MGI:109232]
Arrdc4	942.507	0.849109	0.0867597	9.78691	1.28155e-22	1.74753e-21	696.511	385.52	13.7456	7.60823	ENSMUSG00000042659	arrestin domain containing 4 [Source:MGI Symbol;Acc:MGI:1913662]
Zfp266	711.127	-0.872207	0.0891346	-9.78529	1.30226e-22	1.7745e-21	681.892	1249.43	8.46961	15.5189	ENSMUSG00000060510	zinc finger protein 266 [Source:MGI Symbol;Acc:MGI:1924769]
Plin3	618.702	-0.873272	0.0892541	-9.78412	1.31736e-22	1.7938e-21	456.646	837.921	16.5086	30.2924	ENSMUSG00000024197	perilipin 3 [Source:MGI Symbol;Acc:MGI:1914155]
Vav3	608.08	1.58695	0.162253	9.78068	1.36292e-22	1.85452e-21	196.306	64.4082	3.01379	0.988825	ENSMUSG00000033721	vav 3 oncogene [Source:MGI Symbol;Acc:MGI:1888518]
Traf1	829.93	-1.00022	0.102273	-9.77987	1.37381e-22	1.86802e-21	188.17	376.799	6.317	12.6494	ENSMUSG00000026875	TNF receptor-associated factor 1 [Source:MGI Symbol;Acc:MGI:101836]
Tnfrsf12a	410.405	0.971193	0.0993475	9.77572	1.43141e-22	1.94495e-21	682.646	348.107	55.2144	28.1559	ENSMUSG00000023905	tumor necrosis factor receptor superfamily, member 12a [Source:MGI Symbol;Acc:MGI:1351484]
Tm6sf1	307.653	1.61267	0.165134	9.76583	1.57821e-22	2.1429e-21	124.064	40.5581	4.27335	1.39702	ENSMUSG00000038623	transmembrane 6 superfamily member 1 [Source:MGI Symbol;Acc:MGI:1933209]
Cbr2	13535.3	-1.81642	0.186143	-9.75821	1.70133e-22	2.30843e-21	8635.47	30720.3	660.152	2348.46	ENSMUSG00000025150	carbonyl reductase 2 [Source:MGI Symbol;Acc:MGI:107200]
Art3	53.6142	3.06332	0.314127	9.75185	1.81142e-22	2.45607e-21	88.1749	10.0226	4.40321	0.500503	ENSMUSG00000034842	ADP-ribosyltransferase 3 [Source:MGI Symbol;Acc:MGI:1202729]
Ankrd1	42.7638	3.4492	0.353806	9.74887	1.86534e-22	2.52738e-21	82.0544	6.84925	3.62862	0.302888	ENSMUSG00000024803	ankyrin repeat domain 1 (cardiac muscle) [Source:MGI Symbol;Acc:MGI:1097717]
Fyb	1853.43	1.54191	0.158166	9.74865	1.86936e-22	2.53104e-21	504.567	172.092	7.88121	2.68804	ENSMUSG00000022148	FYN binding protein [Source:MGI Symbol;Acc:MGI:1346327]
Bahcc1	602.02	-0.879896	0.0903523	-9.7385	2.0658e-22	2.79504e-21	583.594	1075.54	4.24635	7.82589	ENSMUSG00000039741	BAH domain and coiled-coil containing 1 [Source:MGI Symbol;Acc:MGI:2679272]
Cenpe	199.131	1.59787	0.164141	9.73472	2.144e-22	2.89879e-21	272.021	89.7156	2.7175	0.89626	ENSMUSG00000045328	centromere protein E [Source:MGI Symbol;Acc:MGI:1098230]
Melk	75.6826	2.1411	0.219947	9.73463	2.14608e-22	2.89955e-21	129.229	28.6733	3.46142	0.768018	ENSMUSG00000035683	maternal embryonic leucine zipper kinase [Source:MGI Symbol;Acc:MGI:106924]
Irf2	1501.1	0.907544	0.0932466	9.73273	2.18635e-22	2.95188e-21	1088.53	578.803	34.2037	18.1871	ENSMUSG00000031627	interferon regulatory factor 2 [Source:MGI Symbol;Acc:MGI:96591]
Megf8	1515.81	-0.549679	0.0564844	-9.73151	2.21274e-22	2.9854e-21	1545.17	2262.65	12.0123	17.59	ENSMUSG00000045039	multiple EGF-like-domains 8 [Source:MGI Symbol;Acc:MGI:2446294]
Tspan15	206.025	-1.14213	0.117437	-9.72546	2.34839e-22	3.16619e-21	202.791	449.363	4.39063	9.72917	ENSMUSG00000037031	tetraspanin 15 [Source:MGI Symbol;Acc:MGI:1917673]
Klhl29	268.805	-0.91623	0.094247	-9.72158	2.43973e-22	3.28702e-21	273.808	517.461	3.03268	5.73136	ENSMUSG00000020627	kelch-like 29 [Source:MGI Symbol;Acc:MGI:2683857]
Plxnc1	1673.13	1.24484	0.128062	9.72061	2.46291e-22	3.31592e-21	993.839	417.426	11.0108	4.62468	ENSMUSG00000074785	plexin C1 [Source:MGI Symbol;Acc:MGI:1890127]
Pdcd1lg2	389.718	3.50987	0.361155	9.71847	2.51544e-22	3.38427e-21	57.9312	4.18633	1.32405	0.0956812	ENSMUSG00000016498	programmed cell death 1 ligand 2 [Source:MGI Symbol;Acc:MGI:1930125]
Ccdc141	1012.48	-0.856399	0.0881458	-9.71571	2.58432e-22	3.4745e-21	1086.3	1968.54	13.3967	24.2768	ENSMUSG00000044033	coiled-coil domain containing 141 [Source:MGI Symbol;Acc:MGI:1919735]
Tgif1	1861.41	1.01829	0.10482	9.71462	2.61232e-22	3.50967e-21	491.865	242.331	14.3572	7.07344	ENSMUSG00000047407	TGFB-induced factor homeobox 1 [Source:MGI Symbol;Acc:MGI:1194497]
Pdk4	390.637	0.934327	0.0961816	9.7142	2.6231e-22	3.52169e-21	799.57	417.964	18.0736	9.4477	ENSMUSG00000019577	pyruvate dehydrogenase kinase, isoenzyme 4 [Source:MGI Symbol;Acc:MGI:1351481]
Dennd4a	6018.7	1.39168	0.14334	9.70899	2.7606e-22	3.7037e-21	2839.64	1077.15	25.6082	9.71385	ENSMUSG00000053641	DENN/MADD domain containing 4A [Source:MGI Symbol;Acc:MGI:2142979]
Camk2d	998.46	0.676182	0.0696518	9.70803	2.78663e-22	3.736e-21	1417.79	886.86	12.8856	8.06022	ENSMUSG00000053819	calcium/calmodulin-dependent protein kinase II, delta [Source:MGI Symbol;Acc:MGI:1341265]
Cracr2b	363.506	-0.991283	0.102114	-9.7076	2.79846e-22	3.74923e-21	297.067	591.808	13.7443	27.381	NA	NA
Ifitm2	1907.02	1.30556	0.134532	9.70445	2.88639e-22	3.86433e-21	1911.81	770.479	237.992	95.9129	ENSMUSG00000060591	interferon induced transmembrane protein 2 [Source:MGI Symbol;Acc:MGI:1933382]
Plekha6	1148.69	-0.660092	0.0680231	-9.70394	2.90064e-22	3.8807e-21	1072.13	1695	11.2219	17.7415	ENSMUSG00000041757	pleckstrin homology domain containing, family A member 6 [Source:MGI Symbol;Acc:MGI:2388662]
Ddx21	815.716	0.749299	0.0772255	9.70273	2.93524e-22	3.92424e-21	1052.2	625.314	17.3152	10.2903	ENSMUSG00000020075	DEAD (Asp-Glu-Ala-Asp) box polypeptide 21 [Source:MGI Symbol;Acc:MGI:1860494]
Insrr	50.0747	2.22958	0.229878	9.69896	3.04601e-22	4.06949e-21	111.643	23.2842	1.70795	0.356208	ENSMUSG00000005640	insulin receptor-related receptor [Source:MGI Symbol;Acc:MGI:1346037]
Phyhd1	218.287	1.14501	0.118072	9.69753	3.08899e-22	4.12404e-21	365.356	165.198	15.9045	7.19131	ENSMUSG00000079484	phytanoyl-CoA dioxygenase domain containing 1 [Source:MGI Symbol;Acc:MGI:3612860]
Nbl1	1888.19	-0.864013	0.0891332	-9.69351	3.21308e-22	4.28672e-21	1757.42	3202.15	77.8493	141.847	ENSMUSG00000041120	neuroblastoma, suppression of tumorigenicity 1 [Source:MGI Symbol;Acc:MGI:104591]
Dcxr	605.397	-1.49203	0.153968	-9.6905	3.30901e-22	4.41163e-21	444.074	1256.01	37.7569	106.791	ENSMUSG00000039450	dicarbonyl L-xylulose reductase [Source:MGI Symbol;Acc:MGI:1915130]
Il2rb	50.0336	2.52429	0.260577	9.6873	3.41437e-22	4.54893e-21	98.1098	16.7126	2.84038	0.483846	ENSMUSG00000068227	interleukin 2 receptor, beta chain [Source:MGI Symbol;Acc:MGI:96550]
Col25a1	34.5069	3.69626	0.381627	9.68554	3.47361e-22	4.62463e-21	72.7745	5.02361	0.759283	0.0524131	ENSMUSG00000058897	collagen, type XXV, alpha 1 [Source:MGI Symbol;Acc:MGI:1924268]
Bach1	2994.54	0.54336	0.0561041	9.68486	3.49698e-22	4.65251e-21	1657.84	1137	22.0891	15.1494	ENSMUSG00000025612	BTB and CNC homology 1, basic leucine zipper transcription factor 1 [Source:MGI Symbol;Acc:MGI:894680]
Gprasp1	423.932	-1.04418	0.107843	-9.68244	3.5808e-22	4.76072e-21	354.102	731.55	4.63808	9.58196	ENSMUSG00000043384	G protein-coupled receptor associated sorting protein 1 [Source:MGI Symbol;Acc:MGI:1917418]
LOC100038947	136.916	5.23824	0.542092	9.66301	4.3297e-22	5.7524e-21	69.9601	0.927103	3.75036	0.0496993	NA	NA
Kcnk2	197.393	-1.30309	0.134869	-9.6619	4.37655e-22	5.81062e-21	146.842	363.705	2.77985	6.88526	ENSMUSG00000037624	potassium channel, subfamily K, member 2 [Source:MGI Symbol;Acc:MGI:109366]
9330182L06Rik	146.115	-1.33406	0.138154	-9.65631	4.62214e-22	6.13242e-21	131.651	332.94	2.2208	5.61629	ENSMUSG00000056004	RIKEN cDNA 9330182L06 gene [Source:MGI Symbol;Acc:MGI:2443264]
Emilin1	1876.31	1.16858	0.121067	9.65233	4.80522e-22	6.37092e-21	3261.69	1447.3	73.4934	32.611	ENSMUSG00000029163	elastin microfibril interfacer 1 [Source:MGI Symbol;Acc:MGI:1926189]
Adamtsl5	445.912	-0.988097	0.102397	-9.64965	4.9326e-22	6.53527e-21	397.851	789.712	8.72522	17.3191	ENSMUSG00000043822	ADAMTS-like 5 [Source:MGI Symbol;Acc:MGI:1913798]
Szt2	2794.87	-1.12878	0.116985	-9.649	4.96386e-22	6.57213e-21	1817.35	3984.1	12.9447	28.378	ENSMUSG00000033253	seizure threshold 2 [Source:MGI Symbol;Acc:MGI:3033336]
Klhl21	631.595	-0.784033	0.0812633	-9.64807	5.0092e-22	6.62758e-21	492.124	847.648	9.86167	16.986	ENSMUSG00000073700	kelch-like 21 [Source:MGI Symbol;Acc:MGI:1919288]
Rrp12	268.78	1.0038	0.104066	9.64575	5.12363e-22	6.7743e-21	390.878	194.931	7.06223	3.52193	ENSMUSG00000035049	ribosomal RNA processing 12 homolog (S. cerevisiae) [Source:MGI Symbol;Acc:MGI:2147437]
Rras2	700.925	0.823434	0.0853798	9.64437	5.19297e-22	6.86124e-21	1269.67	716.492	43.5606	24.5818	ENSMUSG00000055723	related RAS viral (r-ras) oncogene 2 [Source:MGI Symbol;Acc:MGI:1914172]
Rprm	56.131	-2.10052	0.217894	-9.64009	5.41387e-22	7.14817e-21	38.1137	165.139	2.03757	8.82839	ENSMUSG00000075334	reprimo, TP53 dependent G2 arrest mediator candidate [Source:MGI Symbol;Acc:MGI:1915124]
C2cd4b	121.742	-1.50695	0.156357	-9.63786	5.53294e-22	7.30035e-21	89.6895	256.597	5.26349	15.0586	ENSMUSG00000091956	C2 calcium-dependent domain containing 4B [Source:MGI Symbol;Acc:MGI:1922947]
Angpt1	469.059	0.769467	0.0798416	9.63742	5.55681e-22	7.3268e-21	913.801	535.29	16.5255	9.68035	ENSMUSG00000022309	angiopoietin 1 [Source:MGI Symbol;Acc:MGI:108448]
Sycp2	379.074	4.2794	0.444154	9.63494	5.69265e-22	7.50075e-21	145.246	5.97725	1.99345	0.0820356	ENSMUSG00000060445	synaptonemal complex protein 2 [Source:MGI Symbol;Acc:MGI:1933281]
Ptpn12	1766.44	0.856978	0.0889916	9.62988	5.97996e-22	7.87389e-21	1058.01	583.246	26.0833	14.3789	ENSMUSG00000028771	protein tyrosine phosphatase, non-receptor type 12 [Source:MGI Symbol;Acc:MGI:104673]
St6galnac6	250.793	-1.04721	0.108898	-9.61649	6.81176e-22	8.96296e-21	179.786	372.198	5.20691	10.7795	ENSMUSG00000026811	ST6 (alpha-N-acetyl-neuraminyl-2,3-beta-galactosyl-1,3)-N-acetylgalactosaminide alpha-2,6-sialyltransferase 6 [Source:MGI Symbol;Acc:MGI:1355316]
Zc3h12d	80.0402	2.1821	0.227004	9.6126	7.07389e-22	9.30148e-21	101.434	21.6546	1.93431	0.412944	ENSMUSG00000039981	zinc finger CCCH type containing 12D [Source:MGI Symbol;Acc:MGI:3045313]
Mthfd1l	220.368	1.16072	0.120764	9.61148	7.15144e-22	9.39701e-21	252.22	112.251	4.54438	2.02248	ENSMUSG00000040675	methylenetetrahydrofolate dehydrogenase (NADP+ dependent) 1-like [Source:MGI Symbol;Acc:MGI:1924836]
Kirrel3	259.658	1.17883	0.122672	9.60964	7.28054e-22	9.56008e-21	304.125	133.446	4.83651	2.12219	ENSMUSG00000032036	kirre like nephrin family adhesion molecule 3 [Source:MGI Symbol;Acc:MGI:1914953]
Tlr1	237.549	4.10496	0.427456	9.60324	7.74667e-22	1.01652e-20	61.7307	2.66292	1.57767	0.0680571	ENSMUSG00000044827	toll-like receptor 1 [Source:MGI Symbol;Acc:MGI:1341295]
Bhlhe41	267.459	-1.14969	0.119736	-9.60186	7.85173e-22	1.0296e-20	130.617	289.823	1.66475	3.69386	ENSMUSG00000030256	basic helix-loop-helix family, member e41 [Source:MGI Symbol;Acc:MGI:1930704]
Cenpf	279.236	1.06255	0.110672	9.60085	7.92858e-22	1.03896e-20	350.107	167.032	2.45698	1.1722	ENSMUSG00000026605	centromere protein F [Source:MGI Symbol;Acc:MGI:1313302]
Tbc1d16	471.07	-1.02564	0.10693	-9.59168	8.66607e-22	1.13483e-20	430.821	878.938	4.81202	9.81724	ENSMUSG00000039976	TBC1 domain family, member 16 [Source:MGI Symbol;Acc:MGI:2652878]
Enpep	1283.58	-1.30625	0.136265	-9.58616	9.14212e-22	1.19635e-20	1253.31	3110.84	23.247	57.7013	ENSMUSG00000028024	glutamyl aminopeptidase [Source:MGI Symbol;Acc:MGI:106645]
Rab3a	97.9	-1.53945	0.160631	-9.58376	9.35754e-22	1.2237e-20	71.053	208.009	3.82207	11.1892	ENSMUSG00000031840	RAB3A, member RAS oncogene family [Source:MGI Symbol;Acc:MGI:97843]
Ednra	941.145	0.662336	0.0692572	9.56343	1.13918e-21	1.48871e-20	1696.93	1072.03	36.357	22.9684	ENSMUSG00000031616	endothelin receptor type A [Source:MGI Symbol;Acc:MGI:105923]
Socs3	6168.51	0.658733	0.068901	9.56057	1.1711e-21	1.52937e-20	4670.43	2957.46	133.824	84.7414	ENSMUSG00000053113	suppressor of cytokine signaling 3 [Source:MGI Symbol;Acc:MGI:1201791]
Nos2	1570.77	1.3421	0.140409	9.55853	1.19441e-21	1.55876e-20	198.968	77.2879	3.89218	1.5119	ENSMUSG00000020826	nitric oxide synthase 2, inducible [Source:MGI Symbol;Acc:MGI:97361]
Nav3	131.719	1.58373	0.165888	9.54696	1.33555e-21	1.74177e-20	270.737	89.669	2.71544	0.899362	ENSMUSG00000020181	neuron navigator 3 [Source:MGI Symbol;Acc:MGI:2183703]
Mapk3	1244.68	-0.686432	0.0719274	-9.5434	1.38219e-21	1.80137e-20	933.356	1503.81	41.1119	66.2391	ENSMUSG00000063065	mitogen-activated protein kinase 3 [Source:MGI Symbol;Acc:MGI:1346859]
Kif24	590.077	0.83552	0.0875518	9.54316	1.3855e-21	1.80445e-20	459.284	257.407	6.40371	3.58899	ENSMUSG00000028438	kinesin family member 24 [Source:MGI Symbol;Acc:MGI:1918345]
Draxin	29.3888	4.22344	0.442607	9.54219	1.3985e-21	1.82014e-20	72.4956	3.25923	1.08816	0.048921	ENSMUSG00000029005	dorsal inhibitory axon guidance protein [Source:MGI Symbol;Acc:MGI:1917683]
Scara3	577.949	-1.12517	0.11794	-9.54013	1.42648e-21	1.8553e-20	484.342	1059.07	11.1024	24.2767	ENSMUSG00000034463	scavenger receptor class A, member 3 [Source:MGI Symbol;Acc:MGI:2444418]
Gnpat	844.907	-0.755964	0.0792605	-9.53771	1.46015e-21	1.8978e-20	755.286	1276.47	19.7559	33.3883	ENSMUSG00000031985	glyceronephosphate O-acyltransferase [Source:MGI Symbol;Acc:MGI:1343460]
Fam198a	207.772	-1.36917	0.143564	-9.53694	1.47108e-21	1.91071e-20	168.988	438.577	3.54279	9.19468	ENSMUSG00000038233	family with sequence similarity 198, member A [Source:MGI Symbol;Acc:MGI:3041196]
Abca17	55.8931	-2.15172	0.22568	-9.53437	1.50805e-21	1.95739e-20	27.6747	125.095	0.415237	1.87696	ENSMUSG00000035435	ATP-binding cassette, sub-family A (ABC1), member 17 [Source:MGI Symbol;Acc:MGI:3625331]
Cd86	100.92	3.24912	0.340864	9.532	1.5428e-21	2.00115e-20	60.3975	5.74647	1.85669	0.176654	ENSMUSG00000022901	CD86 antigen [Source:MGI Symbol;Acc:MGI:101773]
Crlf1	108.956	-1.66519	0.174731	-9.53004	1.5723e-21	2.03803e-20	80.2177	255.64	3.80386	12.1222	ENSMUSG00000007888	cytokine receptor-like factor 1 [Source:MGI Symbol;Acc:MGI:1340030]
Pax1	20.8245	-5.20048	0.545987	-9.5249	1.652e-21	2.13989e-20	1.75439	78.0145	0.051908	2.30826	ENSMUSG00000037034	paired box 1 [Source:MGI Symbol;Acc:MGI:97485]
Fam53b	795.382	-0.728283	0.076539	-9.51519	1.81384e-21	2.34793e-20	715.894	1187.57	10.7476	17.8288	ENSMUSG00000030956	family with sequence similarity 53, member B [Source:MGI Symbol;Acc:MGI:1925188]
Abca8a	2117.87	-0.534214	0.0561678	-9.51104	1.88769e-21	2.44188e-20	2477.59	3588.63	34.4338	49.8753	ENSMUSG00000041828	ATP-binding cassette, sub-family A (ABC1), member 8a [Source:MGI Symbol;Acc:MGI:2386846]
Ephb3	692.617	-0.785487	0.082623	-9.50688	1.96466e-21	2.53974e-20	707.939	1220.7	13.3308	22.9863	ENSMUSG00000005958	Eph receptor B3 [Source:MGI Symbol;Acc:MGI:104770]
Mfsd6	879.689	-0.771505	0.0811941	-9.50199	2.05921e-21	2.66016e-20	632.061	1079.1	8.82533	15.0672	ENSMUSG00000041439	major facilitator superfamily domain containing 6 [Source:MGI Symbol;Acc:MGI:1922925]
Spry4	282.419	0.894408	0.0941779	9.49701	2.15995e-21	2.78842e-20	543.784	292.67	9.24693	4.97679	ENSMUSG00000024427	sprouty RTK signaling antagonist 4 [Source:MGI Symbol;Acc:MGI:1345144]
Arhgap11a	300.554	1.11535	0.117464	9.4952	2.1978e-21	2.83537e-20	260.202	119.855	4.04809	1.86465	ENSMUSG00000041219	Rho GTPase activating protein 11A [Source:MGI Symbol;Acc:MGI:2444300]
Rin1	197.511	1.10905	0.116819	9.49376	2.22856e-21	2.87311e-20	299.977	138.492	5.60674	2.58849	ENSMUSG00000024883	Ras and Rab interactor 1 [Source:MGI Symbol;Acc:MGI:2385695]
9930111J21Rik2	112.422	3.32001	0.349833	9.49027	2.30433e-21	2.9688e-20	83.9839	7.87017	1.36394	0.127816	ENSMUSG00000069892	RIKEN cDNA 9930111J21 gene 2 [Source:MGI Symbol;Acc:MGI:3711310]
Add3	1398.95	-0.815528	0.085943	-9.48917	2.32888e-21	2.99841e-20	1137.27	2002.97	18.2383	32.1215	ENSMUSG00000025026	adducin 3 (gamma) [Source:MGI Symbol;Acc:MGI:1351615]
Thbs4	47.0795	-2.44499	0.257994	-9.47694	2.61843e-21	3.36894e-20	15.8221	88.0455	0.385679	2.1462	ENSMUSG00000021702	thrombospondin 4 [Source:MGI Symbol;Acc:MGI:1101779]
Bcam	1630.07	-1.52811	0.161295	-9.47401	2.69293e-21	3.46247e-20	1286.21	3732.92	41.708	121.048	ENSMUSG00000002980	basal cell adhesion molecule [Source:MGI Symbol;Acc:MGI:1929940]
Cebpd	2166.32	0.538248	0.0568143	9.47382	2.69794e-21	3.46658e-20	3351.9	2307.38	115.762	79.6882	ENSMUSG00000071637	CCAAT/enhancer binding protein (C/EBP), delta [Source:MGI Symbol;Acc:MGI:103573]
Cenpb	1478.46	-0.633033	0.0668902	-9.46376	2.97052e-21	3.81426e-20	1297.9	2014.26	37.1892	57.7153	ENSMUSG00000068267	centromere protein B [Source:MGI Symbol;Acc:MGI:88376]
P4ha1	826.11	-0.755888	0.079907	-9.45959	3.09149e-21	3.96692e-20	704.034	1189.09	13.5917	22.9559	ENSMUSG00000019916	procollagen-proline, 2-oxoglutarate 4-dioxygenase (proline 4-hydroxylase), alpha 1 polypeptide [Source:MGI Symbol;Acc:MGI:97463]
Abhd14b	240.216	-0.99428	0.105175	-9.45359	3.27416e-21	4.19851e-20	234.589	468.034	12.4137	24.7668	ENSMUSG00000042073	abhydrolase domain containing 14b [Source:MGI Symbol;Acc:MGI:1923741]
Ifitm1	1550.94	1.67207	0.176933	9.45033	3.37774e-21	4.32844e-20	1163.03	361.8	108.068	33.6181	ENSMUSG00000025491	interferon induced transmembrane protein 1 [Source:MGI Symbol;Acc:MGI:1915963]
Ltb	374.253	1.9899	0.210622	9.44776	3.4615e-21	4.4328e-20	87.5418	21.9687	6.24001	1.56594	ENSMUSG00000024399	lymphotoxin B [Source:MGI Symbol;Acc:MGI:104796]
Pilrb1	241.342	4.73608	0.501369	9.4463	3.51007e-21	4.492e-20	58.5849	1.24771	4.483	0.0954768	ENSMUSG00000066684	paired immunoglobin-like type 2 receptor beta 1 [Source:MGI Symbol;Acc:MGI:2450532]
Bmpr2	2836.34	0.692632	0.0733509	9.44271	3.63246e-21	4.64552e-20	3930.57	2429.56	27.671	17.104	ENSMUSG00000067336	bone morphogenetic protein receptor, type II (serine/threonine kinase) [Source:MGI Symbol;Acc:MGI:1095407]
Ptms	2275.95	-0.593909	0.0629049	-9.44138	3.67895e-21	4.70184e-20	2227.31	3363.45	150.516	227.293	ENSMUSG00000030122	parathymosin [Source:MGI Symbol;Acc:MGI:1916452]
Fam167a	916.515	0.756121	0.0801014	9.43955	3.74376e-21	4.78147e-20	758.271	448.19	13.9751	8.26023	ENSMUSG00000035095	family with sequence similarity 167, member A [Source:MGI Symbol;Acc:MGI:3606565]
Eepd1	304.912	1.10607	0.117353	9.42509	4.29756e-21	5.48512e-20	375.674	174.041	10.9697	5.08201	ENSMUSG00000036611	endonuclease/exonuclease/phosphatase family domain containing 1 [Source:MGI Symbol;Acc:MGI:1914734]
Pde10a	108.357	1.61117	0.17142	9.39896	5.5106e-21	7.02868e-20	220.582	72.1065	2.10887	0.689374	ENSMUSG00000023868	phosphodiesterase 10A [Source:MGI Symbol;Acc:MGI:1345143]
Myo1g	572.338	1.40976	0.150022	9.39701	5.61377e-21	7.1555e-20	240.167	89.4017	5.66842	2.11006	ENSMUSG00000020437	myosin IG [Source:MGI Symbol;Acc:MGI:1927091]
Scd3	39.6803	-3.46781	0.369037	-9.39691	5.619e-21	7.1574e-20	11.172	131.351	0.251295	2.95453	ENSMUSG00000025202	stearoyl-coenzyme A desaturase 3 [Source:MGI Symbol;Acc:MGI:1353437]
St6galnac4	574.805	-0.88761	0.0944703	-9.39565	5.68667e-21	7.23879e-20	261.189	483.42	5.10424	9.44714	ENSMUSG00000079442	ST6 (alpha-N-acetyl-neuraminyl-2,3-beta-galactosyl-1,3)-N-acetylgalactosaminide alpha-2,6-sialyltransferase 4 [Source:MGI Symbol;Acc:MGI:1341894]
Egfr	1325.72	0.880409	0.0937575	9.39028	5.98386e-21	7.61202e-20	2147.51	1165.17	26.0356	14.1261	ENSMUSG00000020122	epidermal growth factor receptor [Source:MGI Symbol;Acc:MGI:95294]
Kif4	113.449	1.53163	0.163189	9.38557	6.25784e-21	7.95527e-20	160.379	55.1981	2.6566	0.914329	ENSMUSG00000034311	kinesin family member 4 [Source:MGI Symbol;Acc:MGI:108389]
Fam222a	108.721	-1.63079	0.173789	-9.38373	6.36792e-21	8.08984e-20	78.3726	244.305	2.27149	7.08076	ENSMUSG00000041930	family with sequence similarity 222, member A [Source:MGI Symbol;Acc:MGI:3605543]
Gm5150	80.9018	3.88455	0.414158	9.37938	6.63594e-21	8.42474e-20	55.2482	3.02027	4.72314	0.258201	ENSMUSG00000078780	predicted gene 5150 [Source:MGI Symbol;Acc:MGI:3779469]
Net1	857.163	-0.744577	0.0794494	-9.37172	7.13602e-21	9.05362e-20	794.029	1331.83	14.4667	24.2651	ENSMUSG00000021215	neuroepithelial cell transforming gene 1 [Source:MGI Symbol;Acc:MGI:1927138]
Trim62	211.807	-1.12379	0.119983	-9.36621	7.5186e-21	9.53269e-20	180.846	394.509	4.41382	9.62858	ENSMUSG00000041000	tripartite motif-containing 62 [Source:MGI Symbol;Acc:MGI:1914775]
Sema6c	91.3761	-1.63662	0.174746	-9.36569	7.5557e-21	9.57339e-20	53.6749	167.475	1.00082	3.12274	ENSMUSG00000038777	sema domain, transmembrane domain (TM), and cytoplasmic domain, (semaphorin) 6C [Source:MGI Symbol;Acc:MGI:1338032]
Gpr65	97.4982	2.95669	0.315791	9.3628	7.76506e-21	9.83214e-20	63.1916	7.5374	2.29726	0.274014	ENSMUSG00000021886	G-protein coupled receptor 65 [Source:MGI Symbol;Acc:MGI:108031]
Msr1	152.754	4.46613	0.477103	9.36093	7.90382e-21	1.00012e-19	57.6472	1.7991	1.12543	0.0351234	ENSMUSG00000025044	macrophage scavenger receptor 1 [Source:MGI Symbol;Acc:MGI:98257]
Agrn	3403.6	0.771874	0.0824719	9.35924	8.03108e-21	1.01555e-19	4536.59	2654.84	47.9861	28.0818	ENSMUSG00000041936	agrin [Source:MGI Symbol;Acc:MGI:87961]
Themis	34.2079	-2.88855	0.308764	-9.35521	8.34334e-21	1.05435e-19	15.0066	113.345	0.193378	1.4606	ENSMUSG00000049109	thymocyte selection associated [Source:MGI Symbol;Acc:MGI:2443552]
Cxcl3	546.138	3.59616	0.38489	9.34333	9.33467e-21	1.17884e-19	55.3097	3.67168	4.2407	0.281514	ENSMUSG00000029379	chemokine (C-X-C motif) ligand 3 [Source:MGI Symbol;Acc:MGI:3037818]
Lgals3	2492.37	0.972872	0.104135	9.34237	9.42008e-21	1.18884e-19	1167.7	594.148	64.8233	32.9832	ENSMUSG00000050335	lectin, galactose binding, soluble 3 [Source:MGI Symbol;Acc:MGI:96778]
Fgfr3	1591.34	-0.562519	0.0602286	-9.33973	9.65787e-21	1.21805e-19	1932.8	2856.2	34.2939	50.6778	ENSMUSG00000054252	fibroblast growth factor receptor 3 [Source:MGI Symbol;Acc:MGI:95524]
Tmem42	96.7781	-1.66563	0.178376	-9.33775	9.84069e-21	1.24029e-19	75.162	239.729	5.61391	17.9056	ENSMUSG00000066233	transmembrane protein 42 [Source:MGI Symbol;Acc:MGI:1277176]
Tsc2	1321.94	-0.563733	0.0603811	-9.33624	9.98119e-21	1.25717e-19	1267.57	1874.54	15.3938	22.7652	ENSMUSG00000002496	tuberous sclerosis 2 [Source:MGI Symbol;Acc:MGI:102548]
Ago1	1176.36	-0.543122	0.0582128	-9.32995	1.05924e-20	1.33328e-19	1195.62	1743	13.2107	19.2589	ENSMUSG00000041530	argonaute RISC catalytic subunit 1 [Source:MGI Symbol;Acc:MGI:2446630]
Cadm2	28.4571	-3.31734	0.355563	-9.32983	1.06036e-20	1.33381e-19	7.47259	80.0545	0.0609839	0.653326	ENSMUSG00000064115	cell adhesion molecule 2 [Source:MGI Symbol;Acc:MGI:2442722]
Fyn	483.346	-0.738487	0.0791616	-9.32885	1.07026e-20	1.34538e-19	476.747	796.094	10.098	16.8621	ENSMUSG00000019843	Fyn proto-oncogene [Source:MGI Symbol;Acc:MGI:95602]
Gmfg	388.273	1.5331	0.164353	9.32808	1.0781e-20	1.35435e-19	123.22	41.8224	8.65666	2.93818	ENSMUSG00000060791	glia maturation factor, gamma [Source:MGI Symbol;Acc:MGI:1927135]
Cdh4	43.6294	-2.41551	0.259024	-9.32543	1.10531e-20	1.38762e-19	20.8957	114.238	0.257125	1.40572	ENSMUSG00000000305	cadherin 4 [Source:MGI Symbol;Acc:MGI:99218]
8430408G22Rik	239.302	-1.17074	0.125562	-9.32402	1.12012e-20	1.40529e-19	191.722	432.918	11.3624	25.6569	NA	NA
Lat	58.764	-1.95378	0.209551	-9.32366	1.1239e-20	1.4091e-19	27.7363	108.912	1.75436	6.88879	ENSMUSG00000030742	linker for activation of T cells [Source:MGI Symbol;Acc:MGI:1342293]
Ccbe1	449.495	1.14692	0.123189	9.3103	1.27474e-20	1.59718e-19	738.737	332.361	10.0418	4.51784	ENSMUSG00000046318	collagen and calcium binding EGF domains 1 [Source:MGI Symbol;Acc:MGI:2445053]
Tnfaip1	1064.15	-0.783872	0.0842013	-9.3095	1.28437e-20	1.60654e-19	1110.61	1913.75	23.3716	40.2729	ENSMUSG00000017615	tumor necrosis factor, alpha-induced protein 1 (endothelial) [Source:MGI Symbol;Acc:MGI:104961]
Rab44	585.723	2.04233	0.219382	9.30947	1.28473e-20	1.60654e-19	110.718	26.0471	2.10519	0.495256	ENSMUSG00000064147	RAB44, member RAS oncogene family [Source:MGI Symbol;Acc:MGI:3045302]
Sord	481.012	-1.34953	0.144963	-9.3095	1.28433e-20	1.60654e-19	307.831	787.739	10.636	27.2176	ENSMUSG00000027227	sorbitol dehydrogenase [Source:MGI Symbol;Acc:MGI:98266]
Brip1	90.461	1.8508	0.198852	9.30742	1.30969e-20	1.63668e-19	145.325	39.966	1.63607	0.449938	ENSMUSG00000034329	BRCA1 interacting protein C-terminal helicase 1 [Source:MGI Symbol;Acc:MGI:2442836]
Agr2	152.302	1.58963	0.171061	9.29274	1.50373e-20	1.87795e-19	254.67	84.3101	26.1546	8.65865	ENSMUSG00000020581	anterior gradient 2 [Source:MGI Symbol;Acc:MGI:1344405]
Fli1	480.692	1.28888	0.138794	9.2863	1.59742e-20	1.99364e-19	171.167	69.6155	4.20784	1.71138	ENSMUSG00000016087	Friend leukemia integration 1 [Source:MGI Symbol;Acc:MGI:95554]
Celsr1	3053.37	-0.60533	0.0652037	-9.28367	1.63745e-20	2.04227e-19	2980.25	4536.67	21.051	32.0449	ENSMUSG00000016028	cadherin, EGF LAG seven-pass G-type receptor 1 [Source:MGI Symbol;Acc:MGI:1100883]
Mfap4	4337.53	0.56454	0.0608354	9.27979	1.69807e-20	2.11651e-19	7668.54	5183.85	395.601	267.422	ENSMUSG00000042436	microfibrillar-associated protein 4 [Source:MGI Symbol;Acc:MGI:1342276]
Rhov	559.019	1.81919	0.196077	9.27793	1.72802e-20	2.15243e-19	82.6366	22.6409	3.89255	1.06649	ENSMUSG00000034226	ras homolog family member V [Source:MGI Symbol;Acc:MGI:2444227]
Plod3	744.778	0.81941	0.0884061	9.26871	1.8841e-20	2.34533e-19	1056.65	598.765	25.1597	14.2571	ENSMUSG00000004846	procollagen-lysine, 2-oxoglutarate 5-dioxygenase 3 [Source:MGI Symbol;Acc:MGI:1347008]
A530064D06Rik	175.568	4.939	0.53294	9.26746	1.90632e-20	2.37145e-19	58.0087	0.972017	2.383	0.0399305	ENSMUSG00000043939	RIKEN cDNA A530064D06 gene [Source:MGI Symbol;Acc:MGI:2443476]
Trpv6	89.1444	-1.67846	0.181116	-9.26731	1.90904e-20	2.37329e-19	69.4147	223.827	1.85039	5.96656	ENSMUSG00000029868	transient receptor potential cation channel, subfamily V, member 6 [Source:MGI Symbol;Acc:MGI:1927259]
Carkd	494.373	-0.722104	0.0779489	-9.2638	1.97279e-20	2.45094e-19	417.997	690.41	22.9757	37.9492	NA	NA
Loxl3	350.739	1.11301	0.120153	9.26332	1.98171e-20	2.46043e-19	589.752	271.594	11.3686	5.23548	ENSMUSG00000000693	lysyl oxidase-like 3 [Source:MGI Symbol;Acc:MGI:1337004]
Tmem140	134.843	2.05219	0.221798	9.25251	2.1929e-20	2.72088e-19	80.7428	19.2549	2.41091	0.574936	ENSMUSG00000057137	transmembrane protein 140 [Source:MGI Symbol;Acc:MGI:1915737]
Pear1	558.386	0.886193	0.0958097	9.24952	2.2551e-20	2.79624e-19	871.945	471.771	14.4403	7.81299	ENSMUSG00000028073	platelet endothelial aggregation receptor 1 [Source:MGI Symbol;Acc:MGI:1920432]
Ypel2	274.524	-0.974929	0.105451	-9.24534	2.34487e-20	2.90566e-19	224.492	441.508	3.57447	7.0299	ENSMUSG00000018427	yippee like 2 [Source:MGI Symbol;Acc:MGI:1925114]
Ptgs1	955.041	-0.593899	0.0643403	-9.23058	2.6917e-20	3.33328e-19	861.897	1301.2	23.4727	35.4365	ENSMUSG00000047250	prostaglandin-endoperoxide synthase 1 [Source:MGI Symbol;Acc:MGI:97797]
Pde8b	187.141	-1.33569	0.144748	-9.22772	2.76464e-20	3.4214e-19	150.816	381.629	2.38725	6.04074	ENSMUSG00000021684	phosphodiesterase 8B [Source:MGI Symbol;Acc:MGI:2443999]
Rnf14	975.479	0.752324	0.081567	9.22339	2.87864e-20	3.56018e-19	1242.6	737.52	27.5767	16.3676	ENSMUSG00000060450	ring finger protein 14 [Source:MGI Symbol;Acc:MGI:1929668]
Psapl1	119.982	1.74431	0.189146	9.22205	2.91466e-20	3.6024e-19	228.683	67.5856	7.00791	2.07114	ENSMUSG00000043430	prosaposin-like 1 [Source:MGI Symbol;Acc:MGI:1924193]
8430419L09Rik	96.5026	-1.48896	0.161576	-9.21523	3.10599e-20	3.8364e-19	72.4687	204.36	1.34386	3.78966	NA	NA
Col4a5	954.567	-0.657073	0.0713276	-9.21205	3.19955e-20	3.94941e-19	1090.48	1719.7	13.1126	20.6788	ENSMUSG00000031274	collagen, type IV, alpha 5 [Source:MGI Symbol;Acc:MGI:88456]
Zfp831	190.695	2.67994	0.291037	9.20826	3.31451e-20	4.08868e-19	86.0674	12.6876	0.685133	0.100998	ENSMUSG00000050600	zinc finger protein 831 [Source:MGI Symbol;Acc:MGI:3641861]
Adrbk2	1313.62	-0.797354	0.0865948	-9.20787	3.32667e-20	4.10104e-19	1163.3	2023.76	13.7573	23.933	NA	NA
Zufsp	518.882	1.42652	0.155056	9.20004	3.57832e-20	4.40842e-19	464.127	171.712	15.324	5.66941	NA	NA
Chd7	7267.38	1.29093	0.140342	9.19846	3.63115e-20	4.47063e-19	1988.75	809.073	13.7295	5.58551	ENSMUSG00000041235	chromodomain helicase DNA binding protein 7 [Source:MGI Symbol;Acc:MGI:2444748]
Tfrc	876.826	-1.29862	0.141218	-9.19583	3.721e-20	4.57831e-19	620.089	1530.94	9.84923	24.3169	ENSMUSG00000022797	transferrin receptor [Source:MGI Symbol;Acc:MGI:98822]
Ifngr2	1003.54	0.725445	0.0789139	9.19286	3.82519e-20	4.70349e-19	600.058	361.958	22.626	13.6481	ENSMUSG00000022965	interferon gamma receptor 2 [Source:MGI Symbol;Acc:MGI:107654]
Irak2	5900.45	0.958294	0.104269	9.1906	3.90645e-20	4.80032e-19	1130.35	580.856	27.5966	14.1811	ENSMUSG00000060477	interleukin-1 receptor-associated kinase 2 [Source:MGI Symbol;Acc:MGI:2429603]
Acot1	340.127	-1.05657	0.115068	-9.18219	4.224e-20	5.1872e-19	306.364	638.252	15.3481	31.9749	ENSMUSG00000072949	acyl-CoA thioesterase 1 [Source:MGI Symbol;Acc:MGI:1349396]
Dclk1	669.1	0.790556	0.0861087	9.18091	4.27463e-20	5.24601e-19	1060.13	611.936	6.36746	3.67548	ENSMUSG00000027797	doublecortin-like kinase 1 [Source:MGI Symbol;Acc:MGI:1330861]
Ly6e	7155.46	1.42957	0.155829	9.17399	4.5582e-20	5.59043e-19	11807.9	4359.56	400.534	147.88	ENSMUSG00000022587	lymphocyte antigen 6 complex, locus E [Source:MGI Symbol;Acc:MGI:106651]
Cyp4v3	638.785	-0.82052	0.0894544	-9.1725	4.62162e-20	5.66459e-19	363.385	641.669	9.68017	17.0934	ENSMUSG00000079057	cytochrome P450, family 4, subfamily v, polypeptide 3 [Source:MGI Symbol;Acc:MGI:2142763]
5930403L14Rik	387.579	-0.958964	0.104549	-9.17237	4.62713e-20	5.66772e-19	364.531	709.601	5.01187	9.75617	NA	NA
Tbrg1	884.856	0.839524	0.0915444	9.17067	4.70067e-20	5.75411e-19	1061.87	592.204	52.9592	29.5352	ENSMUSG00000011114	transforming growth factor beta regulated gene 1 [Source:MGI Symbol;Acc:MGI:1100877]
Gm7030	66.0617	3.59035	0.391513	9.17046	4.71023e-20	5.76213e-19	54.8466	3.78407	4.76183	0.328536	ENSMUSG00000092243	predicted gene 7030 [Source:MGI Symbol;Acc:MGI:3647514]
Il15	204.408	1.62212	0.176981	9.16553	4.93022e-20	6.0274e-19	141.863	46.0656	8.61687	2.79806	ENSMUSG00000031712	interleukin 15 [Source:MGI Symbol;Acc:MGI:103014]
Sparcl1	7329.35	1.03721	0.113167	9.16532	4.93983e-20	6.03529e-19	13150.9	6394.62	329.414	160.177	ENSMUSG00000029309	SPARC-like 1 [Source:MGI Symbol;Acc:MGI:108110]
P2rx5	70.8398	-1.79079	0.195416	-9.16398	5.00183e-20	6.10714e-19	45.7746	159.484	1.56154	5.44058	ENSMUSG00000005950	purinergic receptor P2X, ligand-gated ion channel, 5 [Source:MGI Symbol;Acc:MGI:2137026]
Epb4.1l3	111.47	-1.4937	0.163056	-9.16067	5.15784e-20	6.29361e-19	75.2802	213.212	1.4526	4.11413	NA	NA
Tecr	642.034	-0.846299	0.0924302	-9.15609	5.38096e-20	6.56168e-19	535.389	963.671	35.5947	64.0685	ENSMUSG00000031708	trans-2,3-enoyl-CoA reductase [Source:MGI Symbol;Acc:MGI:1915408]
Gm10584	153.69	1.91473	0.2093	9.14825	5.78626e-20	7.05143e-19	110.345	29.2611	3.27727	0.86906	ENSMUSG00000109270	predicted gene 10584 [Source:MGI Symbol;Acc:MGI:3641800]
Cdk1	131.639	1.61201	0.176269	9.14517	5.95355e-20	7.24659e-19	196.36	63.7015	5.35885	1.73847	ENSMUSG00000019942	cyclin-dependent kinase 1 [Source:MGI Symbol;Acc:MGI:88351]
Abhd12b	44.3604	2.61531	0.285978	9.14516	5.95398e-20	7.24659e-19	74.5302	11.5972	5.38632	0.838131	ENSMUSG00000090121	abhydrolase domain containing 12B [Source:MGI Symbol;Acc:MGI:2685650]
Rapgef3	218.394	-1.37208	0.150143	-9.13844	6.33575e-20	7.70635e-19	154.421	401.995	3.14367	8.18374	ENSMUSG00000022469	Rap guanine nucleotide exchange factor (GEF) 3 [Source:MGI Symbol;Acc:MGI:2441741]
Elmod2	286.562	0.927098	0.101463	9.13734	6.40094e-20	7.7807e-19	394.284	206.576	6.53528	3.42401	ENSMUSG00000035151	ELMO/CED-12 domain containing 2 [Source:MGI Symbol;Acc:MGI:2445165]
Aire	22.2063	-5.81503	0.636831	-9.13121	6.77386e-20	8.22878e-19	0.85512	80.0889	0.0329436	3.08544	ENSMUSG00000000731	autoimmune regulator (autoimmune polyendocrinopathy candidiasis ectodermal dystrophy) [Source:MGI Symbol;Acc:MGI:1338803]
Sult1d1	304.551	-1.37213	0.150326	-9.12766	6.9994e-20	8.49737e-19	244.647	635.983	7.97625	20.7351	ENSMUSG00000029273	sulfotransferase family 1D, member 1 [Source:MGI Symbol;Acc:MGI:1926341]
Ptger2	479.416	1.34315	0.14722	9.12347	7.27549e-20	8.82694e-19	225.701	88.6742	4.67527	1.83683	ENSMUSG00000037759	prostaglandin E receptor 2 (subtype EP2) [Source:MGI Symbol;Acc:MGI:97794]
Hykk	116.715	-1.58882	0.174219	-9.11972	7.53214e-20	9.13254e-19	85.1985	258.153	1.30314	3.94853	ENSMUSG00000035878	hydroxylysine kinase 1 [Source:MGI Symbol;Acc:MGI:2443139]
Cxcl17	802.647	1.26186	0.138387	9.11832	7.62966e-20	9.24493e-19	1083.09	449.791	111.234	46.1935	ENSMUSG00000060188	chemokine (C-X-C motif) ligand 17 [Source:MGI Symbol;Acc:MGI:2387642]
Dll1	102.027	1.50088	0.164642	9.11604	7.79206e-20	9.42977e-19	202.275	71.3409	4.60559	1.62436	ENSMUSG00000014773	delta like canonical Notch ligand 1 [Source:MGI Symbol;Acc:MGI:104659]
Relt	375.649	1.51574	0.166271	9.11608	7.78899e-20	9.42977e-19	151.095	52.3617	4.18647	1.45081	ENSMUSG00000008318	RELT tumor necrosis factor receptor [Source:MGI Symbol;Acc:MGI:2443373]
Tmem8b	156.766	-1.10279	0.121184	-9.1001	9.02454e-20	1.09144e-18	145.221	313.053	2.37428	5.11822	ENSMUSG00000078716	transmembrane protein 8B [Source:MGI Symbol;Acc:MGI:2441680]
Ror2	173.712	1.10488	0.121424	9.09934	9.08829e-20	1.09845e-18	283.661	131.742	5.5769	2.59011	ENSMUSG00000021464	receptor tyrosine kinase-like orphan receptor 2 [Source:MGI Symbol;Acc:MGI:1347521]
Mboat1	251.416	1.35655	0.149101	9.09823	9.18138e-20	1.10901e-18	459.95	179.005	12.4609	4.84959	ENSMUSG00000038732	membrane bound O-acyltransferase domain containing 1 [Source:MGI Symbol;Acc:MGI:2387184]
Zfp467	446.546	-0.899827	0.0989256	-9.096	9.37207e-20	1.13133e-18	404.405	755.687	8.03783	15.0198	ENSMUSG00000068551	zinc finger protein 467 [Source:MGI Symbol;Acc:MGI:1916160]
Klhdc8b	433.811	-0.931198	0.102423	-9.09169	9.75119e-20	1.17635e-18	390.901	745.998	10.3321	19.7178	ENSMUSG00000032609	kelch domain containing 8B [Source:MGI Symbol;Acc:MGI:1925517]
G3bp2	1112.23	0.951253	0.104655	9.08938	9.96038e-20	1.20083e-18	1602.12	826.846	26.6799	13.7693	ENSMUSG00000029405	GTPase activating protein (SH3 domain) binding protein 2 [Source:MGI Symbol;Acc:MGI:2442040]
Ssc5d	422.124	0.812539	0.0894104	9.08774	1.01116e-19	1.2183e-18	677.923	386.08	12.4209	7.07378	ENSMUSG00000035279	scavenger receptor cysteine rich family, 5 domains [Source:MGI Symbol;Acc:MGI:3606211]
Plxdc2	3485.9	-0.603049	0.0664163	-9.07984	1.08739e-19	1.30931e-18	3823.1	5809.22	42.9538	65.2686	ENSMUSG00000026748	plexin domain containing 2 [Source:MGI Symbol;Acc:MGI:1914698]
Ece1	1538.9	-0.894358	0.0985086	-9.07898	1.096e-19	1.31885e-18	1509.94	2810.67	24.4713	45.552	ENSMUSG00000057530	endothelin converting enzyme 1 [Source:MGI Symbol;Acc:MGI:1101357]
Aes	1441.59	-0.657291	0.0724271	-9.07521	1.13454e-19	1.36437e-18	1316.17	2078.07	68.2587	107.772	ENSMUSG00000054452	amino-terminal enhancer of split [Source:MGI Symbol;Acc:MGI:95806]
Ephx1	673.141	-0.944496	0.104098	-9.07312	1.15658e-19	1.39e-18	624.053	1202.93	29.2544	56.3909	ENSMUSG00000038776	epoxide hydrolase 1, microsomal [Source:MGI Symbol;Acc:MGI:95405]
Hilpda	609.866	1.49165	0.164508	9.06738	1.21918e-19	1.46431e-18	116.508	40.9626	8.22211	2.89079	ENSMUSG00000043421	hypoxia inducible lipid droplet associated [Source:MGI Symbol;Acc:MGI:1916823]
Hspa9	1694.42	0.544892	0.0601122	9.06459	1.25074e-19	1.50128e-18	1752.81	1200.01	44.9738	30.7899	ENSMUSG00000024359	heat shock protein 9 [Source:MGI Symbol;Acc:MGI:96245]
Pdk1	260.792	-1.05697	0.116629	-9.06272	1.27234e-19	1.52625e-18	175.63	365.511	2.64384	5.50219	ENSMUSG00000006494	pyruvate dehydrogenase kinase, isoenzyme 1 [Source:MGI Symbol;Acc:MGI:1926119]
Aff3	235.925	-1.06157	0.117161	-9.06077	1.29531e-19	1.55283e-18	216.722	453.094	2.33286	4.87724	ENSMUSG00000037138	AF4/FMR2 family, member 3 [Source:MGI Symbol;Acc:MGI:106927]
H1f0	895.999	-0.646035	0.0713039	-9.0603	1.3009e-19	1.55855e-18	921.095	1442.28	31.4081	49.1798	ENSMUSG00000096210	H1 histone family, member 0 [Source:MGI Symbol;Acc:MGI:95893]
Cdkn1c	244.472	-1.05011	0.115903	-9.06019	1.30229e-19	1.55924e-18	209.693	435.134	8.42787	17.4887	ENSMUSG00000037664	cyclin-dependent kinase inhibitor 1C (P57) [Source:MGI Symbol;Acc:MGI:104564]
Rab11fip3	685.129	-0.763515	0.0842808	-9.05918	1.31429e-19	1.57263e-18	666.524	1133.29	10.0277	17.05	ENSMUSG00000037098	RAB11 family interacting protein 3 (class II) [Source:MGI Symbol;Acc:MGI:2444431]
Peg13	632.594	-0.800288	0.0883429	-9.05888	1.31796e-19	1.57604e-18	551.88	961.292	9.11646	15.8795	ENSMUSG00000106847	paternally expressed 13 [Source:MGI Symbol;Acc:MGI:2663476]
Cntn4	27.1906	-2.82016	0.311388	-9.05673	1.3442e-19	1.60642e-18	11.0626	80.4898	0.143504	1.04411	ENSMUSG00000064293	contactin 4 [Source:MGI Symbol;Acc:MGI:1095737]
Oas1h	37.263	3.53142	0.389939	9.05632	1.3492e-19	1.61139e-18	77.0093	6.03035	3.53364	0.276708	ENSMUSG00000001168	2'-5' oligoadenylate synthetase 1H [Source:MGI Symbol;Acc:MGI:2180853]
Nop58	370.698	0.848171	0.0936702	9.05487	1.36734e-19	1.63202e-18	541.341	300.645	21.383	11.8755	ENSMUSG00000026020	NOP58 ribonucleoprotein [Source:MGI Symbol;Acc:MGI:1933184]
5031414D18Rik	288.567	3.64485	0.402538	9.05465	1.37003e-19	1.63421e-18	56.1811	3.76151	1.65411	0.110748	NA	NA
Gnl3	385.005	0.983178	0.1086	9.05322	1.38819e-19	1.65485e-18	420.199	212.103	16.9059	8.53354	ENSMUSG00000042354	guanine nucleotide binding protein-like 3 (nucleolar) [Source:MGI Symbol;Acc:MGI:1353651]
Deptor	707.823	-0.828597	0.0915486	-9.0509	1.41793e-19	1.68925e-18	707.295	1256.79	6.36451	11.3091	ENSMUSG00000022419	DEP domain containing MTOR-interacting protein [Source:MGI Symbol;Acc:MGI:2146322]
Fras1	560.173	-0.931289	0.102919	-9.04872	1.44655e-19	1.72228e-18	442.419	845.034	2.17893	4.16182	ENSMUSG00000034687	Fraser extracellular matrix complex subunit 1 [Source:MGI Symbol;Acc:MGI:2385368]
Fam117a	348.544	-0.821829	0.0908988	-9.04115	1.55037e-19	1.84474e-18	295.829	523.455	9.9655	17.6334	ENSMUSG00000038893	family with sequence similarity 117, member A [Source:MGI Symbol;Acc:MGI:2144564]
Cd3e	27.8851	-2.87082	0.31755	-9.04053	1.55909e-19	1.85396e-18	12.1493	91.7621	0.66036	4.98761	ENSMUSG00000032093	CD3 antigen, epsilon polypeptide [Source:MGI Symbol;Acc:MGI:88332]
Mb21d1	82.0852	2.34955	0.259901	9.0402	1.56381e-19	1.85842e-18	77.6541	14.5807	1.46615	0.275291	NA	NA
Frmd5	76.5074	1.86974	0.206876	9.03798	1.59601e-19	1.8955e-18	113.418	30.4357	2.10773	0.56561	ENSMUSG00000027238	FERM domain containing 5 [Source:MGI Symbol;Acc:MGI:2442557]
Pdgfra	7220.9	1.26627	0.140114	9.03745	1.60373e-19	1.9035e-18	15393	6374.31	178.336	73.85	ENSMUSG00000029231	platelet derived growth factor receptor, alpha polypeptide [Source:MGI Symbol;Acc:MGI:97530]
Txnrd1	3857.5	0.475175	0.0526085	9.03227	1.68148e-19	1.99455e-18	2105.35	1513.84	40.8875	29.3999	ENSMUSG00000020250	thioredoxin reductase 1 [Source:MGI Symbol;Acc:MGI:1354175]
Fosb	8078.35	-1.32382	0.146591	-9.03076	1.70489e-19	2.02106e-18	5027.34	12641.9	103.918	261.315	ENSMUSG00000003545	FBJ osteosarcoma oncogene B [Source:MGI Symbol;Acc:MGI:95575]
Mtss1l	280.433	-1.02158	0.113251	-9.02052	1.87193e-19	2.21771e-18	234.601	477.397	3.88853	7.91288	ENSMUSG00000033763	metastasis suppressor 1-like [Source:MGI Symbol;Acc:MGI:3039591]
Wfdc17	545.48	5.54332	0.614682	9.0182	1.91213e-19	2.26393e-18	172.888	1.70927	28.7723	0.284461	ENSMUSG00000069792	WAP four-disulfide core domain 17 [Source:MGI Symbol;Acc:MGI:3649773]
Aldh4a1	384.839	-1.19872	0.132938	-9.01716	1.93029e-19	2.28402e-18	310.649	714.987	7.22706	16.6337	ENSMUSG00000028737	aldehyde dehydrogenase 4 family, member A1 [Source:MGI Symbol;Acc:MGI:2443883]
Kntc1	998.807	1.6251	0.180313	9.01269	2.01069e-19	2.37768e-18	203.909	65.4555	2.28638	0.733936	ENSMUSG00000029414	kinetochore associated 1 [Source:MGI Symbol;Acc:MGI:2673709]
Plxna3	310.676	-0.838169	0.0930186	-9.01076	2.04627e-19	2.41826e-18	265.977	476.262	2.99006	5.35405	ENSMUSG00000031398	plexin A3 [Source:MGI Symbol;Acc:MGI:107683]
Camkk2	786.88	0.760223	0.0844601	9.00098	2.23722e-19	2.64229e-18	920.147	542.449	14.69	8.6601	ENSMUSG00000029471	calcium/calmodulin-dependent protein kinase kinase 2, beta [Source:MGI Symbol;Acc:MGI:2444812]
Vars	1648.21	0.659546	0.073278	9.0006	2.24484e-19	2.64966e-18	2110.74	1335.57	39.0026	24.6789	ENSMUSG00000007029	valyl-tRNA synthetase [Source:MGI Symbol;Acc:MGI:90675]
C3	47277.9	0.964708	0.107192	8.9998	2.26121e-19	2.66734e-18	60378.3	30882.6	917.035	469.05	ENSMUSG00000024164	complement component 3 [Source:MGI Symbol;Acc:MGI:88227]
9630028I04Rik	42.706	-2.28264	0.253817	-8.99325	2.40027e-19	2.82963e-18	21.1374	104.339	0.639713	3.15777	NA	NA
Dbnl	1270.75	0.556528	0.0618859	8.9928	2.41008e-19	2.83945e-18	1216.31	826.735	40.074	27.2386	ENSMUSG00000020476	drebrin-like [Source:MGI Symbol;Acc:MGI:700006]
Gas2l1	820.088	-0.650731	0.0723997	-8.98804	2.51684e-19	2.9634e-18	717.222	1127.27	10.361	16.2845	ENSMUSG00000034201	growth arrest-specific 2 like 1 [Source:MGI Symbol;Acc:MGI:1926176]
Csgalnact1	156.988	1.26218	0.140456	8.98634	2.55591e-19	3.00755e-18	281.887	117.264	5.18056	2.15509	ENSMUSG00000036356	chondroitin sulfate N-acetylgalactosaminyltransferase 1 [Source:MGI Symbol;Acc:MGI:2442354]
Sdad1	384.934	0.925981	0.103101	8.98127	2.67663e-19	3.14767e-18	481.219	252.772	7.48208	3.93015	ENSMUSG00000029415	SDA1 domain containing 1 [Source:MGI Symbol;Acc:MGI:2140779]
H2afj	627.529	-0.92061	0.102524	-8.97949	2.72018e-19	3.19692e-18	443.387	841.173	18.9421	35.9361	ENSMUSG00000060032	H2A histone family, member J [Source:MGI Symbol;Acc:MGI:3606192]
Scube1	122.094	1.58622	0.176694	8.97719	2.77763e-19	3.26244e-18	252.44	83.5242	2.48404	0.82189	ENSMUSG00000016763	signal peptide, CUB domain, EGF-like 1 [Source:MGI Symbol;Acc:MGI:1890616]
Pcdh18	143.404	-1.78161	0.198466	-8.97693	2.78424e-19	3.26819e-18	92.5426	321.044	1.39766	4.8487	ENSMUSG00000037892	protocadherin 18 [Source:MGI Symbol;Acc:MGI:1920423]
Abcc4	508.942	-0.765325	0.0853038	-8.97177	2.91798e-19	3.42309e-18	377.047	641.187	4.99224	8.48955	ENSMUSG00000032849	ATP-binding cassette, sub-family C (CFTR/MRP), member 4 [Source:MGI Symbol;Acc:MGI:2443111]
Adcy9	624.868	-0.620986	0.0692277	-8.97019	2.95993e-19	3.46593e-18	645.008	992.676	6.42144	9.88269	ENSMUSG00000005580	adenylate cyclase 9 [Source:MGI Symbol;Acc:MGI:108450]
Ms4a6d	81.0157	5.65869	0.630829	8.97024	2.9586e-19	3.46593e-18	61.578	0.294063	3.50567	0.0167412	ENSMUSG00000024679	membrane-spanning 4-domains, subfamily A, member 6D [Source:MGI Symbol;Acc:MGI:1916024]
Six5	206.549	-1.06126	0.118308	-8.97032	2.95645e-19	3.46593e-18	170.451	356.313	4.66317	9.74797	ENSMUSG00000040841	sine oculis-related homeobox 5 [Source:MGI Symbol;Acc:MGI:106220]
Magi3	977.39	-0.650305	0.0725014	-8.96955	2.97726e-19	3.48409e-18	900.042	1412.78	10.5386	16.5422	ENSMUSG00000052539	membrane associated guanylate kinase, WW and PDZ domain containing 3 [Source:MGI Symbol;Acc:MGI:1923484]
Hdac11	127.367	-1.33919	0.149346	-8.96707	3.04518e-19	3.56139e-18	98.7996	251.26	3.09202	7.86341	ENSMUSG00000034245	histone deacetylase 11 [Source:MGI Symbol;Acc:MGI:2385252]
Lfng	1464.75	0.776565	0.0866286	8.9643	3.12248e-19	3.64957e-18	452.335	263.805	15.4578	9.01512	ENSMUSG00000029570	LFNG O-fucosylpeptide 3-beta-N-acetylglucosaminyltransferase [Source:MGI Symbol;Acc:MGI:1095413]
Cracr2a	283.701	-1.48781	0.166185	-8.95272	3.46823e-19	4.05121e-18	205.882	580.952	14.6888	41.4483	NA	NA
C77370	215.026	-1.24075	0.138613	-8.95117	3.51728e-19	4.106e-18	194.869	461.881	1.39655	3.31014	NA	NA
Psmb11	19.1061	-4.13106	0.461603	-8.94938	3.575e-19	4.17084e-18	3.78797	71.1692	0.0696158	1.30796	ENSMUSG00000072423	proteasome (prosome, macropain) subunit, beta type, 11 [Source:MGI Symbol;Acc:MGI:1921152]
Phf11c	62.3954	2.30368	0.25743	8.94873	3.59601e-19	4.19278e-18	85.5334	16.8086	4.19877	0.825122	ENSMUSG00000091144	PHD finger protein 11C [Source:MGI Symbol;Acc:MGI:3648476]
Tbc1d17	604.524	-0.800508	0.0895661	-8.93763	3.97602e-19	4.63304e-18	347.017	605.235	10.4134	18.1622	ENSMUSG00000038520	TBC1 domain family, member 17 [Source:MGI Symbol;Acc:MGI:2449973]
Fmo3	514.338	-0.842858	0.0943352	-8.93472	4.08221e-19	4.75389e-18	516.805	928.008	20.0685	36.0362	ENSMUSG00000026691	flavin containing monooxygenase 3 [Source:MGI Symbol;Acc:MGI:1100496]
Sftpc	69004.9	-2.47711	0.277361	-8.93101	4.2215e-19	4.91311e-18	38153.3	218962	3708.51	21283.2	ENSMUSG00000022097	surfactant associated protein C [Source:MGI Symbol;Acc:MGI:109517]
Fgd6	799.295	-0.980807	0.109928	-8.92223	4.5699e-19	5.31536e-18	674.48	1333.3	6.54456	12.9371	ENSMUSG00000020021	FYVE, RhoGEF and PH domain containing 6 [Source:MGI Symbol;Acc:MGI:1261419]
Pacsin3	172.295	-1.0479	0.117477	-8.91997	4.66396e-19	5.42147e-18	159.1	329.612	5.42038	11.2295	ENSMUSG00000027257	protein kinase C and casein kinase substrate in neurons 3 [Source:MGI Symbol;Acc:MGI:1891410]
Lgmn	1229.03	1.24186	0.139233	8.91928	4.69341e-19	5.45239e-18	1816.7	765.277	75.6655	31.8737	ENSMUSG00000021190	legumain [Source:MGI Symbol;Acc:MGI:1330838]
Ncaph	105.272	1.49977	0.168181	8.91763	4.76351e-19	5.53047e-18	162.185	56.7319	4.6989	1.64367	ENSMUSG00000034906	non-SMC condensin I complex, subunit H [Source:MGI Symbol;Acc:MGI:2444777]
Arhgap24	503.313	1.03539	0.116118	8.91669	4.80435e-19	5.5745e-18	493.291	240.213	11.007	5.35995	ENSMUSG00000057315	Rho GTPase activating protein 24 [Source:MGI Symbol;Acc:MGI:1922647]
Mrgpra2b	156.365	4.38805	0.492183	8.91548	4.85706e-19	5.63225e-18	50.2316	1.47849	3.11165	0.0915867	ENSMUSG00000096719	MAS-related GPR, member A2B [Source:MGI Symbol;Acc:MGI:3033098]
Ly6c2	325.066	2.34437	0.262977	8.91475	4.88935e-19	5.66626e-18	269.753	51.5735	26.2856	5.02548	ENSMUSG00000022584	lymphocyte antigen 6 complex, locus C2 [Source:MGI Symbol;Acc:MGI:3712069]
Pabpc1	4193.28	0.415618	0.0466539	8.90854	5.17097e-19	5.989e-18	4232.01	3170.93	117.134	87.765	ENSMUSG00000022283	poly(A) binding protein, cytoplasmic 1 [Source:MGI Symbol;Acc:MGI:1349722]
Pnp	1603.5	1.47182	0.165317	8.90302	5.43461e-19	6.29054e-18	2003.36	717.582	53.1677	19.0441	ENSMUSG00000115338	purine-nucleoside phosphorylase [Source:MGI Symbol;Acc:MGI:97365]
Pcdh15	66.2386	-1.89897	0.213436	-8.89716	5.72953e-19	6.6279e-18	29.0392	109.547	0.141776	0.534831	ENSMUSG00000052613	protocadherin 15 [Source:MGI Symbol;Acc:MGI:1891428]
Actr2	3761.64	0.744002	0.0836618	8.89298	5.94938e-19	6.87808e-18	2606.83	1554.62	55.456	33.072	ENSMUSG00000020152	ARP2 actin-related protein 2 [Source:MGI Symbol;Acc:MGI:1913963]
Srebf2	3526.4	-0.403199	0.0453538	-8.89006	6.10746e-19	7.05231e-18	2717.84	3595.64	46.4186	61.4107	ENSMUSG00000022463	sterol regulatory element binding factor 2 [Source:MGI Symbol;Acc:MGI:107585]
Ctnnal1	185.502	-1.0649	0.119785	-8.89009	6.10602e-19	7.05231e-18	178.142	373.183	3.77117	7.9001	ENSMUSG00000038816	catenin (cadherin associated protein), alpha-like 1 [Source:MGI Symbol;Acc:MGI:1859649]
Tbk1	2304.33	0.981821	0.110514	8.88414	6.44162e-19	7.43194e-18	1006.27	508.485	25.9212	13.0984	ENSMUSG00000020115	TANK-binding kinase 1 [Source:MGI Symbol;Acc:MGI:1929658]
Svep1	4692.68	1.07192	0.120656	8.8841	6.44399e-19	7.43194e-18	9233.86	4381.77	63.922	30.3331	ENSMUSG00000028369	sushi, von Willebrand factor type A, EGF and pentraxin domain containing 1 [Source:MGI Symbol;Acc:MGI:1928849]
Nfe2	262.668	1.65652	0.186601	8.87732	6.84915e-19	7.89447e-18	103.381	32.7634	2.88904	0.91559	ENSMUSG00000058794	nuclear factor, erythroid derived 2 [Source:MGI Symbol;Acc:MGI:97308]
Cyhr1	891.968	-0.683676	0.0771517	-8.86145	7.89829e-19	9.09824e-18	756.807	1216.16	9.06403	14.5656	ENSMUSG00000053929	cysteine and histidine rich 1 [Source:MGI Symbol;Acc:MGI:1859320]
Bach2	217.327	-1.06878	0.120662	-8.8576	8.17572e-19	9.41215e-18	215.506	453.353	1.98054	4.16638	ENSMUSG00000040270	BTB and CNC homology, basic leucine zipper transcription factor 2 [Source:MGI Symbol;Acc:MGI:894679]
St8sia4	195.941	1.52696	0.172395	8.85734	8.19465e-19	9.42828e-18	146.196	49.9114	2.01002	0.686222	ENSMUSG00000040710	ST8 alpha-N-acetyl-neuraminide alpha-2,8-sialyltransferase 4 [Source:MGI Symbol;Acc:MGI:106018]
Gm16675	98.1013	1.96602	0.221967	8.85724	8.20225e-19	9.43136e-18	98.081	24.5952	5.80395	1.45542	ENSMUSG00000097534	predicted gene, 16675 [Source:MGI Symbol;Acc:MGI:4439599]
Il6ra	1562.25	0.572607	0.0646793	8.85301	8.51902e-19	9.78972e-18	1090.66	733.28	25.4646	17.1205	ENSMUSG00000027947	interleukin 6 receptor, alpha [Source:MGI Symbol;Acc:MGI:105304]
Ggct	122.756	1.89321	0.213941	8.84923	8.81274e-19	1.01212e-17	99.3184	26.4493	5.69162	1.51573	ENSMUSG00000002797	gamma-glutamyl cyclotransferase [Source:MGI Symbol;Acc:MGI:95700]
Nabp1	682.769	0.992489	0.112181	8.8472	8.97415e-19	1.03004e-17	396.145	199.038	10.8949	5.47402	ENSMUSG00000026107	nucleic acid binding protein 1 [Source:MGI Symbol;Acc:MGI:1923258]
Baz1a	1592.12	1.22493	0.138713	8.83069	1.04034e-18	1.19337e-17	801.893	341.471	10.1294	4.3134	ENSMUSG00000035021	bromodomain adjacent to zinc finger domain 1A [Source:MGI Symbol;Acc:MGI:1309478]
Zfand2a	1083.25	0.760219	0.0861189	8.82754	1.07001e-18	1.22666e-17	410.571	242.028	10.3174	6.08203	ENSMUSG00000053581	zinc finger, AN1-type domain 2A [Source:MGI Symbol;Acc:MGI:2140729]
Serpinb2	56.0202	2.68554	0.304227	8.82743	1.07108e-18	1.22715e-17	82.8771	12.2016	3.1601	0.465248	ENSMUSG00000062345	serine (or cysteine) peptidase inhibitor, clade B, member 2 [Source:MGI Symbol;Acc:MGI:97609]
Dedd2	2878.25	0.652954	0.0739721	8.82702	1.075e-18	1.23091e-17	601.67	382.737	25.6901	16.3421	ENSMUSG00000054499	death effector domain-containing DNA binding protein 2 [Source:MGI Symbol;Acc:MGI:1914629]
Mxd4	587.405	-0.782897	0.0887	-8.82634	1.08152e-18	1.23764e-17	546.415	941.633	36.1737	62.3378	ENSMUSG00000037235	Max dimerization protein 4 [Source:MGI Symbol;Acc:MGI:104991]
Slc25a37	3565.64	1.16932	0.132549	8.82182	1.12615e-18	1.28794e-17	809.858	358.502	15.1876	6.72316	ENSMUSG00000034248	solute carrier family 25, member 37 [Source:MGI Symbol;Acc:MGI:1914962]
Fndc7	126.795	1.32488	0.150206	8.82041	1.14039e-18	1.30344e-17	184.731	73.4832	2.81504	1.11978	ENSMUSG00000045326	fibronectin type III domain containing 7 [Source:MGI Symbol;Acc:MGI:2443535]
Zfand4	203.364	1.3175	0.149385	8.8195	1.14975e-18	1.31337e-17	190.37	75.3235	4.61308	1.82525	ENSMUSG00000042213	zinc finger, AN1-type domain 4 [Source:MGI Symbol;Acc:MGI:1914742]
Cxcl1	227.493	0.985927	0.111802	8.81853	1.15977e-18	1.32402e-17	275.821	139.141	22.6853	11.4439	ENSMUSG00000029380	chemokine (C-X-C motif) ligand 1 [Source:MGI Symbol;Acc:MGI:108068]
Emb	1231.34	-1.01607	0.115309	-8.81169	1.23277e-18	1.40652e-17	883.092	1789.77	26.288	53.2779	ENSMUSG00000021728	embigin [Source:MGI Symbol;Acc:MGI:95321]
Tle6	113.661	-1.22148	0.138654	-8.80959	1.2561e-18	1.43228e-17	97.9771	228.949	3.79519	8.86843	ENSMUSG00000034758	transducin-like enhancer of split 6 [Source:MGI Symbol;Acc:MGI:2149593]
Tmem38b	690.803	0.805991	0.0915247	8.80627	1.29382e-18	1.47441e-17	560.575	320.131	15.2932	8.73361	ENSMUSG00000028420	transmembrane protein 38B [Source:MGI Symbol;Acc:MGI:1098718]
A530032D15Rik	122.356	2.73412	0.310536	8.8045	1.31442e-18	1.497e-17	64.2868	9.03225	2.85097	0.400559	ENSMUSG00000089844	RIKEN cDNA A530032D15Rik gene [Source:MGI Symbol;Acc:MGI:3037746]
Lrp8	777.739	1.67403	0.19019	8.80187	1.34558e-18	1.53158e-17	129.785	40.1253	1.31952	0.407953	ENSMUSG00000028613	low density lipoprotein receptor-related protein 8, apolipoprotein e receptor [Source:MGI Symbol;Acc:MGI:1340044]
Slco2b1	308.391	-0.910603	0.103457	-8.80179	1.34655e-18	1.53177e-17	317.763	597.982	4.97233	9.35718	ENSMUSG00000030737	solute carrier organic anion transporter family, member 2b1 [Source:MGI Symbol;Acc:MGI:1351872]
Casp3	316.288	1.05424	0.119819	8.79862	1.38504e-18	1.57462e-17	343.858	164.596	10.283	4.92225	ENSMUSG00000031628	caspase 3 [Source:MGI Symbol;Acc:MGI:107739]
Ctnnd2	144.341	-1.5179	0.17255	-8.79686	1.40696e-18	1.59859e-17	107.773	310.89	1.41472	4.08099	ENSMUSG00000022240	catenin (cadherin associated protein), delta 2 [Source:MGI Symbol;Acc:MGI:1195966]
Rel	976.475	1.19007	0.135308	8.79524	1.42738e-18	1.62083e-17	361.622	158.1	10.9231	4.77553	ENSMUSG00000020275	reticuloendotheliosis oncogene [Source:MGI Symbol;Acc:MGI:97897]
Zbtb20	982.086	-0.82434	0.0938378	-8.78474	1.56733e-18	1.7787e-17	888.622	1575.21	20.8347	36.9324	ENSMUSG00000022708	zinc finger and BTB domain containing 20 [Source:MGI Symbol;Acc:MGI:1929213]
Wwc1	1424.18	-0.600743	0.0683934	-8.78365	1.58256e-18	1.79492e-17	1474.77	2238.27	34.7235	52.7002	ENSMUSG00000018849	WW, C2 and coiled-coil domain containing 1 [Source:MGI Symbol;Acc:MGI:2388637]
Asap3	1001.96	0.716127	0.0815522	8.78121	1.61729e-18	1.83322e-17	1572.68	956.998	21.9905	13.3815	ENSMUSG00000036995	ArfGAP with SH3 domain, ankyrin repeat and PH domain 3 [Source:MGI Symbol;Acc:MGI:2684986]
Ly9	128.573	1.99662	0.22765	8.77055	1.7779e-18	2.01288e-17	78.6731	19.1693	2.36997	0.57746	ENSMUSG00000004707	lymphocyte antigen 9 [Source:MGI Symbol;Acc:MGI:96885]
Dusp2	427.132	1.36481	0.155612	8.77058	1.77746e-18	2.01288e-17	137.059	52.664	6.61171	2.5405	ENSMUSG00000027368	dual specificity phosphatase 2 [Source:MGI Symbol;Acc:MGI:101911]
Arhgef37	52.9021	2.32497	0.265116	8.76961	1.79292e-18	2.02869e-17	78.7278	15.0524	1.90008	0.363288	ENSMUSG00000045094	Rho guanine nucleotide exchange factor (GEF) 37 [Source:MGI Symbol;Acc:MGI:3045339]
D630003M21Rik	105.467	-1.52247	0.173748	-8.7625	1.90959e-18	2.15942e-17	63.675	184.875	0.972784	2.82441	ENSMUSG00000037813	RIKEN cDNA D630003M21 gene [Source:MGI Symbol;Acc:MGI:3606579]
Rap1gds1	754.629	0.733762	0.0837755	8.75867	1.97572e-18	2.23289e-17	745.571	447.763	15.8392	9.51246	ENSMUSG00000028149	RAP1, GTP-GDP dissociation stimulator 1 [Source:MGI Symbol;Acc:MGI:2385189]
Rph3al	213.413	-0.974912	0.111361	-8.75451	2.05001e-18	2.31548e-17	180.365	354.682	4.09596	8.05458	ENSMUSG00000020847	rabphilin 3A-like (without C2 domains) [Source:MGI Symbol;Acc:MGI:1923492]
Vit	128.146	-1.45528	0.166256	-8.75322	2.07351e-18	2.34065e-17	74.032	204.713	2.12439	5.87435	ENSMUSG00000024076	vitrin [Source:MGI Symbol;Acc:MGI:1921449]
Ccdc120	290.992	-0.843828	0.0964169	-8.75187	2.0985e-18	2.36745e-17	292.646	525.622	6.27345	11.2677	ENSMUSG00000031150	coiled-coil domain containing 120 [Source:MGI Symbol;Acc:MGI:1859619]
Lacc1	499.619	1.4234	0.162781	8.7443	2.24408e-18	2.53021e-17	223.969	82.9381	7.22662	2.6761	ENSMUSG00000044350	laccase domain containing 1 [Source:MGI Symbol;Acc:MGI:2445077]
Mtfr1l	654.741	-0.631213	0.0721946	-8.74322	2.26558e-18	2.55294e-17	615.085	953.207	22.4444	34.7824	ENSMUSG00000046671	mitochondrial fission regulator 1-like [Source:MGI Symbol;Acc:MGI:1924074]
Camkk1	303.308	-1.0451	0.119603	-8.73805	2.3717e-18	2.67095e-17	137.006	283.861	3.09869	6.42014	ENSMUSG00000020785	calcium/calmodulin-dependent protein kinase kinase 1, alpha [Source:MGI Symbol;Acc:MGI:1891766]
Zdhhc8	549.701	-0.726386	0.0832434	-8.72605	2.63713e-18	2.96813e-17	560.738	928.613	8.9907	14.8891	ENSMUSG00000060166	zinc finger, DHHC domain containing 8 [Source:MGI Symbol;Acc:MGI:1338012]
Efhb	224.995	1.00836	0.115569	8.72518	2.65769e-18	2.98951e-17	309.756	152.999	9.0857	4.48774	ENSMUSG00000023931	EF hand domain family, member B [Source:MGI Symbol;Acc:MGI:3045296]
Sphk2	994.234	-0.698872	0.0801601	-8.71845	2.82031e-18	3.17057e-17	448.692	729.163	8.41251	13.6711	ENSMUSG00000057342	sphingosine kinase 2 [Source:MGI Symbol;Acc:MGI:1861380]
Ankib1	849.836	0.66101	0.0758274	8.71729	2.84936e-18	3.20135e-17	1040.08	656.489	11.9717	7.55645	ENSMUSG00000040351	ankyrin repeat and IBR domain containing 1 [Source:MGI Symbol;Acc:MGI:1918047]
Zdhhc5	1552.63	0.529726	0.0607879	8.71432	2.925e-18	3.28441e-17	1433.92	993.878	23.6119	16.3658	ENSMUSG00000034075	zinc finger, DHHC domain containing 5 [Source:MGI Symbol;Acc:MGI:1923573]
Arpc2	2730.28	0.518938	0.0595854	8.70916	3.06131e-18	3.43545e-17	1626.23	1133.63	79.4804	55.4052	ENSMUSG00000006304	actin related protein 2/3 complex, subunit 2 [Source:MGI Symbol;Acc:MGI:1923959]
Pkp1	45.3852	-2.01246	0.23108	-8.70893	3.06745e-18	3.44032e-17	29.2851	120.359	0.509531	2.09414	ENSMUSG00000026413	plakophilin 1 [Source:MGI Symbol;Acc:MGI:1328359]
Cadm3	152.89	-1.15794	0.133105	-8.69941	3.33619e-18	3.73954e-17	136.326	305.407	2.55843	5.73158	ENSMUSG00000005338	cell adhesion molecule 3 [Source:MGI Symbol;Acc:MGI:2137858]
I830077J02Rik	74.641	3.31597	0.381241	8.69784	3.38259e-18	3.78933e-17	48.5725	4.41291	3.55645	0.323111	ENSMUSG00000074342	RIKEN cDNA I830077J02 gene [Source:MGI Symbol;Acc:MGI:3588284]
Gm14005	402.928	1.43063	0.164527	8.69541	3.45566e-18	3.86892e-17	126.996	46.4621	2.20764	0.807674	ENSMUSG00000074813	predicted gene 14005 [Source:MGI Symbol;Acc:MGI:3652191]
Ar	348.947	-0.827895	0.0952119	-8.69529	3.45946e-18	3.87091e-17	360.965	641.036	2.79976	4.97209	ENSMUSG00000046532	androgen receptor [Source:MGI Symbol;Acc:MGI:88064]
Pxmp4	132.066	-1.3475	0.154978	-8.69479	3.47469e-18	3.88569e-17	110.603	282.874	5.88067	15.0401	ENSMUSG00000000876	peroxisomal membrane protein 4 [Source:MGI Symbol;Acc:MGI:1891701]
Kcnq1	172.049	-1.20455	0.138557	-8.69352	3.51383e-18	3.92716e-17	140.378	324.18	3.61729	8.35355	ENSMUSG00000009545	potassium voltage-gated channel, subfamily Q, member 1 [Source:MGI Symbol;Acc:MGI:108083]
Phkb	523.745	-0.785516	0.0903709	-8.69213	3.55694e-18	3.97303e-17	434.052	749.071	7.3378	12.6633	ENSMUSG00000036879	phosphorylase kinase beta [Source:MGI Symbol;Acc:MGI:97578]
Trim15	74.4838	1.6172	0.186063	8.69168	3.57108e-18	3.98649e-17	122.844	39.5965	5.13839	1.65626	ENSMUSG00000050747	tripartite motif-containing 15 [Source:MGI Symbol;Acc:MGI:1916347]
Col6a5	160.074	-1.1364	0.130775	-8.68972	3.63322e-18	4.0535e-17	114.412	251.794	0.960535	2.11391	ENSMUSG00000091345	collagen, type VI, alpha 5 [Source:MGI Symbol;Acc:MGI:3648134]
Ahnak	29902.4	-0.339383	0.039059	-8.689	3.65647e-18	4.07706e-17	29631.3	37492.1	123.073	155.722	ENSMUSG00000069833	AHNAK nucleoprotein (desmoyokin) [Source:MGI Symbol;Acc:MGI:1316648]
Trim2	466.568	-0.902086	0.103837	-8.6875	3.70514e-18	4.12893e-17	445.952	834.67	4.22728	7.91203	ENSMUSG00000027993	tripartite motif-containing 2 [Source:MGI Symbol;Acc:MGI:1933163]
Zfp462	472.172	-1.11363	0.128202	-8.68654	3.73634e-18	4.16127e-17	413.281	896.634	3.0733	6.66768	ENSMUSG00000060206	zinc finger protein 462 [Source:MGI Symbol;Acc:MGI:107690]
Sertad4	67.3521	-1.81828	0.209339	-8.68584	3.75958e-18	4.18472e-17	41.2133	147.436	0.945834	3.38361	ENSMUSG00000016262	SERTA domain containing 4 [Source:MGI Symbol;Acc:MGI:2443496]
Clec4a1	67.1597	3.37373	0.388543	8.68301	3.85421e-18	4.28756e-17	50.3465	4.22307	2.52224	0.211565	ENSMUSG00000049037	C-type lectin domain family 4, member a1 [Source:MGI Symbol;Acc:MGI:3036291]
Pomgnt2	112.244	-1.25772	0.144939	-8.67756	4.04366e-18	4.4957e-17	97.9164	235.128	2.95879	7.10498	ENSMUSG00000066235	protein O-linked mannose beta 1,4-N-acetylglucosaminyltransferase 2 [Source:MGI Symbol;Acc:MGI:2143424]
Ptprz1	437.111	0.763699	0.0880785	8.67066	4.29623e-18	4.77373e-17	585.647	344.485	5.6657	3.33264	ENSMUSG00000068748	protein tyrosine phosphatase, receptor type Z, polypeptide 1 [Source:MGI Symbol;Acc:MGI:97816]
Ttll7	306.805	-0.936435	0.108006	-8.67019	4.31416e-18	4.79087e-17	318.288	609.378	3.32481	6.36551	ENSMUSG00000036745	tubulin tyrosine ligase-like family, member 7 [Source:MGI Symbol;Acc:MGI:1918142]
Insig1	1051.44	-0.904287	0.104312	-8.66907	4.35675e-18	4.83536e-17	860.879	1613.46	25.3751	47.5579	ENSMUSG00000045294	insulin induced gene 1 [Source:MGI Symbol;Acc:MGI:1916289]
Tacstd2	603.651	1.2426	0.143351	8.66823	4.38894e-18	4.86827e-17	977.745	411.676	43.2624	18.2155	ENSMUSG00000051397	tumor-associated calcium signal transducer 2 [Source:MGI Symbol;Acc:MGI:1861606]
Ccnd2	1883.66	0.490459	0.0566214	8.66207	4.63263e-18	5.13559e-17	2161.9	1538.48	29.2394	20.8077	ENSMUSG00000000184	cyclin D2 [Source:MGI Symbol;Acc:MGI:88314]
Spred2	521.413	-0.68822	0.0794625	-8.66094	4.67872e-18	5.18369e-17	524.764	845.475	14.2614	22.9774	ENSMUSG00000045671	sprouty-related, EVH1 domain containing 2 [Source:MGI Symbol;Acc:MGI:2150019]
Cd248	955.592	-1.40028	0.161697	-8.65993	4.7207e-18	5.22717e-17	759.108	2015.3	23.1264	61.3965	ENSMUSG00000056481	CD248 antigen, endosialin [Source:MGI Symbol;Acc:MGI:1917695]
Fam105a	177.05	1.44664	0.167062	8.65928	4.74737e-18	5.25367e-17	139.481	50.6157	3.54849	1.2877	NA	NA
Phf11a	24.1139	5.45835	0.630449	8.65789	4.80596e-18	5.31543e-17	57.5938	0.677954	3.32002	0.039081	ENSMUSG00000044703	PHD finger protein 11A [Source:MGI Symbol;Acc:MGI:1918441]
Tax1bp1	3221.2	0.590214	0.0681965	8.65461	4.94606e-18	5.46723e-17	2133.47	1415.84	50.7069	33.6508	ENSMUSG00000004535	Tax1 (human T cell leukemia virus type I) binding protein 1 [Source:MGI Symbol;Acc:MGI:1289308]
Hgf	368.72	0.79434	0.0918147	8.65155	5.08033e-18	5.6124e-17	540.238	311.246	11.5906	6.67766	ENSMUSG00000028864	hepatocyte growth factor [Source:MGI Symbol;Acc:MGI:96079]
Fam169b	83.2346	-1.80776	0.208964	-8.65108	5.1014e-18	5.63243e-17	28.3379	100.768	0.784057	2.78806	ENSMUSG00000074071	family with sequence similarity 169, member B [Source:MGI Symbol;Acc:MGI:3644026]
Pik3r1	1976.41	0.43665	0.0505013	8.64632	5.31884e-18	5.86912e-17	2733.95	2019.56	28.9814	21.4085	ENSMUSG00000041417	phosphoinositide-3-kinase regulatory subunit 1 [Source:MGI Symbol;Acc:MGI:97583]
Ppp1r3b	874.077	1.10872	0.128248	8.64513	5.3746e-18	5.92723e-17	250.729	115.789	4.63851	2.14212	ENSMUSG00000046794	protein phosphatase 1, regulatory subunit 3B [Source:MGI Symbol;Acc:MGI:2177268]
Ptges	800.448	0.880966	0.101909	8.64464	5.39754e-18	5.9491e-17	1285.11	696.802	27.5035	14.9127	ENSMUSG00000050737	prostaglandin E synthase [Source:MGI Symbol;Acc:MGI:1927593]
Tmod2	133.904	-1.32503	0.153289	-8.64399	5.42841e-18	5.97969e-17	98.1189	246.938	0.746575	1.87892	ENSMUSG00000032186	tropomodulin 2 [Source:MGI Symbol;Acc:MGI:1355335]
Slco2a1	751.593	-1.10904	0.128318	-8.64289	5.48099e-18	6.03413e-17	659.113	1425.88	12.756	27.5955	ENSMUSG00000032548	solute carrier organic anion transporter family, member 2a1 [Source:MGI Symbol;Acc:MGI:1346021]
Hbegf	275.464	1.04941	0.121423	8.64259	5.49547e-18	6.0466e-17	454.931	219.324	14.9508	7.20786	ENSMUSG00000024486	heparin-binding EGF-like growth factor [Source:MGI Symbol;Acc:MGI:96070]
Shroom1	40.8566	-2.12347	0.245886	-8.63599	5.82225e-18	6.40247e-17	23.3238	103.475	0.549657	2.43854	ENSMUSG00000018387	shroom family member 1 [Source:MGI Symbol;Acc:MGI:1919024]
Gars	819.904	0.845446	0.0979769	8.62903	6.18725e-18	6.79994e-17	1059.36	588.994	34.5962	19.2352	ENSMUSG00000029777	glycyl-tRNA synthetase [Source:MGI Symbol;Acc:MGI:2449057]
Vars2	454.581	-0.764834	0.0886837	-8.62429	6.44929e-18	7.08386e-17	416.758	709.286	7.3528	12.5138	ENSMUSG00000038838	valyl-tRNA synthetase 2, mitochondrial [Source:MGI Symbol;Acc:MGI:1916165]
Anxa6	1563.91	-0.788977	0.0914895	-8.62369	6.48299e-18	7.11679e-17	1559.45	2697.35	45.7414	79.1182	ENSMUSG00000018340	annexin A6 [Source:MGI Symbol;Acc:MGI:88255]
Aoah	371.293	4.41218	0.511867	8.61978	6.70842e-18	7.36004e-17	48.0643	1.15788	1.17565	0.0283219	ENSMUSG00000021322	acyloxyacyl hydrolase [Source:MGI Symbol;Acc:MGI:1350928]
Wipf1	2095.34	0.67021	0.0777583	8.61914	6.74584e-18	7.39685e-17	962.211	604.276	15.7184	9.87126	ENSMUSG00000075284	WAS/WASL interacting protein family, member 1 [Source:MGI Symbol;Acc:MGI:2178801]
1810011O10Rik	115.452	1.42116	0.164896	8.61856	6.78031e-18	7.4304e-17	221.414	82.0968	12.9841	4.81429	NA	NA
Nox4	782.293	0.841411	0.0976356	8.61787	6.82089e-18	7.47059e-17	1494.58	832.764	30.159	16.8043	ENSMUSG00000030562	NADPH oxidase 4 [Source:MGI Symbol;Acc:MGI:1354184]
Sh3rf1	723.339	-0.7907	0.0917544	-8.61758	6.83859e-18	7.4857e-17	747.112	1293.65	11.2553	19.489	ENSMUSG00000031642	SH3 domain containing ring finger 1 [Source:MGI Symbol;Acc:MGI:1913066]
Cd68	1086.8	1.0705	0.124231	8.61704	6.87081e-18	7.51667e-17	206.053	97.5555	12.8972	6.10617	ENSMUSG00000018774	CD68 antigen [Source:MGI Symbol;Acc:MGI:88342]
Bend7	241.246	-1.10814	0.128618	-8.61579	6.94629e-18	7.5949e-17	217.807	470.255	4.4306	9.56588	ENSMUSG00000048186	BEN domain containing 7 [Source:MGI Symbol;Acc:MGI:2443100]
Abr	10313.9	0.90045	0.104565	8.61137	7.21907e-18	7.88865e-17	1842.73	985.488	23.8284	12.7434	ENSMUSG00000017631	active BCR-related gene [Source:MGI Symbol;Acc:MGI:107771]
Gpr88	181.736	1.14676	0.133178	8.61069	7.2625e-18	7.93158e-17	330.2	148.892	7.47037	3.36849	ENSMUSG00000068696	G-protein coupled receptor 88 [Source:MGI Symbol;Acc:MGI:1927653]
Kif26b	374.482	0.830603	0.0964768	8.60935	7.34771e-18	8.02006e-17	382.597	215.081	4.0322	2.26674	ENSMUSG00000026494	kinesin family member 26B [Source:MGI Symbol;Acc:MGI:2447076]
Gm867	521.569	0.867967	0.100828	8.60843	7.40679e-18	8.07994e-17	638.682	348.976	40.5948	22.181	ENSMUSG00000050157	predicted gene 867 [Source:MGI Symbol;Acc:MGI:2685713]
Kif23	285.877	1.38806	0.16128	8.60651	7.53163e-18	8.21145e-17	304.541	115.683	6.94015	2.63629	ENSMUSG00000032254	kinesin family member 23 [Source:MGI Symbol;Acc:MGI:1919069]
Tiparp	1656.58	1.14927	0.133541	8.60616	7.55512e-18	8.23238e-17	1302.37	584.736	24.4709	10.987	ENSMUSG00000034640	TCDD-inducible poly(ADP-ribose) polymerase [Source:MGI Symbol;Acc:MGI:2159210]
Fam49b	1580.16	1.06456	0.1237	8.60593	7.57016e-18	8.24407e-17	670.335	319.386	13.7687	6.56018	ENSMUSG00000022378	family with sequence similarity 49, member B [Source:MGI Symbol;Acc:MGI:1923520]
Ghr	621.989	0.683103	0.0793814	8.60533	7.60966e-18	8.28238e-17	991.214	616.584	17.124	10.652	ENSMUSG00000055737	growth hormone receptor [Source:MGI Symbol;Acc:MGI:95708]
Tgfbr2	5495.84	1.08979	0.126662	8.60393	7.7031e-18	8.37931e-17	9641.84	4517.45	157.177	73.6415	ENSMUSG00000032440	transforming growth factor, beta receptor II [Source:MGI Symbol;Acc:MGI:98729]
Prdm1	407.698	1.36905	0.159182	8.60053	7.93473e-18	8.62637e-17	191.08	73.2137	2.86535	1.09788	ENSMUSG00000038151	PR domain containing 1, with ZNF domain [Source:MGI Symbol;Acc:MGI:99655]
Fermt3	781.141	1.0225	0.118914	8.59867	8.06476e-18	8.76276e-17	207.729	101.593	6.26736	3.06514	ENSMUSG00000024965	fermitin family member 3 [Source:MGI Symbol;Acc:MGI:2147790]
Etf1	2249.41	0.481914	0.0560691	8.59501	8.32599e-18	9.04146e-17	1791.75	1282.48	37.7461	27.0175	ENSMUSG00000024360	eukaryotic translation termination factor 1 [Source:MGI Symbol;Acc:MGI:2385071]
Myo5c	2466.07	-0.958808	0.111628	-8.58931	8.74944e-18	9.49592e-17	2195.28	4274.94	25.4525	49.5643	ENSMUSG00000033590	myosin VC [Source:MGI Symbol;Acc:MGI:2442485]
Ms4a6b	56.1309	2.58244	0.300817	8.58473	9.1049e-18	9.87611e-17	69.3344	10.8192	3.20788	0.500568	ENSMUSG00000024677	membrane-spanning 4-domains, subfamily A, member 6B [Source:MGI Symbol;Acc:MGI:1917024]
Erich3	278.766	1.04296	0.12154	8.58122	9.38719e-18	1.01765e-16	285.593	137.912	11.0956	5.35803	ENSMUSG00000078161	glutamate rich 3 [Source:MGI Symbol;Acc:MGI:1919095]
Cxcl16	611.741	0.812742	0.0947204	8.58044	9.45141e-18	1.02404e-16	753.669	428.683	24.0299	13.6681	ENSMUSG00000018920	chemokine (C-X-C motif) ligand 16 [Source:MGI Symbol;Acc:MGI:1932682]
Dcdc2a	118.845	-1.22081	0.142335	-8.577	9.73809e-18	1.0545e-16	93.5701	218.532	0.908374	2.1215	ENSMUSG00000035910	doublecortin domain containing 2a [Source:MGI Symbol;Acc:MGI:2652818]
Gpr176	52.0533	2.29223	0.267276	8.57627	9.80035e-18	1.06064e-16	86.926	17.5191	1.73478	0.349629	ENSMUSG00000040133	G protein-coupled receptor 176 [Source:MGI Symbol;Acc:MGI:2685858]
Gata6	680.587	-0.693354	0.0808926	-8.57129	1.02332e-17	1.10686e-16	630.25	1019.13	15.4015	24.9044	ENSMUSG00000005836	GATA binding protein 6 [Source:MGI Symbol;Acc:MGI:107516]
Rnf217	434.29	0.806572	0.0942098	8.56145	1.11456e-17	1.20471e-16	780.868	444.886	21.3106	12.1413	ENSMUSG00000063760	ring finger protein 217 [Source:MGI Symbol;Acc:MGI:3610311]
Jmy	858.374	-0.693372	0.0809881	-8.5614	1.11504e-17	1.20471e-16	686.187	1109.75	6.10002	9.86541	ENSMUSG00000021690	junction-mediating and regulatory protein [Source:MGI Symbol;Acc:MGI:1913096]
Sp5	39.357	-2.50242	0.292296	-8.56124	1.11657e-17	1.20568e-16	18.3654	107.278	0.683574	3.99296	ENSMUSG00000075304	trans-acting transcription factor 5 [Source:MGI Symbol;Acc:MGI:1927715]
Treml4	303.261	3.95232	0.462216	8.55081	1.22225e-17	1.31905e-16	42.6371	1.7991	1.90711	0.0804719	ENSMUSG00000051682	triggering receptor expressed on myeloid cells-like 4 [Source:MGI Symbol;Acc:MGI:1923239]
Morc1	28.6003	3.55591	0.416025	8.54734	1.25961e-17	1.35861e-16	52.3573	3.84735	1.33986	0.0984569	ENSMUSG00000022652	microrchidia 1 [Source:MGI Symbol;Acc:MGI:1316740]
Mtss1	837.188	-0.618238	0.0723445	-8.54575	1.27701e-17	1.37659e-16	904.349	1389.28	13.7327	21.0965	ENSMUSG00000022353	metastasis suppressor 1 [Source:MGI Symbol;Acc:MGI:2384818]
Nuf2	54.7036	2.14564	0.251098	8.54503	1.28505e-17	1.38448e-16	84.4354	18.6792	2.74027	0.606214	ENSMUSG00000026683	NUF2, NDC80 kinetochore complex component [Source:MGI Symbol;Acc:MGI:1914227]
Smc2	199.855	1.02312	0.119744	8.54424	1.29384e-17	1.39317e-16	265.771	130.689	3.75049	1.84424	ENSMUSG00000028312	structural maintenance of chromosomes 2 [Source:MGI Symbol;Acc:MGI:106067]
Ascc3	2547.13	1.23447	0.144504	8.54279	1.31019e-17	1.40998e-16	2039.1	862.758	21.286	9.00628	ENSMUSG00000038774	activating signal cointegrator 1 complex subunit 3 [Source:MGI Symbol;Acc:MGI:1925237]
Btbd17	71.8611	2.03794	0.238587	8.54172	1.32235e-17	1.42227e-16	98.4647	23.5087	3.4006	0.811904	ENSMUSG00000000202	BTB (POZ) domain containing 17 [Source:MGI Symbol;Acc:MGI:1919264]
Pstpip2	701.123	1.43207	0.167695	8.53971	1.34556e-17	1.44642e-16	164.911	60.2668	5.69037	2.07955	ENSMUSG00000025429	proline-serine-threonine phosphatase-interacting protein 2 [Source:MGI Symbol;Acc:MGI:1335088]
Fam189a2	275.783	-0.948099	0.111063	-8.53658	1.38251e-17	1.48531e-16	278.44	538.099	8.52936	16.4834	ENSMUSG00000071604	family with sequence similarity 189, member A2 [Source:MGI Symbol;Acc:MGI:2685813]
Mctp2	685.488	1.32539	0.155286	8.53515	1.3997e-17	1.50293e-16	552.496	219.2	7.4492	2.95543	ENSMUSG00000032776	multiple C2 domains, transmembrane 2 [Source:MGI Symbol;Acc:MGI:2685335]
Cfl1	3586.14	0.563208	0.065992	8.53448	1.40783e-17	1.51082e-16	2526.5	1709.58	166.553	112.7	ENSMUSG00000056201	cofilin 1, non-muscle [Source:MGI Symbol;Acc:MGI:101757]
Gja1	664.415	-0.988856	0.115873	-8.53399	1.41391e-17	1.51649e-16	633.615	1260.06	15.9275	31.6749	ENSMUSG00000050953	gap junction protein, alpha 1 [Source:MGI Symbol;Acc:MGI:95713]
Srf	944.919	-0.584813	0.0685496	-8.53124	1.44785e-17	1.55203e-16	927.413	1391.59	17.6854	26.5371	ENSMUSG00000015605	serum response factor [Source:MGI Symbol;Acc:MGI:106658]
Atp2b2	86.2709	-1.65656	0.194229	-8.52893	1.47707e-17	1.58245e-16	34.8447	111.06	0.376793	1.20095	ENSMUSG00000030302	ATPase, Ca++ transporting, plasma membrane 2 [Source:MGI Symbol;Acc:MGI:105368]
Itprip	908.758	0.876361	0.102822	8.5231	1.55343e-17	1.66333e-16	573.358	312.034	11.8831	6.46703	ENSMUSG00000117975	Mus musculus inositol 1,4,5-triphosphate receptor interacting protein (Itprip), transcript variant 2, mRNA. [Source:RefSeq mRNA;Acc:NM_001362458]
Rtl1	47.8468	-2.1134	0.247971	-8.52279	1.5576e-17	1.66687e-16	25.7213	113.243	0.383496	1.68841	ENSMUSG00000085925	retrotransposon Gaglike 1 [Source:MGI Symbol;Acc:MGI:2656842]
Wdtc1	1153.16	-0.615346	0.0722778	-8.51362	1.68579e-17	1.80304e-16	594.681	912.274	11.1176	17.055	ENSMUSG00000037622	WD and tetratricopeptide repeats 1 [Source:MGI Symbol;Acc:MGI:2685541]
C1qb	86.899	2.94432	0.345908	8.51186	1.71162e-17	1.82965e-16	50.8773	6.08545	3.73924	0.447252	ENSMUSG00000036905	complement component 1, q subcomponent, beta polypeptide [Source:MGI Symbol;Acc:MGI:88224]
Yae1d1	142.533	-1.11264	0.130749	-8.50976	1.74293e-17	1.86208e-16	137.215	297.871	3.11696	6.76643	ENSMUSG00000075054	Yae1 domain containing 1 [Source:MGI Symbol;Acc:MGI:1914258]
Fam160a1	272.095	-0.912984	0.107312	-8.50773	1.77369e-17	1.89388e-16	249.429	470.883	4.43674	8.37587	ENSMUSG00000051000	family with sequence similarity 160, member A1 [Source:MGI Symbol;Acc:MGI:2444746]
Bmp3	585.6	-0.830999	0.0977228	-8.50363	1.83748e-17	1.9609e-16	685.121	1220.01	17.1835	30.5989	ENSMUSG00000029335	bone morphogenetic protein 3 [Source:MGI Symbol;Acc:MGI:88179]
Pink1	1013.61	-0.870613	0.102393	-8.5027	1.85232e-17	1.97563e-16	680.393	1246.02	22.4455	41.105	ENSMUSG00000028756	PTEN induced putative kinase 1 [Source:MGI Symbol;Acc:MGI:1916193]
Tacr1	60.0813	-2.07619	0.244291	-8.49887	1.91443e-17	2.04074e-16	21.3028	91.8884	0.330824	1.42699	ENSMUSG00000030043	tachykinin receptor 1 [Source:MGI Symbol;Acc:MGI:98475]
Espn	151.501	-1.21768	0.143324	-8.49599	1.96254e-17	2.09086e-16	118.258	276.462	2.93583	6.86336	ENSMUSG00000028943	espin [Source:MGI Symbol;Acc:MGI:1861630]
Gaa	1495.29	-0.789325	0.0929479	-8.49212	2.02903e-17	2.1605e-16	1409.35	2438.81	28.9709	50.1326	ENSMUSG00000025579	glucosidase, alpha, acid [Source:MGI Symbol;Acc:MGI:95609]
Cd36	2063.16	-1.63079	0.192074	-8.49041	2.05908e-17	2.19127e-16	1675.96	5239.45	33.311	104.138	ENSMUSG00000002944	CD36 molecule [Source:MGI Symbol;Acc:MGI:107899]
Picalm	7588.1	0.940045	0.110779	8.48579	2.14259e-17	2.27888e-16	5028.61	2616.14	94.0329	48.9206	ENSMUSG00000039361	phosphatidylinositol binding clathrin assembly protein [Source:MGI Symbol;Acc:MGI:2385902]
Hist2h2be	62.3311	-1.78257	0.210093	-8.48467	2.16324e-17	2.29957e-16	37.1028	129.061	1.10617	3.84777	ENSMUSG00000068854	histone cluster 2, H2be [Source:MGI Symbol;Acc:MGI:2448415]
Dnajb1	1282.4	-0.690063	0.0813837	-8.47913	2.26893e-17	2.41058e-16	974.018	1572.65	23.5587	38.0378	ENSMUSG00000005483	DnaJ heat shock protein family (Hsp40) member B1 [Source:MGI Symbol;Acc:MGI:1931874]
Tpx2	161.755	1.37159	0.161856	8.47414	2.36832e-17	2.51478e-16	246.421	94.6843	4.40633	1.69308	ENSMUSG00000027469	TPX2, microtubule-associated [Source:MGI Symbol;Acc:MGI:1919369]
Alad	264.87	-1.14589	0.135377	-8.46443	2.57403e-17	2.73169e-16	230.189	511.172	3.90495	8.67158	ENSMUSG00000028393	aminolevulinate, delta-, dehydratase [Source:MGI Symbol;Acc:MGI:96853]
Mesp1	23.8126	-2.90671	0.343512	-8.46176	2.63369e-17	2.79346e-16	8.94427	70.4262	0.648206	5.1039	ENSMUSG00000030544	mesoderm posterior 1 [Source:MGI Symbol;Acc:MGI:107785]
Id4	97.6376	-1.46444	0.173082	-8.46101	2.65078e-17	2.80987e-16	72.4665	201.327	3.40732	9.46626	ENSMUSG00000021379	inhibitor of DNA binding 4 [Source:MGI Symbol;Acc:MGI:99414]
Saxo2	325.999	0.966954	0.114284	8.46095	2.65209e-17	2.80987e-16	409.588	208.912	11.4667	5.84863	NA	NA
Ipo13	764.521	-0.635014	0.0750723	-8.4587	2.70375e-17	2.86302e-16	693.647	1078.07	15.0893	23.4518	ENSMUSG00000033365	importin 13 [Source:MGI Symbol;Acc:MGI:2385205]
Cacna1d	1989.79	0.830485	0.0982127	8.45598	2.76745e-17	2.92885e-16	3483.09	1956.09	29.0606	16.3203	ENSMUSG00000015968	calcium channel, voltage-dependent, L type, alpha 1D subunit [Source:MGI Symbol;Acc:MGI:88293]
Olfr1396	61.0798	5.37779	0.635996	8.45571	2.77402e-17	2.93418e-16	50.6432	0.275695	4.02936	0.0219353	ENSMUSG00000047511	olfactory receptor 1396 [Source:MGI Symbol;Acc:MGI:3031230]
Rspo3	30.0849	2.78729	0.329731	8.45323	2.83354e-17	2.99548e-16	59.2968	8.26027	1.93165	0.269086	ENSMUSG00000019880	R-spondin 3 [Source:MGI Symbol;Acc:MGI:1920030]
Myo5b	1260.3	-0.690508	0.0816875	-8.45305	2.83801e-17	2.99854e-16	1228.82	1984.28	14.4294	23.3003	ENSMUSG00000025885	myosin VB [Source:MGI Symbol;Acc:MGI:106598]
Mctp1	230.36	1.9614	0.232078	8.45147	2.87662e-17	3.03767e-16	92.8373	23.2616	1.68947	0.423318	ENSMUSG00000021596	multiple C2 domains, transmembrane 1 [Source:MGI Symbol;Acc:MGI:1926021]
Sidt1	178.835	1.10098	0.130287	8.45042	2.90268e-17	3.06349e-16	244.544	113.492	4.4753	2.07697	ENSMUSG00000022696	SID1 transmembrane family, member 1 [Source:MGI Symbol;Acc:MGI:2443155]
Pld4	159.579	1.56437	0.185195	8.44717	2.98455e-17	3.14816e-16	104.49	35.3834	4.12318	1.39623	ENSMUSG00000052160	phospholipase D family, member 4 [Source:MGI Symbol;Acc:MGI:2144765]
Atp1a2	1580.2	-0.547592	0.0648287	-8.44676	2.9951e-17	3.15756e-16	1716	2509.18	21.5091	31.4512	ENSMUSG00000007097	ATPase, Na+/K+ transporting, alpha 2 polypeptide [Source:MGI Symbol;Acc:MGI:88106]
Pla2g4f	84.5551	-1.68279	0.199385	-8.43986	3.17707e-17	3.34755e-16	55.5136	180.336	1.38654	4.50419	ENSMUSG00000046971	phospholipase A2, group IVF [Source:MGI Symbol;Acc:MGI:2685493]
Pacsin1	29.0369	2.85663	0.338592	8.4368	3.26145e-17	3.43457e-16	70.919	9.2814	1.25234	0.163898	ENSMUSG00000040276	protein kinase C and casein kinase substrate in neurons 1 [Source:MGI Symbol;Acc:MGI:1345181]
Antxr1	2235.24	-1.04186	0.123544	-8.43305	3.36778e-17	3.5446e-16	2006.96	4142.41	29.7582	61.4215	ENSMUSG00000033420	anthrax toxin receptor 1 [Source:MGI Symbol;Acc:MGI:1916788]
4933433H22Rik	77.1094	4.2265	0.501361	8.43005	3.45509e-17	3.63449e-16	43.2291	1.58669	1.88603	0.0692254	NA	NA
Chad	391.604	-1.37114	0.1629	-8.41708	3.85993e-17	4.05812e-16	285.232	741.699	13.4682	35.0218	ENSMUSG00000039084	chondroadherin [Source:MGI Symbol;Acc:MGI:1096866]
Itih4	723.053	-1.29357	0.153705	-8.41594	3.89741e-17	4.09528e-16	663.26	1633.56	16.3618	40.298	ENSMUSG00000021922	inter alpha-trypsin inhibitor, heavy chain 4 [Source:MGI Symbol;Acc:MGI:109536]
Rbm3	1055.55	0.814991	0.096873	8.41299	3.9969e-17	4.19751e-16	1257.02	713.469	27.3905	15.5465	ENSMUSG00000031167	RNA binding motif (RNP1, RRM) protein 3 [Source:MGI Symbol;Acc:MGI:1099460]
Arhgef19	285.046	-0.991704	0.117915	-8.41036	4.08746e-17	4.29027e-16	239.505	477.069	5.50304	10.9615	ENSMUSG00000028919	Rho guanine nucleotide exchange factor (GEF) 19 [Source:MGI Symbol;Acc:MGI:1925912]
Pm20d1	40.7289	-2.0696	0.246085	-8.41011	4.0961e-17	4.29462e-16	26.4751	112.886	0.583739	2.48897	ENSMUSG00000042251	peptidase M20 domain containing 1 [Source:MGI Symbol;Acc:MGI:2442939]
G6pdx	918.288	0.697891	0.0829819	8.41016	4.09437e-17	4.29462e-16	856.367	528.974	25.5509	15.7827	ENSMUSG00000031400	glucose-6-phosphate dehydrogenase X-linked [Source:MGI Symbol;Acc:MGI:105979]
Zfp385b	60.2276	-1.79887	0.213907	-8.40961	4.11366e-17	4.31068e-16	40.5534	142.409	0.86412	3.03447	ENSMUSG00000027016	zinc finger protein 385B [Source:MGI Symbol;Acc:MGI:2444734]
Plekhb2	692.954	-0.842549	0.1002	-8.40867	4.14669e-17	4.3429e-16	551.236	989.675	7.86708	14.1244	ENSMUSG00000026123	pleckstrin homology domain containing, family B (evectins) member 2 [Source:MGI Symbol;Acc:MGI:2385825]
Rbms1	2714.5	0.723846	0.0860864	8.40837	4.15754e-17	4.3519e-16	2471.07	1494.32	63.0919	38.1533	ENSMUSG00000026970	RNA binding motif, single stranded interacting protein 1 [Source:MGI Symbol;Acc:MGI:1861774]
Ryr3	54.719	-2.05743	0.244798	-8.40459	4.29346e-17	4.49171e-16	28.6241	121.315	0.145	0.614544	ENSMUSG00000057378	ryanodine receptor 3 [Source:MGI Symbol;Acc:MGI:99684]
Nt5e	665.618	0.715912	0.0851959	8.40313	4.3475e-17	4.54576e-16	519.261	315.12	11.321	6.87032	ENSMUSG00000032420	5' nucleotidase, ecto [Source:MGI Symbol;Acc:MGI:99782]
Igsf9b	106.919	-1.42075	0.169161	-8.39882	4.51007e-17	4.71317e-16	85.9465	231.246	1.41197	3.79903	ENSMUSG00000034275	immunoglobulin superfamily, member 9B [Source:MGI Symbol;Acc:MGI:2685354]
Akr1c18	29.867	-2.33664	0.278456	-8.39138	4.80456e-17	5.01818e-16	15.7709	81.3494	1.0503	5.41764	ENSMUSG00000021214	aldo-keto reductase family 1, member C18 [Source:MGI Symbol;Acc:MGI:2145420]
Ptprj	2631.71	0.558992	0.0666264	8.38996	4.86323e-17	5.07669e-16	1266.64	859.231	11.9791	8.12609	ENSMUSG00000025314	protein tyrosine phosphatase, receptor type, J [Source:MGI Symbol;Acc:MGI:104574]
Ccdc3	75.4717	-1.88016	0.224123	-8.38894	4.90539e-17	5.11791e-16	51.1341	190.395	1.50155	5.59094	ENSMUSG00000026676	coiled-coil domain containing 3 [Source:MGI Symbol;Acc:MGI:1921436]
Klhl13	172.1	-1.29853	0.154854	-8.38552	5.05004e-17	5.26595e-16	158.352	390.853	3.50927	8.6618	ENSMUSG00000036782	kelch-like 13 [Source:MGI Symbol;Acc:MGI:1914705]
Bex4	83.3706	-1.74241	0.207865	-8.38237	5.18732e-17	5.40617e-16	69.9653	236.249	6.98329	23.5802	ENSMUSG00000047844	brain expressed X-linked 4 [Source:MGI Symbol;Acc:MGI:3606746]
Aldh6a1	530.794	-0.727893	0.0868867	-8.3775	5.40659e-17	5.63161e-16	524.929	869.454	12.256	20.2999	ENSMUSG00000021238	aldehyde dehydrogenase family 6, subfamily A1 [Source:MGI Symbol;Acc:MGI:1915077]
2900026A02Rik	443.251	-0.676824	0.0808619	-8.37012	5.75596e-17	5.99227e-16	432.864	692.286	5.78724	9.25562	ENSMUSG00000051339	RIKEN cDNA 2900026A02 gene [Source:MGI Symbol;Acc:MGI:1920194]
Arhgef12	5508.3	0.35303	0.0421955	8.36653	5.93405e-17	6.17431e-16	6687.24	5234.38	49.7904	38.9729	ENSMUSG00000059495	Rho guanine nucleotide exchange factor (GEF) 12 [Source:MGI Symbol;Acc:MGI:1916882]
Zcchc6	4185.47	1.09325	0.130704	8.36432	6.04641e-17	6.28781e-16	2251.82	1052.13	31.6625	14.7938	NA	NA
Azi2	1578.11	0.97187	0.116194	8.36419	6.05306e-17	6.29131e-16	1328.03	675.604	15.4641	7.86696	ENSMUSG00000039285	5-azacytidine induced gene 2 [Source:MGI Symbol;Acc:MGI:1351332]
Chil1	6943.57	-1.32027	0.157909	-8.36097	6.22022e-17	6.46153e-16	4269.65	10717.9	197.309	495.296	ENSMUSG00000064246	chitinase-like 1 [Source:MGI Symbol;Acc:MGI:1340899]
Flt1	112.217	2.05211	0.245613	8.35506	6.54015e-17	6.7902e-16	69.5755	16.3205	0.86473	0.202842	ENSMUSG00000029648	FMS-like tyrosine kinase 1 [Source:MGI Symbol;Acc:MGI:95558]
Tlr8	58.8141	4.13961	0.495496	8.35448	6.57236e-17	6.81993e-16	44.9765	1.7991	1.11162	0.0444659	ENSMUSG00000040522	toll-like receptor 8 [Source:MGI Symbol;Acc:MGI:2176887]
Pdlim5	1429.69	0.626561	0.0750251	8.35136	6.74812e-17	6.99853e-16	1244.89	805.408	14.2639	9.22837	ENSMUSG00000028273	PDZ and LIM domain 5 [Source:MGI Symbol;Acc:MGI:1927489]
Gns	8178.32	0.424028	0.0507811	8.35011	6.82007e-17	7.06932e-16	4058.4	3024.83	82.1701	61.2435	ENSMUSG00000034707	glucosamine (N-acetyl)-6-sulfatase [Source:MGI Symbol;Acc:MGI:1922862]
Papln	177.059	-1.30595	0.15649	-8.34528	7.1048e-17	7.36047e-16	96.8664	241.57	1.72814	4.30972	ENSMUSG00000021223	papilin, proteoglycan-like sulfated glycoprotein [Source:MGI Symbol;Acc:MGI:2386139]
Dkk2	27.0494	-2.83967	0.340325	-8.344	7.18169e-17	7.4361e-16	10.0201	74.2554	0.211091	1.56431	ENSMUSG00000028031	dickkopf WNT signaling pathway inhibitor 2 [Source:MGI Symbol;Acc:MGI:1890663]
Mocos	533.052	0.910427	0.109165	8.3399	7.43509e-17	7.69431e-16	295.955	157.475	8.00965	4.26186	ENSMUSG00000039616	molybdenum cofactor sulfurase [Source:MGI Symbol;Acc:MGI:1915841]
Azin1	2220.15	-0.552257	0.0662321	-8.3382	7.54268e-17	7.80144e-16	1404.68	2059.38	21.1656	31.0306	ENSMUSG00000037458	antizyme inhibitor 1 [Source:MGI Symbol;Acc:MGI:1859169]
Cd200	423.595	-0.885566	0.106307	-8.33025	8.06751e-17	8.33977e-16	431.504	798.174	14.3501	26.5441	ENSMUSG00000022661	CD200 antigen [Source:MGI Symbol;Acc:MGI:1196990]
Rbp4	154.449	-1.28265	0.154036	-8.32696	8.29463e-17	8.56993e-16	129.051	315.285	7.76615	18.9735	ENSMUSG00000024990	retinol binding protein 4, plasma [Source:MGI Symbol;Acc:MGI:97879]
Ttc39c	707.728	1.2152	0.145939	8.32679	8.30604e-17	8.57709e-16	327.806	140.521	10.7279	4.59873	ENSMUSG00000024424	tetratricopeptide repeat domain 39C [Source:MGI Symbol;Acc:MGI:1919997]
Abl2	2053.56	0.682417	0.0819653	8.32568	8.38447e-17	8.6534e-16	1726.62	1074.84	12.5785	7.83025	ENSMUSG00000026596	v-abl Abelson murine leukemia viral oncogene 2 (arg, Abelson-related gene) [Source:MGI Symbol;Acc:MGI:87860]
Rap1b	2762.71	0.731033	0.0878505	8.32133	8.69845e-17	8.97262e-16	1984.89	1194.19	79.9819	48.1202	ENSMUSG00000052681	RAS related protein 1b [Source:MGI Symbol;Acc:MGI:894315]
Tnk2	767.458	-0.628148	0.0754951	-8.32037	8.76868e-17	9.0402e-16	737.252	1140.86	12.5614	19.4383	ENSMUSG00000022791	tyrosine kinase, non-receptor, 2 [Source:MGI Symbol;Acc:MGI:1858308]
Tmc6	804.523	0.742986	0.0893484	8.31561	9.12813e-17	9.40571e-16	829.213	494.713	20.5858	12.2816	ENSMUSG00000025572	transmembrane channel-like gene family 6 [Source:MGI Symbol;Acc:MGI:1098686]
Ccna1	75.3101	2.00856	0.241566	8.31474	9.19523e-17	9.46975e-16	110.174	26.9945	5.42544	1.32932	ENSMUSG00000027793	cyclin A1 [Source:MGI Symbol;Acc:MGI:108042]
Ugt1a6a	424.252	-1.01911	0.122577	-8.31401	9.25205e-17	9.52314e-16	191.604	388.269	4.52909	9.17781	ENSMUSG00000054545	UDP glucuronosyltransferase 1 family, polypeptide A6A [Source:MGI Symbol;Acc:MGI:2137698]
Bmf	518.378	-1.05697	0.127134	-8.31382	9.26725e-17	9.53366e-16	409.07	853.433	6.89158	14.3777	ENSMUSG00000040093	BCL2 modifying factor [Source:MGI Symbol;Acc:MGI:2176433]
Evi2a	213.776	1.50209	0.180684	8.31331	9.30707e-17	9.56949e-16	119.495	41.8855	4.06219	1.42389	ENSMUSG00000078771	ecotropic viral integration site 2a [Source:MGI Symbol;Acc:MGI:95458]
Camk2n1	385.919	-0.787445	0.0947369	-8.31191	9.41699e-17	9.67731e-16	410.841	709.232	8.87543	15.3216	ENSMUSG00000046447	calcium/calmodulin-dependent protein kinase II inhibitor 1 [Source:MGI Symbol;Acc:MGI:1913509]
Samd8	1294.01	0.690947	0.083136	8.31104	9.48639e-17	9.7434e-16	689.858	426.535	7.69541	4.75803	ENSMUSG00000021770	sterile alpha motif domain containing 8 [Source:MGI Symbol;Acc:MGI:1914880]
Zfp827	297.445	-0.827955	0.0996907	-8.30524	9.96179e-17	1.02262e-15	269.713	479.779	2.76668	4.92149	ENSMUSG00000071064	zinc finger protein 827 [Source:MGI Symbol;Acc:MGI:2444807]
Icosl	1345.62	-1.12779	0.135904	-8.29839	1.05532e-16	1.08275e-15	289.133	634.366	8.2123	18.018	ENSMUSG00000000732	icos ligand [Source:MGI Symbol;Acc:MGI:1354701]
4930599N23Rik	115.507	2.31091	0.278482	8.29823	1.05676e-16	1.08364e-15	78.6976	14.9259	6.98012	1.32386	ENSMUSG00000073144	RIKEN cDNA 4930599N23 gene [Source:MGI Symbol;Acc:MGI:1922629]
Vasp	4626.49	0.55447	0.0668337	8.29626	1.07436e-16	1.10111e-15	1543.35	1050.16	53.5147	36.4137	ENSMUSG00000030403	vasodilator-stimulated phosphoprotein [Source:MGI Symbol;Acc:MGI:109268]
Lgals8	979.314	0.64968	0.078313	8.29594	1.07726e-16	1.10348e-15	903.227	574.546	23.3439	14.8491	ENSMUSG00000057554	lectin, galactose binding, soluble 8 [Source:MGI Symbol;Acc:MGI:1928481]
Rffl	1169.61	0.70723	0.0852882	8.29223	1.11141e-16	1.13786e-15	473.057	289.579	8.70416	5.32819	ENSMUSG00000020696	ring finger and FYVE like domain containing protein [Source:MGI Symbol;Acc:MGI:1914588]
Dgat2	509.931	0.95837	0.115592	8.29099	1.12312e-16	1.14923e-15	210.542	108.187	7.3004	3.7513	ENSMUSG00000030747	diacylglycerol O-acyltransferase 2 [Source:MGI Symbol;Acc:MGI:1915050]
Lsamp	27.8003	-2.78909	0.336439	-8.29004	1.13212e-16	1.15782e-15	11.9062	85.3233	0.376694	2.69949	ENSMUSG00000061080	limbic system-associated membrane protein [Source:MGI Symbol;Acc:MGI:1261760]
Smim3	716.299	0.819674	0.0988788	8.28968	1.1355e-16	1.16066e-15	353.115	199.559	13.8778	7.84288	ENSMUSG00000038059	small integral membrane protein 3 [Source:MGI Symbol;Acc:MGI:1917088]
Aldh3a1	255.513	-1.39259	0.168025	-8.288	1.15172e-16	1.17661e-15	208.349	550.488	9.41637	24.8793	ENSMUSG00000019102	aldehyde dehydrogenase family 3, subfamily A1 [Source:MGI Symbol;Acc:MGI:1353451]
Anks6	164.538	-1.05891	0.127845	-8.28273	1.20379e-16	1.22915e-15	139.807	292.178	3.07213	6.42035	ENSMUSG00000066191	ankyrin repeat and sterile alpha motif domain containing 6 [Source:MGI Symbol;Acc:MGI:1922941]
Entpd5	618.792	-0.729234	0.0880475	-8.28228	1.20836e-16	1.23315e-15	491.143	815.606	7.55214	12.5413	ENSMUSG00000021236	ectonucleoside triphosphate diphosphohydrolase 5 [Source:MGI Symbol;Acc:MGI:1321385]
Cd34	1392.72	-1.23062	0.148594	-8.2817	1.21428e-16	1.23854e-15	1093.78	2577.77	32.5723	76.7646	ENSMUSG00000016494	CD34 antigen [Source:MGI Symbol;Acc:MGI:88329]
Rec8	103.246	-1.33522	0.161245	-8.28073	1.2242e-16	1.248e-15	79.412	201.119	3.01619	7.63881	ENSMUSG00000002324	REC8 meiotic recombination protein [Source:MGI Symbol;Acc:MGI:1929645]
Hspb7	48.6093	2.40694	0.290742	8.2786	1.24629e-16	1.26984e-15	75.7427	13.672	2.13579	0.385521	ENSMUSG00000006221	heat shock protein family, member 7 (cardiovascular) [Source:MGI Symbol;Acc:MGI:1352494]
Bmp2k	1360.62	0.509121	0.0615019	8.27814	1.25116e-16	1.27412e-15	1210.35	849.884	14.3834	10.0997	ENSMUSG00000034663	BMP2 inducible kinase [Source:MGI Symbol;Acc:MGI:2155456]
Lrsam1	334.374	-0.832513	0.100622	-8.27368	1.29882e-16	1.32196e-15	247.764	442.526	4.85647	8.67404	ENSMUSG00000026792	leucine rich repeat and sterile alpha motif containing 1 [Source:MGI Symbol;Acc:MGI:2684789]
Hid1	354.481	-0.863311	0.104404	-8.26895	1.35145e-16	1.37479e-15	262.476	478.155	6.32893	11.5295	ENSMUSG00000034586	HID1 domain containing [Source:MGI Symbol;Acc:MGI:2445087]
Cars	720.69	0.925449	0.111952	8.26646	1.37997e-16	1.40305e-15	722.308	378.926	17.4977	9.17936	ENSMUSG00000010755	cysteinyl-tRNA synthetase [Source:MGI Symbol;Acc:MGI:1351477]
Mybbp1a	1115.28	0.533918	0.06461	8.2637	1.4122e-16	1.43506e-15	1411.3	974.814	26.756	18.481	ENSMUSG00000040463	MYB binding protein (P160) 1a [Source:MGI Symbol;Acc:MGI:106181]
Tcp11l2	704.405	-0.714918	0.0865252	-8.26254	1.42604e-16	1.44835e-15	425.04	698.266	13.823	22.7087	ENSMUSG00000020034	t-complex 11 (mouse) like 2 [Source:MGI Symbol;Acc:MGI:2444679]
Ablim3	631.26	-0.634901	0.0768963	-8.25658	1.49903e-16	1.52168e-15	684.982	1064.62	11.7195	18.2147	ENSMUSG00000032735	actin binding LIM protein family, member 3 [Source:MGI Symbol;Acc:MGI:2442582]
Muc13	33.3168	3.03899	0.368114	8.25558	1.51172e-16	1.53375e-15	50.7679	5.71993	1.33464	0.150371	ENSMUSG00000022824	mucin 13, epithelial transmembrane [Source:MGI Symbol;Acc:MGI:103190]
Herpud1	1456.34	-0.601735	0.0729335	-8.25045	1.57799e-16	1.60014e-15	1231.17	1869.38	51.3604	77.9844	ENSMUSG00000031770	homocysteine-inducible, endoplasmic reticulum stress-inducible, ubiquitin-like domain member 1 [Source:MGI Symbol;Acc:MGI:1927406]
Ntrk2	183.675	-1.41742	0.17185	-8.24802	1.6104e-16	1.63214e-15	155.559	417.775	0.864977	2.32301	ENSMUSG00000055254	neurotrophic tyrosine kinase, receptor, type 2 [Source:MGI Symbol;Acc:MGI:97384]
Ros1	77.4191	-1.75061	0.212253	-8.24777	1.61382e-16	1.63474e-15	60.8465	206.776	0.641695	2.18069	ENSMUSG00000019893	Ros1 proto-oncogene [Source:MGI Symbol;Acc:MGI:97999]
Trabd2b	465.784	-0.967107	0.117285	-8.24575	1.64124e-16	1.66164e-15	406.408	796.421	4.79386	9.39432	ENSMUSG00000070867	TraB domain containing 2B [Source:MGI Symbol;Acc:MGI:3650152]
Gsto2	129.633	-1.3743	0.166743	-8.24204	1.693e-16	1.71313e-15	81.2788	211.968	4.55091	11.8684	ENSMUSG00000025069	glutathione S-transferase omega 2 [Source:MGI Symbol;Acc:MGI:1915464]
Ssh2	3684.48	0.595953	0.0723184	8.24068	1.71237e-16	1.73181e-15	2742.55	1813.41	22.9853	15.1982	ENSMUSG00000037926	slingshot protein phosphatase 2 [Source:MGI Symbol;Acc:MGI:2679255]
Ms4a8a	59.7664	2.30074	0.279352	8.23597	1.78104e-16	1.80031e-15	66.1417	12.8449	4.77125	0.926587	ENSMUSG00000024730	membrane-spanning 4-domains, subfamily A, member 8A [Source:MGI Symbol;Acc:MGI:1927657]
Ncapg2	522.95	1.013	0.123029	8.23385	1.81293e-16	1.83158e-15	333.611	164.806	3.94291	1.94783	ENSMUSG00000042029	non-SMC condensin II complex, subunit G2 [Source:MGI Symbol;Acc:MGI:1923294]
Lyst	19612.9	1.32452	0.16092	8.23091	1.85793e-16	1.87606e-15	4076.53	1618.44	26.9508	10.6998	ENSMUSG00000019726	lysosomal trafficking regulator [Source:MGI Symbol;Acc:MGI:107448]
Mecom	845.222	-0.652356	0.0792914	-8.22732	1.91444e-16	1.9321e-15	905.812	1424.08	12.8453	20.1948	ENSMUSG00000027684	MDS1 and EVI1 complex locus [Source:MGI Symbol;Acc:MGI:95457]
Tlr5	106.083	-1.32737	0.161402	-8.22399	1.96842e-16	1.98554e-15	56.1397	142.161	1.36974	3.46857	ENSMUSG00000079164	toll-like receptor 5 [Source:MGI Symbol;Acc:MGI:1858171]
Eif1a	762.145	1.04789	0.127482	8.21992	2.03647e-16	2.05309e-15	1055.8	509.094	28.6235	13.8019	ENSMUSG00000057561	eukaryotic translation initiation factor 1A [Source:MGI Symbol;Acc:MGI:95298]
Islr2	43.4424	-1.95234	0.237566	-8.21808	2.06792e-16	2.0837e-15	25.4687	99.8835	0.398134	1.56141	ENSMUSG00000051243	immunoglobulin superfamily containing leucine-rich repeat 2 [Source:MGI Symbol;Acc:MGI:2444277]
Fn1	24643.1	1.13216	0.137797	8.2161	2.10224e-16	2.11717e-15	42718.4	19423.5	395.758	179.945	ENSMUSG00000026193	fibronectin 1 [Source:MGI Symbol;Acc:MGI:95566]
Fem1c	1388.85	0.669793	0.0815603	8.21225	2.17088e-16	2.18515e-15	844.555	530.411	23.0004	14.4451	ENSMUSG00000033319	fem-1 homolog c (C.elegans) [Source:MGI Symbol;Acc:MGI:2444737]
Ptgs2	2944.56	0.808242	0.0984354	8.21089	2.19562e-16	2.20889e-15	1339.41	763.65	25.2216	14.3798	ENSMUSG00000032487	prostaglandin-endoperoxide synthase 2 [Source:MGI Symbol;Acc:MGI:97798]
Bgn	12438.1	0.978435	0.119211	8.20759	2.25679e-16	2.26923e-15	23052	11674.1	753.141	381.409	ENSMUSG00000031375	biglycan [Source:MGI Symbol;Acc:MGI:88158]
9530036O11Rik	33.8791	-2.15355	0.262546	-8.20254	2.35368e-16	2.36542e-15	20.1092	91.2574	0.53642	2.43432	ENSMUSG00000097726	RIKEN cDNA 9530036O11Rik [Source:MGI Symbol;Acc:MGI:2444607]
Ywhag	2760.65	0.42659	0.052026	8.19956	2.41259e-16	2.42335e-15	1909.13	1421.11	41.4843	30.8799	ENSMUSG00000051391	tyrosine 3-monooxygenase/tryptophan 5-monooxygenase activation protein, gamma polypeptide [Source:MGI Symbol;Acc:MGI:108109]
Slc5a8	69.6562	-1.65026	0.201423	-8.193	2.54793e-16	2.55795e-15	42.1066	133.675	0.616489	1.95715	ENSMUSG00000020062	solute carrier family 5 (iodide transporter), member 8 [Source:MGI Symbol;Acc:MGI:2384916]
Nipsnap1	64.9769	-1.52637	0.186347	-8.19098	2.59107e-16	2.5999e-15	46.7589	135.724	1.94751	5.65291	ENSMUSG00000034285	nipsnap homolog 1 [Source:MGI Symbol;Acc:MGI:1278344]
Rpgrip1l	662.579	0.724119	0.0884087	8.19059	2.59957e-16	2.60706e-15	794.599	481.257	8.89942	5.39001	ENSMUSG00000033282	Rpgrip1-like [Source:MGI Symbol;Acc:MGI:1920563]
Nup205	726.94	0.607246	0.0741416	8.19037	2.60435e-16	2.61048e-15	878.129	575.403	11.0051	7.2112	ENSMUSG00000038759	nucleoporin 205 [Source:MGI Symbol;Acc:MGI:2141625]
Rnase4	1927.72	-1.3891	0.169614	-8.18976	2.6175e-16	2.6223e-15	1641.43	4326.11	64.1867	169.169	ENSMUSG00000021876	ribonuclease, RNase A family 4 [Source:MGI Symbol;Acc:MGI:1926217]
Pcgf2	347.165	-0.751814	0.0918031	-8.18942	2.62496e-16	2.62839e-15	336.765	567.61	9.26839	15.6217	ENSMUSG00000018537	polycomb group ring finger 2 [Source:MGI Symbol;Acc:MGI:99161]
Atf3	4083.13	-0.652093	0.0797025	-8.18158	2.80143e-16	2.80363e-15	2172.43	3416.41	85.8109	134.948	ENSMUSG00000026628	activating transcription factor 3 [Source:MGI Symbol;Acc:MGI:109384]
Thra	731.456	-0.676036	0.0827064	-8.17392	2.98533e-16	2.98611e-15	743.452	1188.75	25.8361	41.3108	ENSMUSG00000058756	thyroid hormone receptor alpha [Source:MGI Symbol;Acc:MGI:98742]
Skap2	1807.91	0.888197	0.108695	8.17145	3.04693e-16	3.04613e-15	729.29	393.332	34.73	18.7311	ENSMUSG00000059182	src family associated phosphoprotein 2 [Source:MGI Symbol;Acc:MGI:1889206]
A230050P20Rik	212.926	1.08021	0.132249	8.168	3.13539e-16	3.13293e-15	350.966	165.627	16.2767	7.68123	ENSMUSG00000038884	RIKEN cDNA A230050P20 gene [Source:MGI Symbol;Acc:MGI:2441788]
Oplah	631.861	-0.618498	0.0757264	-8.16754	3.14736e-16	3.14326e-15	629.892	967.948	12.384	19.0303	ENSMUSG00000022562	5-oxoprolinase (ATP-hydrolysing) [Source:MGI Symbol;Acc:MGI:1922725]
Plcl2	677.623	1.00817	0.123627	8.15495	3.49321e-16	3.48684e-15	279.109	138.185	5.37768	2.66246	ENSMUSG00000038910	phospholipase C-like 2 [Source:MGI Symbol;Acc:MGI:1352756]
1700123I01Rik	39.4843	2.53691	0.311124	8.154	3.52071e-16	3.51246e-15	73.2295	12.2689	3.54353	0.593684	NA	NA
Cxcl15	7647.06	-1.63845	0.200986	-8.15204	3.57848e-16	3.56823e-15	6304.91	19835.8	231.364	727.892	ENSMUSG00000029375	chemokine (C-X-C motif) ligand 15 [Source:MGI Symbol;Acc:MGI:1339941]
Riok3	1983.28	0.721499	0.0885516	8.14778	3.70669e-16	3.69415e-15	1259.52	763.021	26.8528	16.2675	ENSMUSG00000024404	RIO kinase 3 [Source:MGI Symbol;Acc:MGI:1914128]
Rdm1	80.4063	-1.52648	0.187366	-8.14705	3.72899e-16	3.71444e-15	55.8138	162.749	3.96756	11.5691	ENSMUSG00000010362	RAD52 motif 1 [Source:MGI Symbol;Acc:MGI:1913849]
Tnfaip8l2	115.714	2.37613	0.291664	8.14681	3.73635e-16	3.71983e-15	52.9518	9.89187	3.68359	0.688128	ENSMUSG00000013707	tumor necrosis factor, alpha-induced protein 8-like 2 [Source:MGI Symbol;Acc:MGI:1917019]
Znrf3	571.498	-0.68648	0.0842949	-8.14379	3.83107e-16	3.81215e-15	642.384	1035.09	6.54646	10.5485	ENSMUSG00000041961	zinc and ring finger 3 [Source:MGI Symbol;Acc:MGI:3039616]
Shh	97.7653	-1.27644	0.156809	-8.14007	3.95034e-16	3.92879e-15	79.4048	193.467	2.32385	5.66198	ENSMUSG00000002633	sonic hedgehog [Source:MGI Symbol;Acc:MGI:98297]
Tubb4a	103.864	-1.28511	0.157958	-8.13579	4.09255e-16	4.06811e-15	80.7553	197.788	2.82904	6.92897	ENSMUSG00000062591	tubulin, beta 4A class IVA [Source:MGI Symbol;Acc:MGI:107848]
Crnde	137.742	-1.41358	0.173835	-8.13169	4.23335e-16	4.20589e-15	100.884	270.352	5.24948	14.0677	ENSMUSG00000031736	colorectal neoplasia differentially expressed (non-protein coding) [Source:MGI Symbol;Acc:MGI:1918546]
Hmmr	89.5339	1.62071	0.199393	8.12823	4.35595e-16	4.32545e-15	128.191	41.2281	2.55635	0.822159	ENSMUSG00000020330	hyaluronan mediated motility receptor (RHAMM) [Source:MGI Symbol;Acc:MGI:104667]
Fscn1	378.048	1.09447	0.134687	8.12597	4.43791e-16	4.40455e-15	520.324	243.414	15.2277	7.12372	ENSMUSG00000029581	fascin actin-bundling protein 1 [Source:MGI Symbol;Acc:MGI:1352745]
Rufy4	72.3652	3.3902	0.417555	8.11917	4.69394e-16	4.65625e-15	42.2518	3.4409	1.41174	0.114969	ENSMUSG00000061815	RUN and FYVE domain containing 4 [Source:MGI Symbol;Acc:MGI:3588214]
Tnfsf8	17.7579	4.34467	0.535217	8.11758	4.7557e-16	4.71506e-15	47.5313	1.69091	1.66513	0.0592363	ENSMUSG00000028362	tumor necrosis factor (ligand) superfamily, member 8 [Source:MGI Symbol;Acc:MGI:88328]
Chac1	81.1259	1.97292	0.243153	8.11389	4.90236e-16	4.85795e-15	73.5973	18.1809	3.65886	0.903857	ENSMUSG00000027313	ChaC, cation transport regulator 1 [Source:MGI Symbol;Acc:MGI:1916315]
Slc25a10	682.122	-0.859925	0.106	-8.11253	4.9578e-16	4.91035e-15	643.133	1169.04	12.5494	22.8115	ENSMUSG00000025792	solute carrier family 25 (mitochondrial carrier, dicarboxylate transporter), member 10 [Source:MGI Symbol;Acc:MGI:1353497]
Adamts16	16.0948	-5.65474	0.697232	-8.11027	5.05094e-16	5.00001e-15	0.594493	56.9602	0.00932878	0.893819	ENSMUSG00000049538	a disintegrin-like and metallopeptidase (reprolysin type) with thrombospondin type 1 motif, 16 [Source:MGI Symbol;Acc:MGI:2429637]
Tbc1d8	882.238	-0.908096	0.112012	-8.10716	5.18164e-16	5.12674e-15	507.074	953.209	8.91599	16.7605	ENSMUSG00000003134	TBC1 domain family, member 8 [Source:MGI Symbol;Acc:MGI:1927225]
Pram1	629.951	1.12528	0.138868	8.10322	5.35239e-16	5.29295e-15	228.992	104.437	7.72732	3.52423	ENSMUSG00000032739	PML-RAR alpha-regulated adaptor molecule 1 [Source:MGI Symbol;Acc:MGI:3576625]
Tom1l2	940.368	-0.552372	0.068178	-8.10191	5.41019e-16	5.34734e-15	889.264	1305.2	11.109	16.305	ENSMUSG00000000538	target of myb1-like 2 (chicken) [Source:MGI Symbol;Acc:MGI:2443306]
Nfkb2	3073.67	0.769895	0.0950558	8.0994	5.52304e-16	5.45607e-15	1523.31	892.249	36.117	21.1549	ENSMUSG00000025225	nuclear factor of kappa light polypeptide gene enhancer in B cells 2, p49/p100 [Source:MGI Symbol;Acc:MGI:1099800]
H60b	110.189	3.29757	0.40715	8.09915	5.53442e-16	5.4645e-15	39.6496	3.40416	3.25418	0.279392	ENSMUSG00000075297	histocompatibility 60b [Source:MGI Symbol;Acc:MGI:3649078]
Gnl2	621.666	0.745603	0.0920761	8.09768	5.60175e-16	5.52812e-15	696.722	414.697	23.1406	13.7736	ENSMUSG00000028869	guanine nucleotide binding protein-like 2 (nucleolar) [Source:MGI Symbol;Acc:MGI:2385207]
Idnk	318.591	0.960444	0.118648	8.09489	5.73156e-16	5.65331e-15	298.744	153.429	15.4319	7.92552	ENSMUSG00000050002	idnK gluconokinase homolog (E. coli) [Source:MGI Symbol;Acc:MGI:1922981]
Ccnj	228.433	-0.96725	0.119575	-8.08905	6.0131e-16	5.92795e-15	214.457	419.815	4.38533	8.58459	ENSMUSG00000025010	cyclin J [Source:MGI Symbol;Acc:MGI:2443297]
Kcnh4	51.8226	2.78122	0.343889	8.08757	6.0866e-16	5.99732e-15	49.4567	6.6654	1.02014	0.137486	ENSMUSG00000035355	potassium voltage-gated channel, subfamily H (eag-related), member 4 [Source:MGI Symbol;Acc:MGI:2156184]
Pip5k1b	356.846	-0.973148	0.120357	-8.08552	6.18991e-16	6.09598e-15	286.204	562.957	8.84355	17.395	ENSMUSG00000024867	phosphatidylinositol-4-phosphate 5-kinase, type 1 beta [Source:MGI Symbol;Acc:MGI:107930]
Nlrp1a	59.4339	4.14846	0.513354	8.08109	6.41916e-16	6.3185e-15	40.4277	1.46012	0.656567	0.0237132	ENSMUSG00000069830	NLR family, pyrin domain containing 1A [Source:MGI Symbol;Acc:MGI:2684861]
Nlrp1b	275.381	2.39565	0.296738	8.07328	6.84334e-16	6.73257e-15	78.51	13.9742	0.997535	0.177554	ENSMUSG00000070390	NLR family, pyrin domain containing 1B [Source:MGI Symbol;Acc:MGI:3582959]
Pik3r2	647.785	-0.614807	0.0761897	-8.06942	7.06327e-16	6.94537e-15	598.906	918.508	14.7977	22.6943	ENSMUSG00000031834	phosphoinositide-3-kinase regulatory subunit 2 [Source:MGI Symbol;Acc:MGI:1098772]
Cmah	354.193	-0.855848	0.106089	-8.06724	7.19036e-16	7.06671e-15	202.39	366.162	1.58955	2.8758	ENSMUSG00000016756	cytidine monophospho-N-acetylneuraminic acid hydroxylase [Source:MGI Symbol;Acc:MGI:103227]
P3h1	424.311	0.826305	0.102462	8.06448	7.3551e-16	7.2249e-15	648.588	365.853	15.0486	8.48857	NA	NA
Ltbp4	9691.03	-1.0365	0.128555	-8.06267	7.46429e-16	7.3284e-15	10115.6	20805.6	141.116	290.244	ENSMUSG00000040488	latent transforming growth factor beta binding protein 4 [Source:MGI Symbol;Acc:MGI:1321395]
Adam9	1380.64	0.65913	0.0817533	8.06244	7.47894e-16	7.33902e-15	1907.35	1207.06	36.8587	23.3259	ENSMUSG00000031555	a disintegrin and metallopeptidase domain 9 (meltrin gamma) [Source:MGI Symbol;Acc:MGI:105376]
Erbb2	915.77	-0.564279	0.0699982	-8.06134	7.54616e-16	7.40119e-15	952.858	1410.08	14.8804	22.0207	ENSMUSG00000062312	erb-b2 receptor tyrosine kinase 2 [Source:MGI Symbol;Acc:MGI:95410]
Fmo5	180.114	-1.02306	0.126954	-8.05853	7.72179e-16	7.56957e-15	162.653	331.846	2.3868	4.86956	ENSMUSG00000028088	flavin containing monooxygenase 5 [Source:MGI Symbol;Acc:MGI:1310004]
Fam212b	141.57	-1.03197	0.128142	-8.05334	8.05663e-16	7.89376e-15	114.824	235.353	1.87455	3.84224	NA	NA
Wdr45	292.929	-0.852314	0.105847	-8.05236	8.12154e-16	7.95329e-15	224.587	404.904	10.5854	19.0843	ENSMUSG00000039382	WD repeat domain 45 [Source:MGI Symbol;Acc:MGI:1859606]
Cdh26	25.461	-3.23399	0.401719	-8.05038	8.25385e-16	8.07873e-15	6.8816	70.9652	0.180061	1.85685	ENSMUSG00000039155	cadherin-like 26 [Source:MGI Symbol;Acc:MGI:2685856]
Grn	3236.56	1.02253	0.127054	8.04801	8.41528e-16	8.23252e-15	3182.25	1562.37	106.464	52.2701	ENSMUSG00000034708	granulin [Source:MGI Symbol;Acc:MGI:95832]
Gm3336	46.9471	-1.75898	0.218573	-8.04757	8.44519e-16	8.25757e-15	36.5535	124.781	2.47662	8.45433	ENSMUSG00000095026	predicted gene 3336 [Source:MGI Symbol;Acc:MGI:3781514]
Slc7a1	554.874	0.824063	0.102425	8.04549	8.59044e-16	8.3953e-15	724.78	408.903	7.81468	4.40886	ENSMUSG00000041313	solute carrier family 7 (cationic amino acid transporter, y+ system), member 1 [Source:MGI Symbol;Acc:MGI:88117]
Wbscr17	81.6335	-1.57801	0.196177	-8.04381	8.70888e-16	8.50671e-15	61.754	185.415	1.14872	3.44901	NA	NA
Slc6a15	32.0463	-2.24256	0.278998	-8.0379	9.13874e-16	8.92204e-15	14.9529	72.4047	0.320282	1.55086	ENSMUSG00000019894	solute carrier family 6 (neurotransmitter transporter), member 15 [Source:MGI Symbol;Acc:MGI:2143484]
Fth1	46560.2	0.998327	0.124296	8.03183	9.60332e-16	9.37083e-15	15293.9	7637.07	790.017	394.499	ENSMUSG00000024661	ferritin heavy polypeptide 1 [Source:MGI Symbol;Acc:MGI:95588]
Gm9573	23.0116	4.31239	0.53692	8.03172	9.61151e-16	9.37403e-15	52.2983	1.98497	0.780345	0.0296178	ENSMUSG00000090588	predicted gene 9573 [Source:MGI Symbol;Acc:MGI:3779983]
Ces1e	53.9402	-1.85444	0.230929	-8.03034	9.71998e-16	9.475e-15	32.9834	120.619	1.24188	4.54153	ENSMUSG00000061959	carboxylesterase 1E [Source:MGI Symbol;Acc:MGI:95432]
Arrdc1	598.014	-0.711605	0.0886457	-8.02752	9.94643e-16	9.69081e-15	411.901	675.407	18.1432	29.7499	ENSMUSG00000026972	arrestin domain containing 1 [Source:MGI Symbol;Acc:MGI:2446136]
Cux2	157.859	-1.16755	0.145546	-8.0219	1.04125e-15	1.01397e-14	133.019	299.551	2.03059	4.57277	ENSMUSG00000042589	cut-like homeobox 2 [Source:MGI Symbol;Acc:MGI:107321]
Cep55	77.3887	1.73435	0.216227	8.021	1.04889e-15	1.02089e-14	107.043	31.3853	3.00754	0.881816	ENSMUSG00000024989	centrosomal protein 55 [Source:MGI Symbol;Acc:MGI:1921357]
Enthd1	287.304	4.8433	0.60401	8.01857	1.06984e-15	1.04076e-14	40.3289	0.338977	1.49182	0.0125393	ENSMUSG00000050439	ENTH domain containing 1 [Source:MGI Symbol;Acc:MGI:2686088]
Ppp1r13b	518.053	-0.828879	0.103386	-8.01732	1.08082e-15	1.0509e-14	445.149	791.915	8.01863	14.2651	ENSMUSG00000021285	protein phosphatase 1, regulatory subunit 13B [Source:MGI Symbol;Acc:MGI:1336199]
Dgat1	926.468	0.782835	0.0976603	8.0159	1.09332e-15	1.06252e-14	574.632	333.713	25.5562	14.8416	ENSMUSG00000022555	diacylglycerol O-acyltransferase 1 [Source:MGI Symbol;Acc:MGI:1333825]
Gne	515.786	-0.610839	0.0762065	-8.01557	1.09623e-15	1.06481e-14	503.365	769.361	6.89757	10.5425	ENSMUSG00000028479	glucosamine (UDP-N-acetyl)-2-epimerase/N-acetylmannosamine kinase [Source:MGI Symbol;Acc:MGI:1354951]
Celf4	101.631	1.62254	0.202452	8.01445	1.1063e-15	1.07404e-14	118.451	37.5913	1.66703	0.529044	ENSMUSG00000024268	CUGBP, Elav-like family member 4 [Source:MGI Symbol;Acc:MGI:1932407]
Rab31	805.139	0.696318	0.0868878	8.01399	1.11048e-15	1.07755e-14	470.575	289.985	10.5665	6.51148	ENSMUSG00000056515	RAB31, member RAS oncogene family [Source:MGI Symbol;Acc:MGI:1914603]
Arhgap15	192.537	1.67939	0.209661	8.01	1.14705e-15	1.11248e-14	127.472	39.3146	2.20169	0.679039	ENSMUSG00000049744	Rho GTPase activating protein 15 [Source:MGI Symbol;Acc:MGI:1923367]
Arrb2	1429.87	0.796035	0.0994056	8.00796	1.16631e-15	1.13001e-14	354.141	203.876	13.9041	8.00447	ENSMUSG00000060216	arrestin, beta 2 [Source:MGI Symbol;Acc:MGI:99474]
Galc	441.354	-0.811255	0.101306	-8.00797	1.1662e-15	1.13001e-14	272.674	478.827	5.56267	9.76827	ENSMUSG00000021003	galactosylceramidase [Source:MGI Symbol;Acc:MGI:95636]
Gpr137b	545.843	-1.01682	0.127001	-8.00641	1.18109e-15	1.14375e-14	183.277	372.447	4.79878	9.75184	ENSMUSG00000021306	G protein-coupled receptor 137B [Source:MGI Symbol;Acc:MGI:1891463]
Tpm3	3886.29	0.464817	0.0580576	8.00614	1.18366e-15	1.14566e-14	2942.03	2130.61	68.7518	49.7899	ENSMUSG00000027940	tropomyosin 3, gamma [Source:MGI Symbol;Acc:MGI:1890149]
Serinc3	6396.93	0.614819	0.076814	8.004	1.20446e-15	1.1652e-14	5109.82	3334.54	107.967	70.4568	ENSMUSG00000017707	serine incorporator 3 [Source:MGI Symbol;Acc:MGI:1349457]
Aoc1	150.646	1.52665	0.190823	8.00035	1.24061e-15	1.19957e-14	239.881	82.9438	6.51242	2.2518	ENSMUSG00000029811	amine oxidase, copper-containing 1 [Source:MGI Symbol;Acc:MGI:1923757]
Apoe	2248.58	-0.949182	0.118728	-7.99461	1.29989e-15	1.25625e-14	2160.83	4180.94	106.341	205.757	ENSMUSG00000002985	apolipoprotein E [Source:MGI Symbol;Acc:MGI:88057]
Ccdc40	926.751	0.5997	0.0750471	7.99098	1.33874e-15	1.29315e-14	1111.41	733.275	17.4227	11.495	ENSMUSG00000039963	coiled-coil domain containing 40 [Source:MGI Symbol;Acc:MGI:2443893]
Lst1	118.179	3.10819	0.389025	7.9897	1.35268e-15	1.30596e-14	45.3524	4.43548	8.50925	0.832206	ENSMUSG00000073412	leukocyte specific transcript 1 [Source:MGI Symbol;Acc:MGI:1096324]
Cd93	310.409	1.50576	0.18855	7.986	1.39393e-15	1.3451e-14	84.2257	29.0408	0.990355	0.341472	ENSMUSG00000027435	CD93 antigen [Source:MGI Symbol;Acc:MGI:106664]
Nme3	83.9298	-1.64717	0.206414	-7.9799	1.46453e-15	1.41251e-14	59.1108	186.983	6.39019	20.2139	ENSMUSG00000073435	NME/NM23 nucleoside diphosphate kinase 3 [Source:MGI Symbol;Acc:MGI:1930182]
Snx21	168.175	-0.970464	0.121719	-7.97297	1.54908e-15	1.49331e-14	142.278	278.962	7.30595	14.3247	ENSMUSG00000050373	sorting nexin family member 21 [Source:MGI Symbol;Acc:MGI:1917729]
Fnbp1l	561.62	-0.619728	0.077734	-7.97242	1.55593e-15	1.49916e-14	542.807	833.787	7.87933	12.1032	ENSMUSG00000039735	formin binding protein 1-like [Source:MGI Symbol;Acc:MGI:1925642]
Fbln5	460.823	-1.40443	0.176201	-7.97065	1.57844e-15	1.52008e-14	414.347	1104.3	5.48797	14.6263	ENSMUSG00000021186	fibulin 5 [Source:MGI Symbol;Acc:MGI:1346091]
Papss2	307.584	0.78591	0.0986043	7.97034	1.58237e-15	1.5231e-14	448.075	259.656	9.21315	5.33895	ENSMUSG00000024899	3'-phosphoadenosine 5'-phosphosulfate synthase 2 [Source:MGI Symbol;Acc:MGI:1330223]
Rab7	4863.76	0.488702	0.0613333	7.96797	1.61304e-15	1.55184e-14	2173.96	1548.57	64.7146	46.0979	ENSMUSG00000079477	RAB7, member RAS oncogene family [Source:MGI Symbol;Acc:MGI:105068]
Lrrc74b	284.464	-0.856789	0.107585	-7.96381	1.66821e-15	1.60411e-14	211.724	383.58	7.4072	13.4196	NA	NA
Ccdc86	398.579	1.28445	0.161305	7.96282	1.68167e-15	1.61624e-14	219.089	89.4238	5.6944	2.32424	ENSMUSG00000024732	coiled-coil domain containing 86 [Source:MGI Symbol;Acc:MGI:1277220]
Megf9	375.295	-0.800605	0.100595	-7.95866	1.7391e-15	1.6706e-14	344.049	599.755	8.76999	15.2881	ENSMUSG00000039270	multiple EGF-like-domains 9 [Source:MGI Symbol;Acc:MGI:1918264]
Macc1	134.051	-1.1581	0.145595	-7.95425	1.80222e-15	1.73036e-14	138.805	311.196	2.83911	6.36517	ENSMUSG00000041886	metastasis associated in colon cancer 1 [Source:MGI Symbol;Acc:MGI:2685113]
9530082P21Rik	234.317	0.901819	0.113427	7.95066	1.85515e-15	1.78029e-14	323.251	173.417	7.97924	4.28069	ENSMUSG00000097006	RIKEN cDNA 9530082P21 gene [Source:MGI Symbol;Acc:MGI:3603340]
Ssbp3	473.28	-0.608813	0.0766027	-7.94767	1.90046e-15	1.82286e-14	441.794	674.377	10.7928	16.4746	ENSMUSG00000061887	single-stranded DNA binding protein 3 [Source:MGI Symbol;Acc:MGI:1919725]
Adap1	407.6	1.21643	0.15318	7.94116	2.00307e-15	1.92032e-14	181.738	78.0614	5.91288	2.53974	ENSMUSG00000056413	ArfGAP with dual PH domains 1 [Source:MGI Symbol;Acc:MGI:2442201]
Piwil4	179.314	1.03278	0.130069	7.94025	2.01771e-15	1.93339e-14	270.708	131.687	8.01263	3.89779	ENSMUSG00000036912	piwi-like RNA-mediated gene silencing 4 [Source:MGI Symbol;Acc:MGI:3041167]
[truncated: 22,423 more rows]
