# Supplementary material for: Loss of pulmonary tissue protection and neutrophil microbicidal defects promote severe Aspergillus fumigatus infection during influenza A virus infection
Source: Infect Immun. 2025 Aug 11;93(9):e00234-25. doi: 10.1128/iai.00234-25 (PMC12418741; doi:10.1128/iai.00234-25)
Supplement: Table S3 — Differential gene expression analysis results from DESeq2 between IAV-Af versus Mock. [file iai.00234-25-s0004.xlsx]

## Sheet: Data S3_AFPR8vsWT_DEtable_ALL_g
File S3. Differential gene expression analysis results from DESeq2 between IAV-Af versus Mock
GeneID	baseMean	log2FoldChange	lfcSE	stat	pvalue	padj	AF.PR8.count.mean	NO.count.mean	AF.PR8.fpkm.mean	NO.fpkm.mean	ensembl_gene_id	description
Xkr4	29.603	-1.27863	0.348096	-3.67322	0.000239515	0.00045621	16.8246	44.2727	0.361364	0.9509	ENSMUSG00000051951	X-linked Kx blood group related 4 [Source:MGI Symbol;Acc:MGI:3528744]
Rp1	316.204	-0.3548	0.157168	-2.25746	0.0239794	0.0363418	235.401	299.765	1.88504	2.40046	ENSMUSG00000025900	retinitis pigmentosa 1 (human) [Source:MGI Symbol;Acc:MGI:1341105]
Sox17	1.0939	0.0090313	1.01767	0.00887445	0.992919	0.995261	1.43493	1.31099	0.0273502	0.024988	ENSMUSG00000025902	SRY (sex determining region Y)-box 17 [Source:MGI Symbol;Acc:MGI:107543]
Mrpl15	106.082	-0.170086	0.187172	-0.908717	0.3635	0.431626	91.0532	103.218	1.69171	1.91773	ENSMUSG00000033845	mitochondrial ribosomal protein L15 [Source:MGI Symbol;Acc:MGI:1351639]
Lypla1	337.86	0.554522	0.15279	3.6293	0.000284191	0.000538005	444.277	302.336	14.2526	9.69911	ENSMUSG00000025903	lysophospholipase 1 [Source:MGI Symbol;Acc:MGI:1344588]
Tcea1	434.757	0.109211	0.0908848	1.20164	0.229502	0.288883	423.028	392.556	11.5975	10.7621	ENSMUSG00000033813	transcription elongation factor A (SII) 1 [Source:MGI Symbol;Acc:MGI:1196624]
Rgs20	9.91826	-0.127826	0.480009	-0.266299	0.790009	0.829997	9.39471	10.3902	0.291793	0.322711	ENSMUSG00000002459	regulator of G-protein signaling 20 [Source:MGI Symbol;Acc:MGI:1929866]
Atp6v1h	539.057	0.740533	0.0868282	8.52872	1.47982e-17	5.39702e-17	725.965	433.091	28.6756	17.1071	ENSMUSG00000033793	ATPase, H+ transporting, lysosomal V1 subunit H [Source:MGI Symbol;Acc:MGI:1914864]
Oprk1	0.0770709	0	0.815853	0	1	NA	0	0	0	0	ENSMUSG00000025905	opioid receptor, kappa 1 [Source:MGI Symbol;Acc:MGI:97439]
Npbwr1	4.02637	3.1882	0.800425	3.98313	6.80135e-05	0.000136278	9.57118	0.569758	0.202343	0.0120452	ENSMUSG00000033774	neuropeptides B/W receptor 1 [Source:MGI Symbol;Acc:MGI:891989]
Rb1cc1	1735.28	1.62923	0.134302	12.1311	7.22572e-34	4.08078e-33	3126.37	1004.93	34.6324	11.132	ENSMUSG00000025907	RB1-inducible coiled-coil 1 [Source:MGI Symbol;Acc:MGI:1341850]
Fam150a	7.01821	-2.29028	0.653001	-3.50731	0.000452669	0.000840271	1.94167	13.1881	0.176633	1.19971	NA	NA
St18	3.81241	1.40725	0.722784	1.94698	0.0515369	0.0741573	8.37107	2.59964	0.106051	0.0329341	ENSMUSG00000033740	suppression of tumorigenicity 18 [Source:MGI Symbol;Acc:MGI:2446700]
Pcmtd1	632.121	-0.253222	0.11157	-2.26962	0.0232305	0.0352779	560.62	664.726	8.36344	9.91651	ENSMUSG00000051285	protein-L-isoaspartate (D-aspartate) O-methyltransferase domain containing 1 [Source:MGI Symbol;Acc:MGI:2441773]
Sntg1	68.5798	0.75016	0.230737	3.25116	0.00114937	0.00205303	100.759	58.829	1.08296	0.632294	ENSMUSG00000025909	syntrophin, gamma 1 [Source:MGI Symbol;Acc:MGI:1918346]
Rrs1	299.391	0.302456	0.114556	2.64025	0.00828454	0.0134033	276.576	224.836	10.5407	8.56879	ENSMUSG00000061024	ribosome biogenesis regulator 1 [Source:MGI Symbol;Acc:MGI:1929721]
Adhfe1	134.322	0.0738379	0.168494	0.438222	0.661226	0.715337	111.074	103.866	2.76188	2.58265	ENSMUSG00000025911	alcohol dehydrogenase, iron containing, 1 [Source:MGI Symbol;Acc:MGI:1923437]
2610203C22Rik	17.7158	1.11873	0.380141	2.94294	0.00325114	0.00553183	20.6681	9.12829	1.29573	0.572273	ENSMUSG00000079671	RIKEN cDNA 2610203C22 gene [Source:MGI Symbol;Acc:MGI:1919731]
3110035E14Rik	9.70257	1.78574	0.548546	3.2554	0.00113234	0.0020241	12.297	3.32251	0.301163	0.0813707	NA	NA
Mybl1	45.9697	0.42908	0.270126	1.58844	0.112186	0.151356	34.8313	25.8818	0.545476	0.405322	ENSMUSG00000025912	myeloblastosis oncogene-like 1 [Source:MGI Symbol;Acc:MGI:99925]
Vcpip1	1479.21	1.83104	0.0890052	20.5723	4.86368e-94	6.79248e-93	2559.8	716.932	20.4941	5.73987	ENSMUSG00000045210	valosin containing protein (p97)/p47 complex interacting protein 1 [Source:MGI Symbol;Acc:MGI:1917925]
1700034P13Rik	1.70815	0.533183	0.970171	0.549577	0.58261	0.644476	2.33396	1.29263	0.121934	0.0675315	ENSMUSG00000097893	RIKEN cDNA 1700034P13 gene [Source:MGI Symbol;Acc:MGI:1920581]
Sgk3	308.755	1.83093	0.1156	15.8385	1.6882e-56	1.45923e-55	492.441	137.828	6.83915	1.91418	ENSMUSG00000025915	serum/glucocorticoid regulated kinase 3 [Source:MGI Symbol;Acc:MGI:2182368]
Mcmdc2	40.7173	2.31783	0.344483	6.72844	1.71486e-11	4.98202e-11	59.4516	11.254	1.81759	0.344064	ENSMUSG00000046101	minichromosome maintenance domain containing 2 [Source:MGI Symbol;Acc:MGI:3045334]
Snhg6	51.5218	0.209065	0.23715	0.881575	0.378007	0.446546	44.7364	39.5739	8.57928	7.58924	ENSMUSG00000098234	small nucleolar RNA host gene 6 [Source:MGI Symbol;Acc:MGI:1921074]
Snord87	2.24188	0.627535	0.890845	0.704427	0.481167	0.549086	2.48127	1.56832	2.61713	1.6542	ENSMUSG00000093178	small nucleolar RNA, C/D box 87 [Source:MGI Symbol;Acc:MGI:2387894]
Tcf24	34.3931	0.262557	0.299395	0.876956	0.38051	0.448799	35.9725	29.6108	0.749527	0.616972	ENSMUSG00000099032	transcription factor 24 [Source:MGI Symbol;Acc:MGI:3780500]
Ppp1r42	28.1701	0.194188	0.29335	0.661968	0.507992	0.57475	29.4185	25.7938	1.59235	1.39615	ENSMUSG00000025916	protein phosphatase 1, regulatory subunit 42 [Source:MGI Symbol;Acc:MGI:1921138]
Cops5	372.23	0.615133	0.0965247	6.37281	1.856e-10	5.13494e-10	464.732	303.721	20.8587	13.632	ENSMUSG00000025917	COP9 signalosome subunit 5 [Source:MGI Symbol;Acc:MGI:1349415]
Cspp1	819.067	0.777282	0.156607	4.96328	6.9314e-07	1.59645e-06	991.532	575.495	17.7747	10.3166	ENSMUSG00000056763	centrosome and spindle pole associated protein 1 [Source:MGI Symbol;Acc:MGI:2681832]
Arfgef1	3447.77	1.62256	0.103807	15.6305	4.51068e-55	3.80962e-54	6049.55	1958.01	67.0518	21.7022	ENSMUSG00000067851	ADP-ribosylation factor guanine nucleotide-exchange factor 1(brefeldin A-inhibited) [Source:MGI Symbol;Acc:MGI:2442988]
Cpa6	10.6645	5.74407	0.80762	7.11234	1.1409e-12	3.48382e-12	34.0837	0	1.37129	0	ENSMUSG00000042501	carboxypeptidase A6 [Source:MGI Symbol;Acc:MGI:3045348]
Mir467e	0	NA	NA	NA	NA	NA	0	0	0	0	ENSMUSG00000076948	microRNA 467e [Source:MGI Symbol;Acc:MGI:3718541]
Prex2	2577.67	-3.07935	0.0822146	-37.455	4.98684e-307	3.09533e-305	417.254	3557.28	2.91119	24.8192	ENSMUSG00000048960	phosphatidylinositol-3,4,5-trisphosphate-dependent Rac exchange factor 2 [Source:MGI Symbol;Acc:MGI:1923385]
A830018L16Rik	76.368	-1.12233	0.214514	-5.23196	1.67722e-07	4.00942e-07	37.9077	84.9739	0.35678	0.799757	ENSMUSG00000057715	RIKEN cDNA A830018L16 gene [Source:MGI Symbol;Acc:MGI:2444149]
Mir6341	0	NA	NA	NA	NA	NA	0	0	0	0	ENSMUSG00000098555	microRNA 6341 [Source:MGI Symbol;Acc:MGI:5530644]
Gm17644	0.142228	0	0.815853	0	1	NA	0	0	0	0	ENSMUSG00000097171	predicted gene, 17644 [Source:MGI Symbol;Acc:MGI:4937278]
Sulf1	1112.08	-1.33993	0.0873177	-15.3455	3.79633e-53	3.09017e-52	593.717	1510.55	9.52729	24.2397	ENSMUSG00000016918	sulfatase 1 [Source:MGI Symbol;Acc:MGI:2138563]
Slco5a1	79.8722	-1.05013	0.250034	-4.19993	2.66999e-05	5.50962e-05	54.1858	113.276	0.496922	1.03882	ENSMUSG00000025938	solute carrier organic anion transporter family, member 5A1 [Source:MGI Symbol;Acc:MGI:2443431]
Prdm14	1.07109	0.872774	1.00419	0.869137	0.384772	0.452842	1.71608	0.677954	0.0516559	0.0204071	ENSMUSG00000042414	PR domain containing 14 [Source:MGI Symbol;Acc:MGI:3588194]
Ncoa2	1847.25	0.867238	0.0830146	10.4468	1.51532e-25	7.01906e-25	2706.25	1479.97	24.8095	13.5676	ENSMUSG00000005886	nuclear receptor coactivator 2 [Source:MGI Symbol;Acc:MGI:1276533]
Tram1	1265.99	-0.0891742	0.11818	-0.754565	0.45051	0.518872	1261.01	1343.98	33.4436	35.6439	ENSMUSG00000025935	translocating chain-associating membrane protein 1 [Source:MGI Symbol;Acc:MGI:1919515]
Lactb2	164.661	-1.00775	0.159907	-6.30211	2.93628e-10	8.05078e-10	113.317	225.393	4.68714	9.32295	ENSMUSG00000025937	lactamase, beta 2 [Source:MGI Symbol;Acc:MGI:2442551]
Xkr9	1.68533	0.687045	0.968489	0.709399	0.478077	0.546086	2.32379	1.18443	0.0941725	0.0479995	ENSMUSG00000067813	X-linked Kx blood group related 9 [Source:MGI Symbol;Acc:MGI:2686466]
Gm5523	0	NA	NA	NA	NA	NA	0	0	0	0	ENSMUSG00000097711	predicted pseudogene 5523 [Source:MGI Symbol;Acc:MGI:3649089]
Eya1	109.953	-1.73788	0.18905	-9.19271	3.83064e-20	1.52601e-19	61.0455	200.253	1.0966	3.59727	ENSMUSG00000025932	EYA transcriptional coactivator and phosphatase 1 [Source:MGI Symbol;Acc:MGI:109344]
Msc	21.0183	-2.54357	0.437312	-5.81637	6.0138e-09	1.55696e-08	5.16819	35.8	0.234937	1.62741	ENSMUSG00000025930	musculin [Source:MGI Symbol;Acc:MGI:1333884]
Trpa1	0.153668	-0.288138	0.815853	-0.353174	0.723958	NA	0	0.614672	0	0.0112541	ENSMUSG00000032769	transient receptor potential cation channel, subfamily A, member 1 [Source:MGI Symbol;Acc:MGI:3522699]
Kcnb2	12.034	-1.37226	0.506778	-2.70782	0.00677267	0.011082	5.10891	15.2587	0.0751103	0.22433	ENSMUSG00000092083	potassium voltage gated channel, Shab-related subfamily, member 2 [Source:MGI Symbol;Acc:MGI:99632]
Terf1	169.752	0.408275	0.188774	2.16277	0.0305592	0.0455649	184.937	138.392	6.3645	4.76267	ENSMUSG00000025925	telomeric repeat binding factor 1 [Source:MGI Symbol;Acc:MGI:109634]
Sbspon	19.6659	-0.613789	0.350906	-1.74916	0.0802642	0.111569	15.5754	24.4991	0.442392	0.695853	ENSMUSG00000032719	somatomedin B and thrombospondin, type 1 domain containing [Source:MGI Symbol;Acc:MGI:2684952]
4930444P10Rik	63.5129	1.28684	0.23882	5.38835	7.11079e-08	1.73571e-07	78.0638	31.6976	3.30425	1.34168	ENSMUSG00000067795	RIKEN cDNA 4930444P10 gene [Source:MGI Symbol;Acc:MGI:1923049]
Rpl7	2143.16	-0.599403	0.280195	-2.13923	0.0324168	0.0481475	1854.21	2831.76	155.118	236.897	ENSMUSG00000043716	ribosomal protein L7 [Source:MGI Symbol;Acc:MGI:98073]
Rdh10	426.858	-0.640625	0.143826	-4.45417	8.42181e-06	1.80651e-05	284.112	446.456	9.66253	15.1838	ENSMUSG00000025921	retinol dehydrogenase 10 (all-trans) [Source:MGI Symbol;Acc:MGI:1924238]
Stau2	85.8819	-0.698093	0.21393	-3.26318	0.0011017	0.00197167	67.8264	108.397	1.83183	2.92754	ENSMUSG00000025920	staufen double-stranded RNA binding protein 2 [Source:MGI Symbol;Acc:MGI:1352508]
Ube2w	273.667	0.0904626	0.114832	0.787786	0.430822	0.499018	283.292	266.724	5.23473	4.92858	ENSMUSG00000025939	ubiquitin-conjugating enzyme E2W (putative) [Source:MGI Symbol;Acc:MGI:1914049]
Tceb1	207.634	0.82468	0.160853	5.12692	2.94525e-07	6.94136e-07	278.557	157.624	22.7664	12.8826	NA	NA
D030040B21Rik	2.28318	1.17705	0.840718	1.40005	0.161499	0.210916	3.27192	1.18443	0.0915997	0.0331589	ENSMUSG00000097744	RIKEN cDNA D030040B21 gene [Source:MGI Symbol;Acc:MGI:4437728]
Tmem70	115.9	-0.051134	0.161861	-0.315914	0.752068	0.797853	119.328	122.661	5.37746	5.52768	ENSMUSG00000025940	transmembrane protein 70 [Source:MGI Symbol;Acc:MGI:1915068]
Ly96	59.2159	2.36897	0.279864	8.46473	2.56755e-17	9.2947e-17	102.515	19.2633	13.2695	2.49343	ENSMUSG00000025779	lymphocyte antigen 96 [Source:MGI Symbol;Acc:MGI:1341909]
Jph1	45.3548	-1.89703	0.283764	-6.68522	2.30577e-11	6.65521e-11	16.468	65.5701	0.267393	1.06467	ENSMUSG00000042686	junctophilin 1 [Source:MGI Symbol;Acc:MGI:1891495]
Gdap1	1.65896	0.455741	0.887196	0.513687	0.607471	0.666514	2.58224	1.69091	0.0511935	0.0335226	ENSMUSG00000025777	ganglioside-induced differentiation-associated-protein 1 [Source:MGI Symbol;Acc:MGI:1338002]
Pi15	743.934	-1.48574	0.150601	-9.86545	5.87725e-23	2.5502e-22	253.931	722.512	2.8629	8.14582	ENSMUSG00000067780	peptidase inhibitor 15 [Source:MGI Symbol;Acc:MGI:1934659]
Gm16070	4.06539	1.10039	0.742407	1.48219	0.13829	0.183064	4.55678	1.84402	0.157096	0.0635729	NA	NA
Crispld1	25.5604	-1.45606	0.346322	-4.20435	2.61829e-05	5.40579e-05	14.0196	39.3944	0.273154	0.767552	ENSMUSG00000025776	cysteine-rich secretory protein LCCL domain containing 1 [Source:MGI Symbol;Acc:MGI:1934666]
Crisp4	0	NA	NA	NA	NA	NA	0	0	0	0	ENSMUSG00000025774	cysteine-rich secretory protein 4 [Source:MGI Symbol;Acc:MGI:1925331]
Defb44-ps	0	NA	NA	NA	NA	NA	0	0	0	0	ENSMUSG00000070977	defensin beta 44, pseudogene [Source:MGI Symbol;Acc:MGI:3646526]
Defb18	0	NA	NA	NA	NA	NA	0	0	0	0	ENSMUSG00000073735	defensin beta 18 [Source:MGI Symbol;Acc:MGI:3648148]
Defb41	0	NA	NA	NA	NA	NA	0	0	0	0	ENSMUSG00000067773	defensin beta 41 [Source:MGI Symbol;Acc:MGI:1924923]
Gm15386	0	NA	NA	NA	NA	NA	0	0	0	0	NA	NA
Tfap2d	0	NA	NA	NA	NA	NA	0	0	0	0	ENSMUSG00000042596	transcription factor AP-2, delta [Source:MGI Symbol;Acc:MGI:2153466]
Tfap2b	2.45033	-2.83899	0.939061	-3.02323	0.00250094	0.00431927	1.0264	8.77492	0.0123212	0.105337	ENSMUSG00000025927	transcription factor AP-2 beta [Source:MGI Symbol;Acc:MGI:104672]
Pkhd1	54.2251	-0.610124	0.237944	-2.56416	0.0103427	0.0165497	47.6331	72.6132	0.287582	0.438397	ENSMUSG00000043760	polycystic kidney and hepatic disease 1 [Source:MGI Symbol;Acc:MGI:2155808]
4930486I03Rik	0.40925	0.106569	0.953577	0.111757	0.911016	NA	0.513202	0.275695	0.0509623	0.0273773	ENSMUSG00000089914	RIKEN cDNA 4930486I03 gene [Source:MGI Symbol;Acc:MGI:1922278]
Linc-md1	0	NA	NA	NA	NA	NA	0	0	0	0	NA	NA
Mir206	0	NA	NA	NA	NA	NA	0	0	0	0	ENSMUSG00000065559	microRNA 206 [Source:MGI Symbol;Acc:MGI:2676881]
Mir133b	0	NA	NA	NA	NA	NA	0	0	0	0	ENSMUSG00000065480	microRNA 133b [Source:MGI Symbol;Acc:MGI:3618720]
Il17a	0.488936	-0.189865	0.979246	-0.193889	0.846263	0.874485	0	0.338977	0	0.0225942	ENSMUSG00000025929	interleukin 17A [Source:MGI Symbol;Acc:MGI:107364]
Il17f	0.999466	0.982849	1.04351	0.941864	0.346262	0.413923	1.09821	0.275695	0.072765	0.018267	ENSMUSG00000041872	interleukin 17F [Source:MGI Symbol;Acc:MGI:2676631]
Mcm3	204.728	-0.283581	0.224579	-1.26272	0.206688	0.263165	142.021	175.362	3.84096	4.74267	ENSMUSG00000041859	minichromosome maintenance complex component 3 [Source:MGI Symbol;Acc:MGI:101845]
6720483E21Rik	2.22096	-0.195298	0.839656	-0.232593	0.816078	0.850641	2.47757	3.02027	0.17266	0.21048	ENSMUSG00000097934	RIKEN cDNA 6720483E21 gene [Source:MGI Symbol;Acc:MGI:1924991]
Paqr8	337.706	-2.89317	0.133289	-21.706	1.8007e-104	2.76787e-103	102.827	772.716	1.81581	13.6452	ENSMUSG00000025931	progestin and adipoQ receptor family member VIII [Source:MGI Symbol;Acc:MGI:1921479]
Efhc1	327.209	-0.356862	0.110558	-3.22782	0.00124736	0.00222116	246.474	315.132	8.71277	11.1398	ENSMUSG00000041809	EF-hand domain (C-terminal) containing 1 [Source:MGI Symbol;Acc:MGI:1919127]
Tram2	249.748	0.530816	0.123958	4.28221	1.85049e-05	3.86381e-05	322.184	221.9	18.0915	12.4602	ENSMUSG00000041779	translocating chain-associating membrane protein 2 [Source:MGI Symbol;Acc:MGI:1924817]
Tmem14a	21.9394	-2.04181	0.401824	-5.08136	3.74737e-07	8.77679e-07	7.84493	37.1703	0.453229	2.14746	ENSMUSG00000025933	transmembrane protein 14A [Source:MGI Symbol;Acc:MGI:1922962]
Gsta3	444.924	-1.31499	0.124435	-10.5677	4.20906e-26	1.97683e-25	248.006	624.211	12.0232	30.2614	ENSMUSG00000025934	glutathione S-transferase, alpha 3 [Source:MGI Symbol;Acc:MGI:95856]
Gm4956	147.077	-2.65523	0.225481	-11.7759	5.19853e-32	2.82416e-31	20.1878	130.137	1.37256	8.84798	ENSMUSG00000025936	predicted gene 4956 [Source:MGI Symbol;Acc:MGI:3647976]
Khdc1a	1.58551	-1.91548	1.02566	-1.86756	0.0618233	0.0877063	1.0264	5.31566	0.0410835	0.212768	ENSMUSG00000067750	KH domain containing 1A [Source:MGI Symbol;Acc:MGI:2676610]
Khdc1c	0	NA	NA	NA	NA	NA	0	0	0	0	ENSMUSG00000041722	KH domain containing 1C [Source:MGI Symbol;Acc:MGI:3583007]
Khdc1b	0.460676	-1.24073	1.04612	-1.18603	0.23561	0.295632	0	1.2028	0	0.0417805	ENSMUSG00000085079	KH domain containing 1B [Source:MGI Symbol;Acc:MGI:2138477]
Kcnq5	25.4515	-1.20753	0.343313	-3.51727	0.000436009	0.000810887	18.9877	43.4007	0.212324	0.485316	ENSMUSG00000028033	potassium voltage-gated channel, subfamily Q, member 5 [Source:MGI Symbol;Acc:MGI:1924937]
Rims1	3.63523	-0.00684603	0.758567	-0.00902496	0.992799	0.995217	3.8898	3.79426	0.0746512	0.0728177	ENSMUSG00000041670	regulating synaptic membrane exocytosis 1 [Source:MGI Symbol;Acc:MGI:2152971]
4933415F23Rik	0.317868	-0.201702	0.994449	-0.202828	0.83927	NA	0	0.275695	0	0.0120891	ENSMUSG00000073730	RIKEN cDNA 4933415F23 gene [Source:MGI Symbol;Acc:MGI:1914005]
Mir30a	1.70962	-1.60825	0.91478	-1.75808	0.0787344	0.109629	0.794354	3.40416	0.873252	3.74227	ENSMUSG00000065405	microRNA 30a [Source:MGI Symbol;Acc:MGI:2676907]
Mir30c-2	3.3494	-0.0877729	0.710204	-0.123588	0.901641	0.919885	3.27192	3.59003	3.04024	3.33582	ENSMUSG00000065567	microRNA 30c-2 [Source:MGI Symbol;Acc:MGI:3619048]
Ogfrl1	865.25	3.24317	0.0978396	33.1478	6.09047e-241	2.61716e-239	1831.98	192.358	29.519	3.09949	ENSMUSG00000026158	opioid growth factor receptor-like 1 [Source:MGI Symbol;Acc:MGI:1917405]
B3gat2	61.7017	1.69179	0.2088	8.10244	5.38675e-16	1.86542e-15	114.655	35.0915	2.05488	0.628923	ENSMUSG00000026156	beta-1,3-glucuronyltransferase 2 (glucuronosyltransferase S) [Source:MGI Symbol;Acc:MGI:2389490]
Smap1	524.191	1.60997	0.135676	11.8663	1.77163e-32	9.70007e-32	884.456	287.6	23.3221	7.5837	ENSMUSG00000026155	small ArfGAP 1 [Source:MGI Symbol;Acc:MGI:2138261]
Sdhaf4	33.0734	-1.96799	0.439068	-4.4822	7.3877e-06	1.59097e-05	13.9311	59.6929	1.63021	6.98522	NA	NA
Fam135a	389.667	-0.712043	0.122719	-5.80224	6.5436e-09	1.69077e-08	256.683	422.473	3.09797	5.09894	ENSMUSG00000026153	family with sequence similarity 135, member A [Source:MGI Symbol;Acc:MGI:1915437]
Col9a1	3.98918	1.43702	0.746809	1.92422	0.054327	0.0778055	7.15525	2.32395	0.134801	0.0437819	ENSMUSG00000026147	collagen, type IX, alpha 1 [Source:MGI Symbol;Acc:MGI:88465]
Col19a1	1.19368	-2.09072	1.02191	-2.0459	0.0407663	0.059647	0.281153	3.63494	0.00208163	0.0269127	ENSMUSG00000026141	collagen, type XIX, alpha 1 [Source:MGI Symbol;Acc:MGI:1095415]
Lmbrd1	1130.73	1.03834	0.0783445	13.2535	4.30368e-40	2.74626e-39	1816.58	882.819	26.296	12.7793	ENSMUSG00000073725	LMBR1 domain containing 1 [Source:MGI Symbol;Acc:MGI:1915671]
Adgrb3	0.503144	0.164676	1.03872	0.158538	0.874033	0.897584	0.513202	0.294063	0.00725396	0.0041565	NA	NA
Gm20172	0	NA	NA	NA	NA	NA	0	0	0	0	ENSMUSG00000104257	predicted gene, 20172 [Source:MGI Symbol;Acc:MGI:5012357]
4931408C20Rik	0.0689237	-0.110105	0.815853	-0.134957	0.892646	NA	0	0.275695	0	0.00496849	ENSMUSG00000073722	RIKEN cDNA 4931408C20 gene [Source:MGI Symbol;Acc:MGI:3588222]
Gm597	0	NA	NA	NA	NA	NA	0	0	0	0	ENSMUSG00000048411	predicted gene 597 [Source:MGI Symbol;Acc:MGI:2685443]
Mir6342	0	NA	NA	NA	NA	NA	0	0	0	0	ENSMUSG00000099257	microRNA 6342 [Source:MGI Symbol;Acc:MGI:5530650]
Phf3	2106.01	1.04541	0.110886	9.42779	4.18828e-21	1.71676e-20	3233.33	1561.94	33.3776	16.1239	ENSMUSG00000048874	PHD finger protein 3 [Source:MGI Symbol;Acc:MGI:2446126]
Ptp4a1	273.5	0.976576	0.118447	8.24486	1.6535e-16	5.82612e-16	425.723	216.302	8.04759	4.08884	ENSMUSG00000026064	protein tyrosine phosphatase 4a1 [Source:MGI Symbol;Acc:MGI:1277096]
Gm13363	0	NA	NA	NA	NA	NA	0	0	0	0	ENSMUSG00000060795	predicted gene 13363 [Source:MGI Symbol;Acc:MGI:3651407]
4931428L18Rik	7.23328	3.99344	0.716227	5.57567	2.46586e-08	6.17396e-08	22.2114	0.863821	1.58468	0.0616297	ENSMUSG00000086727	RIKEN cDNA 4931428L18 gene [Source:MGI Symbol;Acc:MGI:1918238]
Lgsn	1.30823	1.89071	1.0213	1.85127	0.06413	0.0907286	1.82076	0	0.0746787	0	ENSMUSG00000050217	lengsin, lens protein with glutamine synthetase domain [Source:MGI Symbol;Acc:MGI:2672844]
Pih1d3	0.0715524	0	0.815853	0	1	NA	0	0	0	0	ENSMUSG00000026063	PIH1 domain containing 3 [Source:MGI Symbol;Acc:MGI:1921958]
Gm4850	0	NA	NA	NA	NA	NA	0	0	0	0	ENSMUSG00000100205	predicted pseudogene 4850 [Source:MGI Symbol;Acc:MGI:3647946]
Khdrbs2	0.166149	-0.110105	0.815853	-0.134957	0.892646	NA	0	0.338977	0	0.0194686	ENSMUSG00000026058	KH domain containing, RNA binding, signal transduction associated 2 [Source:MGI Symbol;Acc:MGI:2159649]
Gm9839	0.177392	0	0.815853	0	1	NA	0	0	0	0	ENSMUSG00000102865	predicted gene 9839 [Source:MGI Symbol;Acc:MGI:3641910]
Gm5415	0	NA	NA	NA	NA	NA	0	0	0	0	ENSMUSG00000091318	predicted gene 5415 [Source:MGI Symbol;Acc:MGI:3644687]
Prim2	97.2534	-0.236842	0.168499	-1.40559	0.159845	0.208937	80.2249	95.6031	3.16888	3.77632	ENSMUSG00000026134	DNA primase, p58 subunit [Source:MGI Symbol;Acc:MGI:97758]
1700001G17Rik	5.11128	-0.36064	0.630764	-0.571751	0.56749	0.630932	4.68415	6.07526	0.411257	0.533393	ENSMUSG00000103746	RIKEN cDNA 1700001G17 gene [Source:MGI Symbol;Acc:MGI:1914753]
Rab23	341.827	-0.510999	0.120555	-4.23872	2.24794e-05	4.66331e-05	265.293	380.63	4.6148	6.62111	ENSMUSG00000004768	RAB23, member RAS oncogene family [Source:MGI Symbol;Acc:MGI:99833]
Bag2	58.6693	-0.956738	0.301828	-3.16981	0.0015254	0.00269224	42.9472	86.1114	1.84689	3.70312	ENSMUSG00000042215	BCL2-associated athanogene 2 [Source:MGI Symbol;Acc:MGI:1891254]
Zfp451	535.266	0.441427	0.102814	4.29343	1.75931e-05	3.67932e-05	662.709	486.12	9.10023	6.67533	ENSMUSG00000042197	zinc finger protein 451 [Source:MGI Symbol;Acc:MGI:2137896]
Gm15455	2.07945	0.162358	0.913228	0.177785	0.858892	0.885056	2.61511	2.09317	0.0676772	0.0541696	ENSMUSG00000081402	predicted gene 15455 [Source:MGI Symbol;Acc:MGI:3705563]
Bend6	8.04273	-0.280611	0.671126	-0.418119	0.67586	0.728629	7.11632	8.91985	0.24234	0.303757	ENSMUSG00000042182	BEN domain containing 6 [Source:MGI Symbol;Acc:MGI:2444572]
Dst	5729.26	-1.26425	0.0854187	-14.8006	1.45163e-49	1.10912e-48	3560.7	8559.07	9.26367	22.2677	ENSMUSG00000026131	dystonin [Source:MGI Symbol;Acc:MGI:104627]
Mir6896	0.37906	-0.637418	1.03292	-0.617106	0.537165	NA	0	0.63304	0	0.67685	ENSMUSG00000105982	microRNA 6896 [Source:MGI Symbol;Acc:MGI:5562721]
Mir5103	6.63782	0.393952	0.574563	0.685654	0.492931	0.560239	6.90327	5.06852	6.82042	5.00769	ENSMUSG00000092852	microRNA 5103 [Source:MGI Symbol;Acc:MGI:4950423]
Ccdc115	101.604	0.762065	0.184338	4.13405	3.5642e-05	7.29098e-05	147.729	86.6568	6.7628	3.967	ENSMUSG00000042111	coiled-coil domain containing 115 [Source:MGI Symbol;Acc:MGI:1916918]
Imp4	302.268	1.28268	0.106811	12.0089	3.19152e-33	1.77224e-32	488.449	199.626	16.9517	6.92807	ENSMUSG00000026127	IMP4, U3 small nucleolar ribonucleoprotein [Source:MGI Symbol;Acc:MGI:106572]
Ptpn18	235.951	-0.0822772	0.130057	-0.632626	0.526978	0.592869	268.591	283.578	13.3274	14.0711	ENSMUSG00000026126	protein tyrosine phosphatase, non-receptor type 18 [Source:MGI Symbol;Acc:MGI:108410]
Prss39	3.84683	4.33024	0.910285	4.75701	1.9648e-06	4.39792e-06	11.29	0	0.70723	0	ENSMUSG00000026125	protease, serine 39 [Source:MGI Symbol;Acc:MGI:1270856]
Cfc1	0	NA	NA	NA	NA	NA	0	0	0	0	ENSMUSG00000026124	cripto, FRL-1, cryptic family 1 [Source:MGI Symbol;Acc:MGI:109448]
Prss40	0	NA	NA	NA	NA	NA	0	0	0	0	ENSMUSG00000037529	protease, serine 40 [Source:MGI Symbol;Acc:MGI:1270857]
Amer3	0.538816	0.21034	1.04974	0.200374	0.841188	0.870484	0.921729	0.63304	0.0165158	0.011343	ENSMUSG00000045174	APC membrane recruitment 3 [Source:MGI Symbol;Acc:MGI:3026939]
AA619741	3.92938	-1.8663	0.805589	-2.31669	0.0205205	0.0314501	0.794354	4.41711	0.0231692	0.128836	ENSMUSG00000104098	expressed sequence AA619741 [Source:MGI Symbol;Acc:MGI:3035322]
Arhgef4	138.199	0.110334	0.149409	0.738465	0.460232	0.528357	147.638	134.626	4.24593	3.87172	ENSMUSG00000118272	novel protein
Fam168b	2331.29	0.684711	0.049566	13.8141	2.09519e-43	1.43335e-42	3165.78	1968.54	48.6409	30.2458	ENSMUSG00000037503	family with sequence similarity 168, member B [Source:MGI Symbol;Acc:MGI:2448487]
Plekhb2	692.954	-0.693186	0.10139	-6.83683	8.09659e-12	2.38626e-11	609.421	989.675	8.69748	14.1244	ENSMUSG00000026123	pleckstrin homology domain containing, family B (evectins) member 2 [Source:MGI Symbol;Acc:MGI:2385825]
Hs6st1	620.921	-0.391337	0.0805215	-4.86003	1.1737e-06	2.66344e-06	525.306	690.393	11.0248	14.4895	ENSMUSG00000045216	heparan sulfate 6-O-sulfotransferase 1 [Source:MGI Symbol;Acc:MGI:1354958]
Uggt1	1821.5	0.398611	0.0596667	6.68062	2.37927e-11	6.86027e-11	1892.11	1434.07	16.3565	12.397	ENSMUSG00000037470	UDP-glucose glycoprotein glucosyltransferase 1 [Source:MGI Symbol;Acc:MGI:2443162]
Mir6897	2.54387	1.25459	0.879001	1.42729	0.153497	0.201488	2.86339	0.908735	3.60473	1.14401	ENSMUSG00000098752	microRNA 6897 [Source:MGI Symbol;Acc:MGI:5531034]
Neurl3	2411.22	7.61244	0.162037	46.9796	0	0	5756.21	28.4281	173.939	0.859028	ENSMUSG00000047180	neuralized E3 ubiquitin protein ligase 3 [Source:MGI Symbol;Acc:MGI:2429944]
Arid5a	1924.14	3.31828	0.108456	30.5958	1.3939e-205	4.61141e-204	3847.86	383.262	51.8351	5.16299	ENSMUSG00000037447	AT rich interactive domain 5A (MRF1-like) [Source:MGI Symbol;Acc:MGI:2443039]
Kansl3	1730.08	1.50858	0.109544	13.7715	3.782e-43	2.56489e-42	2921.86	1023.03	48.9077	17.124	ENSMUSG00000010453	KAT8 regulatory NSL complex subunit 3 [Source:MGI Symbol;Acc:MGI:1918055]
Mir6898	1.60907	2.14205	1.00286	2.13594	0.0326844	0.0485155	3.76889	0.294063	3.82038	0.29808	ENSMUSG00000098680	microRNA 6898 [Source:MGI Symbol;Acc:MGI:5531198]
Fer1l5	121.094	-0.421611	0.165512	-2.54731	0.0108556	0.0173349	107.504	143.563	1.32809	1.77356	ENSMUSG00000037432	fer-1-like 5 (C. elegans) [Source:MGI Symbol;Acc:MGI:3616091]
Lman2l	226.328	-0.311903	0.159187	-1.95935	0.050072	0.0722195	236.049	291.227	8.28049	10.2161	ENSMUSG00000001143	lectin, mannose-binding 2-like [Source:MGI Symbol;Acc:MGI:2443010]
Cnnm4	588.128	2.19656	0.0889995	24.6806	1.72891e-134	3.51389e-133	1126.01	245.243	19.181	4.17758	ENSMUSG00000037408	cyclin M4 [Source:MGI Symbol;Acc:MGI:2151060]
Cnnm3	551.629	-0.143124	0.0895237	-1.59873	0.10988	0.148512	630.942	694.957	9.32165	10.2674	ENSMUSG00000001138	cyclin M3 [Source:MGI Symbol;Acc:MGI:2151055]
Ankrd23	108.54	-0.21083	0.17973	-1.17304	0.240781	0.301353	95.6067	110.172	3.81898	4.40077	ENSMUSG00000067653	ankyrin repeat domain 23 [Source:MGI Symbol;Acc:MGI:1925571]
Ankrd39	118.352	-0.164543	0.175718	-0.936401	0.349067	0.416791	114.406	128.501	4.99978	5.61578	ENSMUSG00000079610	ankyrin repeat domain 39 [Source:MGI Symbol;Acc:MGI:1914816]
Sema4c	511.859	-1.61623	0.105147	-15.3712	2.55317e-53	2.08519e-52	212.229	662.212	3.85948	12.0426	ENSMUSG00000026121	sema domain, immunoglobulin domain (Ig), transmembrane domain (TM) and short cytoplasmic domain, (semaphorin) 4C [Source:MGI Symbol;Acc:MGI:109252]
Fam178b	25.4375	-4.14734	0.479464	-8.64995	5.1524e-18	1.91193e-17	3.35389	71.2146	0.101899	2.16366	ENSMUSG00000046337	family with sequence similarity 178, member B [Source:MGI Symbol;Acc:MGI:3026913]
Cox5b	349.127	0.94128	0.177572	5.30085	1.15265e-07	2.77749e-07	515.99	268.598	70.7804	36.8446	ENSMUSG00000061518	cytochrome c oxidase subunit 5B [Source:MGI Symbol;Acc:MGI:88475]
Actr1b	794.309	0.199329	0.0757993	2.62969	0.00854616	0.0138015	910.57	791.292	34.2185	29.7361	ENSMUSG00000037351	ARP1 actin-related protein 1B, centractin beta [Source:MGI Symbol;Acc:MGI:1917446]
4933424G06Rik	1.49397	1.34273	1.01016	1.32923	0.183772	0.237059	1.84346	0.275695	0.127671	0.0190936	ENSMUSG00000102416	RIKEN cDNA 4933424G06 gene [Source:MGI Symbol;Acc:MGI:1918416]
Zap70	69.6578	-1.16793	0.224079	-5.21215	1.86664e-07	4.45405e-07	42.1134	93.0729	1.20802	2.6698	ENSMUSG00000026117	zeta-chain (TCR) associated protein kinase [Source:MGI Symbol;Acc:MGI:99613]
Tmem131	1918.23	0.265897	0.0965997	2.75257	0.00591294	0.00975528	2219.89	1843.69	26.461	21.9767	ENSMUSG00000026116	transmembrane protein 131 [Source:MGI Symbol;Acc:MGI:1927110]
Cnga3	1.74475	2.91256	0.98625	2.95317	0.0031453	0.00536107	4.01717	0	0.0818236	0	ENSMUSG00000026114	cyclic nucleotide gated channel alpha 3 [Source:MGI Symbol;Acc:MGI:1341818]
Inpp4a	1599.15	0.958518	0.125815	7.61847	2.56704e-14	8.3512e-14	2399.73	1230.62	26.7576	13.7218	ENSMUSG00000026113	inositol polyphosphate-4-phosphatase, type I [Source:MGI Symbol;Acc:MGI:1931123]
Coa5	711.864	0.721596	0.0737124	9.78935	1.25093e-22	5.37542e-22	922.288	559.317	18.6397	11.3039	ENSMUSG00000026112	cytochrome C oxidase assembly factor 5 [Source:MGI Symbol;Acc:MGI:1923428]
Unc50	339.848	0.359784	0.11044	3.25773	0.00112309	0.00200847	413.4	324.198	22.8518	17.9209	ENSMUSG00000026111	unc-50 homolog [Source:MGI Symbol;Acc:MGI:1914637]
Mgat4a	1637.57	2.44775	0.0955565	25.6158	1.01834e-144	2.25839e-143	3207.86	585.562	34.5303	6.30316	ENSMUSG00000026110	mannoside acetylglucosaminyltransferase 4, isoenzyme A [Source:MGI Symbol;Acc:MGI:2662992]
4930594C11Rik	360.812	3.24129	0.193803	16.7247	8.66172e-63	8.18135e-62	777.522	80.6018	22.028	2.28353	ENSMUSG00000103948	RIKEN cDNA 4930594C11 gene [Source:MGI Symbol;Acc:MGI:1924883]
2010300C02Rik	727.058	-0.101265	0.0864087	-1.17193	0.241227	0.301835	694.12	746.882	12.4232	13.3675	ENSMUSG00000026090	RIKEN cDNA 2010300C02 gene [Source:MGI Symbol;Acc:MGI:1919347]
Tsga10	264.547	-0.396666	0.173645	-2.28436	0.0223504	0.0340605	165.832	218.956	3.09504	4.08655	ENSMUSG00000060771	testis specific 10 [Source:MGI Symbol;Acc:MGI:2685063]
Lipt1	57.239	0.902011	0.273487	3.29819	0.000973117	0.0017502	63.6008	33.4292	3.19239	1.67795	ENSMUSG00000037216	lipoyltransferase 1 [Source:MGI Symbol;Acc:MGI:3645211]
Mitd1	220.186	2.03296	0.173493	11.7178	1.03296e-31	5.56377e-31	290.435	69.5299	18.4451	4.41574	ENSMUSG00000026088	MIT, microtubule interacting and transport, domain containing 1 [Source:MGI Symbol;Acc:MGI:1916278]
Mrpl30	213.239	0.72386	0.134325	5.38886	7.09067e-08	1.73123e-07	266.155	160.787	30.0636	18.1617	ENSMUSG00000026087	mitochondrial ribosomal protein L30 [Source:MGI Symbol;Acc:MGI:1333820]
Lyg2	0.952689	-0.813083	1.02702	-0.791691	0.428541	0.496906	0.513202	1.15788	0.0156226	0.0352477	ENSMUSG00000061584	lysozyme G-like 2 [Source:MGI Symbol;Acc:MGI:2685622]
Lyg1	0	NA	NA	NA	NA	NA	0	0	0	0	ENSMUSG00000026085	lysozyme G-like 1 [Source:MGI Symbol;Acc:MGI:1916791]
Txndc9	432.376	0.972132	0.0872169	11.1461	7.47793e-29	3.73553e-28	622.143	316.065	10.5656	5.3676	ENSMUSG00000058407	thioredoxin domain containing 9 [Source:MGI Symbol;Acc:MGI:2138153]
Eif5b	895.605	0.769039	0.119776	6.42063	1.35707e-10	3.78078e-10	1179.14	688.418	11.8038	6.89141	ENSMUSG00000026083	eukaryotic translation initiation factor 5B [Source:MGI Symbol;Acc:MGI:2441772]
Rev1	479.563	1.38394	0.151025	9.16362	5.01864e-20	1.99278e-19	734.728	279.477	13.4554	5.11819	ENSMUSG00000026082	REV1, DNA directed polymerase [Source:MGI Symbol;Acc:MGI:1929074]
Aff3	235.925	-2.47926	0.143803	-17.2406	1.31556e-66	1.32314e-65	80.4672	453.094	0.866173	4.87724	ENSMUSG00000037138	AF4/FMR2 family, member 3 [Source:MGI Symbol;Acc:MGI:106927]
Lonrf2	17.3144	-4.61901	0.63621	-7.2602	3.86529e-13	1.20399e-12	1.09821	45.7981	0.0168834	0.704084	ENSMUSG00000048814	LON peptidase N-terminal domain and ring finger 2 [Source:MGI Symbol;Acc:MGI:1920209]
Chst10	8.65393	-2.1777	0.585334	-3.72044	0.00019888	0.000381674	3.35389	17.5866	0.0839301	0.440098	ENSMUSG00000026080	carbohydrate sulfotransferase 10 [Source:MGI Symbol;Acc:MGI:2138283]
Nms	0	NA	NA	NA	NA	NA	0	0	0	0	ENSMUSG00000067604	neuromedin S [Source:MGI Symbol;Acc:MGI:3583618]
Pdcl3	214.974	0.278004	0.12634	2.20045	0.0277752	0.0416969	248.068	203.911	11.3495	9.32921	ENSMUSG00000026078	phosducin-like 3 [Source:MGI Symbol;Acc:MGI:1916083]
Mir6349	0.154142	0	0.815853	0	1	NA	0	0	0	0	ENSMUSG00000098833	microRNA 6349 [Source:MGI Symbol;Acc:MGI:5530940]
Npas2	297.922	-1.98223	0.106813	-18.558	7.03102e-77	8.05334e-76	147.107	583.223	2.74688	10.8904	ENSMUSG00000026077	neuronal PAS domain protein 2 [Source:MGI Symbol;Acc:MGI:109232]
Rpl31	979.587	-0.389396	0.15126	-2.57435	0.0100429	0.0160976	913.514	1201.05	56.9046	74.816	ENSMUSG00000073702	ribosomal protein L31 [Source:MGI Symbol;Acc:MGI:2149632]
Tbc1d8	882.238	0.594623	0.109235	5.44355	5.22293e-08	1.28581e-07	1443.41	953.209	25.3797	16.7605	ENSMUSG00000003134	TBC1 domain family, member 8 [Source:MGI Symbol;Acc:MGI:1927225]
Cnot11	410.55	1.20056	0.0996068	12.053	1.86927e-33	1.04452e-32	595.02	257.457	14.6691	6.34713	ENSMUSG00000003135	CCR4-NOT transcription complex, subunit 11 [Source:MGI Symbol;Acc:MGI:106580]
Snord89	115.25	5.53132	0.344519	16.0552	5.25684e-58	4.67402e-57	270.742	5.15017	224.808	4.27639	ENSMUSG00000077704	small nucleolar RNA, C/D box 89 [Source:MGI Symbol;Acc:MGI:3819562]
Rnf149	6432.03	5.14303	0.0761704	67.5201	0	0	15744.7	442.703	504.891	14.1963	ENSMUSG00000048234	ring finger protein 149 [Source:MGI Symbol;Acc:MGI:2677438]
Creg2	19.1624	3.71444	0.490651	7.57043	3.71984e-14	1.20568e-13	50.6883	3.1694	0.682241	0.0426587	ENSMUSG00000050967	cellular repressor of E1A-stimulated genes 2 [Source:MGI Symbol;Acc:MGI:1928333]
Rfx8	1.01463	0.150793	1.0333	0.145934	0.883974	0.905225	0.68968	0.63304	0.0269154	0.024705	ENSMUSG00000057173	regulatory factor X 8 [Source:MGI Symbol;Acc:MGI:3588206]
Gm3646	0	NA	NA	NA	NA	NA	0	0	0	0	ENSMUSG00000091937	predicted gene 3646 [Source:MGI Symbol;Acc:MGI:3781822]
1700066B17Rik	3.69977	3.75304	0.917696	4.08963	4.32061e-05	8.78408e-05	6.75319	0	0.992655	0	ENSMUSG00000101634	RIKEN cDNA 1700066B17 gene [Source:MGI Symbol;Acc:MGI:1920676]
Map4k4	3598.34	1.65148	0.072953	22.6375	1.85088e-113	3.06163e-112	6118.14	1943.6	79.9352	25.3937	ENSMUSG00000026074	mitogen-activated protein kinase kinase kinase kinase 4 [Source:MGI Symbol;Acc:MGI:1349394]
Gm16894	1437.02	7.63477	0.208174	36.6749	1.8368e-294	1.05938e-292	3446.65	15.9592	313.541	1.4518	ENSMUSG00000097899	predicted gene, 16894 [Source:MGI Symbol;Acc:MGI:4439818]
Il1r2	3281.72	7.95781	0.153879	51.7147	0	0	8903.98	34.5545	517.093	2.00673	ENSMUSG00000026073	interleukin 1 receptor, type II [Source:MGI Symbol;Acc:MGI:96546]
Il1r1	1434.26	-0.556998	0.069869	-7.97204	1.5608e-15	5.30264e-15	807.199	1189.36	12.5131	18.4373	ENSMUSG00000026072	interleukin 1 receptor, type I [Source:MGI Symbol;Acc:MGI:96545]
Il1rl2	373.642	0.474446	0.107471	4.41467	1.01166e-05	2.1601e-05	447.225	319.088	17.9009	12.772	ENSMUSG00000070942	interleukin 1 receptor-like 2 [Source:MGI Symbol;Acc:MGI:1913107]
Il1rl1	65.637	1.29252	0.216486	5.97044	2.36614e-09	6.23069e-09	76.0804	31.0563	0.836841	0.341602	ENSMUSG00000026069	interleukin 1 receptor-like 1 [Source:MGI Symbol;Acc:MGI:98427]
Il18r1	1090.43	-0.287508	0.0701337	-4.09943	4.14165e-05	8.43165e-05	1011.54	1232.1	16.5138	20.1146	ENSMUSG00000026070	interleukin 18 receptor 1 [Source:MGI Symbol;Acc:MGI:105383]
Il18rap	2604.33	7.19371	0.174839	41.1447	0	0	8269.15	54.1283	132.015	0.864148	ENSMUSG00000026068	interleukin 18 receptor accessory protein [Source:MGI Symbol;Acc:MGI:1338888]
Slc9a4	34.2899	0.953567	0.281165	3.39148	0.000695151	0.00126783	45.188	23.3331	0.922818	0.476502	ENSMUSG00000026065	solute carrier family 9 (sodium/hydrogen exchanger), member 4 [Source:MGI Symbol;Acc:MGI:105074]
Slc9a2	26.3093	-1.19869	0.374545	-3.20039	0.00137241	0.00243343	14.6699	36.2434	0.327803	0.809868	ENSMUSG00000026062	solute carrier family 9 (sodium/hydrogen exchanger), member 2 [Source:MGI Symbol;Acc:MGI:105075]
Mfsd9	48.4441	0.12595	0.215729	0.583833	0.559332	0.623315	51.679	47.5423	1.27971	1.17727	ENSMUSG00000041945	major facilitator superfamily domain containing 9 [Source:MGI Symbol;Acc:MGI:2443548]
Tmem182	0.0689237	-0.110105	0.815853	-0.134957	0.892646	NA	0	0.275695	0	0.0196337	ENSMUSG00000079588	transmembrane protein 182 [Source:MGI Symbol;Acc:MGI:1923725]
4930448I06Rik	0	NA	NA	NA	NA	NA	0	0	0	0	ENSMUSG00000104072	RIKEN cDNA 4930448I06 gene [Source:MGI Symbol;Acc:MGI:1922147]
Pantr1	0.100321	0	0.815853	0	1	NA	0	0	0	0	NA	NA
Pou3f3	5.85088	-3.09433	0.745663	-4.14977	3.32809e-05	6.82084e-05	0.794354	11.4378	0.0202353	0.291366	ENSMUSG00000045515	POU domain, class 3, transcription factor 3 [Source:MGI Symbol;Acc:MGI:102564]
2900092D14Rik	0.589395	-0.960294	1.04743	-0.916807	0.359244	0.427194	0	0.863821	0	0.0237321	NA	NA
Pantr2	0	NA	NA	NA	NA	NA	0	0	0	0	NA	NA
Dalir	0	NA	NA	NA	NA	NA	0	0	0	0	NA	NA
Mrps9	212.296	-0.0288771	0.109388	-0.263987	0.79179	0.831511	246.698	250.381	13.5696	13.7722	ENSMUSG00000060679	mitochondrial ribosomal protein S9 [Source:MGI Symbol;Acc:MGI:1916777]
Gpr45	1.04642	0.166798	1.0471	0.159295	0.873436	0.897159	0.281153	0.275695	0.00568511	0.00557475	ENSMUSG00000041907	G protein-coupled receptor 45 [Source:MGI Symbol;Acc:MGI:2135882]
Tgfbrap1	816.213	0.266052	0.0809746	3.28562	0.00101757	0.00182695	974.766	808.324	13.7382	11.3924	ENSMUSG00000070939	transforming growth factor, beta receptor associated protein 1 [Source:MGI Symbol;Acc:MGI:2447427]
AI597479	177.386	-0.539393	0.123637	-4.36272	1.28454e-05	2.72076e-05	154.87	224.697	3.49664	5.0732	ENSMUSG00000010290	expressed sequence AI597479 [Source:MGI Symbol;Acc:MGI:2138299]
Fhl2	97.8716	0.407137	0.198034	2.05589	0.0397932	0.0583192	102.438	77.8187	4.76774	3.62189	ENSMUSG00000008136	four and a half LIM domains 2 [Source:MGI Symbol;Acc:MGI:1338762]
Nck2	382.65	-0.437163	0.100459	-4.35167	1.35105e-05	2.85514e-05	331.629	450.119	9.32767	12.6604	ENSMUSG00000066877	non-catalytic region of tyrosine kinase adaptor protein 2 [Source:MGI Symbol;Acc:MGI:1306821]
1500015O10Rik	23.0471	-0.778274	0.319984	-2.43223	0.0150061	0.0235124	19.9757	35.8308	1.75579	3.14939	ENSMUSG00000026051	RIKEN cDNA 1500015O10 gene [Source:MGI Symbol;Acc:MGI:1926146]
Uxs1	167.332	0.503225	0.142513	3.53109	0.000413857	0.000771156	192.323	135.927	11.8854	8.40012	ENSMUSG00000057363	UDP-glucuronate decarboxylase 1 [Source:MGI Symbol;Acc:MGI:1915133]
Tpp2	1269	1.27669	0.107263	11.9024	1.14987e-32	6.31346e-32	1873.6	769.537	31.4558	12.9197	ENSMUSG00000041763	tripeptidyl peptidase II [Source:MGI Symbol;Acc:MGI:102724]
Mettl21c	26.7086	0.60315	0.314466	1.91801	0.0551096	0.0788397	34.747	22.7102	2.4973	1.63221	ENSMUSG00000047343	methyltransferase like 21C [Source:MGI Symbol;Acc:MGI:3611450]
Tex30	55.4589	0.801466	0.210985	3.7987	0.00014546	0.000282932	83.6432	48.016	5.16088	2.96264	ENSMUSG00000026049	testis expressed 30 [Source:MGI Symbol;Acc:MGI:1922873]
Kdelc1	153.037	-0.88168	0.14927	-5.90661	3.49216e-09	9.15143e-09	93.25	171.221	3.13182	5.75048	ENSMUSG00000026047	KDEL (Lys-Asp-Glu-Leu) containing 1 [Source:MGI Symbol;Acc:MGI:1919300]
Bivm	118.972	-1.35266	0.166723	-8.11321	4.9299e-16	1.71055e-15	64.9399	164.692	1.4194	3.5997	ENSMUSG00000041684	basic, immunoglobulin-like variable motif containing [Source:MGI Symbol;Acc:MGI:2179809]
Ercc5	310.44	-1.02159	0.110932	-9.20921	3.28545e-20	1.31096e-19	192.596	394.496	3.74874	7.6786	ENSMUSG00000026048	excision repair cross-complementing rodent repair deficiency, complementation group 5 [Source:MGI Symbol;Acc:MGI:103582]
Mettl21e	9.55089	0.565722	0.660906	0.855979	0.392009	0.459975	4.09915	2.54034	0.10058	0.0623321	ENSMUSG00000046828	methyltransferase like 21E [Source:MGI Symbol;Acc:MGI:2685837]
Gulp1	181.004	-2.05916	0.150537	-13.6788	1.35923e-42	9.10438e-42	58.6249	250.854	1.53756	6.57919	ENSMUSG00000056870	GULP, engulfment adaptor PTB domain containing 1 [Source:MGI Symbol;Acc:MGI:1920407]
4930521E06Rik	12.9675	-1.64089	0.507883	-3.23084	0.00123428	0.00219887	5.55678	17.3191	0.478717	1.49204	ENSMUSG00000101701	RIKEN cDNA 4930521E06 gene [Source:MGI Symbol;Acc:MGI:1922316]
Col3a1	50774.6	-1.57343	0.184273	-8.53858	1.35876e-17	4.96107e-17	17677.3	53067.3	247.977	744.429	ENSMUSG00000026043	collagen, type III, alpha 1 [Source:MGI Symbol;Acc:MGI:88453]
Col5a2	4536.22	-0.683911	0.134398	-5.08868	3.60563e-07	8.44785e-07	2255.08	3634.21	26.6082	42.8809	ENSMUSG00000026042	collagen, type V, alpha 2 [Source:MGI Symbol;Acc:MGI:88458]
Wdr75	239.989	-0.0640384	0.117704	-0.544063	0.586398	0.648267	200.809	211.134	6.00058	6.30911	ENSMUSG00000025995	WD repeat domain 75 [Source:MGI Symbol;Acc:MGI:1920924]
Slc40a1	1017.71	4.40082	0.130993	33.5958	1.93201e-247	8.64409e-246	1921.26	89.865	44.3662	2.07519	ENSMUSG00000025993	solute carrier family 40 (iron-regulated transporter), member 1 [Source:MGI Symbol;Acc:MGI:1315204]
Stk-ps2	1.10402	0.812639	1.03859	0.782442	0.433955	0.502231	2.35666	0.882189	0.0528113	0.0197693	NA	NA
Dnah7b	920.389	0.245013	0.187955	1.30357	0.19238	0.246779	864.894	727.279	5.48033	4.60834	ENSMUSG00000041144	dynein, axonemal, heavy chain 7B [Source:MGI Symbol;Acc:MGI:2684953]
Slc39a10	300.961	-1.2591	0.109393	-11.5099	1.17599e-30	6.16927e-30	158.883	381.99	2.49972	6.00989	ENSMUSG00000025986	solute carrier family 39 (zinc transporter), member 10 [Source:MGI Symbol;Acc:MGI:1914515]
Mir6350	0	NA	NA	NA	NA	NA	0	0	0	0	ENSMUSG00000098876	microRNA 6350 [Source:MGI Symbol;Acc:MGI:5531340]
Tmeff2	72.8319	-1.86307	0.213531	-8.72506	2.6603e-18	9.98544e-18	40.2542	149.94	0.940977	3.50498	ENSMUSG00000026109	transmembrane protein with EGF-like and two follistatin-like domains 2 [Source:MGI Symbol;Acc:MGI:1861735]
9330175M20Rik	1.57947	-2.07704	1.03072	-2.01513	0.0438911	0.0639081	0	2.9468	0	0.0901266	ENSMUSG00000101799	RIKEN cDNA 9330175M20 gene [Source:MGI Symbol;Acc:MGI:3045285]
Sdpr	674.853	-1.18477	0.0865238	-13.693	1.11748e-42	7.49533e-42	412.114	939.94	10.5291	24.0144	NA	NA
Nabp1	682.769	2.50394	0.10858	23.0607	1.14889e-117	1.96528e-116	1133.08	199.038	31.1624	5.47402	ENSMUSG00000026107	nucleic acid binding protein 1 [Source:MGI Symbol;Acc:MGI:1923258]
Myo1b	1727.75	-1.09896	0.0842471	-13.0445	6.82622e-39	4.25187e-38	726.379	1559.55	11.2201	24.0898	ENSMUSG00000018417	myosin IB [Source:MGI Symbol;Acc:MGI:107752]
Stat4	66.0203	2.25817	0.293744	7.68753	1.50002e-14	4.92334e-14	106.52	21.0175	2.63855	0.520615	ENSMUSG00000062939	signal transducer and activator of transcription 4 [Source:MGI Symbol;Acc:MGI:103062]
Stat1	10990.9	4.44326	0.0759829	58.4771	0	0	15898.4	727.774	231.684	10.6057	ENSMUSG00000026104	signal transducer and activator of transcription 1 [Source:MGI Symbol;Acc:MGI:103063]
Gls	3113.74	1.88331	0.121903	15.4493	7.63108e-54	6.31948e-53	4691.16	1265.39	48.9054	13.1916	ENSMUSG00000026103	glutaminase [Source:MGI Symbol;Acc:MGI:95752]
Nab1	1591.47	1.93863	0.0644206	30.0934	5.91871e-199	1.86951e-197	2884.98	750.069	44.2567	11.5064	ENSMUSG00000002881	Ngfi-A binding protein 1 [Source:MGI Symbol;Acc:MGI:107564]
Tmem194b	128.028	-0.56809	0.148701	-3.82035	0.000133263	0.000259907	101.393	149.693	2.33173	3.44249	NA	NA
Mfsd6	879.689	-0.45015	0.0816615	-5.51239	3.53992e-08	8.8023e-08	788.702	1079.1	11.0125	15.0672	ENSMUSG00000041439	major facilitator superfamily domain containing 6 [Source:MGI Symbol;Acc:MGI:1922925]
Inpp1	337.452	1.97642	0.139531	14.1647	1.51472e-45	1.08166e-44	576.163	144.806	25.3499	6.37114	ENSMUSG00000026102	inositol polyphosphate-1-phosphatase [Source:MGI Symbol;Acc:MGI:104848]
Hibch	105.769	-1.35842	0.176538	-7.69474	1.41783e-14	4.65516e-14	58.0436	152.272	2.6587	6.97483	ENSMUSG00000041426	3-hydroxyisobutyryl-Coenzyme A hydrolase [Source:MGI Symbol;Acc:MGI:1923792]
1700019D03Rik	13.3751	-3.0752	0.509964	-6.03024	1.63717e-09	4.33916e-09	3.24922	32.8961	0.304086	3.07867	ENSMUSG00000043629	RIKEN cDNA 1700019D03 gene [Source:MGI Symbol;Acc:MGI:1914330]
Mstn	0.947699	-1.97559	1.03833	-1.90266	0.0570848	0.0814331	0.513202	3.2776	0.0149353	0.095385	ENSMUSG00000026100	myostatin [Source:MGI Symbol;Acc:MGI:95691]
1700019A02Rik	0.507134	0.156379	1.0441	0.149774	0.880943	0.903209	0.281153	0.275695	0.0349992	0.0343198	ENSMUSG00000060715	RIKEN cDNA 1700019A02 gene [Source:MGI Symbol;Acc:MGI:1916647]
Pms1	50.2845	0.0681214	0.221642	0.307349	0.758578	0.80319	49.2343	46.605	1.26826	1.20053	ENSMUSG00000026098	PMS1 homolog 1, mismatch repair system component [Source:MGI Symbol;Acc:MGI:1202302]
Ormdl1	85.8589	0.099168	0.283315	0.350028	0.726318	0.774317	95.843	89.7568	4.0524	3.79507	ENSMUSG00000026097	ORM1-like 1 (S. cerevisiae) [Source:MGI Symbol;Acc:MGI:2181669]
Osgepl1	67.7347	-0.174502	0.223718	-0.780011	0.435385	0.503617	66.0673	73.2141	2.64853	2.93503	ENSMUSG00000026096	O-sialoglycoprotein endopeptidase-like 1 [Source:MGI Symbol;Acc:MGI:1919335]
Asnsd1	239.053	0.873491	0.142458	6.13159	8.70055e-10	2.33512e-09	327.005	178.758	10.4518	5.71352	ENSMUSG00000026095	asparagine synthetase domain containing 1 [Source:MGI Symbol;Acc:MGI:1917646]
Dnah7a	447.858	-0.138349	0.155954	-0.887116	0.375016	0.443389	353.425	387.089	2.24784	2.46195	ENSMUSG00000096141	dynein, axonemal, heavy chain 7A [Source:MGI Symbol;Acc:MGI:2685838]
Stk17b	2042.43	5.01972	0.10182	49.2998	0	0	5055.85	153.751	120.384	3.66094	ENSMUSG00000026094	serine/threonine kinase 17b (apoptosis-inducing) [Source:MGI Symbol;Acc:MGI:2138162]
Hecw2	120.191	-0.681469	0.158448	-4.30091	1.70096e-05	3.55997e-05	105.277	167.322	0.72499	1.15227	ENSMUSG00000042807	HECT, C2 and WW domain containing E3 ubiquitin protein ligase 2 [Source:MGI Symbol;Acc:MGI:2685817]
Mir7681	1.07237	1.61006	1.0145	1.58705	0.1125	0.151749	2.12461	0.294063	2.30319	0.31878	ENSMUSG00000098443	microRNA 7681 [Source:MGI Symbol;Acc:MGI:5531188]
Ccdc150	122.363	0.261269	0.255343	1.02321	0.30621	0.37198	106.288	88.0108	2.17913	1.80442	ENSMUSG00000025983	coiled-coil domain containing 150 [Source:MGI Symbol;Acc:MGI:1925266]
Gtf3c3	209.882	-0.418565	0.121548	-3.44362	0.000573979	0.00105385	169.201	225.717	4.39482	5.86277	ENSMUSG00000041303	general transcription factor IIIC, polypeptide 3 [Source:MGI Symbol;Acc:MGI:2138383]
Pgap1	177.065	-0.0391024	0.124229	-0.314762	0.752943	0.798521	199.267	202.898	1.47019	1.49698	ENSMUSG00000073678	post-GPI attachment to proteins 1 [Source:MGI Symbol;Acc:MGI:2443342]
Ankrd44	2311.48	2.32578	0.10083	23.0664	1.00622e-117	1.72424e-116	4839.54	961.291	61.5204	12.22	ENSMUSG00000052331	ankyrin repeat domain 44 [Source:MGI Symbol;Acc:MGI:3045243]
Sf3b1	5924.02	1.98143	0.13037	15.1985	3.61889e-52	2.89393e-51	11427.9	2877.86	144.075	36.2821	ENSMUSG00000025982	splicing factor 3b, subunit 1 [Source:MGI Symbol;Acc:MGI:1932339]
Coq10b	426.72	1.33536	0.108118	12.351	4.81272e-35	2.79555e-34	665.779	262.607	29.9858	11.8275	ENSMUSG00000025981	coenzyme Q10B [Source:MGI Symbol;Acc:MGI:1915126]
Hspd1	669.309	-0.246351	0.125142	-1.96858	0.0490018	0.0708799	552.66	658.687	18.4975	22.0462	ENSMUSG00000025980	heat shock protein 1 (chaperonin) [Source:MGI Symbol;Acc:MGI:96242]
Hspe1	138.366	-0.846972	0.193992	-4.36602	1.2653e-05	2.68174e-05	88.7058	160.418	9.01518	16.3033	ENSMUSG00000073676	heat shock protein 1 (chaperonin 10) [Source:MGI Symbol;Acc:MGI:104680]
Mob4	435.539	1.36038	0.100826	13.4924	1.73413e-41	1.13511e-40	737.564	286.552	20.371	7.91434	ENSMUSG00000025979	MOB family member 4, phocein [Source:MGI Symbol;Acc:MGI:104899]
Rftn2	204.374	-1.87246	0.141593	-13.2242	6.35708e-40	4.04733e-39	84.4028	306.351	1.79211	6.5047	ENSMUSG00000025978	raftlin family member 2 [Source:MGI Symbol;Acc:MGI:1921263]
Mars2	100.887	-0.238015	0.162668	-1.46319	0.143414	0.189142	86.0953	102.843	2.33168	2.78524	ENSMUSG00000046994	methionine-tRNA synthetase 2 (mitochondrial) [Source:MGI Symbol;Acc:MGI:2444136]
Boll	1.51541	-0.141933	0.955636	-0.148522	0.881931	0.903773	1.61141	1.77256	0.099979	0.109977	ENSMUSG00000025977	boule homolog, RNA binding protein [Source:MGI Symbol;Acc:MGI:1922638]
Plcl1	79.9117	-0.856352	0.18429	-4.64675	3.37199e-06	7.42947e-06	60.2729	111.139	0.717684	1.32336	ENSMUSG00000038349	phospholipase C-like 1 [Source:MGI Symbol;Acc:MGI:3036262]
9130227L01Rik	0	NA	NA	NA	NA	NA	0	0	0	0	ENSMUSG00000099950	RIKEN cDNA 9130227L01 gene [Source:MGI Symbol;Acc:MGI:2445084]
1700003I22Rik	0	NA	NA	NA	NA	NA	0	0	0	0	NA	NA
Hsfy2	0	NA	NA	NA	NA	NA	0	0	0	0	ENSMUSG00000045336	heat shock transcription factor, Y-linked 2 [Source:MGI Symbol;Acc:MGI:1918316]
Satb2	24.5957	-1.06177	0.33338	-3.18485	0.00144829	0.00256355	15.5555	32.0181	0.229689	0.472773	ENSMUSG00000038331	special AT-rich sequence binding protein 2 [Source:MGI Symbol;Acc:MGI:2679336]
9130024F11Rik	13.4379	-0.539855	0.472831	-1.14175	0.253557	0.315426	8.54754	12.2975	0.178957	0.257468	ENSMUSG00000087022	RIKEN cDNA 9130024F11 gene [Source:MGI Symbol;Acc:MGI:1926150]
BC055402	0	NA	NA	NA	NA	NA	0	0	0	0	ENSMUSG00000101429	cDNA sequence BC055402 [Source:MGI Symbol;Acc:MGI:3039597]
4930558J18Rik	1.99375	-0.583493	0.95093	-0.613603	0.539478	0.605156	0.794354	1.47849	0.0302149	0.0562375	ENSMUSG00000097519	RIKEN cDNA 4930558J18 gene [Source:MGI Symbol;Acc:MGI:1922573]
1700066M21Rik	59.8151	-0.165574	0.226534	-0.730901	0.46484	0.533021	50.842	56.5706	1.31969	1.46839	ENSMUSG00000038323	RIKEN cDNA 1700066M21 gene [Source:MGI Symbol;Acc:MGI:1920717]
Tyw5	54.0251	0.48128	0.261373	1.84135	0.0655699	0.0926385	58.7083	41.9102	3.18657	2.27481	ENSMUSG00000048495	tRNA-yW synthesizing protein 5 [Source:MGI Symbol;Acc:MGI:1915986]
9430016H08Rik	89.4708	-0.00637627	0.184458	-0.0345676	0.972425	0.978178	92.9139	94.974	5.47329	5.59465	NA	NA
Spats2l	434.9	-0.540121	0.116778	-4.62519	3.7426e-06	8.22286e-06	217.044	317.375	4.18806	6.12404	ENSMUSG00000038305	spermatogenesis associated, serine-rich 2-like [Source:MGI Symbol;Acc:MGI:1914448]
Kctd18	221.673	1.16583	0.125013	9.32573	1.10222e-20	4.47665e-20	328.067	144.734	9.3693	4.13348	ENSMUSG00000054770	potassium channel tetramerisation domain containing 18 [Source:MGI Symbol;Acc:MGI:3603813]
Sgol2a	98.401	0.994043	0.194388	5.11371	3.15885e-07	7.42687e-07	83.4125	41.3447	1.20209	0.595833	NA	NA
Aox1	812.752	-0.853975	0.141652	-6.0287	1.65284e-09	4.37949e-09	601.058	1085.22	10.706	19.3299	ENSMUSG00000063558	aldehyde oxidase 1 [Source:MGI Symbol;Acc:MGI:88035]
Aox3	1634.81	-3.73193	0.0813136	-45.8955	0	0	306.379	4116.82	5.48475	73.6986	ENSMUSG00000064294	aldehyde oxidase 3 [Source:MGI Symbol;Acc:MGI:1918974]
Aox4	5.92516	-1.15513	0.60506	-1.90911	0.0562475	0.0803736	4.50121	11.1847	0.0706613	0.175581	ENSMUSG00000038242	aldehyde oxidase 4 [Source:MGI Symbol;Acc:MGI:1919122]
Aox2	3.30863	-0.791845	0.750989	-1.0544	0.291699	0.356679	3.22652	6.18547	0.0527295	0.101086	ENSMUSG00000079554	aldehyde oxidase 2 [Source:MGI Symbol;Acc:MGI:3529596]
Bzw1	1444.39	0.841435	0.104232	8.07268	6.8769e-16	2.37054e-15	1975.88	1101.59	54.4374	30.3499	ENSMUSG00000051223	basic leucine zipper and W2 domains 1 [Source:MGI Symbol;Acc:MGI:1914132]
Clk1	3038.47	1.68265	0.150778	11.1598	6.41105e-29	3.20913e-28	5694.49	1762.45	143.933	44.5474	ENSMUSG00000026034	CDC-like kinase 1 [Source:MGI Symbol;Acc:MGI:107403]
Ppil3	86.8418	-0.1622	0.176252	-0.92027	0.357431	0.425272	70.0132	79.1173	2.781	3.14263	ENSMUSG00000026035	peptidylprolyl isomerase (cyclophilin)-like 3 [Source:MGI Symbol;Acc:MGI:1917475]
Nif3l1	97.9097	-0.158949	0.176154	-0.902331	0.366881	0.435086	94.774	107.123	3.51248	3.97014	ENSMUSG00000026036	Ngg1 interacting factor 3-like 1 (S. pombe) [Source:MGI Symbol;Acc:MGI:1929485]
Orc2	163.411	-0.289015	0.15281	-1.89134	0.0585793	0.0834008	133.839	166.101	2.93355	3.64069	ENSMUSG00000026037	origin recognition complex, subunit 2 [Source:MGI Symbol;Acc:MGI:1328306]
Fam126b	558.315	-0.972416	0.0903638	-10.7611	5.25224e-27	2.52314e-26	415.337	818.14	3.72834	7.34416	ENSMUSG00000038174	family with sequence similarity 126, member B [Source:MGI Symbol;Acc:MGI:1098784]
Ndufb3	108.995	-0.557609	0.179368	-3.10874	0.00187886	0.00328495	95.0259	141.608	13.9417	20.7759	ENSMUSG00000026032	NADH:ubiquinone oxidoreductase subunit B3 [Source:MGI Symbol;Acc:MGI:1913745]
Gm20257	32.3789	0.336688	0.349134	0.964351	0.33487	0.401902	32.2175	25.4284	2.68658	2.12044	ENSMUSG00000102059	predicted gene, 20257 [Source:MGI Symbol;Acc:MGI:5012442]
Als2cr12	12.7012	0.737647	0.438832	1.68093	0.0927762	0.127474	12.9969	7.73144	0.643675	0.382902	ENSMUSG00000047528	amyotrophic lateral sclerosis 2 chromosome region 12 [Source:MGI Symbol;Acc:MGI:1918359]
Cflar	4050.9	2.5787	0.0827303	31.17	2.72008e-213	9.51394e-212	7531.79	1256.28	70.3869	11.7403	ENSMUSG00000026031	CASP8 and FADD-like apoptosis regulator [Source:MGI Symbol;Acc:MGI:1336166]
Casp8	689.459	2.33221	0.121784	19.1504	9.6025e-82	1.16037e-80	1080.6	212.567	29.1541	5.73498	ENSMUSG00000026029	caspase 8 [Source:MGI Symbol;Acc:MGI:1261423]
Trak2	867.545	1.0424	0.106058	9.82851	8.48678e-23	3.66299e-22	1350.75	653.644	16.8956	8.17599	ENSMUSG00000026028	trafficking protein, kinesin binding 2 [Source:MGI Symbol;Acc:MGI:1918077]
Stradb	98.2348	-0.744431	0.172242	-4.32201	1.54616e-05	3.24746e-05	83.357	140.895	2.80802	4.74628	ENSMUSG00000026027	STE20-related kinase adaptor beta [Source:MGI Symbol;Acc:MGI:2144047]
Als2cr11	2.38879	2.6017	0.908086	2.86503	0.00416965	0.00700447	4.4748	0.275695	0.163898	0.0100979	NA	NA
Tmem237	120.938	-0.439762	0.177357	-2.47953	0.0131555	0.0207869	90.1834	123.074	3.56947	4.87127	ENSMUSG00000038079	transmembrane protein 237 [Source:MGI Symbol;Acc:MGI:2138365]
Mpp4	21.4185	0.497668	0.374745	1.32802	0.184172	0.237528	18.9914	12.8734	0.480179	0.325493	ENSMUSG00000079550	membrane protein, palmitoylated 4 (MAGUK p55 subfamily member 4) [Source:MGI Symbol;Acc:MGI:2386681]
Als2	714.529	0.998157	0.121225	8.23393	1.81166e-16	6.37422e-16	803.043	399.699	8.92356	4.44153	ENSMUSG00000026024	alsin Rho guanine nucleotide exchange factor [Source:MGI Symbol;Acc:MGI:1921268]
Cdk15	1.00444	0.171853	1.00638	0.170764	0.864409	0.88971	1.35666	1.16606	0.0716926	0.0616205	ENSMUSG00000026023	cyclin-dependent kinase 15 [Source:MGI Symbol;Acc:MGI:3583944]
Fzd7	818.848	-2.20832	0.0997211	-22.1449	1.16715e-108	1.84778e-107	329.049	1530.68	5.34059	24.8435	ENSMUSG00000041075	frizzled class receptor 7 [Source:MGI Symbol;Acc:MGI:108570]
Gm973	226.187	-0.624613	0.132021	-4.73115	2.23252e-06	4.97552e-06	167.503	256.172	3.6367	5.56181	ENSMUSG00000047361	predicted gene 973 [Source:MGI Symbol;Acc:MGI:2685819]
Sumo1	296.187	0.813614	0.105368	7.72166	1.14825e-14	3.78594e-14	412.466	234.091	26.497	15.038	ENSMUSG00000026021	small ubiquitin-like modifier 1 [Source:MGI Symbol;Acc:MGI:1197010]
Nop58	370.698	0.173235	0.100182	1.7292	0.0837732	0.116137	337.668	300.645	13.3379	11.8755	ENSMUSG00000026020	NOP58 ribonucleoprotein [Source:MGI Symbol;Acc:MGI:1933184]
Snord70	7.29565	-0.192346	0.606201	-0.317297	0.751018	0.796912	5.19089	6.36115	7.6445	9.36792	ENSMUSG00000077345	small nucleolar RNA, C/D box 70 [Source:MGI Symbol;Acc:MGI:3819553]
Snord11	2.4906	-0.936956	0.853801	-1.09739	0.272469	0.335854	1.30756	2.72621	1.61996	3.37755	ENSMUSG00000089093	small nucleolar RNA, C/D box 11 [Source:MGI Symbol;Acc:MGI:3819516]
Bmpr2	2836.34	-0.150245	0.07485	-2.00728	0.0447199	0.0650422	2187.05	2429.56	15.3967	17.104	ENSMUSG00000067336	bone morphogenetic protein receptor, type II (serine/threonine kinase) [Source:MGI Symbol;Acc:MGI:1095407]
Fam117b	665.053	-0.155222	0.0878121	-1.76766	0.0771181	0.107532	734.537	816.772	10.36	11.5198	ENSMUSG00000041040	family with sequence similarity 117, member B [Source:MGI Symbol;Acc:MGI:1920000]
Ica1l	44.5218	0.316544	0.24325	1.30131	0.193151	0.247639	57.2349	45.2673	1.22392	0.968	ENSMUSG00000026018	islet cell autoantigen 1-like [Source:MGI Symbol;Acc:MGI:1917625]
Wdr12	98.6487	-0.343954	0.173888	-1.97802	0.0479268	0.069402	78.6562	101.727	1.8185	2.3519	ENSMUSG00000026019	WD repeat domain 12 [Source:MGI Symbol;Acc:MGI:1927241]
Carf	126.808	0.102338	0.179715	0.569444	0.569055	0.632169	132.491	122.996	1.78635	1.65833	ENSMUSG00000026017	calcium response factor [Source:MGI Symbol;Acc:MGI:2182269]
Nbeal1	2263.06	-0.231745	0.118008	-1.9638	0.0495533	0.0715612	1976.88	2320.42	12.7436	14.9582	ENSMUSG00000073664	neurobeachin like 1 [Source:MGI Symbol;Acc:MGI:2444343]
Cyp20a1	226.977	-1.15494	0.139824	-8.25993	1.4576e-16	5.14701e-16	117.988	263.838	6.13538	13.7196	ENSMUSG00000049439	cytochrome P450, family 20, subfamily a, polypeptide 1 [Source:MGI Symbol;Acc:MGI:1925201]
Abi2	483.655	-0.526408	0.103749	-5.07387	3.89807e-07	9.1221e-07	354.243	514.163	4.62828	6.71769	ENSMUSG00000026782	abl-interactor 2 [Source:MGI Symbol;Acc:MGI:106913]
Raph1	1173.25	-1.06184	0.0796777	-13.3267	1.61995e-40	1.04051e-39	696.435	1453.77	5.96228	12.4459	ENSMUSG00000026014	Ras association (RalGDS/AF-6) and pleckstrin homology domains 1 [Source:MGI Symbol;Acc:MGI:1924550]
Cd28	37.6858	0.864424	0.288314	2.9982	0.00271577	0.00466761	84.4648	45.2799	1.52714	0.818666	ENSMUSG00000026012	CD28 antigen [Source:MGI Symbol;Acc:MGI:88327]
Ctla4	39.6062	2.37153	0.285282	8.31296	9.33427e-17	3.32187e-16	87.3324	16.3962	3.52637	0.662055	ENSMUSG00000026011	cytotoxic T-lymphocyte-associated protein 4 [Source:MGI Symbol;Acc:MGI:88556]
Icos	15.0166	1.02532	0.442939	2.31481	0.0206235	0.0315937	14.4772	6.91254	0.34715	0.165756	ENSMUSG00000026009	inducible T cell co-stimulator [Source:MGI Symbol;Acc:MGI:1858745]
9530026F06Rik	0.308844	-0.421075	0.933554	-0.451046	0.651957	NA	0	0.55139	0	0.0482478	ENSMUSG00000085447	RIKEN cDNA 9530026F06 gene [Source:MGI Symbol;Acc:MGI:1924591]
Pard3b	596.665	-1.62129	0.0923632	-17.5534	5.60594e-69	5.85509e-68	278.538	861.187	2.59061	8.00969	ENSMUSG00000052062	par-3 family cell polarity regulator beta [Source:MGI Symbol;Acc:MGI:1919301]
Nrp2	906.079	-1.12785	0.0808622	-13.9479	3.24183e-44	2.24767e-43	460.866	1011.3	4.4289	9.71849	ENSMUSG00000025969	neuropilin 2 [Source:MGI Symbol;Acc:MGI:1100492]
4930487H11Rik	29.4732	-0.82567	0.318544	-2.59201	0.00954164	0.0153306	18.8603	32.4859	1.64478	2.83306	NA	NA
Ino80d	2627.27	0.989495	0.0725594	13.637	2.41194e-42	1.60621e-41	3820.17	1920.82	22.0395	11.0816	ENSMUSG00000040865	INO80 complex subunit D [Source:MGI Symbol;Acc:MGI:3027003]
Ino80dos	80.9964	0.570012	0.224721	2.53653	0.0111957	0.0178416	96.873	64.1733	4.19596	2.7796	ENSMUSG00000084799	INO80 complex subunit D, opposite strand [Source:MGI Symbol;Acc:MGI:3651861]
Ndufs1	514.768	0.376278	0.079839	4.71296	2.44145e-06	5.42568e-06	626.685	481.208	16.7113	12.832	ENSMUSG00000025968	NADH:ubiquinone oxidoreductase core subunit S1 [Source:MGI Symbol;Acc:MGI:2443241]
Eef1b2	865.344	-0.4266	0.207029	-2.06058	0.0393432	0.0577075	787.314	1062.63	31.7907	42.9076	ENSMUSG00000025967	eukaryotic translation elongation factor 1 beta 2 [Source:MGI Symbol;Acc:MGI:1929520]
Snora41	5.72788	0.51506	0.614659	0.83796	0.402053	0.470096	6.74672	4.85611	4.66013	3.35424	ENSMUSG00000064602	small nucleolar RNA, H/ACA box 41 [Source:MGI Symbol;Acc:MGI:3819505]
Gpr1	8.98211	-0.894684	0.522319	-1.71291	0.0867299	0.119942	6.806	13.9986	0.295451	0.607684	ENSMUSG00000046856	G protein-coupled receptor 1 [Source:MGI Symbol;Acc:MGI:2385324]
Zdbf2	85.0744	-0.0890204	0.176227	-0.505146	0.613456	0.672138	91.7192	97.4024	0.545312	0.579102	ENSMUSG00000027520	zinc finger, DBF-type containing 2 [Source:MGI Symbol;Acc:MGI:1921134]
Adam23	342.109	-0.499683	0.117171	-4.26457	2.00284e-05	4.17078e-05	323.464	461.793	3.67122	5.24122	ENSMUSG00000025964	a disintegrin and metallopeptidase domain 23 [Source:MGI Symbol;Acc:MGI:1345162]
Dytn	12.8706	-1.42515	0.641604	-2.22122	0.0263357	0.0396639	4.20382	12.1955	0.135194	0.392205	ENSMUSG00000069085	dystrotelin [Source:MGI Symbol;Acc:MGI:2685061]
Mdh1b	68.2095	-0.995596	0.225269	-4.41959	9.88878e-06	2.11283e-05	37.0314	75.9297	1.68929	3.46374	ENSMUSG00000025963	malate dehydrogenase 1B, NAD (soluble) [Source:MGI Symbol;Acc:MGI:1923918]
Fastkd2	79.3384	-0.816352	0.216448	-3.77158	0.000162218	0.000314246	52.5777	95.3888	1.28043	2.32302	ENSMUSG00000025962	FAST kinase domains 2 [Source:MGI Symbol;Acc:MGI:1922869]
4933402D24Rik	2.49547	0.0631141	0.882079	0.0715515	0.942959	0.954085	1.76519	1.67254	0.0784603	0.0743422	ENSMUSG00000025961	RIKEN cDNA 4933402D24 gene [Source:MGI Symbol;Acc:MGI:1921676]
Gm13749	15.4071	-0.760117	0.476789	-1.59424	0.110882	0.149732	7.41647	12.7265	0.404239	0.693664	ENSMUSG00000044689	predicted gene 13749 [Source:MGI Symbol;Acc:MGI:3649721]
Mir1958	1.02791	0.584632	1.0058	0.58126	0.561065	0.624913	1.20288	0.614672	2.68249	1.37075	ENSMUSG00000087844	microRNA 1958 [Source:MGI Symbol;Acc:MGI:3837123]
Klf7	523.251	1.4353	0.121766	11.7873	4.53609e-32	2.4684e-31	852.577	313.428	49.8093	18.3111	ENSMUSG00000025959	Kruppel-like factor 7 (ubiquitous) [Source:MGI Symbol;Acc:MGI:1935151]
Mir6899	1.35252	0.597315	0.989047	0.60393	0.54589	0.610932	2.35666	1.18443	2.87409	1.44449	ENSMUSG00000098487	microRNA 6899 [Source:MGI Symbol;Acc:MGI:5530766]
Creb1	932.275	0.573237	0.0916424	6.25515	3.97135e-10	1.0825e-09	1145.49	768.309	10.6172	7.12125	ENSMUSG00000025958	cAMP responsive element binding protein 1 [Source:MGI Symbol;Acc:MGI:88494]
Mettl21a	87.5573	-0.602212	0.231021	-2.60674	0.0091409	0.0147161	66.059	101.489	1.934	2.97127	ENSMUSG00000025956	methyltransferase like 21A [Source:MGI Symbol;Acc:MGI:1914349]
2810408I11Rik	4.34969	0.838752	0.662446	1.26614	0.205461	0.26174	5.14178	2.70784	0.56287	0.296426	ENSMUSG00000087213	RIKEN cDNA 2810408I11 gene [Source:MGI Symbol;Acc:MGI:1917191]
Ccnyl1	300.993	1.39912	0.161529	8.6617	4.64788e-18	1.72931e-17	406.091	152.154	10.8363	4.06013	ENSMUSG00000070871	cyclin Y-like 1 [Source:MGI Symbol;Acc:MGI:2138614]
Fzd5	764.886	-0.419028	0.0732974	-5.71682	1.08535e-08	2.76999e-08	715.246	958.368	8.07439	10.819	ENSMUSG00000045005	frizzled class receptor 5 [Source:MGI Symbol;Acc:MGI:108571]
Plekhm3	1071.22	1.97638	0.101512	19.4694	1.9957e-84	2.49329e-83	2010.08	508.807	18.324	4.63833	ENSMUSG00000051344	pleckstrin homology domain containing, family M, member 3 [Source:MGI Symbol;Acc:MGI:2443627]
Akr1cl	1.1232	-0.402978	0.981963	-0.41038	0.681527	0.733808	1.43493	1.81747	0.0827784	0.104846	ENSMUSG00000025955	aldo-keto reductase family 1, member C-like [Source:MGI Symbol;Acc:MGI:1918111]
Cryge	0	NA	NA	NA	NA	NA	0	0	0	0	ENSMUSG00000070870	crystallin, gamma E [Source:MGI Symbol;Acc:MGI:88525]
Crygd	0	NA	NA	NA	NA	NA	0	0	0	0	ENSMUSG00000067299	crystallin, gamma D [Source:MGI Symbol;Acc:MGI:88524]
Crygc	0	NA	NA	NA	NA	NA	0	0	0	0	ENSMUSG00000025952	crystallin, gamma C [Source:MGI Symbol;Acc:MGI:88523]
Crygb	0.33849	-0.323635	0.852463	-0.379647	0.704208	NA	0	0.55139	0	0.067989	ENSMUSG00000073658	crystallin, gamma B [Source:MGI Symbol;Acc:MGI:88522]
Cryga	0.497369	-0.625386	0.967526	-0.646376	0.518036	0.584322	0	0.827085	0	0.104968	ENSMUSG00000044429	crystallin, gamma A [Source:MGI Symbol;Acc:MGI:88521]
D630023F18Rik	2.52285	1.85542	0.842135	2.20323	0.0275783	0.0414172	4.81153	0.927103	0.140813	0.0271324	ENSMUSG00000044816	RIKEN cDNA D630023F18 gene [Source:MGI Symbol;Acc:MGI:2138198]
Idh1	647.853	-1.14571	0.180055	-6.36307	1.97762e-10	5.46214e-10	423.295	947.069	13.5517	30.3202	ENSMUSG00000025950	isocitrate dehydrogenase 1 (NADP+), soluble [Source:MGI Symbol;Acc:MGI:96413]
Pikfyve	1070.8	0.864836	0.132034	6.55008	5.75057e-11	1.62997e-10	1335.18	729.794	9.25931	5.06103	ENSMUSG00000025949	phosphoinositide kinase, FYVE type zinc finger containing [Source:MGI Symbol;Acc:MGI:1335106]
Pth2r	0.721276	-0.296482	1.05018	-0.282316	0.777701	0.819523	0	0.294063	0	0.00950795	ENSMUSG00000025946	parathyroid hormone 2 receptor [Source:MGI Symbol;Acc:MGI:2180917]
Crygf	0	NA	NA	NA	NA	NA	0	0	0	0	ENSMUSG00000025945	crystallin, gamma F [Source:MGI Symbol;Acc:MGI:88526]
Map2	58.1884	-1.612	0.236024	-6.8298	8.50324e-12	2.50309e-11	26.4806	83.8264	0.374431	1.18529	ENSMUSG00000015222	microtubule-associated protein 2 [Source:MGI Symbol;Acc:MGI:97175]
Unc80	44.1495	-0.869922	0.302727	-2.87362	0.00405795	0.0068268	18.2688	33.1802	0.105366	0.191368	ENSMUSG00000055567	unc-80, NALCN activator [Source:MGI Symbol;Acc:MGI:2652882]
Rpe	322.057	0.949859	0.100896	9.4142	4.76697e-21	1.95028e-20	437.312	224.871	12.9784	6.67361	ENSMUSG00000026005	ribulose-5-phosphate-3-epimerase [Source:MGI Symbol;Acc:MGI:1913896]
Kansl1l	828.495	1.06265	0.101878	10.4306	1.79781e-25	8.30593e-25	1095.34	522.384	17.9609	8.56577	ENSMUSG00000026004	KAT8 regulatory NSL complex subunit 1-like [Source:MGI Symbol;Acc:MGI:1915941]
Acadl	1130.15	0.58661	0.0736461	7.96525	1.64891e-15	5.59678e-15	1458.17	969.326	58.4256	38.8387	ENSMUSG00000026003	acyl-Coenzyme A dehydrogenase, long-chain [Source:MGI Symbol;Acc:MGI:87866]
Myl1	3.81593	-0.0509356	0.725601	-0.0701979	0.944036	0.954829	4.91344	5.36258	0.345498	0.377081	ENSMUSG00000061816	myosin, light polypeptide 1 [Source:MGI Symbol;Acc:MGI:97269]
Lancl1	239.462	-1.52436	0.148671	-10.2533	1.14429e-24	5.18137e-24	132.14	383.93	2.31198	6.71744	ENSMUSG00000026000	LanC (bacterial lantibiotic synthetase component C)-like 1 [Source:MGI Symbol;Acc:MGI:1336997]
Cps1	2.68883	-0.392218	0.838124	-0.467971	0.639805	0.695976	3.4748	5.10324	0.0487622	0.0716142	ENSMUSG00000025991	carbamoyl-phosphate synthetase 1 [Source:MGI Symbol;Acc:MGI:891996]
Erbb4	9.53453	-1.75678	0.484666	-3.62472	0.000289278	0.000547263	6.06351	21.6972	0.111174	0.397818	ENSMUSG00000062209	erb-b2 receptor tyrosine kinase 4 [Source:MGI Symbol;Acc:MGI:104771]
Ikzf2	299.821	-1.17341	0.122404	-9.58634	9.12607e-22	3.8192e-21	171.625	389.695	1.42189	3.22858	ENSMUSG00000025997	IKAROS family zinc finger 2 [Source:MGI Symbol;Acc:MGI:1342541]
Spag16	362.383	-0.849884	0.120173	-7.07218	1.52516e-12	4.63618e-12	209.459	378.609	3.34192	6.04072	ENSMUSG00000053153	sperm associated antigen 16 [Source:MGI Symbol;Acc:MGI:1913972]
Vwc2l	1.0857	2.09282	1.03698	2.01819	0.0435713	0.0634851	3.43217	0.294063	0.0575483	0.00493065	ENSMUSG00000045648	von Willebrand factor C domain-containing protein 2-like [Source:MGI Symbol;Acc:MGI:2444069]
Bard1	82.3754	0.495193	0.23909	2.07116	0.0383438	0.0563301	74.6329	52.605	1.06924	0.753658	ENSMUSG00000026196	BRCA1 associated RING domain 1 [Source:MGI Symbol;Acc:MGI:1328361]
Abca12	5.44398	0.99442	0.651935	1.52534	0.127175	0.169486	7.7833	3.66149	0.0729907	0.0343369	ENSMUSG00000050296	ATP-binding cassette, sub-family A (ABC1), member 12 [Source:MGI Symbol;Acc:MGI:2676312]
Atic	336.599	-0.883252	0.150754	-5.85891	4.65926e-09	1.2127e-08	223	416.255	6.66626	12.4433	ENSMUSG00000026192	5-aminoimidazole-4-carboxamide ribonucleotide formyltransferase/IMP cyclohydrolase [Source:MGI Symbol;Acc:MGI:1351352]
Fn1	24643.1	-0.137588	0.137915	-0.99763	0.318459	0.385018	17646.8	19423.5	163.486	179.945	ENSMUSG00000026193	fibronectin 1 [Source:MGI Symbol;Acc:MGI:95566]
Apol7d	3.17559	-1.55388	0.850366	-1.82731	0.0676535	0.095286	1.22558	4.85611	0.0801836	0.31771	ENSMUSG00000073652	apolipoprotein L 7d [Source:MGI Symbol;Acc:MGI:3723449]
Gm8883	0	NA	NA	NA	NA	NA	0	0	0	0	ENSMUSG00000099707	predicted gene 8883 [Source:MGI Symbol;Acc:MGI:3649116]
4933417E11Rik	0.559654	0.65989	1.04924	0.628923	0.529399	0.595319	0.921729	0.275695	0.0658213	0.0196876	ENSMUSG00000101848	RIKEN cDNA 4933417E11 gene [Source:MGI Symbol;Acc:MGI:1918384]
Mreg	2604.35	6.36692	0.121909	52.2267	0	0	5491.6	65.0535	171.933	2.03672	ENSMUSG00000039395	melanoregulin [Source:MGI Symbol;Acc:MGI:2151839]
Pecr	32.8259	-0.440674	0.283412	-1.55489	0.119973	0.160841	29.7525	41.1812	1.9597	2.71246	ENSMUSG00000026189	peroxisomal trans-2-enoyl-CoA reductase [Source:MGI Symbol;Acc:MGI:2148199]
Tmem169	2.13978	-1.76165	0.964117	-1.82722	0.0676666	0.0952908	0	1.73582	0	0.0481294	ENSMUSG00000026188	transmembrane protein 169 [Source:MGI Symbol;Acc:MGI:2442781]
Xrcc5	277.075	-0.199161	0.100922	-1.97341	0.0484492	0.0701221	276.216	315.263	8.43474	9.6271	ENSMUSG00000026187	X-ray repair complementing defective repair in Chinese hamster cells 5 [Source:MGI Symbol;Acc:MGI:104517]
2024-03-04	247.824	-0.170042	0.124732	-1.36325	0.172803	0.224301	206.402	231.265	3.84763	4.31112	ENSMUSG00000039372	membrane-associated ring finger (C3HC4) 4 [Source:MGI Symbol;Acc:MGI:2683550]
Smarcal1	385.695	-0.342191	0.108303	-3.15959	0.00157994	0.00278317	353.47	446.576	4.10856	5.19078	ENSMUSG00000039354	SWI/SNF related matrix associated, actin dependent regulator of chromatin, subfamily a-like 1 [Source:MGI Symbol;Acc:MGI:1859183]
Ankar	0.306883	-0.521616	0.989666	-0.527063	0.59815	NA	0	0.63304	0	0.0108047	ENSMUSG00000039342	ankyrin and armadillo repeat containing [Source:MGI Symbol;Acc:MGI:2442559]
Rpl37a	1177.25	-0.494223	0.379284	-1.30304	0.19256	0.246962	1102.04	1571.68	146.286	208.627	ENSMUSG00000046330	ribosomal protein L37a [Source:MGI Symbol;Acc:MGI:98068]
Igfbp2	40.8004	-1.58129	0.273935	-5.77251	7.81008e-09	2.00925e-08	20.89	64.4366	1.22871	3.79005	ENSMUSG00000039323	insulin-like growth factor binding protein 2 [Source:MGI Symbol;Acc:MGI:96437]
Igfbp5	10997.5	-1.65531	0.0899922	-18.3939	1.47058e-75	1.65627e-74	5900.05	18636.5	78.666	248.483	ENSMUSG00000026185	insulin-like growth factor binding protein 5 [Source:MGI Symbol;Acc:MGI:96440]
Tnp1	0	NA	NA	NA	NA	NA	0	0	0	0	ENSMUSG00000026182	transition protein 1 [Source:MGI Symbol;Acc:MGI:98784]
1700027A15Rik	0.157144	0	0.815853	0	1	NA	0	0	0	0	ENSMUSG00000101968	RIKEN cDNA 1700027A15 gene [Source:MGI Symbol;Acc:MGI:1916699]
Pinc	0.419941	0	1.00757	0	1	1	0	0	0	0	ENSMUSG00000099877	pregnancy induced noncoding RNA [Source:MGI Symbol;Acc:MGI:3623820]
D530049I02Rik	0.0785719	0	0.815853	0	1	NA	0	0	0	0	ENSMUSG00000101812	RIKEN cDNA D530049I02 gene [Source:MGI Symbol;Acc:MGI:1925968]
6030407O03Rik	10.0819	-0.810423	0.602682	-1.34469	0.178724	0.231219	3.22652	6.49589	0.139831	0.28152	ENSMUSG00000100301	RIKEN cDNA 6030407O03 gene [Source:MGI Symbol;Acc:MGI:1924410]
Mir6351	0.444742	-0.221467	1.0155	-0.218087	0.827362	0.858903	0	0.275695	0	0.217359	NA	NA
Tns1	11818.8	-2.48813	0.053514	-46.495	0	0	2947.49	16556.3	23.0796	129.64	ENSMUSG00000055322	tensin 1 [Source:MGI Symbol;Acc:MGI:104552]
Rufy4	72.3652	4.93343	0.409067	12.0602	1.71366e-33	9.58943e-33	124.313	3.4409	4.15362	0.114969	ENSMUSG00000061815	RUN and FYVE domain containing 4 [Source:MGI Symbol;Acc:MGI:3588214]
Cxcr2	1929.08	8.06974	0.197748	40.8081	0	0	4496.42	15.9875	115.332	0.410074	ENSMUSG00000026180	chemokine (C-X-C motif) receptor 2 [Source:MGI Symbol;Acc:MGI:105303]
Cxcr1	101.435	6.21562	0.54626	11.3785	5.35167e-30	2.76084e-29	132.848	0.863821	9.22516	0.0599848	ENSMUSG00000048480	chemokine (C-X-C motif) receptor 1 [Source:MGI Symbol;Acc:MGI:2448715]
Mir1928	0	NA	NA	NA	NA	NA	0	0	0	0	ENSMUSG00000087820	microRNA 1928 [Source:MGI Symbol;Acc:MGI:3836960]
Arpc2	2730.28	2.2668	0.0576965	39.2884	0	0	5468.05	1133.63	267.246	55.4052	ENSMUSG00000006304	actin related protein 2/3 complex, subunit 2 [Source:MGI Symbol;Acc:MGI:1923959]
Gpbar1	11.87	-0.129346	0.417586	-0.309747	0.756753	0.801606	14.0196	15.3239	1.10531	1.20815	ENSMUSG00000064272	G protein-coupled bile acid receptor 1 [Source:MGI Symbol;Acc:MGI:2653863]
Aamp	944.342	0.0697236	0.0829701	0.840347	0.400714	0.468726	1038.03	989.767	44.5168	42.4468	ENSMUSG00000006299	angio-associated migratory protein [Source:MGI Symbol;Acc:MGI:107809]
Pnkd	140.044	-1.20391	0.149028	-8.07844	6.56007e-16	2.26372e-15	93.0051	216.765	2.07406	4.83399	ENSMUSG00000026179	paroxysmal nonkinesiogenic dyskinesia [Source:MGI Symbol;Acc:MGI:1930773]
Tmbim1	793.899	-1.24514	0.118312	-10.5242	6.68578e-26	3.12429e-25	478.934	1143.76	16.1896	38.6629	ENSMUSG00000006301	transmembrane BAX inhibitor motif containing 1 [Source:MGI Symbol;Acc:MGI:1916910]
Catip	230.12	-0.64154	0.127814	-5.01933	5.18524e-07	1.20377e-06	153.57	237.947	5.70512	8.83969	ENSMUSG00000073650	ciliogenesis associated TTC17 interacting protein [Source:MGI Symbol;Acc:MGI:2685062]
Slc11a1	3802.08	8.446	0.173946	48.5553	0	0	9125.99	24.7525	309.158	0.838532	ENSMUSG00000026177	solute carrier family 11 (proton-coupled divalent metal ion transporters), member 1 [Source:MGI Symbol;Acc:MGI:1345275]
Ctdsp1	1284.99	0.254768	0.071158	3.58032	0.000343179	0.000644186	1650.88	1382.87	46.4174	38.8817	ENSMUSG00000026176	CTD (carboxy-terminal domain, RNA polymerase II, polypeptide A) small phosphatase 1 [Source:MGI Symbol;Acc:MGI:2654470]
Mir26b	7.059	2.02722	0.593251	3.41714	0.000632823	0.00115797	14.4119	3.06518	13.2338	2.81463	ENSMUSG00000065468	microRNA 26b [Source:MGI Symbol;Acc:MGI:2676901]
Vil1	17.5496	-0.154989	0.367375	-0.421882	0.673111	0.726146	17.0405	19.649	0.426705	0.492025	ENSMUSG00000026175	villin 1 [Source:MGI Symbol;Acc:MGI:98930]
Usp37	573.932	0.0398762	0.111984	0.356089	0.721774	0.770186	532.037	514.497	5.77078	5.58053	ENSMUSG00000033364	ubiquitin specific peptidase 37 [Source:MGI Symbol;Acc:MGI:2442483]
Rqcd1	308.909	0.25521	0.103235	2.47212	0.0134313	0.0211867	337.896	284.547	8.07515	6.8002	NA	NA
Plcd4	20.7277	-1.04777	0.396488	-2.64262	0.00822674	0.0133153	15.7584	32.9497	0.394095	0.824026	ENSMUSG00000026173	phospholipase C, delta 4 [Source:MGI Symbol;Acc:MGI:107469]
Zfp142	478.583	0.134189	0.121078	1.10828	0.267739	0.330691	516.06	467.975	5.39072	4.88843	ENSMUSG00000026135	zinc finger protein 142 [Source:MGI Symbol;Acc:MGI:1924514]
Bcs1l	76.5166	-0.505016	0.20074	-2.51578	0.0118769	0.0188703	63.2451	89.7138	2.59674	3.6835	ENSMUSG00000026172	BCS1-like (yeast) [Source:MGI Symbol;Acc:MGI:1914071]
Rnf25	257.049	0.32318	0.130236	2.48149	0.0130836	0.0206782	299.187	238.322	15.7892	12.5771	ENSMUSG00000026171	ring finger protein 25 [Source:MGI Symbol;Acc:MGI:1890215]
Stk36	478.518	0.140728	0.096017	1.46566	0.142741	0.188331	447.266	403.677	6.66984	6.01983	ENSMUSG00000033276	serine/threonine kinase 36 [Source:MGI Symbol;Acc:MGI:1920831]
Ttll4	804.61	-0.0358857	0.0908658	-0.394931	0.692894	0.74344	746.294	764.33	13.6962	14.0271	ENSMUSG00000033257	tubulin tyrosine ligase-like family, member 4 [Source:MGI Symbol;Acc:MGI:1914784]
Cyp27a1	172.143	-2.60733	0.195563	-13.3324	1.50001e-40	9.64429e-40	53.9615	329.632	2.22847	13.6129	ENSMUSG00000026170	cytochrome P450, family 27, subfamily a, polypeptide 1 [Source:MGI Symbol;Acc:MGI:88594]
Prkag3	7.31503	-0.616494	0.599702	-1.028	0.30395	0.369533	5.44564	8.86895	0.150086	0.244435	ENSMUSG00000006542	protein kinase, AMP-activated, gamma 3 non-catalytic subunit [Source:MGI Symbol;Acc:MGI:1891343]
Wnt6	5.2332	-1.81802	0.699475	-2.59912	0.00934633	0.0150341	2.27839	9.62238	0.0859926	0.363175	ENSMUSG00000033227	wingless-type MMTV integration site family, member 6 [Source:MGI Symbol;Acc:MGI:98960]
Wnt10a	6.23037	-3.3365	0.764536	-4.36408	1.27657e-05	2.70477e-05	0.843458	17.0883	0.0335714	0.68015	ENSMUSG00000026167	wingless-type MMTV integration site family, member 10A [Source:MGI Symbol;Acc:MGI:108071]
Cdk5r2	1.17469	0.273376	1.0371	0.263595	0.792092	0.831739	1.30756	0.863821	0.0377431	0.0249345	ENSMUSG00000090071	cyclin-dependent kinase 5, regulatory subunit 2 (p39) [Source:MGI Symbol;Acc:MGI:1330828]
Fev	0.455884	-0.183929	0.970855	-0.189451	0.849739	0.877336	0	0.294063	0	0.0155187	ENSMUSG00000055197	FEV (ETS oncogene family) [Source:MGI Symbol;Acc:MGI:2449712]
Cryba2	3.74158	1.40623	0.682614	2.06006	0.0393924	0.0577752	8.08345	2.75275	0.87629	0.298413	ENSMUSG00000006546	crystallin, beta A2 [Source:MGI Symbol;Acc:MGI:104336]
Mir375	0.235716	0	0.815853	0	1	NA	0	0	0	0	ENSMUSG00000065616	microRNA 375 [Source:MGI Symbol;Acc:MGI:3619376]
Ccdc108	2678.57	-0.181233	0.134162	-1.35085	0.176744	0.228915	2265.37	2567.48	30.9228	35.0466	NA	NA
Ihh	6.51778	-0.22061	0.617468	-0.357281	0.720881	0.769444	6.24646	7.11257	0.199488	0.227148	ENSMUSG00000006538	Indian hedgehog [Source:MGI Symbol;Acc:MGI:96533]
Nhej1	27.4692	0.528232	0.283779	1.86142	0.0626845	0.0888444	37.6724	25.4855	3.47565	2.35129	ENSMUSG00000026162	nonhomologous end-joining factor 1 [Source:MGI Symbol;Acc:MGI:1922820]
Slc23a3	35.0289	0.113043	0.263357	0.429239	0.667749	0.721237	39.8586	36.6537	1.51168	1.39013	ENSMUSG00000026205	solute carrier family 23 (nucleobase transporters), member 3 [Source:MGI Symbol;Acc:MGI:104516]
Cnppd1	1270.85	1.99118	0.0756598	26.3175	1.2084e-152	2.83292e-151	2510.03	630.077	71.5533	17.9616	ENSMUSG00000033159	cyclin Pas1/PHO80 domain containing 1 [Source:MGI Symbol;Acc:MGI:1916421]
Fam134a	1139.2	0.511836	0.0729791	7.01346	2.32503e-12	7.01419e-12	1390.31	976.507	40.5516	28.4822	NA	NA
Zfand2b	172.13	0.80805	0.125671	6.42986	1.27719e-10	3.56399e-10	260.228	147.51	15.6361	8.86329	ENSMUSG00000026197	zinc finger, AN1 type domain 2B [Source:MGI Symbol;Acc:MGI:1916068]
Abcb6	201.752	-0.151183	0.151264	-0.999463	0.31757	0.384157	212.527	237.499	5.65569	6.32025	ENSMUSG00000026198	ATP-binding cassette, sub-family B (MDR/TAP), member 6 [Source:MGI Symbol;Acc:MGI:1921354]
Atg9a	1037.58	1.65871	0.0992907	16.7056	1.19323e-62	1.12434e-61	2036.6	642.522	38.7047	12.2109	ENSMUSG00000033124	autophagy related 9A [Source:MGI Symbol;Acc:MGI:2138446]
Ankzf1	291.155	0.741931	0.129356	5.73556	9.7188e-09	2.4872e-08	436.921	259.007	11.1812	6.62819	ENSMUSG00000026199	ankyrin repeat and zinc finger domain containing 1 [Source:MGI Symbol;Acc:MGI:1098746]
Glb1l	259.424	0.402362	0.107616	3.73888	0.00018484	0.000355918	305.067	230.601	6.89975	5.21554	ENSMUSG00000026200	galactosidase, beta 1-like [Source:MGI Symbol;Acc:MGI:1921827]
Stk16	366.12	-0.0387706	0.099691	-0.388908	0.697344	0.747545	355.232	362.595	9.54444	9.74224	ENSMUSG00000026201	serine/threonine kinase 16 [Source:MGI Symbol;Acc:MGI:1313271]
Tuba4a	422.476	1.01751	0.13752	7.39903	1.37184e-13	4.34227e-13	756.268	373.154	28.7522	14.1867	ENSMUSG00000026202	tubulin, alpha 4A [Source:MGI Symbol;Acc:MGI:1095410]
A630095N17Rik	1.17613	-1.25956	1.01447	-1.24159	0.214388	0.27173	0.281153	1.73582	0.0286108	0.176642	ENSMUSG00000096094	RIKEN cDNA A630095N17 gene [Source:MGI Symbol;Acc:MGI:2686470]
Dnajb2	557.254	-1.015	0.104945	-9.67176	3.97479e-22	1.6836e-21	369.121	749.819	8.99488	18.2719	ENSMUSG00000026203	DnaJ heat shock protein family (Hsp40) member B2 [Source:MGI Symbol;Acc:MGI:1928739]
Ptprn	127.068	0.22298	0.155303	1.43577	0.151067	0.198512	149.524	129.071	3.30146	2.84986	ENSMUSG00000026204	protein tyrosine phosphatase, receptor type, N [Source:MGI Symbol;Acc:MGI:102765]
Resp18	17.3604	0.336013	0.384249	0.874467	0.381864	0.450069	21.6135	17.4866	2.37602	1.92234	ENSMUSG00000033061	regulated endocrine-specific protein 18 [Source:MGI Symbol;Acc:MGI:1098222]
Dnpep	418.872	-0.152995	0.126875	-1.20586	0.22787	0.287074	403.906	450.401	16.2002	18.0651	ENSMUSG00000026209	aspartyl aminopeptidase [Source:MGI Symbol;Acc:MGI:1278328]
Des	177.281	-0.187324	0.141062	-1.32796	0.184192	0.237538	139.349	160.022	3.54861	4.07504	ENSMUSG00000026208	desmin [Source:MGI Symbol;Acc:MGI:94885]
Gm15179	2.36658	-1.16847	0.884481	-1.32107	0.186477	0.240137	1.33026	3.42673	0.153593	0.395655	ENSMUSG00000085653	predicted gene 15179 [Source:MGI Symbol;Acc:MGI:3705125]
Speg	293.256	-1.00889	0.150667	-6.69619	2.13922e-11	6.18545e-11	136.181	275.403	0.891337	1.80258	ENSMUSG00000026207	SPEG complex locus [Source:MGI Symbol;Acc:MGI:109282]
Gmppa	414.581	-0.375371	0.100127	-3.74896	0.00017757	0.000342357	370.359	479.784	18.9183	24.5079	ENSMUSG00000033021	GDP-mannose pyrophosphorylase A [Source:MGI Symbol;Acc:MGI:1916330]
Asic4	10.1179	-1.92706	0.547785	-3.51792	0.000434946	0.00080914	4.53037	18.242	0.133436	0.537291	ENSMUSG00000033007	acid-sensing (proton-gated) ion channel family member 4 [Source:MGI Symbol;Acc:MGI:2652846]
Chpf	765.842	-1.4127	0.107557	-13.1344	2.09269e-39	1.3203e-38	400.202	1071.46	9.65581	25.8514	ENSMUSG00000032997	chondroitin polymerizing factor [Source:MGI Symbol;Acc:MGI:106576]
Tmem198	73.8514	-0.650884	0.196854	-3.30643	0.000944918	0.00170308	57.5535	90.3469	2.05591	3.22735	ENSMUSG00000051703	transmembrane protein 198 [Source:MGI Symbol;Acc:MGI:2443133]
Obsl1	680.372	-1.43901	0.09271	-15.5216	2.47756e-54	2.06925e-53	315.511	863.465	4.26798	11.6803	ENSMUSG00000026211	obscurin-like 1 [Source:MGI Symbol;Acc:MGI:2138628]
Inha	87.6679	-0.381459	0.19695	-1.93683	0.0527657	0.0757304	73.1938	94.1655	3.90493	5.02379	ENSMUSG00000032968	inhibin alpha [Source:MGI Symbol;Acc:MGI:96569]
Stk11ip	1044.18	1.94731	0.10981	17.7334	2.31401e-70	2.46425e-69	2017.05	520.166	35.3151	9.10721	ENSMUSG00000026213	serine/threonine kinase 11 interacting protein [Source:MGI Symbol;Acc:MGI:1918978]
Slc4a3	382.988	-1.47699	0.130606	-11.3088	1.18697e-29	6.07528e-29	181.588	502.006	3.19147	8.82292	ENSMUSG00000006576	solute carrier family 4 (anion exchanger), member 3 [Source:MGI Symbol;Acc:MGI:109350]
Gm17751	0	NA	NA	NA	NA	NA	0	0	0	0	ENSMUSG00000100553	predicted gene, 17751 [Source:MGI Symbol;Acc:MGI:5009832]
Mir6343	0	NA	NA	NA	NA	NA	0	0	0	0	ENSMUSG00000098611	microRNA 6343 [Source:MGI Symbol;Acc:MGI:5530686]
Epha4	115.197	-1.1738	0.169764	-6.91431	4.70149e-12	1.3985e-11	69.248	156.922	0.854131	1.93554	ENSMUSG00000026235	Eph receptor A4 [Source:MGI Symbol;Acc:MGI:98277]
Mir6352	0.763521	-0.420951	1.03636	-0.406183	0.684608	0.736476	0.68968	1.13952	0.464059	0.766736	ENSMUSG00000099141	microRNA 6352 [Source:MGI Symbol;Acc:MGI:5530863]
Pax3	0.185066	-0.110105	0.815853	-0.134957	0.892646	NA	0	0.338977	0	0.00684018	ENSMUSG00000004872	paired box 3 [Source:MGI Symbol;Acc:MGI:97487]
Sgpp2	319.037	-4.16137	0.161559	-25.7576	2.65053e-146	5.94984e-145	46.0278	847.654	0.898588	16.5485	ENSMUSG00000032908	sphingosine-1-phosphate phosphotase 2 [Source:MGI Symbol;Acc:MGI:3589109]
Farsb	271.43	-0.615551	0.121967	-5.04687	4.49102e-07	1.04683e-06	192.84	296.815	5.92814	9.12445	ENSMUSG00000026245	phenylalanyl-tRNA synthetase, beta subunit [Source:MGI Symbol;Acc:MGI:1346035]
Mogat1	1.53388	-1.28167	0.961939	-1.33239	0.182733	0.235891	0.794354	2.66292	0.0514104	0.172344	ENSMUSG00000012187	monoacylglycerol O-acyltransferase 1 [Source:MGI Symbol;Acc:MGI:1915643]
Acsl3	309.052	-0.766546	0.110649	-6.92773	4.27649e-12	1.2746e-11	219.799	374.541	4.34323	7.40093	ENSMUSG00000032883	acyl-CoA synthetase long-chain family member 3 [Source:MGI Symbol;Acc:MGI:1921455]
Utp14b	241.431	-0.633421	0.145853	-4.34287	1.40634e-05	2.96622e-05	184.46	285.16	3.61655	5.59088	ENSMUSG00000079470	UTP14B small subunit processome component [Source:MGI Symbol;Acc:MGI:2445092]
Kcne4	437.953	-1.71963	0.121586	-14.1433	2.05462e-45	1.46346e-44	164.607	553.79	5.21638	17.5495	ENSMUSG00000047330	potassium voltage-gated channel, Isk-related subfamily, gene 4 [Source:MGI Symbol;Acc:MGI:1891125]
Scg2	8.37107	0.534356	0.573361	0.931972	0.351351	0.419211	10.14	6.70012	0.318488	0.210446	ENSMUSG00000050711	secretogranin II [Source:MGI Symbol;Acc:MGI:103033]
Ap1s3	52.6837	-0.0719317	0.216164	-0.332765	0.739312	0.78624	58.1664	60.9549	1.57858	1.65426	ENSMUSG00000054702	adaptor-related protein complex AP-1, sigma 3 [Source:MGI Symbol;Acc:MGI:1891304]
Wdfy1	1033.58	2.07889	0.14683	14.1585	1.65546e-45	1.18173e-44	2104.62	494.104	34.8473	8.18112	ENSMUSG00000073643	WD repeat and FYVE domain containing 1 [Source:MGI Symbol;Acc:MGI:1916618]
Mrpl44	89.0557	-0.296368	0.179422	-1.65179	0.0985773	0.13468	81.8614	101.721	4.48697	5.57553	ENSMUSG00000026248	mitochondrial ribosomal protein L44 [Source:MGI Symbol;Acc:MGI:1916413]
Serpine2	639.688	-2.08684	0.191914	-10.8738	1.53605e-27	7.48014e-27	188.129	815.452	7.14541	30.9721	ENSMUSG00000026249	serine (or cysteine) peptidase inhibitor, clade E, member 2 [Source:MGI Symbol;Acc:MGI:101780]
Fam124b	2.74192	1.89236	0.841654	2.24838	0.0245518	0.0371315	4.73325	0.908735	0.129084	0.0247829	ENSMUSG00000043230	family with sequence similarity 124, member B [Source:MGI Symbol;Acc:MGI:3026880]
Cul3	1646.35	1.52408	0.115474	13.1985	8.95586e-40	5.6797e-39	2795.97	968.092	78.9547	27.3377	ENSMUSG00000004364	cullin 3 [Source:MGI Symbol;Acc:MGI:1347360]
1700016L21Rik	0.279688	-0.154251	0.920634	-0.167549	0.866938	NA	0.281153	0.55139	0.0556967	0.109231	ENSMUSG00000101483	RIKEN cDNA 1700016L21 gene [Source:MGI Symbol;Acc:MGI:1919458]
Dock10	5649.75	4.72295	0.151978	31.0767	4.98076e-212	1.72056e-210	14907.7	554.73	154.075	5.73329	ENSMUSG00000038608	dedicator of cytokinesis 10 [Source:MGI Symbol;Acc:MGI:2146320]
Nyap2	0.0785719	0	0.815853	0	1	NA	0	0	0	0	ENSMUSG00000054976	neuronal tyrosine-phophorylated phosphoinositide 3-kinase adaptor 2 [Source:MGI Symbol;Acc:MGI:2443135]
Mir6344	0	NA	NA	NA	NA	NA	0	0	0	0	ENSMUSG00000098797	microRNA 6344 [Source:MGI Symbol;Acc:MGI:5531222]
Irs1	739.595	-3.34861	0.105564	-31.7212	7.93873e-221	2.94531e-219	159.6	1637.69	1.3595	13.9501	ENSMUSG00000055980	insulin receptor substrate 1 [Source:MGI Symbol;Acc:MGI:99454]
Rhbdd1	367.852	0.367684	0.0975007	3.77109	0.000162536	0.000314831	420.393	324.304	8.73138	6.73564	ENSMUSG00000026142	rhomboid domain containing 1 [Source:MGI Symbol;Acc:MGI:1924117]
Col4a4	401.31	-1.98416	0.11262	-17.6183	1.78397e-69	1.87327e-68	204.117	809.072	2.04043	8.08782	ENSMUSG00000067158	collagen, type IV, alpha 4 [Source:MGI Symbol;Acc:MGI:104687]
Col4a3	269.842	-2.6226	0.126851	-20.6747	5.85733e-95	8.26878e-94	100.44	617.95	0.910617	5.60253	ENSMUSG00000079465	collagen, type IV, alpha 3 [Source:MGI Symbol;Acc:MGI:104688]
Mff	514.584	0.907403	0.0816955	11.1071	1.15818e-28	5.77083e-28	782.608	415.645	32.7529	17.3951	ENSMUSG00000026150	mitochondrial fission factor [Source:MGI Symbol;Acc:MGI:1922984]
Tm4sf20	10.0629	0.0659833	0.479657	0.137563	0.890585	0.910279	9.44011	8.95261	0.490232	0.464916	ENSMUSG00000026149	transmembrane 4 L six family member 20 [Source:MGI Symbol;Acc:MGI:1913511]
Agfg1	1109.72	1.01506	0.0763925	13.2874	2.73828e-40	1.75307e-39	1489.72	735.13	37.0658	18.2908	ENSMUSG00000026159	ArfGAP with FG repeats 1 [Source:MGI Symbol;Acc:MGI:1333754]
Slc19a3	34.6533	-4.35526	0.479821	-9.07685	1.11757e-19	4.39743e-19	2.88609	76.9303	0.0757449	2.01902	ENSMUSG00000038496	solute carrier family 19, member 3 [Source:MGI Symbol;Acc:MGI:1931307]
Ccl20	18.3495	1.16527	0.487446	2.39056	0.0168227	0.0261573	15.4846	6.56337	1.50699	0.638758	ENSMUSG00000026166	chemokine (C-C motif) ligand 20 [Source:MGI Symbol;Acc:MGI:1329031]
Daw1	90.9295	-0.678523	0.203988	-3.32629	0.000880106	0.00159037	54.075	85.3339	2.53037	3.99309	ENSMUSG00000053161	dynein assembly factor with WDR repeat domains 1 [Source:MGI Symbol;Acc:MGI:1923089]
Sphkap	3.59719	-3.05389	0.807122	-3.78368	0.000154524	0.000299906	0.794354	10.1554	0.00952102	0.121721	ENSMUSG00000026163	SPHK1 interactor, AKAP domain containing [Source:MGI Symbol;Acc:MGI:1924879]
Pid1	507.686	-1.53545	0.0990559	-15.5008	3.42437e-54	2.85151e-53	271.864	793.856	7.95631	23.2329	ENSMUSG00000045658	phosphotyrosine interaction domain containing 1 [Source:MGI Symbol;Acc:MGI:2138391]
Mir6353	15.6949	-0.607598	0.406239	-1.49566	0.134741	0.178789	12.4536	19.1735	8.602	13.2436	ENSMUSG00000098851	microRNA 6353 [Source:MGI Symbol;Acc:MGI:5530773]
Dner	26.4766	-2.07402	0.330226	-6.28059	3.37294e-10	9.22345e-10	13.3197	58.8189	0.286242	1.26402	ENSMUSG00000036766	delta/notch-like EGF repeat containing [Source:MGI Symbol;Acc:MGI:2152889]
Mir5126	0	NA	NA	NA	NA	NA	0	0	0	0	ENSMUSG00000093254	microRNA 5126 [Source:MGI Symbol;Acc:MGI:4950451]
Trip12	5556.48	1.51735	0.12561	12.0798	1.34991e-33	7.57561e-33	9428.43	3279.88	76.4024	26.5782	ENSMUSG00000026219	thyroid hormone receptor interactor 12 [Source:MGI Symbol;Acc:MGI:1309481]
Fbxo36	88.743	-0.378611	0.184075	-2.05683	0.0397029	0.0582086	72.7191	95.2907	6.30652	8.26402	ENSMUSG00000073633	F-box protein 36 [Source:MGI Symbol;Acc:MGI:1289192]
Slc16a14	14.4812	2.81188	0.49394	5.69275	1.2501e-08	3.18173e-08	28.5723	3.5982	0.949393	0.11956	ENSMUSG00000026220	solute carrier family 16 (monocarboxylic acid transporters), member 14 [Source:MGI Symbol;Acc:MGI:1919031]
A530032D15Rik	122.356	4.75034	0.300917	15.7862	3.87212e-56	3.33221e-55	265.125	9.03225	11.7577	0.400559	ENSMUSG00000089844	RIKEN cDNA A530032D15Rik gene [Source:MGI Symbol;Acc:MGI:3037746]
Gm7609	7.76474	1.44284	0.732325	1.97022	0.0488136	0.0706233	6.28539	2.03386	0.304523	0.0985394	ENSMUSG00000079457	predicted pseudogene 7609 [Source:MGI Symbol;Acc:MGI:3644536]
C130026I21Rik	22.9458	1.86243	0.380224	4.89825	9.66928e-07	2.20522e-06	34.2982	8.83422	1.35821	0.349837	ENSMUSG00000052477	RIKEN cDNA C130026I21 gene [Source:MGI Symbol;Acc:MGI:3612702]
Sp110	927.497	3.29554	0.132796	24.8166	5.93716e-136	1.22322e-134	1567.55	158.308	62.0751	6.26902	ENSMUSG00000070034	Sp110 nuclear body protein [Source:MGI Symbol;Acc:MGI:1923364]
Sp140	1149.62	4.01632	0.133144	30.1653	6.75494e-200	2.15102e-198	2255.89	137.552	72.8793	4.4438	ENSMUSG00000070031	Sp140 nuclear body protein [Source:MGI Symbol;Acc:MGI:3702467]
Sp100	2077.73	3.2549	0.135464	24.0278	1.42404e-127	2.66183e-126	3022.9	312.874	109.334	11.3162	ENSMUSG00000026222	nuclear antigen Sp100 [Source:MGI Symbol;Acc:MGI:109561]
A630001G21Rik	73.6939	2.49109	0.228923	10.8818	1.40821e-27	6.85935e-27	154.034	26.5965	6.21006	1.07227	ENSMUSG00000052760	RIKEN cDNA A630001G21 gene [Source:MGI Symbol;Acc:MGI:2443131]
Mir8096	0.48734	0.169609	1.01462	0.167165	0.86724	0.892107	1.0264	0.614672	0.630809	0.377767	ENSMUSG00000098634	microRNA 8096 [Source:MGI Symbol;Acc:MGI:5530861]
9930111H07Rik	0.180704	0.245963	0.815853	0.301479	0.763049	NA	0.408527	0	0.0388384	0	ENSMUSG00000100217	RIKEN cDNA 9930111H07 gene [Source:MGI Symbol;Acc:MGI:1925012]
Cab39	1795.06	1.00897	0.0580183	17.3906	9.72428e-68	9.97529e-67	2721.54	1351.55	55.9004	27.7608	ENSMUSG00000036707	calcium binding protein 39 [Source:MGI Symbol;Acc:MGI:107438]
Itm2c	1423.19	-1.21154	0.152509	-7.94408	1.95631e-15	6.62219e-15	870.716	2030.37	33.5776	78.2978	ENSMUSG00000026223	integral membrane protein 2C [Source:MGI Symbol;Acc:MGI:1927594]
4933407L21Rik	3.16405	1.54249	0.758866	2.03263	0.0420899	0.0614549	6.44563	1.81747	0.438236	0.123569	ENSMUSG00000026224	RIKEN cDNA 4933407L21 gene [Source:MGI Symbol;Acc:MGI:1918391]
Gpr55	24.9153	5.18002	0.570036	9.08719	1.0163e-19	4.00456e-19	66.4402	1.26608	2.03364	0.038753	ENSMUSG00000049608	G protein-coupled receptor 55 [Source:MGI Symbol;Acc:MGI:2685064]
Spata3	7.68665	0.611591	0.555486	1.101	0.270895	0.334188	8.13255	5.34819	0.396231	0.260572	ENSMUSG00000026226	spermatogenesis associated 3 [Source:MGI Symbol;Acc:MGI:1917310]
2810459M11Rik	9.56567	-1.17414	0.506272	-2.31919	0.0203848	0.0312599	6.88057	16.1592	0.161225	0.378642	ENSMUSG00000026227	RIKEN cDNA 2810459M11 gene [Source:MGI Symbol;Acc:MGI:1920042]
Psmd1	1029.84	0.395946	0.0785685	5.0395	4.66757e-07	1.08669e-06	1179.66	895.219	28.2785	21.46	ENSMUSG00000026229	proteasome (prosome, macropain) 26S subunit, non-ATPase, 1 [Source:MGI Symbol;Acc:MGI:1917497]
Htr2b	75.9203	1.31696	0.185861	7.08572	1.38319e-12	4.20922e-12	110.023	44.1381	4.14454	1.66268	ENSMUSG00000026228	5-hydroxytryptamine (serotonin) receptor 2B [Source:MGI Symbol;Acc:MGI:109323]
Armc9	291.203	-0.114703	0.116656	-0.983255	0.325482	0.392296	260.491	281.402	3.86832	4.17884	ENSMUSG00000062590	armadillo repeat containing 9 [Source:MGI Symbol;Acc:MGI:1926045]
B3gnt7	70.7633	1.22118	0.215723	5.66086	1.50615e-08	3.81602e-08	86.0509	37.0214	2.58822	1.11352	ENSMUSG00000079445	UDP-GlcNAc:betaGal beta-1,3-N-acetylglucosaminyltransferase 7 [Source:MGI Symbol;Acc:MGI:2384394]
Ncl	2670.87	0.736084	0.0953311	7.72135	1.15104e-14	3.79451e-14	3400.74	2038.35	32.1466	19.2682	ENSMUSG00000026234	nucleolin [Source:MGI Symbol;Acc:MGI:97286]
Snora75	14.3485	0.705996	0.421625	1.67446	0.0940395	0.128929	17.197	10.2534	11.5712	6.89913	ENSMUSG00000064837	small nucleolar RNA, H/ACA box 75 [Source:MGI Symbol;Acc:MGI:3819511]
Gm24148	10.677	-0.208676	0.533147	-0.391404	0.695499	0.74573	10.4536	12.9019	5.55049	6.85049	NA	NA
Snord82	5.95211	1.05665	0.591695	1.78581	0.0741305	0.103736	9.25716	4.39455	10.6256	5.04416	ENSMUSG00000064823	small nucleolar RNA, C/D box 82 [Source:MGI Symbol;Acc:MGI:1931502]
C130036L24Rik	10.1662	0.0259961	0.451334	0.0575982	0.954069	0.963347	11.0288	10.6619	0.679953	0.657331	ENSMUSG00000073627	RIKEN cDNA C130036L24 gene [Source:MGI Symbol;Acc:MGI:2441877]
Nmur1	2.72332	-1.05021	0.905771	-1.15947	0.246265	0.307431	0.921729	2.43214	0.0590663	0.155857	ENSMUSG00000026237	neuromedin U receptor 1 [Source:MGI Symbol;Acc:MGI:1341898]
1700019O17Rik	3.07562	0.723622	0.755402	0.957929	0.338099	0.405403	4.4257	2.34231	0.200717	0.10623	NA	NA
Ptma	2301.89	-0.681907	0.0721732	-9.44821	3.4468e-21	1.4158e-20	1815.72	2917.56	118.893	191.041	ENSMUSG00000026238	prothymosin alpha [Source:MGI Symbol;Acc:MGI:97803]
Pde6d	133.395	-0.314985	0.146018	-2.15716	0.0309929	0.0461764	116.504	144.628	8.32726	10.3375	ENSMUSG00000026239	phosphodiesterase 6D, cGMP-specific, rod, delta [Source:MGI Symbol;Acc:MGI:1270843]
Cops7b	139.579	-0.759698	0.154482	-4.91771	8.75606e-07	2.00279e-06	107.364	182.05	3.75615	6.36904	ENSMUSG00000026240	COP9 signalosome subunit 7B [Source:MGI Symbol;Acc:MGI:1349388]
Nppc	1.63366	-0.651005	0.949363	-0.685729	0.492884	0.560218	0.68968	1.52341	0.0516611	0.114112	ENSMUSG00000026241	natriuretic peptide type C [Source:MGI Symbol;Acc:MGI:97369]
Dis3l2	328.912	-0.220432	0.120458	-1.82996	0.0672562	0.0948016	306.762	357.483	7.55074	8.79919	ENSMUSG00000053333	DIS3 like 3'-5' exoribonuclease 2 [Source:MGI Symbol;Acc:MGI:2442555]
Alppl2	1.48762	0.44009	0.965119	0.455995	0.648393	0.704026	2.9389	2.15645	0.108611	0.0796946	ENSMUSG00000026246	alkaline phosphatase, placental-like 2 [Source:MGI Symbol;Acc:MGI:108009]
Alpi	0.290116	0.0983145	0.930306	0.10568	0.915836	NA	0.513202	0.338977	0.0171401	0.0113213	ENSMUSG00000079440	alkaline phosphatase, intestinal [Source:MGI Symbol;Acc:MGI:1924018]
Akp3	0.142439	-0.288138	0.815853	-0.353174	0.723958	NA	0	0.569758	0	0.0264707	ENSMUSG00000036500	alkaline phosphatase 3, intestine, not Mn requiring [Source:MGI Symbol;Acc:MGI:87984]
Ecel1	5.61998	2.69866	0.651908	4.13962	3.47876e-05	7.1244e-05	14.1961	1.70927	0.371199	0.0446942	ENSMUSG00000026247	endothelin converting enzyme-like 1 [Source:MGI Symbol;Acc:MGI:1343461]
Prss56	1.64083	2.59294	1.01702	2.54954	0.0107864	0.0172301	3.35019	0	0.13081	0	ENSMUSG00000036480	protease, serine 56 [Source:MGI Symbol;Acc:MGI:1916703]
Chrnd	1.27398	2.15991	1.02637	2.10441	0.0353429	0.0522	3.50767	0.275695	0.0923375	0.00725751	ENSMUSG00000026251	cholinergic receptor, nicotinic, delta polypeptide [Source:MGI Symbol;Acc:MGI:87893]
Chrng	1.81991	-0.577948	0.913178	-0.632898	0.526801	0.592704	1.25199	2.39541	0.0508693	0.0973275	ENSMUSG00000026253	cholinergic receptor, nicotinic, gamma polypeptide [Source:MGI Symbol;Acc:MGI:87895]
Eif4e2	705.925	1.03788	0.0725477	14.3062	2.00175e-46	1.45064e-45	1076.33	524.339	17.0475	8.30473	ENSMUSG00000026254	eukaryotic translation initiation factor 4E member 2 [Source:MGI Symbol;Acc:MGI:1914440]
Efhd1	44.4688	-2.3326	0.256806	-9.08312	1.05509e-19	4.15324e-19	23.6816	121.891	1.02404	5.27083	ENSMUSG00000026255	EF hand domain containing 1 [Source:MGI Symbol;Acc:MGI:1921607]
Gigyf2	1288.13	0.970249	0.130424	7.43919	1.01306e-13	3.22754e-13	1776.25	902.76	24.1406	12.2692	ENSMUSG00000048000	GRB10 interacting GYF protein 2 [Source:MGI Symbol;Acc:MGI:2138584]
Kcnj13	186.039	-0.870752	0.144238	-6.03691	1.57093e-09	4.16755e-09	154.838	283.976	8.95879	16.4306	ENSMUSG00000079436	potassium inwardly-rectifying channel, subfamily J, member 13 [Source:MGI Symbol;Acc:MGI:3781032]
3110079O15Rik	9.27101	-2.63454	0.625139	-4.21433	2.50525e-05	5.17896e-05	2.40576	18.0338	0.406438	3.04669	NA	NA
Ngef	227.981	-1.41835	0.149035	-9.51688	1.78463e-21	7.39572e-21	121.065	329.527	2.79237	7.60053	ENSMUSG00000026259	neuronal guanine nucleotide exchange factor [Source:MGI Symbol;Acc:MGI:1858414]
Neu2	8.76034	-1.65004	0.523481	-3.15206	0.00162123	0.00285236	5.30203	16.9433	0.20558	0.65696	ENSMUSG00000079434	neuraminidase 2 [Source:MGI Symbol;Acc:MGI:1344417]
Inpp5d	3504.56	7.06244	0.149917	47.1091	0	0	9571.84	69.6542	151.235	1.10054	ENSMUSG00000026288	inositol polyphosphate-5-phosphatase D [Source:MGI Symbol;Acc:MGI:107357]
Atg16l1	869.511	1.69598	0.0955558	17.7486	1.76842e-70	1.88632e-69	1470.24	451.983	36.0866	11.0938	ENSMUSG00000026289	autophagy related 16-like 1 (S. cerevisiae) [Source:MGI Symbol;Acc:MGI:1924290]
Scarna6	40.6783	2.14286	0.322118	6.65239	2.88366e-11	8.28041e-11	75.2141	16.0245	23.6718	5.04331	ENSMUSG00000089281	small Cajal body-specific RNA 6 [Source:MGI Symbol;Acc:MGI:3819487]
Sag	87.8718	2.29038	0.297513	7.69842	1.37754e-14	4.52665e-14	130.894	25.5937	5.94674	1.16277	ENSMUSG00000056055	S-antigen, retina and pineal gland (arrestin) [Source:MGI Symbol;Acc:MGI:98227]
Dgkd	2210.3	1.31737	0.0822264	16.0213	9.0723e-58	8.02632e-57	3824.47	1531.56	52.4249	20.9942	ENSMUSG00000070738	diacylglycerol kinase, delta [Source:MGI Symbol;Acc:MGI:2138334]
Usp40	797.778	0.506468	0.141284	3.58474	0.000337414	0.000633912	951.582	666.75	13.9716	9.78954	ENSMUSG00000005501	ubiquitin specific peptidase 40 [Source:MGI Symbol;Acc:MGI:2443184]
Ugt1a10	10.7008	5.45894	0.815966	6.69015	2.22943e-11	6.44057e-11	26.7872	0	0.644908	0	ENSMUSG00000090165	UDP glycosyltransferase 1 family, polypeptide A10 [Source:MGI Symbol;Acc:MGI:3580642]
Ugt1a9	16.6887	5.95475	0.792671	7.51225	5.81176e-14	1.86925e-13	45.3931	0	1.10169	0	ENSMUSG00000090175	UDP glucuronosyltransferase 1 family, polypeptide A9 [Source:MGI Symbol;Acc:MGI:3576092]
Ugt1a7c	545.212	3.98578	0.121824	32.7175	8.79724e-235	3.62877e-233	1328.58	82.8095	31.4808	1.96219	ENSMUSG00000090124	UDP glucuronosyltransferase 1 family, polypeptide A7C [Source:MGI Symbol;Acc:MGI:3032636]
Ugt1a6b	246.491	3.56505	0.156554	22.772	8.68057e-115	1.45186e-113	570.157	47.0135	19.4077	1.6003	ENSMUSG00000090145	UDP glucuronosyltransferase 1 family, polypeptide A6B [Source:MGI Symbol;Acc:MGI:3580629]
Ugt1a6a	424.252	0.650329	0.115027	5.65371	1.57017e-08	3.97353e-08	613.109	388.269	14.4925	9.17781	ENSMUSG00000054545	UDP glucuronosyltransferase 1 family, polypeptide A6A [Source:MGI Symbol;Acc:MGI:2137698]
Ugt1a5	200.438	3.05063	0.239782	12.7225	4.43423e-37	2.67339e-36	423.199	49.5884	10.2966	1.20651	ENSMUSG00000089943	UDP glucuronosyltransferase 1 family, polypeptide A5 [Source:MGI Symbol;Acc:MGI:3032634]
Ugt1a2	99.8786	2.6616	0.285546	9.32111	1.1513e-20	4.67406e-20	195.845	29.584	4.76796	0.720241	ENSMUSG00000090171	UDP glucuronosyltransferase 1 family, polypeptide A2 [Source:MGI Symbol;Acc:MGI:3576049]
Dnajb3	115.101	2.1814	0.284338	7.67188	1.69495e-14	5.54918e-14	220.873	46.9502	16.9514	3.6033	ENSMUSG00000081984	DnaJ heat shock protein family (Hsp40) member B3 [Source:MGI Symbol;Acc:MGI:1306822]
Ugt1a1	65.1128	2.40714	0.277014	8.68958	3.63784e-18	1.35972e-17	129.41	23.5373	3.12812	0.568947	ENSMUSG00000089960	UDP glucuronosyltransferase 1 family, polypeptide A1 [Source:MGI Symbol;Acc:MGI:98898]
Mroh2a	78.5434	0.73053	0.277751	2.63016	0.00853451	0.0137838	116.199	69.3517	1.20895	0.721546	ENSMUSG00000079429	maestro heat-like repeat family member 2A [Source:MGI Symbol;Acc:MGI:3705228]
Hjurp	116.9	0.417306	0.166243	2.51022	0.0120656	0.019156	139.295	103.251	1.28833	0.954963	ENSMUSG00000044783	Holliday junction recognition protein [Source:MGI Symbol;Acc:MGI:2685821]
6430706D22Rik	0	NA	NA	NA	NA	NA	0	0	0	0	NA	NA
A730008H23Rik	0.0847443	-0.110105	0.815853	-0.134957	0.892646	NA	0	0.338977	0	0.0119341	NA	NA
Trpm8	3.07828	0.98064	0.740875	1.32362	0.185628	0.239114	5.83146	2.73438	0.118407	0.0555213	ENSMUSG00000036251	transient receptor potential cation channel, subfamily M, member 8 [Source:MGI Symbol;Acc:MGI:2181435]
Spp2	5.34959	-0.946994	0.654989	-1.44582	0.148229	0.195005	3.60864	7.29643	0.323749	0.654598	ENSMUSG00000026295	secreted phosphoprotein 2 [Source:MGI Symbol;Acc:MGI:1922646]
Glrp1	8.03725	3.22573	0.737297	4.37508	1.21391e-05	2.57673e-05	13.7621	0.863821	0.548879	0.0344522	ENSMUSG00000062310	glutamine repeat protein 1 [Source:MGI Symbol;Acc:MGI:108038]
Gm19589	8.84848	1.67328	0.587022	2.85046	0.00436562	0.00731858	9.90791	2.61801	0.29494	0.0779331	ENSMUSG00000100798	predicted gene, 19589 [Source:MGI Symbol;Acc:MGI:5011774]
Arl4c	1327.73	2.1059	0.0747547	28.1708	1.33461e-174	3.62925e-173	2704.5	626.547	53.2253	12.3306	ENSMUSG00000049866	ADP-ribosylation factor-like 4C [Source:MGI Symbol;Acc:MGI:2445172]
Platr5	0.163316	-0.110105	0.815853	-0.134957	0.892646	NA	0	0.338977	0	0.0555837	NA	NA
1700067G17Rik	0.252401	0	0.910903	0	1	NA	0	0	0	0	ENSMUSG00000099378	RIKEN cDNA 1700067G17 gene [Source:MGI Symbol;Acc:MGI:1920725]
Sh3bp4	380.647	-1.05869	0.144278	-7.3379	2.16973e-13	6.82035e-13	264.884	557.221	5.62884	11.8411	ENSMUSG00000036206	SH3-domain binding protein 4 [Source:MGI Symbol;Acc:MGI:2138297]
C030007H22Rik	0.143105	0	0.815853	0	1	NA	0	0	0	0	ENSMUSG00000099938	RIKEN cDNA C030007H22 gene [Source:MGI Symbol;Acc:MGI:1924581]
Agap1	1750.69	-0.107542	0.0645042	-1.6672	0.0954743	0.130768	1695.76	1824.44	13.8146	14.8629	ENSMUSG00000055013	ArfGAP with GTPase domain, ankyrin repeat and PH domain 1 [Source:MGI Symbol;Acc:MGI:2653690]
4933400F21Rik	238.344	0.476113	0.12904	3.68967	0.000224547	0.000428913	275.064	196.496	5.94551	4.24727	ENSMUSG00000102009	RIKEN cDNA 4933400F21 gene [Source:MGI Symbol;Acc:MGI:1921653]
Gbx2	4.55626	1.22741	0.759839	1.61536	0.106233	0.14403	5.11538	1.77256	0.187801	0.0650759	ENSMUSG00000034486	gastrulation brain homeobox 2 [Source:MGI Symbol;Acc:MGI:95668]
Asb18	0.724735	1.29802	1.04786	1.23873	0.215444	0.272839	1.94813	0.338977	0.108302	0.0188446	ENSMUSG00000067081	ankyrin repeat and SOCS box-containing 18 [Source:MGI Symbol;Acc:MGI:2655109]
Iqca	200.794	-1.82089	0.164989	-11.0365	2.54905e-28	1.26015e-27	74.6686	264.623	1.81558	6.43437	ENSMUSG00000026301	IQ motif containing with AAA domain [Source:MGI Symbol;Acc:MGI:1922168]
Ackr3	348.629	-1.91838	0.139153	-13.7861	3.09149e-43	2.10462e-42	187.168	719.301	6.29963	24.2099	ENSMUSG00000044337	atypical chemokine receptor 3 [Source:MGI Symbol;Acc:MGI:109562]
Cops8	349.883	0.396016	0.104102	3.80412	0.000142308	0.000277077	413.579	314.901	17.5153	13.3362	ENSMUSG00000034432	COP9 signalosome subunit 8 [Source:MGI Symbol;Acc:MGI:1915363]
Col6a3	7047.16	-2.01202	0.14388	-13.984	1.95208e-44	1.36068e-43	2277.51	9257.46	16.3974	66.6509	ENSMUSG00000048126	collagen, type VI, alpha 3 [Source:MGI Symbol;Acc:MGI:88461]
Mlph	526.434	-1.76385	0.114526	-15.4012	1.60552e-53	1.32118e-52	240.977	825.946	4.19464	14.3771	ENSMUSG00000026303	melanophilin [Source:MGI Symbol;Acc:MGI:2176380]
Prlh	2.23834	-0.153307	0.913469	-0.16783	0.866717	0.891717	1.5396	1.47849	0.460418	0.442143	ENSMUSG00000090550	prolactin releasing hormone [Source:MGI Symbol;Acc:MGI:3644668]
Rab17	11.4871	-0.991755	0.50714	-1.95558	0.0505142	0.0727929	8.3609	16.8863	0.334659	0.675901	ENSMUSG00000026304	RAB17, member RAS oncogene family [Source:MGI Symbol;Acc:MGI:104640]
Lrrfip1	3217.02	1.95663	0.108688	18.0022	1.87281e-72	2.04337e-71	6059.82	1554.86	82.3578	21.1317	ENSMUSG00000026305	leucine rich repeat (in FLII) interacting protein 1 [Source:MGI Symbol;Acc:MGI:1342770]
Rbm44	3.86841	0.965287	0.811128	1.19006	0.234025	0.293933	2.60864	1.16606	0.0528719	0.0236337	ENSMUSG00000070732	RNA binding motif protein 44 [Source:MGI Symbol;Acc:MGI:2685663]
Ramp1	139.46	-2.45151	0.170901	-14.3446	1.15228e-46	8.40337e-46	59.3665	330.478	1.53331	8.53556	ENSMUSG00000034353	receptor (calcitonin) activity modifying protein 1 [Source:MGI Symbol;Acc:MGI:1858418]
Ube2f	412.373	1.8295	0.108005	16.9391	2.31834e-64	2.24286e-63	739.992	207.333	42.3755	11.8729	ENSMUSG00000034343	ubiquitin-conjugating enzyme E2F (putative) [Source:MGI Symbol;Acc:MGI:1915171]
Scly	259.101	0.198951	0.113151	1.75828	0.0786997	0.109589	223.88	193.688	7.91765	6.8499	ENSMUSG00000026307	selenocysteine lyase [Source:MGI Symbol;Acc:MGI:1355310]
Espnl	58.6489	0.562889	0.298836	1.88361	0.0596183	0.0847689	62.1769	40.944	0.891774	0.58724	ENSMUSG00000049515	espin-like [Source:MGI Symbol;Acc:MGI:2685402]
Klhl30	13.9356	-0.215731	0.454813	-0.474329	0.635265	0.692308	8.56748	10.3495	0.221427	0.267482	ENSMUSG00000026308	kelch-like 30 [Source:MGI Symbol;Acc:MGI:1918038]
Fam132b	94.0555	0.265733	0.163166	1.62861	0.103397	0.140604	107.8	90.0018	2.98899	2.49549	NA	NA
Ilkap	511.434	0.708248	0.0926199	7.64682	2.06004e-14	6.72867e-14	699.939	427.165	39.9354	24.3721	ENSMUSG00000026309	integrin-linked kinase-associated serine/threonine phosphatase 2C [Source:MGI Symbol;Acc:MGI:1914694]
1700020N18Rik	10.3358	0.272271	0.480644	0.566471	0.571073	0.633978	9.28633	7.43738	1.32508	1.06125	ENSMUSG00000100253	RIKEN cDNA 1700020N18 gene [Source:MGI Symbol;Acc:MGI:1914336]
Hes6	313.867	0.302359	0.118933	2.54227	0.0110136	0.0175685	357.791	291.4	20.9186	17.0369	ENSMUSG00000067071	hairy and enhancer of split 6 [Source:MGI Symbol;Acc:MGI:1859852]
Per2	1578.67	1.8271	0.126948	14.3925	5.76902e-47	4.22773e-46	3025.19	848.011	40.4526	11.3395	ENSMUSG00000055866	period circadian clock 2 [Source:MGI Symbol;Acc:MGI:1195265]
Traf3ip1	1160.51	-0.0259269	0.0653865	-0.396517	0.691723	0.742439	1008.07	1029.21	22.4806	22.952	ENSMUSG00000034292	TRAF3 interacting protein 1 [Source:MGI Symbol;Acc:MGI:1921269]
Asb1	445.185	0.0547604	0.107056	0.511511	0.608993	0.667993	498.094	482.612	6.4027	6.20369	ENSMUSG00000026311	ankyrin repeat and SOCS box-containing 1 [Source:MGI Symbol;Acc:MGI:1929735]
Twist2	40.679	-3.08439	0.348862	-8.84129	9.46171e-19	3.61248e-18	10.4827	97.7411	0.623627	5.8147	ENSMUSG00000007805	twist basic helix-loop-helix transcription factor 2 [Source:MGI Symbol;Acc:MGI:104685]
Hdac4	1444.81	1.98756	0.108399	18.3355	4.30949e-75	4.83692e-74	2889.63	725.552	57.1714	14.3551	ENSMUSG00000026313	histone deacetylase 4 [Source:MGI Symbol;Acc:MGI:3036234]
Ndufa10	349.329	-0.108123	0.12413	-0.871052	0.383726	0.451856	356.986	383.886	23.0467	24.7833	ENSMUSG00000026260	NADH:ubiquinone oxidoreductase subunit A10 [Source:MGI Symbol;Acc:MGI:1914523]
Mir6900	0.854876	1.02976	1.02949	1.00026	0.317186	0.383726	1.86986	0.63304	2.43244	0.8235	ENSMUSG00000098288	microRNA 6900 [Source:MGI Symbol;Acc:MGI:5531090]
Olfr1416	0	NA	NA	NA	NA	NA	0	0	0	0	ENSMUSG00000067064	olfactory receptor 1416 [Source:MGI Symbol;Acc:MGI:3031250]
Olfr1415	0	NA	NA	NA	NA	NA	0	0	0	0	ENSMUSG00000057464	olfactory receptor 1415 [Source:MGI Symbol;Acc:MGI:3031249]
Olfr1414	0	NA	NA	NA	NA	NA	0	0	0	0	ENSMUSG00000042849	olfactory receptor 1414 [Source:MGI Symbol;Acc:MGI:3031248]
Olfr1413	0	NA	NA	NA	NA	NA	0	0	0	0	ENSMUSG00000058904	olfactory receptor 1413 [Source:MGI Symbol;Acc:MGI:3031247]
Olfr1412	0	NA	NA	NA	NA	NA	0	0	0	0	ENSMUSG00000046300	olfactory receptor 1412 [Source:MGI Symbol;Acc:MGI:3031246]
Olfr1411	0	NA	NA	NA	NA	NA	0	0	0	0	ENSMUSG00000062497	olfactory receptor 1411 [Source:MGI Symbol;Acc:MGI:3031245]
Olfr1410	0	NA	NA	NA	NA	NA	0	0	0	0	ENSMUSG00000063583	olfactory receptor 1410 [Source:MGI Symbol;Acc:MGI:3031244]
Olfr12	0	NA	NA	NA	NA	NA	0	0	0	0	ENSMUSG00000061616	olfactory receptor 12 [Source:MGI Symbol;Acc:MGI:107863]
Myeov2	117.182	-0.699117	0.288756	-2.42113	0.0154723	0.0241973	97.1826	160.959	10.6685	17.6697	NA	NA
Otos	0.57186	-0.149957	1.04509	-0.143487	0.885906	0.906823	0.68968	0.882189	0.0764643	0.0978076	ENSMUSG00000044055	otospiralin [Source:MGI Symbol;Acc:MGI:2672814]
Gpc1	720.197	1.12874	0.0914631	12.341	5.45067e-35	3.1633e-34	966.13	439.994	21.2298	9.66847	ENSMUSG00000034220	glypican 1 [Source:MGI Symbol;Acc:MGI:1194891]
Mir149	2.47802	2.34057	0.899005	2.60351	0.00922735	0.0148488	7.04451	0.845453	8.33088	0.999837	ENSMUSG00000065470	microRNA 149 [Source:MGI Symbol;Acc:MGI:2676834]
Ankmy1	77.1006	-0.411582	0.189473	-2.17225	0.0298372	0.0445712	64.901	85.1394	1.56202	2.04912	ENSMUSG00000034212	ankyrin repeat and MYND domain containing 1 [Source:MGI Symbol;Acc:MGI:3045261]
Dusp28	96.1366	-0.087291	0.186929	-0.466974	0.640519	0.696675	85.3278	90.5614	4.4668	4.74077	ENSMUSG00000047067	dual specificity phosphatase 28 [Source:MGI Symbol;Acc:MGI:1914696]
Rnpepl1	1333.89	0.23322	0.0945683	2.46615	0.0136573	0.0215171	1682.81	1428.18	43.2203	36.6807	ENSMUSG00000026269	arginyl aminopeptidase (aminopeptidase B)-like 1 [Source:MGI Symbol;Acc:MGI:1914170]
9430060I03Rik	17.1212	1.40451	0.401264	3.50022	0.000464875	0.000862029	26.1401	9.57747	1.22027	0.447093	ENSMUSG00000100632	RIKEN cDNA 9430060I03 gene [Source:MGI Symbol;Acc:MGI:3702484]
Capn10	248.914	0.297776	0.107466	2.77087	0.00559065	0.0092548	274.81	222.969	7.45549	6.04908	ENSMUSG00000026270	calpain 10 [Source:MGI Symbol;Acc:MGI:1344392]
Gpr35	1065.46	6.90623	0.200004	34.5304	2.80532e-261	1.35766e-259	2553.91	20.5108	44.3169	0.355916	ENSMUSG00000026271	G protein-coupled receptor 35 [Source:MGI Symbol;Acc:MGI:1929509]
Aqp12	1.4061	1.75076	0.962368	1.81922	0.0688783	0.0969134	3.43217	0.588126	0.24622	0.0421915	ENSMUSG00000045091	aquaporin 12 [Source:MGI Symbol;Acc:MGI:2664636]
Kif1a	311.462	0.984239	0.102588	9.59412	8.46387e-22	3.54738e-21	435.303	219.767	4.08319	2.06144	ENSMUSG00000014602	kinesin family member 1A [Source:MGI Symbol;Acc:MGI:108391]
Agxt	8.21621	-1.62555	0.516	-3.1503	0.00163105	0.00286834	5.75966	18.4402	0.289474	0.926783	ENSMUSG00000026272	alanine-glyoxylate aminotransferase [Source:MGI Symbol;Acc:MGI:1329033]
2310007B03Rik	252.241	-0.742234	0.148486	-4.99867	5.77262e-07	1.33649e-06	184.835	314.199	6.10785	10.3826	ENSMUSG00000034159	RIKEN cDNA 2310007B03 gene [Source:MGI Symbol;Acc:MGI:1919124]
Sned1	2288	-1.95657	0.10696	-18.2925	9.49564e-75	1.06151e-73	870.922	3384.21	15.1938	59.0399	ENSMUSG00000047793	sushi, nidogen and EGF-like domains 1 [Source:MGI Symbol;Acc:MGI:3045960]
Mir6901	0.0715524	0	0.815853	0	1	NA	0	0	0	0	ENSMUSG00000098997	microRNA 6901 [Source:MGI Symbol;Acc:MGI:5531114]
Mterf4	705.036	-1.64449	0.131621	-12.494	8.04518e-36	4.74794e-35	309.323	970.841	7.28304	22.8585	NA	NA
Pask	119.168	0.616089	0.177545	3.47005	0.000520367	0.000960466	122.872	78.9374	1.87349	1.2036	ENSMUSG00000026274	PAS domain containing serine/threonine kinase [Source:MGI Symbol;Acc:MGI:2155936]
Ppp1r7	270.113	-0.203449	0.106061	-1.91822	0.0550833	0.0788079	252.627	292.281	5.39776	6.24502	ENSMUSG00000026275	protein phosphatase 1, regulatory subunit 7 [Source:MGI Symbol;Acc:MGI:1913635]
Mir6902	1.06308	-1.3915	1.0386	-1.33979	0.180315	0.233092	0.281153	2.14827	0.342883	2.61995	ENSMUSG00000106302	microRNA 6902 [Source:MGI Symbol;Acc:MGI:5562723]
Mir6345	2.09913	0.749366	0.874605	0.856806	0.391552	0.459632	2.96807	1.58669	1.80987	0.967533	ENSMUSG00000098689	microRNA 6345 [Source:MGI Symbol;Acc:MGI:5531201]
Ano7	39.7453	-1.22662	0.261836	-4.6847	2.80372e-06	6.20679e-06	23.6362	56.4274	0.459032	1.09586	ENSMUSG00000034107	anoctamin 7 [Source:MGI Symbol;Acc:MGI:3052714]
Hdlbp	4731.06	-0.0441488	0.0550813	-0.801519	0.422831	0.491188	4489.69	4629.85	54.1706	55.8617	ENSMUSG00000034088	high density lipoprotein (HDL) binding protein [Source:MGI Symbol;Acc:MGI:99256]
2024-09-02	1651.18	-0.226984	0.111037	-2.04421	0.0409328	0.0598816	1453.8	1704.47	34.0348	39.9031	ENSMUSG00000116048	septin 2 [Source:MGI Symbol;Acc:MGI:97298]
Farp2	241.393	-0.513872	0.117639	-4.36821	1.25272e-05	2.65681e-05	190.822	270.792	3.80728	5.40282	ENSMUSG00000034066	FERM, RhoGEF and pleckstrin domain protein 2 [Source:MGI Symbol;Acc:MGI:2385126]
Stk25	920.618	-0.649425	0.0710315	-9.14278	6.08686e-20	2.41205e-19	737.798	1154.6	17.6972	27.6949	ENSMUSG00000026277	serine/threonine kinase 25 (yeast) [Source:MGI Symbol;Acc:MGI:1891699]
Bok	223.461	-0.603869	0.139995	-4.3135	1.60689e-05	3.36957e-05	168.102	257.144	9.1625	14.0158	ENSMUSG00000026278	BCL2-related ovarian killer [Source:MGI Symbol;Acc:MGI:1858494]
Thap4	334.832	0.901636	0.102514	8.79526	1.42712e-18	5.40863e-18	501.066	267.284	18.1061	9.65834	ENSMUSG00000026279	THAP domain containing 4 [Source:MGI Symbol;Acc:MGI:1914276]
Atg4b	554.937	0.764698	0.0880669	8.68315	3.84967e-18	1.43807e-17	809.562	474.493	21.3184	12.495	ENSMUSG00000026280	autophagy related 4B, cysteine peptidase [Source:MGI Symbol;Acc:MGI:1913865]
Dtymk	152.271	-0.806262	0.152058	-5.30233	1.14337e-07	2.75582e-07	96.3071	170.865	5.73813	10.1804	ENSMUSG00000026281	deoxythymidylate kinase [Source:MGI Symbol;Acc:MGI:108396]
Ing5	354.638	0.0258217	0.0947566	0.272506	0.785233	0.826045	396.127	387.416	6.81324	6.66341	ENSMUSG00000026283	inhibitor of growth family, member 5 [Source:MGI Symbol;Acc:MGI:1922816]
D2hgdh	204.362	-1.13912	0.135152	-8.42843	3.50324e-17	1.26259e-16	137.492	300.702	3.50932	7.67508	ENSMUSG00000073609	D-2-hydroxyglutarate dehydrogenase [Source:MGI Symbol;Acc:MGI:2138209]
Gal3st2	12.7118	0.0518376	0.525944	0.098561	0.921487	0.936284	7.52484	7.30662	0.20637	0.200385	ENSMUSG00000094651	galactose-3-O-sulfotransferase 2 [Source:MGI Symbol;Acc:MGI:2685834]
Gm9994	0.895194	-0.227124	1.0452	-0.217301	0.827974	0.859369	0.408527	0.569758	0.0269083	0.037528	NA	NA
Gm6086	2.04934	-0.039931	0.946008	-0.04221	0.966331	0.97325	2.63134	2.91605	0.0505991	0.0560738	NA	NA
Neu4	0.100321	0	0.815853	0	1	NA	0	0	0	0	ENSMUSG00000034000	sialidase 4 [Source:MGI Symbol;Acc:MGI:2661364]
Pdcd1	15.3241	2.96843	0.516572	5.74639	9.11704e-09	2.33748e-08	25.0419	2.77112	1.01273	0.112068	ENSMUSG00000026285	programmed cell death 1 [Source:MGI Symbol;Acc:MGI:104879]
4930440C22Rik	0	NA	NA	NA	NA	NA	0	0	0	0	ENSMUSG00000100518	RIKEN cDNA 4930440C22 gene [Source:MGI Symbol;Acc:MGI:1921939]
Fam174a	218.179	0.431695	0.152537	2.83009	0.00465344	0.00776978	279.34	208.163	10.3479	7.7112	ENSMUSG00000051185	family with sequence similarity 174, member A [Source:MGI Symbol;Acc:MGI:1914948]
St8sia4	195.941	2.69505	0.16763	16.0773	3.67928e-58	3.27584e-57	329.431	49.9114	4.52928	0.686222	ENSMUSG00000040710	ST8 alpha-N-acetyl-neuraminide alpha-2,8-sialyltransferase 4 [Source:MGI Symbol;Acc:MGI:106018]
4930598F16Rik	0.172807	0.245963	0.815853	0.301479	0.763049	NA	0.408527	0	0.0419006	0	ENSMUSG00000100777	RIKEN cDNA 4930598F16 gene [Source:MGI Symbol;Acc:MGI:1922631]
1700063A18Rik	0	NA	NA	NA	NA	NA	0	0	0	0	ENSMUSG00000100062	RIKEN cDNA 1700063A18 gene [Source:MGI Symbol;Acc:MGI:1920704]
4930533P14Rik	0	NA	NA	NA	NA	NA	0	0	0	0	ENSMUSG00000100589	RIKEN cDNA 4930533P14 gene [Source:MGI Symbol;Acc:MGI:1922409]
Slco4c1	393.391	-2.94937	0.120511	-24.4738	2.81003e-132	5.58919e-131	127.701	990.79	4.16344	32.3029	ENSMUSG00000040693	solute carrier organic anion transporter family, member 4C1 [Source:MGI Symbol;Acc:MGI:2442784]
Panct2	73.892	-2.20116	0.22466	-9.79776	1.15113e-22	4.9531e-22	31.2495	143.732	0.622691	2.86407	NA	NA
Slco6b1	2.01999	-0.158542	0.934907	-0.16958	0.86534	0.890434	3.17742	3.46346	0.100203	0.109224	ENSMUSG00000045463	solute carrier organic anion transporter family, member 6b1 [Source:MGI Symbol;Acc:MGI:1915104]
Slco6c1	0	NA	NA	NA	NA	NA	0	0	0	0	ENSMUSG00000026331	solute carrier organic anion transporter family, member 6c1 [Source:MGI Symbol;Acc:MGI:1921691]
D1Ertd622e	459.986	1.8561	0.105853	17.5347	7.7803e-69	8.09582e-68	725.302	199.998	20.6761	5.70132	ENSMUSG00000044768	DNA segment, Chr 1, ERATO Doi 622, expressed [Source:MGI Symbol;Acc:MGI:1277184]
Ppip5k2	410.561	0.301118	0.095415	3.15588	0.00160017	0.00281683	422.282	341.951	5.91953	4.79345	ENSMUSG00000040648	diphosphoinositol pentakisphosphate kinase 2 [Source:MGI Symbol;Acc:MGI:2142810]
Gin1	53.9263	-0.297946	0.232292	-1.28264	0.19962	0.255046	48.1686	60.4257	1.84206	2.3108	ENSMUSG00000026333	gypsy retrotransposon integrase 1 [Source:MGI Symbol;Acc:MGI:2182036]
Pam	2828.13	-2.05429	0.146326	-14.0391	8.97986e-45	6.31562e-44	1138.59	4768.7	21.6595	90.7157	ENSMUSG00000026335	peptidylglycine alpha-amidating monooxygenase [Source:MGI Symbol;Acc:MGI:97475]
B230216N24Rik	46.9736	-0.0952868	0.32451	-0.293633	0.769039	0.812155	47.25	50.1152	3.13069	3.32053	ENSMUSG00000089706	RIKEN cDNA B230216N24 gene [Source:MGI Symbol;Acc:MGI:1925853]
1810006J02Rik	0.450823	0.102314	0.963839	0.106152	0.915462	0.93122	0.817055	0.677954	0.0378024	0.0313667	ENSMUSG00000100182	RIKEN cDNA 1810006J02 gene [Source:MGI Symbol;Acc:MGI:1916280]
Slco6d1	0.0770709	0	0.815853	0	1	NA	0	0	0	0	ENSMUSG00000026336	solute carrier organic anion transporter family, member 6d1 [Source:MGI Symbol;Acc:MGI:1918116]
Cntnap5b	2.33566	0.0226734	0.878276	0.0258158	0.979404	0.984085	1.76519	1.81747	0.0269094	0.0277065	ENSMUSG00000067028	contactin associated protein-like 5B [Source:MGI Symbol;Acc:MGI:3664583]
Gm20268	0	NA	NA	NA	NA	NA	0	0	0	0	ENSMUSG00000100684	predicted gene, 20268 [Source:MGI Symbol;Acc:MGI:5012453]
Cdh20	0.661824	0.364936	1.05019	0.347496	0.728219	0.77592	1.37936	0.953649	0.0289258	0.0199984	ENSMUSG00000050840	cadherin 20 [Source:MGI Symbol;Acc:MGI:1346069]
Rnf152	40.466	-1.1302	0.266879	-4.23486	2.28693e-05	4.74118e-05	26.5097	58.7717	0.2426	0.537841	ENSMUSG00000047496	ring finger protein 152 [Source:MGI Symbol;Acc:MGI:2443787]
Pign	902.314	0.0763175	0.0786985	0.969745	0.332173	0.39918	885.005	836.608	10.1928	9.63537	ENSMUSG00000056536	phosphatidylinositol glycan anchor biosynthesis, class N [Source:MGI Symbol;Acc:MGI:1351629]
2310035C23Rik	1067.66	0.843585	0.135134	6.24257	4.30449e-10	1.17119e-09	1526.92	847.211	22.0458	12.2321	NA	NA
Tnfrsf11a	189.227	0.0542668	0.135138	0.401567	0.688003	0.739152	237.875	230.734	3.69705	3.58607	ENSMUSG00000026321	tumor necrosis factor receptor superfamily, member 11a, NFKB activator [Source:MGI Symbol;Acc:MGI:1314891]
Zcchc2	2190.9	2.56952	0.106618	24.1003	2.47997e-128	4.6894e-127	3859.49	646.694	45.211	7.57553	ENSMUSG00000038866	zinc finger, CCHC domain containing 2 [Source:MGI Symbol;Acc:MGI:2444114]
Gm20753	1.65136	0.8288	0.972212	0.852489	0.393943	0.461966	2.66422	1.12115	0.381554	0.160565	ENSMUSG00000101583	predicted gene, 20753 [Source:MGI Symbol;Acc:MGI:5434109]
Phlpp1	604.89	-0.695015	0.103748	-6.69905	2.09775e-11	6.06824e-11	460.23	747.809	5.88497	9.56225	ENSMUSG00000044340	PH domain and leucine rich repeat protein phosphatase 1 [Source:MGI Symbol;Acc:MGI:2138327]
Bcl2	309.534	-1.15765	0.109888	-10.5348	5.96965e-26	2.79633e-25	169.127	373.55	1.70596	3.76794	ENSMUSG00000057329	B cell leukemia/lymphoma 2 [Source:MGI Symbol;Acc:MGI:88138]
Mir3473f	0.673016	-0.287896	1.05024	-0.274122	0.783991	0.824871	0	0.275695	0	0.158224	ENSMUSG00000098344	microRNA 3473f [Source:MGI Symbol;Acc:MGI:5531228]
Kdsr	533.671	0.340291	0.10232	3.32574	0.000881851	0.00159323	748.956	588.425	10.4725	8.22783	ENSMUSG00000009905	3-ketodihydrosphingosine reductase [Source:MGI Symbol;Acc:MGI:1918000]
Vps4b	1988.78	2.60457	0.090959	28.6346	2.49666e-180	6.99351e-179	4243.07	694.325	101.216	16.5628	ENSMUSG00000009907	vacuolar protein sorting 4B [Source:MGI Symbol;Acc:MGI:1100499]
Serpinb5	15.642	-1.3116	0.420814	-3.11681	0.00182822	0.00319926	9.37807	26.194	0.285371	0.797073	ENSMUSG00000067006	serine (or cysteine) peptidase inhibitor, clade B, member 5 [Source:MGI Symbol;Acc:MGI:109579]
Serpinb12	8.427	1.02725	0.481843	2.13192	0.0330131	0.0489587	13.8922	6.51028	0.624965	0.292876	ENSMUSG00000059956	serine (or cysteine) peptidase inhibitor, clade B (ovalbumin), member 12 [Source:MGI Symbol;Acc:MGI:1919119]
Serpinb13	0.0847443	-0.110105	0.815853	-0.134957	0.892646	NA	0	0.338977	0	0.0164641	ENSMUSG00000048775	serine (or cysteine) peptidase inhibitor, clade B (ovalbumin), member 13 [Source:MGI Symbol;Acc:MGI:3042250]
Serpinb3a	1.19361	-2.92687	1.0345	-2.82926	0.00466557	0.0077887	0	4.77446	0	0.228763	ENSMUSG00000044594	serine (or cysteine) peptidase inhibitor, clade B (ovalbumin), member 3A [Source:MGI Symbol;Acc:MGI:3573933]
Serpinb3d	0	NA	NA	NA	NA	NA	0	0	0	0	ENSMUSG00000058017	serine (or cysteine) peptidase inhibitor, clade B (ovalbumin), member 3D [Source:MGI Symbol;Acc:MGI:2683295]
Serpinb3b	0	NA	NA	NA	NA	NA	0	0	0	0	ENSMUSG00000073602	serine (or cysteine) peptidase inhibitor, clade B (ovalbumin), member 3B [Source:MGI Symbol;Acc:MGI:2683293]
Serpinb3c	0	NA	NA	NA	NA	NA	0	0	0	0	ENSMUSG00000073601	serine (or cysteine) peptidase inhibitor, clade B, member 3C [Source:MGI Symbol;Acc:MGI:1277952]
Serpinb11	11.0296	-0.331191	0.40062	-0.826697	0.408409	0.476473	15.0131	19.0936	0.689702	0.87716	ENSMUSG00000026327	serine (or cysteine) peptidase inhibitor, clade B (ovalbumin), member 11 [Source:MGI Symbol;Acc:MGI:1914207]
Serpinb7	1.82611	-1.53935	0.87818	-1.75289	0.0796212	0.110754	1.20288	4.27616	0.0497548	0.176875	ENSMUSG00000067001	serine (or cysteine) peptidase inhibitor, clade B, member 7 [Source:MGI Symbol;Acc:MGI:2151053]
Serpinb2	56.0202	3.0808	0.304531	10.1165	4.66597e-24	2.08715e-23	107.951	12.2016	4.11615	0.465248	ENSMUSG00000062345	serine (or cysteine) peptidase inhibitor, clade B, member 2 [Source:MGI Symbol;Acc:MGI:97609]
Serpinb10	21.0811	2.48048	0.38877	6.38032	1.76723e-10	4.89625e-10	38.9897	6.35717	0.871984	0.142175	ENSMUSG00000092572	serine (or cysteine) peptidase inhibitor, clade B (ovalbumin), member 10 [Source:MGI Symbol;Acc:MGI:2138648]
Serpinb8	229.954	-0.500123	0.130505	-3.83221	0.000127	0.000247913	141.635	202.726	3.36117	4.81094	ENSMUSG00000026315	serine (or cysteine) peptidase inhibitor, clade B, member 8 [Source:MGI Symbol;Acc:MGI:894657]
D830032E09Rik	0.0689237	-0.110105	0.815853	-0.134957	0.892646	NA	0	0.275695	0	0.0096974	ENSMUSG00000100457	RIKEN cDNA D830032E09 gene [Source:MGI Symbol;Acc:MGI:2442347]
Cdh7	0	NA	NA	NA	NA	NA	0	0	0	0	ENSMUSG00000026312	cadherin 7, type 2 [Source:MGI Symbol;Acc:MGI:2442792]
Cdh19	0.593214	-0.758654	1.02099	-0.743054	0.457449	0.525656	0	0.827085	0	0.021138	ENSMUSG00000047216	cadherin 19, type 2 [Source:MGI Symbol;Acc:MGI:3588198]
Dsel	294.936	-1.38525	0.14754	-9.38895	6.06011e-21	2.47778e-20	133.926	356.623	1.81384	4.82997	ENSMUSG00000038702	dermatan sulfate epimerase-like [Source:MGI Symbol;Acc:MGI:2442948]
Cntnap5a	0.254219	0.0932792	0.914622	0.101987	0.918767	NA	0.408527	0.294063	0.00814466	0.00586263	ENSMUSG00000070695	contactin associated protein-like 5A [Source:MGI Symbol;Acc:MGI:3643623]
Tsn	451.499	-0.222488	0.139633	-1.59337	0.111078	0.149985	438.17	513.223	11.2537	13.1813	ENSMUSG00000026374	translin [Source:MGI Symbol;Acc:MGI:109263]
Nifk	145.339	0.109125	0.154065	0.708305	0.478756	0.546702	142.476	132.788	5.87146	5.47221	ENSMUSG00000026377	nucleolar protein interacting with the FHA domain of MKI67 [Source:MGI Symbol;Acc:MGI:1915199]
Clasp1	1191.13	0.0040083	0.0761801	0.0526162	0.958038	0.96674	1214.69	1209.35	12.0393	11.9863	ENSMUSG00000064302	CLIP associating protein 1 [Source:MGI Symbol;Acc:MGI:1923957]
2900060B14Rik	24.3659	-0.388782	0.329919	-1.17841	0.238631	0.299008	17.3443	23.672	2.2676	3.09489	ENSMUSG00000107722	RIKEN cDNA 2900060B14 gene [Source:MGI Symbol;Acc:MGI:1915454]
Tfcp2l1	1255.68	-3.6661	0.0931136	-39.3723	0	0	247.309	3189.33	2.0823	26.8536	ENSMUSG00000026380	transcription factor CP2-like 1 [Source:MGI Symbol;Acc:MGI:2444691]
Gli2	294.887	-2.15301	0.136851	-15.7325	9.05635e-56	7.73906e-55	88.9425	402.032	1.0349	4.6779	ENSMUSG00000048402	GLI-Kruppel family member GLI2 [Source:MGI Symbol;Acc:MGI:95728]
Mir6346	7.63914	-1.27515	0.62074	-2.05424	0.0399522	0.0585347	3.45857	9.11193	3.37435	8.89005	NA	NA
Inhbb	260.497	-1.55773	0.12518	-12.444	1.50805e-35	8.86247e-35	128.497	384.567	2.35709	7.05434	ENSMUSG00000037035	inhibin beta-B [Source:MGI Symbol;Acc:MGI:96571]
Ralb	732.25	1.40674	0.0775861	18.1314	1.80217e-73	1.98624e-72	1054.67	397.739	36.1525	13.6339	ENSMUSG00000004451	v-ral simian leukemia viral oncogene B [Source:MGI Symbol;Acc:MGI:1927244]
Tmem185b	312.424	1.41771	0.119351	11.8785	1.53128e-32	8.39822e-32	482.849	180.185	13.3171	4.96955	ENSMUSG00000098923	transmembrane protein 185B [Source:MGI Symbol;Acc:MGI:1917634]
3830432H09Rik	12.4061	-0.322709	0.488524	-0.660579	0.508882	0.575624	10.077	12.4568	0.325819	0.402766	NA	NA
Epb4.1l5	509.378	-1.82584	0.103365	-17.6641	7.93222e-70	8.38329e-69	233.741	842.272	2.35527	8.48709	NA	NA
Ptpn4	241.413	-0.514429	0.121403	-4.23738	2.26141e-05	4.69026e-05	196.421	282.517	3.25776	4.68572	ENSMUSG00000026384	protein tyrosine phosphatase, non-receptor type 4 [Source:MGI Symbol;Acc:MGI:1099792]
Tmem177	42.7875	-0.87993	0.278924	-3.15474	0.00160643	0.00282708	30.5066	57.0955	0.723298	1.35371	ENSMUSG00000036975	transmembrane protein 177 [Source:MGI Symbol;Acc:MGI:1913593]
Cfap221	125.743	-0.334697	0.18169	-1.84213	0.0654556	0.0924836	96.6507	121.111	3.00429	3.76463	NA	NA
Sctr	0.955638	2.02087	1.03808	1.94673	0.0515675	0.074195	1.99724	0	0.0811072	0	ENSMUSG00000026387	secretin receptor [Source:MGI Symbol;Acc:MGI:2441720]
Tmem37	30.4886	-0.97936	0.326232	-3.00203	0.00268182	0.0046125	22.9993	46.7358	1.76513	3.58684	ENSMUSG00000050777	transmembrane protein 37 [Source:MGI Symbol;Acc:MGI:2157899]
Dbi	285.505	-1.54988	0.201383	-7.69618	1.40199e-14	4.60545e-14	153.182	456.28	16.0485	47.8034	ENSMUSG00000026385	diazepam binding inhibitor [Source:MGI Symbol;Acc:MGI:94865]
3110009E18Rik	11.999	-1.26739	0.438033	-2.89336	0.00381149	0.00643155	8.21452	20.5743	0.58876	1.47462	ENSMUSG00000026388	RIKEN cDNA 3110009E18 gene [Source:MGI Symbol;Acc:MGI:1920353]
Steap3	366.374	-2.7741	0.186263	-14.8935	3.63402e-50	2.80285e-49	91.1774	645.644	2.24003	15.8621	ENSMUSG00000026389	STEAP family member 3 [Source:MGI Symbol;Acc:MGI:1915678]
C1ql2	1.74693	-3.09174	0.974789	-3.1717	0.00151551	0.00267696	0	5.10526	0	0.199238	ENSMUSG00000036907	complement component 1, q subcomponent-like 2 [Source:MGI Symbol;Acc:MGI:3032521]
Marco	59.3459	5.96124	0.456461	13.0597	5.59463e-39	3.49477e-38	206.538	2.72621	8.12124	0.107197	ENSMUSG00000026390	macrophage receptor with collagenous structure [Source:MGI Symbol;Acc:MGI:1309998]
En1	0.367186	0.10447	0.947937	0.110208	0.912245	NA	0.513202	0.338977	0.0156838	0.0103594	ENSMUSG00000058665	engrailed 1 [Source:MGI Symbol;Acc:MGI:95389]
Celrr	0.139599	-0.110105	0.815853	-0.134957	0.892646	NA	0	0.275695	0	0.0136193	ENSMUSG00000097881	cerebellum expressed regulatory RNA [Source:MGI Symbol;Acc:MGI:2685664]
Insig2	333.008	-0.532998	0.121225	-4.39678	1.09869e-05	2.34003e-05	277.47	404.055	7.33394	10.6797	ENSMUSG00000003721	insulin induced gene 2 [Source:MGI Symbol;Acc:MGI:1920249]
Ccdc93	450.38	0.00081132	0.0882986	0.00918837	0.992669	0.995163	456.242	453.497	4.90774	4.87821	ENSMUSG00000026339	coiled-coil domain containing 93 [Source:MGI Symbol;Acc:MGI:1918079]
Htr5b	1.90152	-0.402556	0.990271	-0.406512	0.684367	0.736298	1.91526	2.87114	0.0745958	0.111825	ENSMUSG00000050534	5-hydroxytryptamine (serotonin) receptor 5B [Source:MGI Symbol;Acc:MGI:96284]
Ddx18	224.813	-0.052249	0.119103	-0.438686	0.660889	0.715048	213.614	219.204	7.41352	7.60752	ENSMUSG00000001674	DEAD (Asp-Glu-Ala-Asp) box polypeptide 18 [Source:MGI Symbol;Acc:MGI:1914192]
Dpp10	1.93532	-1.81446	0.911863	-1.98984	0.046609	0.0676089	1.12461	6.02217	0.0189585	0.101521	ENSMUSG00000036815	dipeptidylpeptidase 10 [Source:MGI Symbol;Acc:MGI:2442409]
Actr3	2872.34	2.26607	0.0680437	33.3032	3.47427e-243	1.50619e-241	5667.28	1175.93	161.086	33.4244	ENSMUSG00000026341	ARP3 actin-related protein 3 [Source:MGI Symbol;Acc:MGI:1921367]
Slc35f5	495.288	-0.467559	0.13666	-3.42132	0.00062319	0.00114099	415.489	576.103	12.4874	17.3146	ENSMUSG00000026342	solute carrier family 35, member F5 [Source:MGI Symbol;Acc:MGI:1921400]
Gpr39	113.835	-0.341268	0.158479	-2.1534	0.0312875	0.0465906	90.0235	113.725	2.61306	3.30102	ENSMUSG00000026343	G protein-coupled receptor 39 [Source:MGI Symbol;Acc:MGI:1918361]
Lypd1	5.72128	-1.16444	0.655405	-1.77667	0.0756221	0.105619	3.12831	6.97582	0.119457	0.266378	ENSMUSG00000026344	Ly6/Plaur domain containing 1 [Source:MGI Symbol;Acc:MGI:1919835]
Nckap5	889.341	-3.4689	0.137083	-25.3052	2.80213e-141	6.06054e-140	152.001	1695.96	1.56249	17.4335	ENSMUSG00000049690	NCK-associated protein 5 [Source:MGI Symbol;Acc:MGI:2686394]
Mgat5	871.44	1.4068	0.103448	13.5991	4.05349e-42	2.68293e-41	1474.99	553.585	37.0895	13.9202	ENSMUSG00000036155	mannoside acetylglucosaminyltransferase 5 [Source:MGI Symbol;Acc:MGI:894701]
Tmem163	278.844	-4.34089	0.176085	-24.6522	3.48536e-134	7.06907e-133	35.8512	761.936	1.11174	23.6276	ENSMUSG00000026347	transmembrane protein 163 [Source:MGI Symbol;Acc:MGI:1919410]
Acmsd	2.8663	-0.255838	0.853372	-0.299797	0.764332	0.808189	1.84346	2.02988	0.0624774	0.0687956	ENSMUSG00000026348	amino carboxymuconate semialdehyde decarboxylase [Source:MGI Symbol;Acc:MGI:2386323]
2900009J06Rik	0.368147	-0.549463	1.03727	-0.529721	0.596305	NA	0.281153	0.908735	0.0472942	0.152863	ENSMUSG00000102014	RIKEN cDNA 2900009J06 gene [Source:MGI Symbol;Acc:MGI:1920137]
Ccnt2	1457.59	1.40322	0.144347	9.7212	2.44881e-22	1.04312e-21	2488.89	935.895	55.2825	20.7878	ENSMUSG00000026349	cyclin T2 [Source:MGI Symbol;Acc:MGI:1920199]
Map3k19	294.696	-0.10388	0.111768	-0.929427	0.352668	0.420424	248.329	267.136	4.92443	5.29738	ENSMUSG00000051590	mitogen-activated protein kinase kinase kinase 19 [Source:MGI Symbol;Acc:MGI:1203481]
Rab3gap1	576.653	-0.485271	0.0869566	-5.58062	2.39665e-08	6.0022e-08	501.665	703.541	9.21099	12.9176	ENSMUSG00000036104	RAB3 GTPase activating protein subunit 1 [Source:MGI Symbol;Acc:MGI:2445001]
Zranb3	68.7646	-0.00548088	0.237775	-0.0230507	0.98161	0.985896	64.7764	64.0281	1.1747	1.16113	ENSMUSG00000036086	zinc finger, RAN-binding domain containing 3 [Source:MGI Symbol;Acc:MGI:1918362]
R3hdm1	689.693	0.530991	0.140334	3.78375	0.000154482	0.000299853	837.63	577.174	13.5866	9.36191	ENSMUSG00000056211	R3H domain containing 1 [Source:MGI Symbol;Acc:MGI:2448514]
Mir128-1	2.74311	1.26658	0.791446	1.60033	0.109525	0.148114	4.63505	1.54178	5.16821	1.71912	ENSMUSG00000065520	microRNA 128-1 [Source:MGI Symbol;Acc:MGI:2676813]
Ubxn4	1508.94	1.38117	0.0987517	13.9862	1.8913e-44	1.31879e-43	2467.28	944.374	47.0501	18.0089	ENSMUSG00000026353	UBX domain protein 4 [Source:MGI Symbol;Acc:MGI:1915062]
Lct	10.096	-0.947711	0.500257	-1.89445	0.0581656	0.0828661	5.78236	11.6542	0.0731956	0.147524	ENSMUSG00000026354	lactase [Source:MGI Symbol;Acc:MGI:104576]
Mcm6	305.944	-0.903369	0.183666	-4.91853	8.71958e-07	1.99491e-06	176.711	335.555	4.75445	9.02817	ENSMUSG00000026355	minichromosome maintenance complex component 6 [Source:MGI Symbol;Acc:MGI:1298227]
Dars	342.169	-0.359971	0.121082	-2.97294	0.00294961	0.005046	277.44	358.392	8.63082	11.1491	ENSMUSG00000026356	aspartyl-tRNA synthetase [Source:MGI Symbol;Acc:MGI:2442544]
Cxcr4	3380.32	6.86871	0.125163	54.8781	0	0	8872.57	74.4838	381.765	3.20485	ENSMUSG00000045382	chemokine (C-X-C motif) receptor 4 [Source:MGI Symbol;Acc:MGI:109563]
Thsd7b	3.86619	-3.11096	0.881509	-3.52913	0.000416927	0.000776654	0.281153	8.55232	0.00350944	0.106753	ENSMUSG00000042581	thrombospondin, type I, domain containing 7B [Source:MGI Symbol;Acc:MGI:2443925]
Cd55b	18.7575	-0.176521	0.40532	-0.43551	0.663192	0.716988	13.7185	14.744	0.808727	0.869183	NA	NA
Cd55	704.974	-0.987662	0.0945249	-10.4487	1.48536e-25	6.88357e-25	469.512	931.586	14.5077	28.7855	ENSMUSG00000026399	CD55 molecule, decay accelerating factor for complement [Source:MGI Symbol;Acc:MGI:104850]
Zp3r	2.75474	0.616649	0.805742	0.765318	0.444082	0.512435	3.07274	1.77256	0.117912	0.0680194	ENSMUSG00000042554	zona pellucida 3 receptor [Source:MGI Symbol;Acc:MGI:104965]
C4bp	2.73235	0.0198597	0.805058	0.0246687	0.980319	0.984853	3.02364	2.78949	0.125332	0.115627	ENSMUSG00000026405	complement component 4 binding protein [Source:MGI Symbol;Acc:MGI:88229]
C4bp-ps1	13.7933	-1.03298	0.445469	-2.31887	0.0204023	0.0312818	9.8588	20.3393	1.02056	2.10547	ENSMUSG00000100257	complement component 4 binding protein, pseudogene 1 [Source:MGI Symbol;Acc:MGI:99594]
Pfkfb2	1569.69	-1.88706	0.0652122	-28.9372	4.07029e-184	1.17378e-182	771.767	2845.52	6.26108	23.0847	ENSMUSG00000026409	6-phosphofructo-2-kinase/fructose-2,6-biphosphatase 2 [Source:MGI Symbol;Acc:MGI:107815]
Yod1	198.619	-0.459439	0.139304	-3.2981	0.00097342	0.00175058	172.493	237.834	3.518	4.85065	ENSMUSG00000046404	YOD1 deubiquitinase [Source:MGI Symbol;Acc:MGI:2442596]
AA986860	552.388	-1.75833	0.08998	-19.5414	4.88337e-85	6.12835e-84	251.594	854.712	6.75058	22.9329	ENSMUSG00000042510	expressed sequence AA986860 [Source:MGI Symbol;Acc:MGI:2138143]
Fcamr	71.0743	-0.0244049	0.24112	-0.101215	0.91938	0.934434	48.956	48.829	1.99953	1.99435	ENSMUSG00000026415	Fc receptor, IgA, IgM, high affinity [Source:MGI Symbol;Acc:MGI:1927803]
Pigr	2769.2	0.181038	0.148212	1.22147	0.221906	0.280405	2568.58	2265.14	52.087	45.9337	ENSMUSG00000026417	polymeric immunoglobulin receptor [Source:MGI Symbol;Acc:MGI:103080]
Fcmr	1.33735	-0.298633	1.03103	-0.289644	0.772088	0.814684	0.970833	1.47849	0.0508218	0.0773972	NA	NA
Il24	4.06104	2.73636	0.899403	3.04243	0.0023468	0.00406347	5.79859	0.294063	0.405548	0.0205665	ENSMUSG00000026420	interleukin 24 [Source:MGI Symbol;Acc:MGI:2135548]
Il20	0.888211	0.672914	1.05022	0.640737	0.521693	0.587769	0.408527	0	0.038697	0	ENSMUSG00000026416	interleukin 20 [Source:MGI Symbol;Acc:MGI:1890473]
Il19	3.51664	3.57195	0.857119	4.16739	3.08107e-05	6.32852e-05	9.20806	0.294063	0.702548	0.0224362	ENSMUSG00000016524	interleukin 19 [Source:MGI Symbol;Acc:MGI:1890472]
Il10	91.4544	4.62194	0.291886	15.8347	1.79183e-56	1.54811e-55	222.997	8.3012	13.3272	0.496114	ENSMUSG00000016529	interleukin 10 [Source:MGI Symbol;Acc:MGI:96537]
Mapkapk2	6010.62	2.84734	0.0696107	40.9039	0	0	12824.4	1777.45	389.938	54.0451	ENSMUSG00000016528	MAP kinase-activated protein kinase 2 [Source:MGI Symbol;Acc:MGI:109298]
Dyrk3	151.874	0.800851	0.163745	4.89084	1.00405e-06	2.28855e-06	189.671	108.23	7.14487	4.07701	ENSMUSG00000016526	dual-specificity tyrosine-(Y)-phosphorylation regulated kinase 3 [Source:MGI Symbol;Acc:MGI:1330300]
Eif2d	339.715	-0.75947	0.0944631	-8.03985	8.99472e-16	3.08048e-15	246.607	416.814	8.4053	14.2066	ENSMUSG00000026427	eukaryotic translation initiation factor 2D [Source:MGI Symbol;Acc:MGI:109342]
Rassf5	751.497	3.17428	0.0921227	34.4571	3.52411e-260	1.69296e-258	1778.66	196.338	40.7718	4.50061	ENSMUSG00000026430	Ras association (RalGDS/AF-6) domain family member 5 [Source:MGI Symbol;Acc:MGI:1926375]
Ikbke	3014.29	4.43983	0.139673	31.7873	9.69234e-222	3.6165e-220	6795.46	308.622	165.594	7.52061	ENSMUSG00000042349	inhibitor of kappaB kinase epsilon [Source:MGI Symbol;Acc:MGI:1929612]
Srgap2	1278.09	0.520113	0.093699	5.55089	2.84221e-08	7.09717e-08	1527.08	1063.22	14.8249	10.3216	ENSMUSG00000026425	SLIT-ROBO Rho GTPase activating protein 2 [Source:MGI Symbol;Acc:MGI:109605]
Fam72a	15.7039	-0.230532	0.386424	-0.596579	0.550789	0.615408	14.1507	16.7902	0.524697	0.62257	ENSMUSG00000055184	family with sequence similarity 72, member A [Source:MGI Symbol;Acc:MGI:1919669]
Avpr1b	0.349812	0.799878	1.00563	0.7954	0.426381	NA	0.68968	0	0.0129775	0	ENSMUSG00000026432	arginine vasopressin receptor 1B [Source:MGI Symbol;Acc:MGI:1347010]
Ctse	124.329	5.45442	0.315269	17.3008	4.63589e-67	4.71107e-66	349.816	7.38626	12.8791	0.271939	ENSMUSG00000004552	cathepsin E [Source:MGI Symbol;Acc:MGI:107361]
Rab7b	257.094	0.460956	0.114576	4.02315	5.74238e-05	0.000115759	325.287	235.994	10.0631	7.30074	NA	NA
Slc26a9	890.385	-3.25909	0.0862467	-37.788	0	0	218.69	2097.11	4.68933	44.9681	ENSMUSG00000042268	solute carrier family 26, member 9 [Source:MGI Symbol;Acc:MGI:2444594]
Pm20d1	40.7289	-3.85798	0.363306	-10.6191	2.42877e-26	1.1487e-25	7.26639	112.886	0.160214	2.48897	ENSMUSG00000042251	peptidase M20 domain containing 1 [Source:MGI Symbol;Acc:MGI:2442939]
Slc41a1	585.283	-0.518782	0.105442	-4.92005	8.65219e-07	1.98019e-06	523.45	750.513	8.76556	12.5679	ENSMUSG00000013275	solute carrier family 41, member 1 [Source:MGI Symbol;Acc:MGI:2444823]
Rab29	85.1115	0.291953	0.187738	1.55511	0.119921	0.160782	91.3551	74.2793	5.98694	4.86788	NA	NA
Nucks1	1398.02	-0.978334	0.0781357	-12.521	5.73342e-36	3.38978e-35	856.627	1693.47	10.9681	21.6828	ENSMUSG00000026434	nuclear casein kinase and cyclin-dependent kinase substrate 1 [Source:MGI Symbol;Acc:MGI:1934811]
Slc45a3	196.865	-0.669844	0.142225	-4.70976	2.48005e-06	5.50898e-06	144.616	231.514	3.23797	5.18362	ENSMUSG00000026435	solute carrier family 45, member 3 [Source:MGI Symbol;Acc:MGI:1922082]
Elk4	2106.17	1.79153	0.082331	21.7601	5.54262e-105	8.53974e-104	3783.2	1089.53	80.4375	23.1653	ENSMUSG00000026436	ELK4, member of ETS oncogene family [Source:MGI Symbol;Acc:MGI:102853]
Mfsd4	618.043	1.28462	0.0769174	16.7013	1.2824e-62	1.20778e-61	1003.59	410.996	16.1409	6.61015	NA	NA
Cdk18	443.624	1.40435	0.124084	11.3178	1.07162e-29	5.4921e-29	767.715	288.717	19.6722	7.39821	ENSMUSG00000026437	cyclin-dependent kinase 18 [Source:MGI Symbol;Acc:MGI:97518]
Lemd1	6.31452	-1.50777	0.644411	-2.33977	0.0192957	0.0297086	2.35019	8.54414	0.186609	0.67842	ENSMUSG00000079330	LEM domain containing 1 [Source:MGI Symbol;Acc:MGI:1922403]
Mir135b	0.988933	-1.56093	1.00641	-1.55098	0.120906	0.161948	0.281153	2.17482	0.226232	1.74999	ENSMUSG00000065435	microRNA 135b [Source:MGI Symbol;Acc:MGI:3618732]
Klhdc8a	119.839	-0.789099	0.194496	-4.05716	4.9674e-05	0.000100656	91.1389	159.313	1.66633	2.91278	ENSMUSG00000042115	kelch domain containing 8A [Source:MGI Symbol;Acc:MGI:2442630]
Nuak2	943.4	3.163	0.10245	30.8736	2.69988e-209	9.13289e-208	1997.64	221.689	49.7828	5.52467	ENSMUSG00000009772	NUAK family, SNF1-like kinase, 2 [Source:MGI Symbol;Acc:MGI:1921387]
Tmcc2	132.432	-1.13659	0.158649	-7.16415	7.82687e-13	2.40577e-12	82.4769	182.911	1.88783	4.18668	ENSMUSG00000042066	transmembrane and coiled-coil domains 2 [Source:MGI Symbol;Acc:MGI:1916125]
Dstyk	871.173	0.717984	0.0934478	7.68326	1.55088e-14	5.08687e-14	1249.07	757.07	15.269	9.25463	ENSMUSG00000042046	dual serine/threonine and tyrosine protein kinase [Source:MGI Symbol;Acc:MGI:1925064]
Rbbp5	424.806	0.380324	0.116869	3.25428	0.0011368	0.0020315	484.037	368.507	10.402	7.91924	ENSMUSG00000026439	retinoblastoma binding protein 5, histone lysine methyltransferase complex subunit [Source:MGI Symbol;Acc:MGI:1918367]
Tmem81	50.4219	-0.320788	0.2356	-1.36158	0.173331	0.224927	40.9406	50.042	1.83438	2.24218	ENSMUSG00000048174	transmembrane protein 81 [Source:MGI Symbol;Acc:MGI:1921876]
Cntn2	8.50728	-1.66389	0.625822	-2.65872	0.00784374	0.0127281	3.73972	13.5576	0.0306128	0.11098	ENSMUSG00000053024	contactin 2 [Source:MGI Symbol;Acc:MGI:104518]
Nfasc	56.8803	1.03189	0.230776	4.47137	7.77195e-06	1.67114e-05	63.8579	31.097	0.480223	0.233855	ENSMUSG00000026442	neurofascin [Source:MGI Symbol;Acc:MGI:104753]
Gm10538	1.38537	0.233822	0.94656	0.247023	0.804891	0.841618	1.58871	1.24771	0.0659935	0.0518288	ENSMUSG00000101126	predicted gene 10538 [Source:MGI Symbol;Acc:MGI:3642693]
Lrrn2	60.4497	-0.956035	0.2277	-4.19865	2.68508e-05	5.539e-05	38.8156	77.2956	0.905449	1.80307	ENSMUSG00000026443	leucine rich repeat protein 2, neuronal [Source:MGI Symbol;Acc:MGI:106037]
Mdm4	2427.96	0.554055	0.104249	5.31472	1.06824e-07	2.58047e-07	2875.6	1955.42	30.5202	20.7539	ENSMUSG00000054387	transformed mouse 3T3 cell double minute 4 [Source:MGI Symbol;Acc:MGI:107934]
Pik3c2b	585.135	-1.70778	0.0827183	-20.6457	1.06685e-94	1.50173e-93	323.61	1067.65	3.18557	10.5098	ENSMUSG00000026447	phosphatidylinositol-4-phosphate 3-kinase catalytic subunit type 2 beta [Source:MGI Symbol;Acc:MGI:2685045]
Ppp1r15b	2718.01	1.65055	0.0572175	28.847	5.53088e-183	1.57868e-181	4586.14	1458.59	64.0582	20.3732	ENSMUSG00000046062	protein phosphatase 1, regulatory subunit 15B [Source:MGI Symbol;Acc:MGI:2444211]
Plekha6	1148.69	-1.60806	0.0742869	-21.6466	6.53666e-104	9.98474e-103	554.459	1695	5.80349	17.7415	ENSMUSG00000041757	pleckstrin homology domain containing, family A member 6 [Source:MGI Symbol;Acc:MGI:2388662]
Gm19461	130.483	-1.39389	0.166395	-8.37698	5.43042e-17	1.94639e-16	68.5004	180.983	1.71806	4.53924	ENSMUSG00000101693	predicted gene, 19461 [Source:MGI Symbol;Acc:MGI:5011646]
Golt1a	37.9746	0.24866	0.271539	0.915744	0.359801	0.427785	37.3973	31.1667	1.58465	1.32064	ENSMUSG00000103421	golgi transport 1A [Source:MGI Symbol;Acc:MGI:1915588]
Kiss1	3.71003	-0.211399	0.717275	-0.294726	0.768203	0.81158	4.24922	4.62952	0.668669	0.728515	ENSMUSG00000116158	KiSS-1 metastasis-suppressor [Source:MGI Symbol;Acc:MGI:2663985]
Ren2	0	NA	NA	NA	NA	NA	0	0	0	0	NA	NA
Ren1	0	NA	NA	NA	NA	NA	0	0	0	0	ENSMUSG00000070645	renin 1 structural [Source:MGI Symbol;Acc:MGI:97898]
Etnk2	15.2484	-0.94968	0.41301	-2.29941	0.0214817	0.0328235	11.46	22.5653	0.392315	0.772484	ENSMUSG00000070644	ethanolamine kinase 2 [Source:MGI Symbol;Acc:MGI:2443760]
Sox13	308.178	-1.10417	0.112267	-9.83521	7.94022e-23	3.43012e-22	191.323	408.981	4.22915	9.04042	ENSMUSG00000070643	SRY (sex determining region Y)-box 13 [Source:MGI Symbol;Acc:MGI:98361]
Snrpe	123.896	-0.0547803	0.215956	-0.253664	0.799755	0.83794	119.809	125.771	19.0068	19.9527	ENSMUSG00000090553	small nuclear ribonucleoprotein E [Source:MGI Symbol;Acc:MGI:98346]
Zc3h11a	2755.92	0.679665	0.110295	6.16222	7.17302e-10	1.93369e-09	3475.93	2165.24	60.7214	37.8248	ENSMUSG00000116275	zinc finger CCCH type containing 11A [Source:MGI Symbol;Acc:MGI:1917829]
Zbed6	2534.2	0.73236	0.105694	6.92904	4.237e-12	1.26322e-11	3344.95	2008.59	52.143	31.3111	ENSMUSG00000102049	zinc finger, BED type containing 6 [Source:MGI Symbol;Acc:MGI:3828086]
Lax1	41.9193	2.92777	0.303613	9.64313	5.25628e-22	2.22015e-21	124.984	15.512	4.1144	0.510646	ENSMUSG00000051998	lymphocyte transmembrane adaptor 1 [Source:MGI Symbol;Acc:MGI:2443362]
Atp2b4	740.514	-0.943482	0.088562	-10.6534	1.68192e-26	7.98564e-26	484.149	936.5	4.55725	8.81521	ENSMUSG00000026463	ATPase, Ca++ transporting, plasma membrane 4 [Source:MGI Symbol;Acc:MGI:88111]
Mir6903	0.627311	-0.537523	1.04927	-0.512285	0.608452	0.667477	0.408527	0.863821	0.362345	0.766169	ENSMUSG00000098606	microRNA 6903 [Source:MGI Symbol;Acc:MGI:5531179]
Optc	7.44337	-3.57806	0.770543	-4.64355	3.4247e-06	7.54136e-06	0.281153	12.3466	0.0105859	0.46487	ENSMUSG00000010311	opticin [Source:MGI Symbol;Acc:MGI:2151113]
Prelp	3069.48	-3.49744	0.0883224	-39.5985	0	0	415.045	4729.65	8.99363	102.487	ENSMUSG00000041577	proline arginine-rich end leucine-rich repeat [Source:MGI Symbol;Acc:MGI:2151110]
Fmod	294.594	-3.17911	0.146207	-21.7439	7.89552e-105	1.21554e-103	72.2615	663.095	1.97277	18.1028	ENSMUSG00000041559	fibromodulin [Source:MGI Symbol;Acc:MGI:1328364]
Btg2	6501.77	0.624611	0.0475512	13.1355	2.05991e-39	1.30004e-38	8846.03	5734.86	223.954	145.189	ENSMUSG00000020423	B cell translocation gene 2, anti-proliferative [Source:MGI Symbol;Acc:MGI:108384]
Chit1	0.85412	0.701534	1.04793	0.669448	0.503209	0.570263	1.35666	0.569758	0.0572069	0.0240252	ENSMUSG00000026450	chitinase 1 (chitotriosidase) [Source:MGI Symbol;Acc:MGI:1919134]
Chil1	6943.57	-1.04146	0.157966	-6.59292	4.31265e-11	1.22989e-10	5184.86	10717.9	239.602	495.296	ENSMUSG00000064246	chitinase-like 1 [Source:MGI Symbol;Acc:MGI:1340899]
Mybph	44.5308	3.04111	0.360428	8.43749	3.24218e-17	1.16958e-16	106.969	12.126	4.56488	0.517472	ENSMUSG00000042451	myosin binding protein H [Source:MGI Symbol;Acc:MGI:1858196]
Adora1	50.8353	-0.105408	0.22294	-0.472807	0.636351	0.69326	47.8356	52.8027	0.641633	0.708258	ENSMUSG00000042429	adenosine A1 receptor [Source:MGI Symbol;Acc:MGI:99401]
Myog	1.93604	0.0707105	0.992398	0.0712521	0.943197	0.954227	2.10191	1.89912	0.11085	0.100155	ENSMUSG00000026459	myogenin [Source:MGI Symbol;Acc:MGI:97276]
Ppfia4	132.064	2.26828	0.204929	11.0686	1.78096e-28	8.8379e-28	264.17	54.2687	3.39854	0.698167	ENSMUSG00000026458	protein tyrosine phosphatase, receptor type, f polypeptide (PTPRF), interacting protein (liprin), alpha 4 [Source:MGI Symbol;Acc:MGI:1915757]
Tmem183a	698.774	1.32483	0.0990414	13.3765	8.29261e-41	5.34929e-40	1120.27	445.138	27.592	10.9637	ENSMUSG00000042305	transmembrane protein 183A [Source:MGI Symbol;Acc:MGI:1914729]
4933406M09Rik	17.2929	3.82303	0.644073	5.93571	2.92585e-09	7.68488e-09	21.7866	0.890367	0.960729	0.0392626	ENSMUSG00000050526	RIKEN cDNA 4933406M09 gene [Source:MGI Symbol;Acc:MGI:3045320]
Cyb5r1	434.014	1.47689	0.105862	13.9511	3.09827e-44	2.14966e-43	624.354	222.545	29.9705	10.6827	ENSMUSG00000026456	cytochrome b5 reductase 1 [Source:MGI Symbol;Acc:MGI:1919267]
Adipor1	3538.04	2.55042	0.0594442	42.9045	0	0	7473.78	1274.03	169.183	28.8401	ENSMUSG00000026457	adiponectin receptor 1 [Source:MGI Symbol;Acc:MGI:1919924]
Klhl12	291.835	0.62045	0.124193	4.99584	5.85793e-07	1.35528e-06	367.818	238.452	8.98276	5.82343	ENSMUSG00000026455	kelch-like 12 [Source:MGI Symbol;Acc:MGI:2385619]
Rabif	261.287	0.960484	0.117393	8.18181	2.79622e-16	9.78376e-16	380.81	195.132	15.1725	7.77459	ENSMUSG00000042229	RAB interacting factor [Source:MGI Symbol;Acc:MGI:2138605]
Mgat4e	1.02186	0.615576	1.04722	0.587819	0.556654	0.620896	1.0264	0.294063	0.0437297	0.0125285	NA	NA
Kdm5b	1727.44	0.814941	0.0761439	10.7026	9.89196e-27	4.72071e-26	2465.85	1398.67	30.5499	17.3285	ENSMUSG00000042207	lysine (K)-specific demethylase 5B [Source:MGI Symbol;Acc:MGI:1922855]
Syt2	17.0519	-2.08166	0.417833	-4.98203	6.29215e-07	1.45264e-06	7.54754	33.6929	0.173981	0.776668	ENSMUSG00000026452	synaptotagmin II [Source:MGI Symbol;Acc:MGI:99666]
Ppp1r12b	554.378	-1.04444	0.130148	-8.02498	1.01547e-15	3.47105e-15	361.847	744.071	4.56635	9.38984	ENSMUSG00000073557	protein phosphatase 1, regulatory subunit 12B [Source:MGI Symbol;Acc:MGI:1916417]
Ube2t	23.8134	-0.364166	0.39213	-0.928688	0.353051	0.420828	20.0558	25.0709	1.38163	1.72712	ENSMUSG00000026429	ubiquitin-conjugating enzyme E2T [Source:MGI Symbol;Acc:MGI:1914446]
Lgr6	265.968	-4.35764	0.176542	-24.6834	1.61366e-134	3.28307e-133	32.9554	681.967	0.709973	14.6919	ENSMUSG00000042793	leucine-rich repeat-containing G protein-coupled receptor 6 [Source:MGI Symbol;Acc:MGI:2441805]
Ptprv	48.0198	2.28447	0.293599	7.78091	7.2003e-15	2.39259e-14	81.1234	15.955	1.04142	0.204822	ENSMUSG00000097993	protein tyrosine phosphatase, receptor type, V [Source:MGI Symbol;Acc:MGI:108027]
Ptpn7	139.878	2.22231	0.162685	13.6602	1.75531e-42	1.17092e-41	298.485	63.4705	7.13767	1.51777	ENSMUSG00000031506	protein tyrosine phosphatase, non-receptor type 7 [Source:MGI Symbol;Acc:MGI:2156893]
Arl8a	1383.39	2.25665	0.0849345	26.5692	1.53949e-155	3.68874e-154	2524.13	525.877	115.754	24.1162	ENSMUSG00000026426	ADP-ribosylation factor-like 8A [Source:MGI Symbol;Acc:MGI:1915974]
Gpr37l1	3.82731	1.13353	0.714343	1.58682	0.112554	0.15179	5.35113	2.17482	0.185382	0.0753434	ENSMUSG00000026424	G protein-coupled receptor 37-like 1 [Source:MGI Symbol;Acc:MGI:1928503]
Elf3	861.879	-0.365361	0.0791693	-4.61493	3.93221e-06	8.63171e-06	674.413	871.331	26.3196	34.0046	ENSMUSG00000003051	E74-like factor 3 [Source:MGI Symbol;Acc:MGI:1101781]
Rnpep	768.813	0.169059	0.083646	2.02113	0.0432667	0.0630929	793.162	705.297	26.9048	23.9243	ENSMUSG00000041926	arginyl aminopeptidase (aminopeptidase B) [Source:MGI Symbol;Acc:MGI:2384902]
Timm17a	173.366	-0.0913758	0.188838	-0.483884	0.628468	0.686048	174.034	188.047	14.8132	16.0059	ENSMUSG00000062580	translocase of inner mitochondrial membrane 17a [Source:MGI Symbol;Acc:MGI:1343131]
Lmod1	19.1652	-1.76904	0.417744	-4.23475	2.28803e-05	4.74295e-05	8.03805	28.9426	0.159154	0.573065	ENSMUSG00000048096	leiomodin 1 (smooth muscle) [Source:MGI Symbol;Acc:MGI:2135671]
Shisa4	51.0844	-1.68101	0.255636	-6.5758	4.83931e-11	1.37747e-10	23.3513	75.5662	1.53161	4.95638	ENSMUSG00000041889	shisa family member 4 [Source:MGI Symbol;Acc:MGI:1924802]
Ipo9	896.968	-0.0947707	0.0726864	-1.30383	0.192292	0.246682	841.897	898.431	10.5375	11.2451	ENSMUSG00000041879	importin 9 [Source:MGI Symbol;Acc:MGI:1918944]
Nav1	1271.57	-1.61044	0.0797302	-20.1987	1.00604e-90	1.35562e-89	648.569	1978.88	3.96507	12.098	ENSMUSG00000009418	neuron navigator 1 [Source:MGI Symbol;Acc:MGI:2183683]
Mir1231	0	NA	NA	NA	NA	NA	0	0	0	0	ENSMUSG00000093515	microRNA 1231 [Source:MGI Symbol;Acc:MGI:5453497]
Csrp1	3337.63	-2.35825	0.170135	-13.861	1.09123e-43	7.50464e-43	938.953	4878.88	41.4052	215.145	ENSMUSG00000026421	cysteine and glycine-rich protein 1 [Source:MGI Symbol;Acc:MGI:88549]
Phlda3	478.987	-0.542473	0.105542	-5.1399	2.74883e-07	6.49724e-07	309.749	456.008	16.4803	24.262	ENSMUSG00000041801	pleckstrin homology like domain, family A, member 3 [Source:MGI Symbol;Acc:MGI:1351485]
Tnni1	2.73376	-0.00294133	0.876123	-0.00335721	0.997321	0.999007	2.25198	2.06662	0.157784	0.144797	ENSMUSG00000026418	troponin I, skeletal, slow 1 [Source:MGI Symbol;Acc:MGI:105073]
Lad1	152.965	-0.569068	0.148788	-3.82469	0.000130938	0.000255449	125.692	187.48	3.27891	4.89076	ENSMUSG00000041782	ladinin [Source:MGI Symbol;Acc:MGI:109343]
Tnnt2	13.4682	-0.536819	0.480596	-1.11699	0.264	0.326724	10.1108	15.4157	0.630325	0.961045	ENSMUSG00000026414	troponin T2, cardiac [Source:MGI Symbol;Acc:MGI:104597]
Pkp1	45.3852	-2.78263	0.27771	-10.0199	1.24596e-23	5.51279e-23	17.0696	120.359	0.296995	2.09414	ENSMUSG00000026413	plakophilin 1 [Source:MGI Symbol;Acc:MGI:1328359]
Igfn1	7.57043	-1.12734	0.506598	-2.22532	0.0260595	0.0392811	7.52484	16.7821	0.0652878	0.145606	ENSMUSG00000051985	immunoglobulin-like and fibronectin type III domain containing 1 [Source:MGI Symbol;Acc:MGI:3045352]
Tmem9	221.466	-1.42823	0.218355	-6.54088	6.11559e-11	1.72917e-10	128.646	350.842	5.73776	15.6479	ENSMUSG00000026411	transmembrane protein 9 [Source:MGI Symbol;Acc:MGI:1913491]
Ascl5	0.145068	-0.110105	0.815853	-0.134957	0.892646	NA	0	0.294063	0	0.0404801	ENSMUSG00000097918	achaete-scute family bHLH transcription factor 5 [Source:MGI Symbol;Acc:MGI:2685043]
Cacna1s	34.7714	1.98277	0.262813	7.54439	4.54399e-14	1.46704e-13	75.9822	18.8589	0.947373	0.235139	ENSMUSG00000026407	calcium channel, voltage-dependent, L type, alpha 1S subunit [Source:MGI Symbol;Acc:MGI:88294]
Gm15850	1.41954	1.67264	0.996096	1.6792	0.0931136	0.127869	2.17371	0.338977	0.333982	0.0520824	ENSMUSG00000086264	predicted gene 15850 [Source:MGI Symbol;Acc:MGI:3801986]
Kif21b	1002.23	1.8411	0.115596	15.9271	4.11024e-57	3.58126e-56	1911.33	530.272	16.3596	4.53874	ENSMUSG00000041642	kinesin family member 21B [Source:MGI Symbol;Acc:MGI:109234]
5730559C18Rik	200.595	0.119529	0.139856	0.854655	0.392742	0.460752	197.691	183.967	5.1212	4.76568	NA	NA
Gpr25	7.08254	-4.07994	0.725924	-5.62033	1.9059e-08	4.80209e-08	0.843458	25.418	0.0335885	1.01221	ENSMUSG00000052759	G protein-coupled receptor 25 [Source:MGI Symbol;Acc:MGI:2686146]
Camsap2	967.692	-1.28556	0.0762188	-16.8667	7.90474e-64	7.5985e-63	604.22	1475.76	6.02845	14.724	ENSMUSG00000041570	calmodulin regulated spectrin-associated protein family, member 2 [Source:MGI Symbol;Acc:MGI:1922434]
9230116N13Rik	7.49383	0.94468	0.617958	1.52871	0.126336	0.168505	8.95701	4.44366	0.333387	0.165396	ENSMUSG00000097403	RIKEN cDNA 9230116N13 gene [Source:MGI Symbol;Acc:MGI:2443255]
Ddx59	62.7543	0.124288	0.213997	0.580793	0.56138	0.62517	65.0405	59.7909	2.27852	2.09461	ENSMUSG00000026404	DEAD (Asp-Glu-Ala-Asp) box polypeptide 59 [Source:MGI Symbol;Acc:MGI:1915247]
Kif14	76.7366	-0.0164925	0.201599	-0.0818086	0.934799	0.947201	53.3196	53.7849	0.499124	0.50348	ENSMUSG00000041498	kinesin family member 14 [Source:MGI Symbol;Acc:MGI:1098226]
Zfp281	1553.25	2.77918	0.114916	24.1844	3.24565e-129	6.23982e-128	3136.98	453.679	46.4166	6.7129	ENSMUSG00000041483	zinc finger protein 281 [Source:MGI Symbol;Acc:MGI:3029290]
Gm19705	67.0599	4.4116	0.369353	11.9441	6.96761e-33	3.83857e-32	137.35	5.79139	21.9232	0.924395	ENSMUSG00000097113	predicted gene, 19705 [Source:MGI Symbol;Acc:MGI:5011890]
Platr22	14.7349	-0.433919	0.400336	-1.08389	0.278414	0.342104	12.6111	17.6908	0.820949	1.15163	NA	NA
Nr5a2	0.562355	-0.281234	1.04958	-0.26795	0.788738	0.828929	0.281153	0.63304	0.00568953	0.0128105	ENSMUSG00000026398	nuclear receptor subfamily 5, group A, member 2 [Source:MGI Symbol;Acc:MGI:1346834]
Mir181a-1	0.228548	-0.142691	0.897006	-0.159075	0.87361	NA	0.281153	0.63304	0.252236	0.567931	ENSMUSG00000065565	microRNA 181a-1 [Source:MGI Symbol;Acc:MGI:3629589]
Mir181b-1	0.821624	-2.06799	1.03933	-1.98973	0.0466203	0.0676202	0	2.38723	0	2.3291	ENSMUSG00000065458	microRNA 181b-1 [Source:MGI Symbol;Acc:MGI:3618735]
Ptprc	4968.38	5.31549	0.0817017	65.0597	0	0	11932.5	297.384	164.376	4.09661	ENSMUSG00000026395	protein tyrosine phosphatase, receptor type, C [Source:MGI Symbol;Acc:MGI:97810]
Atp6v1g3	2.41084	-2.21023	0.9174	-2.40924	0.0159858	0.0249386	0.68968	5.86705	0.0285272	0.242679	ENSMUSG00000026394	ATPase, H+ transporting, lysosomal V1 subunit G3 [Source:MGI Symbol;Acc:MGI:2450548]
Nek7	745.749	-0.19675	0.102432	-1.92079	0.054758	0.0783941	710.072	815.569	16.4654	18.9117	ENSMUSG00000026393	NIMA (never in mitosis gene a)-related expressed kinase 7 [Source:MGI Symbol;Acc:MGI:1890645]
Gm5833	0.0715524	0	0.815853	0	1	NA	0	0	0	0	ENSMUSG00000100459	predicted gene 5833 [Source:MGI Symbol;Acc:MGI:3779530]
Lhx9	0.327352	-0.199436	0.997195	-0.199997	0.841483	NA	0.408527	0.614672	0.00554545	0.00834371	ENSMUSG00000019230	LIM homeobox protein 9 [Source:MGI Symbol;Acc:MGI:1316721]
2310009B15Rik	39.614	0.308918	0.246595	1.25273	0.210302	0.267213	45.7364	37.246	6.25187	5.09128	ENSMUSG00000079283	RIKEN cDNA 2310009B15 gene [Source:MGI Symbol;Acc:MGI:1916799]
Dennd1b	1346.31	2.43514	0.0875215	27.8234	2.26288e-170	6.0114e-169	2862.86	526.756	26.8798	4.94579	ENSMUSG00000056268	DENN/MADD domain containing 1B [Source:MGI Symbol;Acc:MGI:2447812]
4930596I21Rik	53.425	2.44883	0.240838	10.1679	2.75704e-24	1.23921e-23	114.197	20.6865	19.3767	3.51004	ENSMUSG00000104900	RIKEN cDNA 4930596I21 gene [Source:MGI Symbol;Acc:MGI:1925479]
Crb1	6.06493	-1.47827	0.707669	-2.08893	0.036714	0.0540699	2.32749	8.46848	0.0386357	0.140575	ENSMUSG00000063681	crumbs family member 1, photoreceptor morphogenesis associated [Source:MGI Symbol;Acc:MGI:2136343]
4933436E23Rik	0	NA	NA	NA	NA	NA	0	0	0	0	ENSMUSG00000103844	RIKEN cDNA 4933436E23 gene [Source:MGI Symbol;Acc:MGI:1918459]
Zbtb41	371.692	-0.0856858	0.0973761	-0.879946	0.378888	0.447317	360.77	383.61	3.36747	3.58066	ENSMUSG00000033964	zinc finger and BTB domain containing 41 [Source:MGI Symbol;Acc:MGI:2444487]
Aspm	218.17	0.464587	0.130973	3.54718	0.000389372	0.000727438	174.765	126.017	1.3826	0.996943	ENSMUSG00000033952	abnormal spindle microtubule assembly [Source:MGI Symbol;Acc:MGI:1334448]
F13b	0.334372	-0.200764	0.998919	-0.200981	0.840713	NA	0.408527	0.614672	0.0134089	0.0201751	ENSMUSG00000026368	coagulation factor XIII, beta subunit [Source:MGI Symbol;Acc:MGI:88379]
Cfhr1	0	NA	NA	NA	NA	NA	0	0	0	0	ENSMUSG00000057037	complement factor H-related 1 [Source:MGI Symbol;Acc:MGI:2138169]
Gm4788	2.21242	-0.339172	0.908974	-0.373137	0.709046	0.75863	0.843458	1.52341	0.0228034	0.0411863	ENSMUSG00000070594	predicted gene 4788 [Source:MGI Symbol;Acc:MGI:3646434]
Cfhr2	7.17563	1.72754	0.706355	2.44571	0.0144566	0.0227015	5.60588	1.31099	0.273127	0.0638737	ENSMUSG00000033898	complement factor H-related 2 [Source:MGI Symbol;Acc:MGI:3611575]
Cfh	4568.39	-1.32161	0.15283	-8.64758	5.26008e-18	1.95078e-17	1918.71	4825.25	34.3091	86.2818	ENSMUSG00000026365	complement component factor h [Source:MGI Symbol;Acc:MGI:88385]
Kcnt2	56.7645	-1.46174	0.228265	-6.40372	1.5164e-10	4.21265e-10	30.1184	83.1261	0.594086	1.63967	ENSMUSG00000052726	potassium channel, subfamily T, member 2 [Source:MGI Symbol;Acc:MGI:3036273]
4930590L20Rik	0.200642	0	0.815853	0	1	NA	0	0	0	0	ENSMUSG00000102368	RIKEN cDNA 4930590L20 gene [Source:MGI Symbol;Acc:MGI:1923160]
Cdc73	602.802	0.738846	0.103764	7.12045	1.07575e-12	3.28848e-12	796.712	475.082	23.2207	13.8466	ENSMUSG00000026361	cell division cycle 73, Paf1/RNA polymerase II complex component [Source:MGI Symbol;Acc:MGI:2384876]
B3galt2	244.951	0.607355	0.107021	5.67511	1.38599e-08	3.51842e-08	316.026	207.648	5.38803	3.54026	ENSMUSG00000033849	UDP-Gal:betaGlcNAc beta 1,3-galactosyltransferase, polypeptide 2 [Source:MGI Symbol;Acc:MGI:1349461]
Glrx2	151.861	-0.343582	0.135721	-2.53154	0.0113564	0.0180888	137.312	174.71	2.87332	3.65589	ENSMUSG00000018196	glutaredoxin 2 (thioltransferase) [Source:MGI Symbol;Acc:MGI:1916617]
Trove2	689.167	-1.39097	0.110315	-12.609	1.88258e-36	1.12392e-35	361.633	959.577	3.23695	8.58909	ENSMUSG00000018199	TROVE domain family, member 2 [Source:MGI Symbol;Acc:MGI:106652]
Uchl5	137.05	1.30245	0.150462	8.65634	4.87155e-18	1.81081e-17	201.805	80.7123	8.5096	3.40343	ENSMUSG00000018189	ubiquitin carboxyl-terminal esterase L5 [Source:MGI Symbol;Acc:MGI:1914848]
Rgs2	1266.36	2.51193	0.081364	30.8727	2.77851e-209	9.38264e-208	2340.24	409.073	60.7047	10.6111	ENSMUSG00000026360	regulator of G-protein signaling 2 [Source:MGI Symbol;Acc:MGI:1098271]
Rgs13	0.880913	-0.710184	1.00956	-0.703462	0.481768	0.549628	0.68968	1.47849	0.0359592	0.077087	ENSMUSG00000051079	regulator of G-protein signaling 13 [Source:MGI Symbol;Acc:MGI:2180585]
Rgs1	971.776	7.49897	0.234743	31.9454	6.2597e-224	2.37189e-222	2583.21	13.1104	151.598	0.769392	ENSMUSG00000026358	regulator of G-protein signaling 1 [Source:MGI Symbol;Acc:MGI:1354694]
Rgs21	0	NA	NA	NA	NA	NA	0	0	0	0	ENSMUSG00000098509	regulator of G-protein signalling 21 [Source:MGI Symbol;Acc:MGI:3645243]
Rgs18	13.1221	4.04658	0.614906	6.58082	4.67872e-11	1.33214e-10	29.325	1.24771	1.23124	0.0523864	ENSMUSG00000026357	regulator of G-protein signaling 18 [Source:MGI Symbol;Acc:MGI:1927498]
Brinp3	0.316984	-0.684738	0.938845	-0.729341	0.465793	NA	0	0.953649	0	0.023466	ENSMUSG00000035131	bone morphogenetic protein/retinoic acid inducible neural specific 3 [Source:MGI Symbol;Acc:MGI:2443035]
Pla2g4a	387.108	0.0297531	0.111272	0.267389	0.789169	0.829249	367.193	360.508	9.39367	9.22266	ENSMUSG00000056220	phospholipase A2, group IVA (cytosolic, calcium-dependent) [Source:MGI Symbol;Acc:MGI:1195256]
Mir7652	0	NA	NA	NA	NA	NA	0	0	0	0	ENSMUSG00000098906	microRNA 7652 [Source:MGI Symbol;Acc:MGI:5531314]
Ptgs2os	10.8464	-0.164846	0.521776	-0.315934	0.752053	0.797853	10.5485	11.6768	0.274993	0.304408	ENSMUSG00000097028	prostaglandin-endoperoxide synthase 2, opposite strand [Source:MGI Symbol;Acc:MGI:2443180]
Ptgs2	2944.56	2.36864	0.0972018	24.3683	3.71127e-131	7.29273e-130	3960.51	763.65	74.5779	14.3798	ENSMUSG00000032487	prostaglandin-endoperoxide synthase 2 [Source:MGI Symbol;Acc:MGI:97798]
Ptgs2os2	66.9403	0.283952	0.218275	1.30089	0.193295	0.247806	64.6527	51.8349	2.89184	2.31852	NA	NA
Pdc	0.152957	0	0.815853	0	1	NA	0	0	0	0	ENSMUSG00000006007	phosducin [Source:MGI Symbol;Acc:MGI:98090]
2310030A07Rik	0.205371	0.245963	0.815853	0.301479	0.763049	NA	0.513202	0	0.0656662	0	ENSMUSG00000099447	RIKEN cDNA 2310030A07 gene [Source:MGI Symbol;Acc:MGI:1922834]
BC003331	311.092	0.373156	0.134291	2.77871	0.00545747	0.00904581	342.263	261.835	8.24006	6.30375	NA	NA
Tpr	2395.12	0.783562	0.100059	7.83096	4.84146e-15	1.61674e-14	3125.11	1811.5	32.3075	18.7273	ENSMUSG00000006005	translocated promoter region, nuclear basket protein [Source:MGI Symbol;Acc:MGI:1922066]
Prg4	257.455	2.75594	0.140426	19.6256	9.34533e-86	1.18189e-84	468.866	68.9415	8.55445	1.25784	ENSMUSG00000006014	proteoglycan 4 (megakaryocyte stimulating factor, articular superficial zone protein) [Source:MGI Symbol;Acc:MGI:1891344]
Hmcn1	3481.32	-1.49867	0.104526	-14.3378	1.26928e-46	9.25316e-46	1604.45	4556.68	6.83797	19.42	ENSMUSG00000066842	hemicentin 1 [Source:MGI Symbol;Acc:MGI:2685047]
C730036E19Rik	4.97261	-1.08584	0.620664	-1.74949	0.0802067	0.111497	4.01717	8.75655	0.118768	0.258889	ENSMUSG00000102095	RIKEN cDNA C730036E19 gene [Source:MGI Symbol;Acc:MGI:3028040]
Ivns1abp	1643.1	1.19692	0.09973	12.0016	3.48568e-33	1.93394e-32	2741.97	1191.92	42.4887	18.4696	ENSMUSG00000023150	influenza virus NS1A binding protein [Source:MGI Symbol;Acc:MGI:2152389]
Swt1	653.339	0.559697	0.156142	3.58453	0.00033768	0.000634351	822.398	554.88	17.4999	11.8074	ENSMUSG00000052748	SWT1 RNA endoribonuclease homolog (S. cerevisiae) [Source:MGI Symbol;Acc:MGI:1914125]
Trmt1l	603.14	1.45824	0.16221	8.98981	2.47668e-19	9.64237e-19	953.44	343.967	27.9241	10.074	ENSMUSG00000053286	tRNA methyltransferase 1 like [Source:MGI Symbol;Acc:MGI:1916185]
Mir7682	7.72886	2.06269	0.559771	3.68488	0.000228806	0.000436664	15.2943	3.18777	20.5819	4.28985	ENSMUSG00000106406	microRNA 7682 [Source:MGI Symbol;Acc:MGI:5562724]
Rnf2	374.457	0.846946	0.113566	7.45773	8.80278e-14	2.81183e-13	522.828	290.39	13.4768	7.4853	ENSMUSG00000026484	ring finger protein 2 [Source:MGI Symbol;Acc:MGI:1101759]
Fam129a	1009.51	0.148501	0.0683482	2.17271	0.0298024	0.0445248	1139.5	1030.44	22.5793	20.4184	ENSMUSG00000026483	family with sequence similarity 129, member A [Source:MGI Symbol;Acc:MGI:2137237]
Edem3	1075.62	0.0218664	0.0717411	0.304797	0.760521	0.805074	1077.36	1057.85	12.7332	12.5027	ENSMUSG00000043019	ER degradation enhancer, mannosidase alpha-like 3 [Source:MGI Symbol;Acc:MGI:1914217]
1700025G04Rik	252.231	-2.03593	0.132415	-15.3753	2.39796e-53	1.96089e-52	96.4437	397.322	0.771747	3.17939	ENSMUSG00000032666	RIKEN cDNA 1700025G04 gene [Source:MGI Symbol;Acc:MGI:1916649]
Tsen15	49.9947	-1.52525	0.255353	-5.97311	2.32776e-09	6.13291e-09	21.669	65.6046	1.49409	4.52347	ENSMUSG00000014980	tRNA splicing endonuclease subunit 15 [Source:MGI Symbol;Acc:MGI:1913887]
Colgalt2	73.7051	-3.33578	0.284445	-11.7274	9.22895e-32	4.98327e-31	12.6958	129.076	0.244312	2.48388	ENSMUSG00000032649	collagen beta(1-O)galactosyltransferase 2 [Source:MGI Symbol;Acc:MGI:2138232]
Rgl1	890.847	-0.559066	0.0771026	-7.25094	4.13901e-13	1.28699e-12	621.389	918.247	12.4777	18.4386	ENSMUSG00000026482	ral guanine nucleotide dissociation stimulator,-like 1 [Source:MGI Symbol;Acc:MGI:107484]
Apobec4	26.5314	-0.120652	0.323221	-0.37328	0.70894	0.758561	20.1095	21.9079	1.00229	1.09192	ENSMUSG00000055547	apolipoprotein B mRNA editing enzyme, catalytic polypeptide-like 4 (putative) [Source:MGI Symbol;Acc:MGI:1918531]
Arpc5	1666.36	2.14813	0.0975152	22.0286	1.53091e-107	2.39842e-106	3191.98	718.03	131.334	29.5433	ENSMUSG00000008475	actin related protein 2/3 complex, subunit 5 [Source:MGI Symbol;Acc:MGI:1915021]
Ncf2	2419.49	6.51778	0.142556	45.7209	0	0	5994.15	63.6363	180.222	1.9133	ENSMUSG00000026480	neutrophil cytosolic factor 2 [Source:MGI Symbol;Acc:MGI:97284]
Smg7	1754.43	1.21492	0.107593	11.2919	1.43971e-29	7.34392e-29	2388.01	1025.24	30.7116	13.1854	ENSMUSG00000042772	Smg-7 homolog, nonsense mediated mRNA decay factor (C. elegans) [Source:MGI Symbol;Acc:MGI:2682334]
Nmnat2	32.5733	-1.05873	0.36711	-2.88395	0.00392723	0.00661827	15.3989	32.9516	0.265735	0.568636	ENSMUSG00000042751	nicotinamide nucleotide adenylyltransferase 2 [Source:MGI Symbol;Acc:MGI:2444155]
Lamc2	713.53	-0.555115	0.158481	-3.50272	0.00046054	0.000854315	606.092	895.434	9.16086	13.5342	ENSMUSG00000026479	laminin, gamma 2 [Source:MGI Symbol;Acc:MGI:99913]
Lamc1	5677.06	-1.62588	0.117832	-13.7982	2.6128e-43	1.78247e-42	2542.39	7885.5	26.0349	80.7503	ENSMUSG00000026478	laminin, gamma 1 [Source:MGI Symbol;Acc:MGI:99914]
E330020D12Rik	2.4449	1.66295	0.862676	1.92767	0.0538967	0.0772345	5.0107	1.12115	0.138343	0.0309543	ENSMUSG00000073538	Riken cDNA E330020D12 gene [Source:MGI Symbol;Acc:MGI:3761270]
Shcbp1l	16.2453	0.435183	0.354632	1.22714	0.21977	0.277958	20.9757	15.5425	0.800582	0.593215	ENSMUSG00000042708	Shc SH2-domain binding protein 1-like [Source:MGI Symbol;Acc:MGI:1919086]
Dhx9	1562.04	0.641839	0.0850762	7.54428	4.54796e-14	1.46808e-13	2116.26	1353.06	35.8071	22.8937	ENSMUSG00000042699	DEAH (Asp-Glu-Ala-His) box polypeptide 9 [Source:MGI Symbol;Acc:MGI:108177]
Npl	33.354	0.656006	0.405335	1.61843	0.10557	0.143272	42.4576	26.8253	2.36201	1.49235	ENSMUSG00000042684	N-acetylneuraminate pyruvate lyase [Source:MGI Symbol;Acc:MGI:1921341]
Rgs8	2.42149	1.2056	0.878042	1.37306	0.169734	0.220684	3.02364	0.908735	0.0406618	0.0122206	ENSMUSG00000042671	regulator of G-protein signaling 8 [Source:MGI Symbol;Acc:MGI:108408]
C230024C17Rik	0.578258	0.183154	1.04892	0.174611	0.861385	0.887082	0.513202	0.294063	0.0120037	0.00687809	ENSMUSG00000100334	RIKEN cDNA C230024C17 gene [Source:MGI Symbol;Acc:MGI:5439413]
Rgs16	85.9378	1.33328	0.219409	6.07671	1.22673e-09	3.26816e-09	76.0656	29.9352	2.54264	1.00064	ENSMUSG00000026475	regulator of G-protein signaling 16 [Source:MGI Symbol;Acc:MGI:108407]
Rnasel	1048.79	3.20196	0.109208	29.3199	5.79139e-189	1.72875e-187	2114.73	228.305	34.6908	3.7452	ENSMUSG00000066800	ribonuclease L (2', 5'-oligoisoadenylate synthetase-dependent) [Source:MGI Symbol;Acc:MGI:1098272]
Rgsl1	8.11543	-0.903495	0.589847	-1.53174	0.125586	0.167619	3.3766	6.89417	0.0724038	0.147831	ENSMUSG00000042641	regulator of G-protein signaling like 1 [Source:MGI Symbol;Acc:MGI:2685048]
Teddm2	3.90238	-2.28655	0.85952	-2.66026	0.00780801	0.0126775	0.408527	4.56204	0.0192783	0.215282	NA	NA
Teddm1b	6.29289	-1.38461	0.701248	-1.9745	0.0483253	0.069948	3.53684	9.70404	0.109243	0.29973	NA	NA
Teddm1a	4.82298	-1.1851	0.646198	-1.83396	0.06666	0.0940494	3.43217	7.77636	0.18932	0.428947	NA	NA
Mir8114	0.0689237	-0.110105	0.815853	-0.134957	0.892646	NA	0	0.275695	0	0.193861	ENSMUSG00000099227	microRNA 8114 [Source:MGI Symbol;Acc:MGI:5530764]
Glul	3020.1	-0.25141	0.120161	-2.09227	0.0364141	0.0536605	2686.19	3201.99	74.6926	89.0351	ENSMUSG00000026473	glutamate-ammonia ligase (glutamine synthetase) [Source:MGI Symbol;Acc:MGI:95739]
Zfp648	0	NA	NA	NA	NA	NA	0	0	0	0	ENSMUSG00000066797	zinc finger protein 648 [Source:MGI Symbol;Acc:MGI:2685049]
4930452N14Rik	0	NA	NA	NA	NA	NA	0	0	0	0	ENSMUSG00000099933	RIKEN cDNA 4930452N14 gene [Source:MGI Symbol;Acc:MGI:1925362]
4930532M18Rik	0	NA	NA	NA	NA	NA	0	0	0	0	ENSMUSG00000100221	RIKEN cDNA 4930532M18 gene [Source:MGI Symbol;Acc:MGI:1922483]
Cacna1e	165.842	3.42932	0.197367	17.3753	1.26923e-67	1.30062e-66	571.76	52.0696	3.51477	0.320086	ENSMUSG00000004110	calcium channel, voltage-dependent, R type, alpha 1E subunit [Source:MGI Symbol;Acc:MGI:106217]
Ier5	4889.99	3.82527	0.090999	42.0364	0	0	10929.7	766.964	260.881	18.3067	ENSMUSG00000056708	immediate early response 5 [Source:MGI Symbol;Acc:MGI:1337072]
Mr1	346.835	-0.611366	0.112126	-5.45249	4.96689e-08	1.22416e-07	239.675	368.399	7.45599	11.4604	ENSMUSG00000026471	major histocompatibility complex, class I-related [Source:MGI Symbol;Acc:MGI:1195463]
Stx6	711.257	0.902887	0.0858912	10.512	7.60802e-26	3.55101e-25	954.209	509.564	30.2879	16.1743	ENSMUSG00000026470	syntaxin 6 [Source:MGI Symbol;Acc:MGI:1926235]
Xpr1	1146.07	0.907333	0.0730585	12.4193	2.05421e-35	1.20323e-34	1585.68	843.187	16.1763	8.6018	ENSMUSG00000026469	xenotropic and polytropic retrovirus receptor 1 [Source:MGI Symbol;Acc:MGI:97932]
Gm5532	3.55374	-0.883585	0.757116	-1.16704	0.243194	0.304043	1.89256	4.06375	0.0843621	0.181144	NA	NA
Acbd6	214.92	-0.404875	0.119473	-3.38884	0.0007019	0.00127935	174.715	233.821	7.02206	9.39764	ENSMUSG00000033701	acyl-Coenzyme A binding domain containing 6 [Source:MGI Symbol;Acc:MGI:1919732]
Lhx4	0.442061	-0.254416	1.03929	-0.244798	0.806613	0.842912	0	0.294063	0	0.0123999	ENSMUSG00000026468	LIM homeobox protein 4 [Source:MGI Symbol;Acc:MGI:101776]
Qsox1	2290.4	-0.0485413	0.171965	-0.282274	0.777734	0.819523	2120.15	2194.55	49.2358	50.9637	ENSMUSG00000033684	quiescin Q6 sulfhydryl oxidase 1 [Source:MGI Symbol;Acc:MGI:1330818]
Cep350	2930.78	0.81877	0.101479	8.0684	7.1227e-16	2.45484e-15	3776.31	2136.28	22.1499	12.5303	ENSMUSG00000033671	centrosomal protein 350 [Source:MGI Symbol;Acc:MGI:1921331]
Tor1aip1	2077.16	1.51085	0.0656068	23.0288	2.39931e-117	4.0757e-116	2842.05	995.739	49.9725	17.5083	ENSMUSG00000026466	torsin A interacting protein 1 [Source:MGI Symbol;Acc:MGI:3582693]
Tor1aip2	2069.76	0.859073	0.0550382	15.6087	6.35508e-55	5.36042e-54	2191.92	1205.83	21.0953	11.6051	ENSMUSG00000050565	torsin A interacting protein 2 [Source:MGI Symbol;Acc:MGI:3582695]
Fam163a	3.85486	-0.789173	0.791461	-0.997109	0.318712	0.3853	2.48127	5.23602	0.0497605	0.105005	ENSMUSG00000015484	family with sequence similarity 163, member A [Source:MGI Symbol;Acc:MGI:3618859]
Tdrd5	32.1114	-2.05718	0.331795	-6.20015	5.6408e-10	1.52607e-09	15.713	66.8729	0.353234	1.50333	ENSMUSG00000060985	tudor domain containing 5 [Source:MGI Symbol;Acc:MGI:2684949]
Nphs2	9.81785	-0.514108	0.48028	-1.07043	0.284424	0.348677	7.06075	10.7068	0.177318	0.268882	ENSMUSG00000026602	nephrosis 2, podocin [Source:MGI Symbol;Acc:MGI:2157018]
Soat1	2830.83	-0.42122	0.0516506	-8.15517	3.48689e-16	1.21547e-15	3058.87	4091.94	49.8957	66.747	ENSMUSG00000026600	sterol O-acyltransferase 1 [Source:MGI Symbol;Acc:MGI:104665]
Abl2	2053.56	1.49985	0.081482	18.4072	1.15099e-75	1.29857e-74	3048.98	1074.84	22.212	7.83025	ENSMUSG00000026596	v-abl Abelson murine leukemia viral oncogene 2 (arg, Abelson-related gene) [Source:MGI Symbol;Acc:MGI:87860]
Tor3a	1332.68	2.06049	0.0804	25.628	7.44316e-145	1.65562e-143	1702.68	406.849	40.6664	9.71705	ENSMUSG00000060519	torsin family 3, member A [Source:MGI Symbol;Acc:MGI:1353652]
Fam20b	753.192	0.224667	0.0784764	2.86286	0.00419833	0.00705204	884.011	757.667	16.281	13.9541	ENSMUSG00000033557	family with sequence similarity 20, member B [Source:MGI Symbol;Acc:MGI:2443990]
Ralgps2	274.821	-0.258089	0.111308	-2.31869	0.0204117	0.0312938	246.66	296.001	2.69905	3.23895	ENSMUSG00000026594	Ral GEF with PH domain and SH3 binding motif 2 [Source:MGI Symbol;Acc:MGI:1925505]
Angptl1	49.473	-1.02619	0.242731	-4.2277	2.3609e-05	4.88728e-05	36.212	74.5004	1.29001	2.65399	ENSMUSG00000033544	angiopoietin-like 1 [Source:MGI Symbol;Acc:MGI:1919963]
Tex35	2.27295	2.80785	0.924886	3.03589	0.00239828	0.00415076	5.68415	0.275695	0.434534	0.0210759	ENSMUSG00000026592	testis expressed 35 [Source:MGI Symbol;Acc:MGI:1920685]
Rasal2	395.279	-0.157834	0.106978	-1.47539	0.140109	0.185132	348.281	386.154	2.70596	3.00021	ENSMUSG00000070565	RAS protein activator like 2 [Source:MGI Symbol;Acc:MGI:2443881]
2810025M15Rik	18.9694	-0.288316	0.35706	-0.807473	0.419394	0.487705	18.3179	22.1672	1.19744	1.44907	ENSMUSG00000049881	RIKEN cDNA 2810025M15 gene [Source:MGI Symbol;Acc:MGI:1917203]
BC026585	98.0556	-0.816993	0.172423	-4.7383	2.15518e-06	4.80864e-06	68.5949	121.273	4.15358	7.34334	NA	NA
Sec16b	350.648	-1.84181	0.147642	-12.4748	1.02479e-35	6.03697e-35	128.991	467.093	2.16517	7.84032	ENSMUSG00000026589	SEC16 homolog B (S. cerevisiae) [Source:MGI Symbol;Acc:MGI:2148802]
Brinp2	17.5282	2.97329	0.419321	7.09074	1.33398e-12	4.06326e-12	49.8217	5.93234	0.948228	0.112907	ENSMUSG00000004031	bone morphogenic protein/retinoic acid inducible neural-specific 2 [Source:MGI Symbol;Acc:MGI:2443333]
Astn1	2.72935	0.516804	0.823933	0.62724	0.530502	0.596312	2.63134	1.86238	0.0284305	0.0201222	ENSMUSG00000026587	astrotactin 1 [Source:MGI Symbol;Acc:MGI:1098567]
Mir488	0	NA	NA	NA	NA	NA	0	0	0	0	ENSMUSG00000070103	microRNA 488 [Source:MGI Symbol;Acc:MGI:3629597]
Pappa2	73.1558	-0.863495	0.222278	-3.88475	0.000102435	0.000201835	51.9625	96.312	0.472426	0.875637	ENSMUSG00000073530	pappalysin 2 [Source:MGI Symbol;Acc:MGI:3051647]
Rfwd2	1020.29	1.41495	0.125049	11.3152	1.10381e-29	5.65559e-29	1694.64	632.302	26.161	9.76116	NA	NA
Scarna3a	3.40578	-0.725938	0.769405	-0.943505	0.345423	0.413096	3.55954	5.84649	2.35448	3.8672	ENSMUSG00000089536	small Cajal body-specific RNA 3A [Source:MGI Symbol;Acc:MGI:3819485]
Mir1843b	0	NA	NA	NA	NA	NA	0	0	0	0	ENSMUSG00000105399	microRNA 1843b [Source:MGI Symbol;Acc:MGI:4950384]
Tnr	14.2257	-0.663648	0.393719	-1.68559	0.0918754	0.126325	13.8894	23.4596	0.200945	0.339401	ENSMUSG00000015829	tenascin R [Source:MGI Symbol;Acc:MGI:99516]
4930523C07Rik	828.063	1.39491	0.101848	13.696	1.07267e-42	7.19726e-42	1367.21	518.025	19.7983	7.50146	ENSMUSG00000090394	RIKEN cDNA 4930523C07 gene [Source:MGI Symbol;Acc:MGI:1914897]
4930562F07Rik	21.1069	1.48843	0.349419	4.25974	2.04668e-05	4.26071e-05	35.1981	12.3466	3.09727	1.08644	ENSMUSG00000026729	RIKEN cDNA 4930562F07 gene [Source:MGI Symbol;Acc:MGI:1922505]
Tnn	70.0514	-0.809471	0.230504	-3.51175	0.000445174	0.000827144	51.8852	94.1923	0.69715	1.2656	ENSMUSG00000026725	tenascin N [Source:MGI Symbol;Acc:MGI:2665790]
Mrps14	120.332	-0.474216	0.185451	-2.55709	0.0105551	0.0168799	103.349	145.518	4.09471	5.76547	ENSMUSG00000058267	mitochondrial ribosomal protein S14 [Source:MGI Symbol;Acc:MGI:1928141]
Cacybp	242.794	0.0364431	0.127808	0.28514	0.775537	0.817737	217.01	210.989	8.00855	7.78633	ENSMUSG00000014226	calcyclin binding protein [Source:MGI Symbol;Acc:MGI:1270839]
Rabgap1l	1320.17	-0.321591	0.0864686	-3.71917	0.000199878	0.000383438	1161.11	1447.17	9.55071	11.9037	ENSMUSG00000026721	RAB GTPase activating protein 1-like [Source:MGI Symbol;Acc:MGI:1352507]
Mir1927	10.8148	-0.103334	0.469869	-0.219921	0.825933	0.85777	9.61658	10.5026	6.88618	7.5206	NA	NA
Gpr52	26.0122	-0.0854782	0.346365	-0.246787	0.805073	0.841709	26.2323	28.0502	1.88534	2.016	NA	NA
Rc3h1	2299.64	1.19998	0.081763	14.6764	9.13729e-49	6.87388e-48	3572.9	1551.35	25.3267	10.9968	ENSMUSG00000040423	RING CCCH (C3H) domains 1 [Source:MGI Symbol;Acc:MGI:2685397]
Serpinc1	24.3222	0.177368	0.368584	0.481216	0.630363	0.687848	23.6	20.0229	0.852395	0.723197	ENSMUSG00000026715	serine (or cysteine) peptidase inhibitor, clade C (antithrombin), member 1 [Source:MGI Symbol;Acc:MGI:88095]
Zbtb37	307.749	0.482648	0.151039	3.19552	0.00139579	0.00247399	394.493	280.881	7.92968	5.64597	ENSMUSG00000043467	zinc finger and BTB domain containing 37 [Source:MGI Symbol;Acc:MGI:2444467]
Gas5	982.893	0.152023	0.0804961	1.88857	0.0589489	0.0838697	919.296	826.475	28.0943	25.2576	ENSMUSG00000053332	growth arrest specific 5 [Source:MGI Symbol;Acc:MGI:95659]
Snord47	9.64541	0.476199	0.534063	0.891655	0.372578	0.440791	9.25716	6.78177	11.116	8.14355	ENSMUSG00000064968	small nucleolar RNA, C/D box 47 [Source:MGI Symbol;Acc:MGI:3819537]
Dars2	135.604	-0.252326	0.144796	-1.74263	0.0813991	0.11301	123.522	147.133	2.69231	3.20694	ENSMUSG00000026709	aspartyl-tRNA synthetase 2 (mitochondrial) [Source:MGI Symbol;Acc:MGI:2442510]
Cenpl	104.432	1.97529	0.194882	10.1359	3.82968e-24	1.71778e-23	154.157	38.4631	4.93326	1.23088	ENSMUSG00000026708	centromere protein L [Source:MGI Symbol;Acc:MGI:1917704]
Klhl20	252.607	-0.151875	0.120795	-1.2573	0.208646	0.265399	239.4	266.127	4.62859	5.14534	ENSMUSG00000026705	kelch-like 20 [Source:MGI Symbol;Acc:MGI:2444855]
Ankrd45	150.575	0.338719	0.143501	2.3604	0.0182552	0.0282253	151.31	119.618	3.17219	2.50777	ENSMUSG00000044835	ankyrin repeat domain 45 [Source:MGI Symbol;Acc:MGI:1921094]
4930469G21Rik	21.0863	0.581397	0.367816	1.58067	0.113953	0.153518	22.9367	14.8644	1.87658	1.21613	NA	NA
Prdx6	3466.01	0.0381755	0.106919	0.35705	0.721054	0.769586	3344.45	3259.24	104.878	102.206	ENSMUSG00000026701	peroxiredoxin 6 [Source:MGI Symbol;Acc:MGI:894320]
Tnfsf4	4.51528	-0.0328513	0.751918	-0.0436901	0.965151	0.97228	4.71702	4.58859	0.228821	0.222591	ENSMUSG00000026700	tumor necrosis factor (ligand) superfamily, member 4 [Source:MGI Symbol;Acc:MGI:104511]
Tnfsf18	12.7079	0.552653	0.460367	1.20046	0.22996	0.289385	12.0488	8.31336	0.455634	0.314377	ENSMUSG00000066755	tumor necrosis factor (ligand) superfamily, member 18 [Source:MGI Symbol;Acc:MGI:2673064]
Fasl	10.8113	4.23841	0.667881	6.34606	2.20898e-10	6.08396e-10	27.4968	0.863821	1.10971	0.0348619	ENSMUSG00000000817	Fas ligand (TNF superfamily, member 6) [Source:MGI Symbol;Acc:MGI:99255]
Suco	2977.29	3.09957	0.132009	23.48	6.53542e-122	1.16588e-120	6831.37	789.786	84.5279	9.7724	ENSMUSG00000040297	SUN domain containing ossification factor [Source:MGI Symbol;Acc:MGI:2138346]
4930558K02Rik	0.454866	-0.275842	1.04786	-0.263243	0.792363	0.831935	0.281153	0.63304	0.0188527	0.0424485	ENSMUSG00000086277	RIKEN cDNA 4930558K02 gene [Source:MGI Symbol;Acc:MGI:1922618]
Pigc	141.794	0.0492481	0.169666	0.290265	0.771614	0.814479	130.1	127.327	3.07622	3.01065	ENSMUSG00000026698	phosphatidylinositol glycan anchor biosynthesis, class C [Source:MGI Symbol;Acc:MGI:1914542]
Dnm3	98.8662	-1.36499	0.174944	-7.80244	6.07208e-15	2.02251e-14	51.7508	135.253	0.536921	1.40327	ENSMUSG00000040265	dynamin 3 [Source:MGI Symbol;Acc:MGI:1341299]
2810442N19Rik	16.2689	0.119643	0.428557	0.279176	0.78011	0.821584	13.0552	11.448	1.1088	0.972297	ENSMUSG00000090260	RIKEN cDNA 2810442N19 gene [Source:MGI Symbol;Acc:MGI:1920003]
Dnm3os	353.117	0.270571	0.169002	1.601	0.109378	0.147946	178.553	146.758	1.75787	1.44485	ENSMUSG00000078190	dynamin 3, opposite strand [Source:MGI Symbol;Acc:MGI:3052332]
Mir199a-2	0	NA	NA	NA	NA	NA	0	0	0	0	ENSMUSG00000070126	microRNA 199a-2 [Source:MGI Symbol;Acc:MGI:3618742]
Mir214	0	NA	NA	NA	NA	NA	0	0	0	0	ENSMUSG00000065516	microRNA 214 [Source:MGI Symbol;Acc:MGI:2676890]
Mettl13	116.851	-0.411925	0.155558	-2.64804	0.00809594	0.0131199	89.3649	120.094	2.50004	3.35971	ENSMUSG00000026694	methyltransferase like 13 [Source:MGI Symbol;Acc:MGI:1918699]
Vamp4	373.961	1.72622	0.121509	14.2065	8.34786e-46	5.97428e-45	703.615	211.534	21.6898	6.52078	ENSMUSG00000026696	vesicle-associated membrane protein 4 [Source:MGI Symbol;Acc:MGI:1858730]
Myoc	11.8957	-2.73778	0.51864	-5.27876	1.30062e-07	3.12596e-07	4.68415	33.7845	0.175773	1.26776	ENSMUSG00000026697	myocilin [Source:MGI Symbol;Acc:MGI:1202864]
7420461P10Rik	0.879722	-0.298124	1.0185	-0.292708	0.769745	0.812814	1.09821	1.47849	0.115678	0.155735	NA	NA
Prrc2c	6518.98	0.752402	0.109957	6.84266	7.7734e-12	2.29343e-11	8343.66	4944	62.3553	36.9484	ENSMUSG00000040225	proline-rich coiled-coil 2C [Source:MGI Symbol;Acc:MGI:1913754]
Fmo4	14.9447	-1.61236	0.447789	-3.60072	0.00031734	0.000598038	6.44934	20.7867	0.281692	0.907915	ENSMUSG00000026692	flavin containing monooxygenase 4 [Source:MGI Symbol;Acc:MGI:2429497]
Fmo1	394.849	-1.3634	0.127411	-10.7008	1.00891e-26	4.81246e-26	117.478	298.042	3.94213	10.0012	ENSMUSG00000040181	flavin containing monooxygenase 1 [Source:MGI Symbol;Acc:MGI:1310002]
Fmo2	6030.14	-1.04919	0.0735627	-14.2625	3.74589e-46	2.69958e-45	2299.3	4761.31	53.7964	111.4	ENSMUSG00000040170	flavin containing monooxygenase 2 [Source:MGI Symbol;Acc:MGI:1916776]
Fmo6	41.5587	-2.43902	0.307182	-7.93998	2.02206e-15	6.83885e-15	13.562	75.029	0.566062	3.13163	ENSMUSG00000095576	flavin containing monooxygenase 6 [Source:MGI Symbol;Acc:MGI:2681841]
Fmo3	514.338	-2.00315	0.105849	-18.9247	7.14402e-80	8.42968e-79	228.484	928.008	8.87246	36.0362	ENSMUSG00000026691	flavin containing monooxygenase 3 [Source:MGI Symbol;Acc:MGI:1100496]
Mroh9	6.12796	1.23402	0.736389	1.67578	0.093782	0.12862	6.80876	2.37905	0.179783	0.0628178	ENSMUSG00000071890	maestro heat-like repeat family member 9 [Source:MGI Symbol;Acc:MGI:1925508]
Prrx1	643.731	-2.36843	0.0948433	-24.972	1.23104e-137	2.5881e-136	173.791	902.673	1.82126	9.45964	ENSMUSG00000026586	paired related homeobox 1 [Source:MGI Symbol;Acc:MGI:97712]
Gorab	95.0899	-0.0523941	0.172102	-0.304436	0.760796	0.805241	83.337	86.4259	2.59251	2.6886	ENSMUSG00000040124	golgin, RAB6-interacting [Source:MGI Symbol;Acc:MGI:2138271]
Mettl11b	1.68539	-1.08715	0.953003	-1.14076	0.253968	0.315857	1.12461	3.53693	0.08336	0.26217	ENSMUSG00000040113	methyltransferase like 11B [Source:MGI Symbol;Acc:MGI:2685053]
Kifap3	384.274	-1.11588	0.120777	-9.23919	2.48378e-20	9.96161e-20	214.976	470.149	4.18436	9.15113	ENSMUSG00000026585	kinesin-associated protein 3 [Source:MGI Symbol;Acc:MGI:107566]
Scyl3	628.031	1.83652	0.113882	16.1265	1.66104e-58	1.48498e-57	1186.16	330.192	19.7445	5.4963	ENSMUSG00000026584	SCY1-like 3 (S. cerevisiae) [Source:MGI Symbol;Acc:MGI:1921385]
BC055324	51.2898	0.741908	0.248563	2.9848	0.00283768	0.0048609	59.1121	35.0158	1.5855	0.939194	ENSMUSG00000041406	cDNA sequence BC055324 [Source:MGI Symbol;Acc:MGI:3590554]
Mettl18	15.9849	-0.315163	0.474865	-0.663691	0.506888	0.57377	13.4115	17.7235	0.717964	0.948805	ENSMUSG00000041396	methyltransferase like 18 [Source:MGI Symbol;Acc:MGI:1917212]
Sele	25.5476	4.9203	0.60134	8.18223	2.78648e-16	9.75144e-16	48.9203	0.845453	1.31124	0.0226611	ENSMUSG00000026582	selectin, endothelial cell [Source:MGI Symbol;Acc:MGI:98278]
Sell	1115.63	6.03601	0.164628	36.6646	2.68228e-294	1.54247e-292	2280.47	33.4743	76.689	1.12569	ENSMUSG00000026581	selectin, lymphocyte [Source:MGI Symbol;Acc:MGI:98279]
Selp	48.5353	5.55725	0.510325	10.8896	1.29156e-27	6.29897e-27	106.574	1.39684	2.41952	0.0317121	ENSMUSG00000026580	selectin, platelet [Source:MGI Symbol;Acc:MGI:98280]
Gm16548	1.51099	3.1483	0.987488	3.18819	0.00143169	0.00253485	4.53037	0	0.284935	0	ENSMUSG00000086593	predicted gene 16548 [Source:MGI Symbol;Acc:MGI:4414968]
F5	236.534	1.31106	0.111317	11.7778	5.08234e-32	2.76258e-31	381.508	152.841	4.00612	1.60495	ENSMUSG00000026579	coagulation factor V [Source:MGI Symbol;Acc:MGI:88382]
Slc19a2	194.478	0.806097	0.145219	5.55092	2.84166e-08	7.09672e-08	237.762	136.553	5.19681	2.98467	ENSMUSG00000040918	solute carrier family 19 (thiamine transporter), member 2 [Source:MGI Symbol;Acc:MGI:1928761]
Ccdc181	420.109	0.445286	0.0999487	4.45515	8.3834e-06	1.79866e-05	422.925	310.274	17.4104	12.7729	ENSMUSG00000026578	coiled-coil domain containing 181 [Source:MGI Symbol;Acc:MGI:1922145]
Blzf1	316.268	0.73972	0.105488	7.01234	2.34369e-12	7.06939e-12	378.836	226.751	7.3281	4.38622	ENSMUSG00000026577	basic leucine zipper nuclear factor 1 [Source:MGI Symbol;Acc:MGI:1201607]
Nme7	172.127	-0.0483831	0.147065	-0.328991	0.742162	0.788842	143.74	149.464	3.71865	3.86674	ENSMUSG00000026575	NME/NM23 family member 7 [Source:MGI Symbol;Acc:MGI:2449121]
Atp1b1	3836.91	-1.31457	0.0751188	-17.4999	1.43441e-68	1.49099e-67	2398.32	5978.94	72.2756	180.181	ENSMUSG00000026576	ATPase, Na+/K+ transporting, beta 1 polypeptide [Source:MGI Symbol;Acc:MGI:88108]
Dpt	1613.37	-4.0656	0.141581	-28.7156	2.43393e-181	6.86699e-180	207.314	3550.1	9.89076	169.372	ENSMUSG00000026574	dermatopontin [Source:MGI Symbol;Acc:MGI:1928392]
Gm20743	5.0731	-0.515577	0.633352	-0.814045	0.415619	0.483846	6.20106	8.62181	0.304789	0.423771	ENSMUSG00000104117	predicted gene, 20743 [Source:MGI Symbol;Acc:MGI:5434099]
Xcl1	1.38761	-0.76091	1.02399	-0.74308	0.457433	0.525656	0	0.569758	0	0.0885871	ENSMUSG00000026573	chemokine (C motif) ligand 1 [Source:MGI Symbol;Acc:MGI:104593]
4930568G15Rik	0.198589	0.423996	0.815853	0.519697	0.603275	NA	0.794354	0	0.0621251	0	ENSMUSG00000102408	RIKEN cDNA 4930568G15 gene [Source:MGI Symbol;Acc:MGI:1923107]
Tbx19	2.5587	1.5837	0.854388	1.85361	0.0637952	0.0903072	5.57671	1.43358	0.163514	0.0420337	ENSMUSG00000026572	T-box 19 [Source:MGI Symbol;Acc:MGI:1891158]
Sft2d2	1585.8	0.888792	0.0898864	9.88795	4.69531e-23	2.04461e-22	2467.6	1332.23	34.8535	18.8171	ENSMUSG00000040848	SFT2 domain containing 2 [Source:MGI Symbol;Acc:MGI:1917362]
Tiprl	247.119	0.243205	0.131438	1.85033	0.0642656	0.0909007	286.741	242.251	5.09231	4.3022	ENSMUSG00000040843	TIP41, TOR signalling pathway regulator-like (S. cerevisiae) [Source:MGI Symbol;Acc:MGI:1915087]
Gpr161	52.5116	-1.61452	0.280352	-5.75892	8.46555e-09	2.17387e-08	24.9382	82.0149	1.00179	3.29461	ENSMUSG00000040836	G protein-coupled receptor 161 [Source:MGI Symbol;Acc:MGI:2685054]
Dcaf6	591.784	0.0975742	0.140814	0.692928	0.488355	0.55591	669.51	623.145	15.8114	14.7164	ENSMUSG00000026571	DDB1 and CUL4 associated factor 6 [Source:MGI Symbol;Acc:MGI:1921356]
Mpc2	194.142	-0.836911	0.173249	-4.83068	1.36066e-06	3.07735e-06	152.034	275.09	13.8953	25.1421	ENSMUSG00000026568	mitochondrial pyruvate carrier 2 [Source:MGI Symbol;Acc:MGI:1917706]
Adcy10	8.29646	-0.347868	0.54184	-0.642013	0.520865	0.586942	6.75319	8.87494	0.10119	0.132983	ENSMUSG00000026567	adenylate cyclase 10 [Source:MGI Symbol;Acc:MGI:2660854]
Mpzl1	304.316	-1.35686	0.143596	-9.44915	3.41604e-21	1.40346e-20	166.807	431.067	5.52615	14.2808	ENSMUSG00000026566	myelin protein zero-like 1 [Source:MGI Symbol;Acc:MGI:1915731]
Rcsd1	1066.5	4.16768	0.139093	29.9633	2.9527e-197	9.20753e-196	2846.42	156.333	83.2094	4.57008	ENSMUSG00000040723	RCSD domain containing 1 [Source:MGI Symbol;Acc:MGI:2676394]
Creg1	1447.07	1.52903	0.105041	14.5565	5.31137e-48	3.93662e-47	2205.72	762.349	81.017	28.0013	ENSMUSG00000040713	cellular repressor of E1A-stimulated genes 1 [Source:MGI Symbol;Acc:MGI:1344382]
Cd247	28.4075	-0.657685	0.291574	-2.25564	0.0240932	0.0364945	33.0661	52.9702	0.560572	0.898007	ENSMUSG00000005763	CD247 antigen [Source:MGI Symbol;Acc:MGI:88334]
Pou2f1	751.071	0.869155	0.10091	8.61317	7.10647e-18	2.6236e-17	1135.48	619.368	6.75353	3.68383	ENSMUSG00000026565	POU domain, class 2, transcription factor 1 [Source:MGI Symbol;Acc:MGI:101898]
Dusp27	1.58176	1.79072	0.937617	1.90986	0.0561511	0.0802533	4.34743	0.927103	0.0843044	0.0179782	ENSMUSG00000026564	dual specificity phosphatase 27 (putative) [Source:MGI Symbol;Acc:MGI:2685055]
Gpa33	5.52493	1.3556	0.610863	2.21916	0.0264757	0.0398532	9.99871	3.50838	0.340348	0.119422	ENSMUSG00000000544	glycoprotein A33 (transmembrane) [Source:MGI Symbol;Acc:MGI:1891703]
Mael	0	NA	NA	NA	NA	NA	0	0	0	0	ENSMUSG00000040629	maelstrom spermatogenic transposon silencer [Source:MGI Symbol;Acc:MGI:2138453]
Ildr2	526.247	-0.14845	0.139563	-1.06367	0.287477	0.352111	549.397	612.312	5.19147	5.78597	ENSMUSG00000040612	immunoglobulin-like domain containing receptor 2 [Source:MGI Symbol;Acc:MGI:1196370]
Tada1	197.42	-0.0555591	0.136699	-0.406433	0.684425	0.73632	187.772	194.954	6.83581	7.09726	ENSMUSG00000026563	transcriptional adaptor 1 [Source:MGI Symbol;Acc:MGI:1196415]
Pogk	405.456	-0.18286	0.0999331	-1.82983	0.067276	0.0948159	378.087	426.89	4.00413	4.52098	ENSMUSG00000040596	pogo transposable element with KRAB domain [Source:MGI Symbol;Acc:MGI:1918842]
Gm4846	0	NA	NA	NA	NA	NA	0	0	0	0	ENSMUSG00000086056	predicted gene 4846 [Source:MGI Symbol;Acc:MGI:3643319]
Gm4847	0	NA	NA	NA	NA	NA	0	0	0	0	ENSMUSG00000051081	predicted gene 4847 [Source:MGI Symbol;Acc:MGI:3643320]
Fmo9	0.0770709	0	0.815853	0	1	NA	0	0	0	0	ENSMUSG00000026560	flavin containing monooxygenase 9 [Source:MGI Symbol;Acc:MGI:3606068]
Gm16701	1.59033	-0.434938	0.988698	-0.43991	0.660002	0.714211	0.562305	1.15788	0.04689	0.0965546	ENSMUSG00000097823	predicted gene, 16701 [Source:MGI Symbol;Acc:MGI:4439625]
Fam78b	49.5456	1.15206	0.274978	4.18963	2.79416e-05	5.75794e-05	62.3026	28.1688	0.975299	0.44096	ENSMUSG00000060568	family with sequence similarity 78, member B [Source:MGI Symbol;Acc:MGI:2443050]
Uck2	178.841	0.322187	0.136747	2.35608	0.0184688	0.0285321	208.183	167.959	12.1534	9.80519	ENSMUSG00000026558	uridine-cytidine kinase 2 [Source:MGI Symbol;Acc:MGI:1931744]
Mir6347	0	NA	NA	NA	NA	NA	0	0	0	0	NA	NA
Tmco1	227.203	-1.35491	0.235355	-5.75688	8.56822e-09	2.19908e-08	122.482	320.029	2.13678	5.58311	ENSMUSG00000052428	transmembrane and coiled-coil domains 1 [Source:MGI Symbol;Acc:MGI:1921173]
Aldh9a1	336.133	-1.03444	0.116071	-8.91216	5.00475e-19	1.92966e-18	242.814	501.813	6.68977	13.8254	ENSMUSG00000026687	aldehyde dehydrogenase 9, subfamily A1 [Source:MGI Symbol;Acc:MGI:1861622]
Mgst3	72.891	-1.35829	0.254868	-5.32938	9.85489e-08	2.38557e-07	40.3497	108.366	4.95964	13.32	ENSMUSG00000026688	microsomal glutathione S-transferase 3 [Source:MGI Symbol;Acc:MGI:1913697]
Lrrc52	0.842398	-2.06721	1.03949	-1.98867	0.0467372	0.0677848	0	2.43214	0	0.16696	ENSMUSG00000040485	leucine rich repeat containing 52 [Source:MGI Symbol;Acc:MGI:1924118]
Rxrg	6.59364	-1.91935	0.65953	-2.91018	0.0036122	0.00611056	1.76519	8.75655	0.0583057	0.289237	ENSMUSG00000015843	retinoid X receptor gamma [Source:MGI Symbol;Acc:MGI:98216]
Lmx1a	4.31307	-2.56972	0.782231	-3.28512	0.00101938	0.00182988	0.794354	7.67214	0.0185743	0.179397	ENSMUSG00000026686	LIM homeobox transcription factor 1 alpha [Source:MGI Symbol;Acc:MGI:1888519]
Pbx1	2726.09	-0.794004	0.0546176	-14.5375	7.01042e-48	5.18411e-47	1852.85	3215.06	15.5839	27.0412	ENSMUSG00000052534	pre B cell leukemia homeobox 1 [Source:MGI Symbol;Acc:MGI:97495]
Mir6348	0.0785719	0	0.815853	0	1	NA	0	0	0	0	ENSMUSG00000098407	microRNA 6348 [Source:MGI Symbol;Acc:MGI:5530794]
Nuf2	54.7036	1.17449	0.271979	4.31833	1.57213e-05	3.29917e-05	42.1644	18.6792	1.3684	0.606214	ENSMUSG00000026683	NUF2, NDC80 kinetochore complex component [Source:MGI Symbol;Acc:MGI:1914227]
Rgs5	5.20616	-3.13059	0.723992	-4.32407	1.53174e-05	3.21924e-05	1.20288	14.2273	0.0519001	0.613859	ENSMUSG00000026678	regulator of G-protein signaling 5 [Source:MGI Symbol;Acc:MGI:1098434]
Rgs4	37.9494	0.169033	0.269034	0.628295	0.529811	0.595713	38.7383	35.5409	1.02808	0.943229	ENSMUSG00000038530	regulator of G-protein signaling 4 [Source:MGI Symbol;Acc:MGI:108409]
1700084C01Rik	22.394	-0.360792	0.332504	-1.08508	0.277887	0.341585	18.8904	24.0356	1.02391	1.30279	NA	NA
Hsd17b7	201.825	-1.12093	0.159068	-7.0469	1.82943e-12	5.543e-12	107.243	235.473	1.83002	4.01817	ENSMUSG00000026675	hydroxysteroid (17-beta) dehydrogenase 7 [Source:MGI Symbol;Acc:MGI:1330808]
3110045C21Rik	7.12904	-2.01076	0.695282	-2.892	0.00382794	0.00645763	2.30109	11.4644	0.158242	0.788389	ENSMUSG00000097503	RIKEN cDNA 3110045C21 gene [Source:MGI Symbol;Acc:MGI:1914553]
Ddr2	2515.87	-1.90279	0.0845574	-22.5029	3.88733e-112	6.36558e-111	993.465	3737.92	9.35366	35.1932	ENSMUSG00000026674	discoidin domain receptor family, member 2 [Source:MGI Symbol;Acc:MGI:1345277]
Uap1	857.478	-0.229181	0.0748431	-3.06215	0.00219757	0.0038169	771.201	903.786	19.5181	22.8736	ENSMUSG00000026670	UDP-N-acetylglucosamine pyrophosphorylase 1 [Source:MGI Symbol;Acc:MGI:1334459]
Uhmk1	390.286	0.0467427	0.09801	0.476918	0.63342	0.690567	426.76	414.382	16.4572	15.9799	ENSMUSG00000026667	U2AF homology motif (UHM) kinase 1 [Source:MGI Symbol;Acc:MGI:1341908]
Sh2d1b2	0.154921	-0.110105	0.815853	-0.134957	0.892646	NA	0	0.294063	0	0.0575243	ENSMUSG00000073494	SH2 domain containing 1B2 [Source:MGI Symbol;Acc:MGI:3622649]
Sh2d1b1	4.84161	0.734566	0.59863	1.22708	0.219793	0.277968	7.8514	4.58041	0.427646	0.249484	ENSMUSG00000102418	SH2 domain containing 1B1 [Source:MGI Symbol;Acc:MGI:1349420]
Gm7694	171.028	-0.568809	0.135764	-4.18968	2.79347e-05	5.75714e-05	169.803	253.181	3.45772	5.15556	ENSMUSG00000102752	predicted gene 7694 [Source:MGI Symbol;Acc:MGI:3649135]
1700015E13Rik	18.5102	-0.378673	0.33273	-1.13808	0.255087	0.317046	19.9228	26.3595	2.18095	2.88557	NA	NA
Nos1ap	193.993	-0.486066	0.1188	-4.09147	4.28639e-05	8.71905e-05	197.446	276.103	4.18323	5.84972	ENSMUSG00000038473	nitric oxide synthase 1 (neuronal) adaptor protein [Source:MGI Symbol;Acc:MGI:1917979]
Olfml2b	637.902	-2.108	0.140717	-14.9804	9.85578e-51	7.68036e-50	280.435	1221.36	7.07221	30.8011	ENSMUSG00000038463	olfactomedin-like 2B [Source:MGI Symbol;Acc:MGI:2443310]
Atf6	1453.88	0.744914	0.0700448	10.6348	2.05235e-26	9.72084e-26	1926.29	1148.06	20.1461	12.007	ENSMUSG00000026663	activating transcription factor 6 [Source:MGI Symbol;Acc:MGI:1926157]
Dusp12	76.1378	-0.806244	0.23506	-3.42994	0.000603706	0.00110635	50.567	89.4607	2.87253	5.08194	ENSMUSG00000026659	dual specificity phosphatase 12 [Source:MGI Symbol;Acc:MGI:1890614]
Fcrlb	113.559	7.85938	0.622392	12.6277	1.48532e-36	8.88101e-36	286.516	0.275695	17.4168	0.016759	ENSMUSG00000070524	Fc receptor-like B [Source:MGI Symbol;Acc:MGI:3576487]
Fcrla	16.0076	5.24922	0.673154	7.79794	6.29243e-15	2.09519e-14	45.4645	0.569758	2.05477	0.0257503	ENSMUSG00000038421	Fc receptor-like A [Source:MGI Symbol;Acc:MGI:2138647]
Fcgr2b	1274.99	8.27959	0.254537	32.528	4.28822e-232	1.7323e-230	3227.04	9.32631	162.921	0.470852	ENSMUSG00000026656	Fc receptor, IgG, low affinity IIb [Source:MGI Symbol;Acc:MGI:95499]
Fcgr4	701.54	9.32587	0.458941	20.3204	8.48498e-92	1.16094e-90	1774.35	1.58669	110.793	0.0990754	ENSMUSG00000059089	Fc receptor, IgG, low affinity IV [Source:MGI Symbol;Acc:MGI:2179523]
Fcgr3	1871.48	8.75581	0.244475	35.8148	6.49534e-281	3.43235e-279	4647.64	9.40398	268.114	0.542497	ENSMUSG00000059498	Fc receptor, IgG, low affinity III [Source:MGI Symbol;Acc:MGI:95500]
Mir6546	1.27595	0.909685	1.00602	0.904246	0.365865	0.433987	1.71608	0.55139	2.16038	0.694146	ENSMUSG00000099119	microRNA 6546 [Source:MGI Symbol;Acc:MGI:5530790]
Cfap126	181.082	0.0139727	0.137248	0.101806	0.918911	0.934152	157.838	157.03	11.9144	11.8535	NA	NA
Sdhc	401.133	-0.585958	0.167947	-3.48895	0.000484914	0.00089774	331.775	501.668	21.9641	33.2113	ENSMUSG00000058076	succinate dehydrogenase complex, subunit C, integral membrane protein [Source:MGI Symbol;Acc:MGI:1913302]
Mpz	11.1424	-3.50455	0.603199	-5.80994	6.24953e-09	1.61628e-08	2.61511	32.7841	0.102416	1.28393	ENSMUSG00000056569	myelin protein zero [Source:MGI Symbol;Acc:MGI:103177]
Pcp4l1	261.666	-1.68911	0.132913	-12.7084	5.31e-37	3.19843e-36	117.093	386.568	5.80277	19.1571	ENSMUSG00000038370	Purkinje cell protein 4-like 1 [Source:MGI Symbol;Acc:MGI:1913675]
Nr1i3	10.9486	1.07706	0.481108	2.23871	0.0251745	0.0380233	12.6402	5.53008	0.697733	0.305257	ENSMUSG00000005677	nuclear receptor subfamily 1, group I, member 3 [Source:MGI Symbol;Acc:MGI:1346307]
Tomm40l	144.143	-0.157757	0.141044	-1.1185	0.263354	0.325995	119.055	132.77	3.18235	3.54895	ENSMUSG00000005674	translocase of outer mitochondrial membrane 40-like [Source:MGI Symbol;Acc:MGI:3589112]
Apoa2	52.2721	4.33643	0.38146	11.368	6.03683e-30	3.11184e-29	104.201	4.43548	8.6892	0.369869	ENSMUSG00000005681	apolipoprotein A-II [Source:MGI Symbol;Acc:MGI:88050]
Fcer1g	1685.4	8.30979	0.230785	36.0065	6.60882e-284	3.57938e-282	4067.54	11.3808	482.492	1.34999	ENSMUSG00000058715	Fc receptor, IgE, high affinity I, gamma polypeptide [Source:MGI Symbol;Acc:MGI:95496]
Ndufs2	705.021	-0.473423	0.099213	-4.77178	1.82604e-06	4.09728e-06	585.902	816.605	28.475	39.6872	ENSMUSG00000013593	NADH:ubiquinone oxidoreductase core subunit S2 [Source:MGI Symbol;Acc:MGI:2385112]
Adamts4	268.898	-0.0690423	0.133491	-0.517204	0.605014	0.664302	154.902	162.507	3.2917	3.4533	ENSMUSG00000006403	a disintegrin-like and metallopeptidase (reprolysin type) with thrombospondin type 1 motif, 4 [Source:MGI Symbol;Acc:MGI:1339949]
B4galt3	715.68	0.799424	0.112918	7.07969	1.44474e-12	4.39446e-12	933.272	533.425	36.4583	20.8383	ENSMUSG00000052423	UDP-Gal:betaGlcNAc beta 1,4-galactosyltransferase, polypeptide 3 [Source:MGI Symbol;Acc:MGI:1928767]
Ppox	383.127	-0.119058	0.105165	-1.13211	0.25759	0.319852	365.113	394.914	15.6495	16.9269	ENSMUSG00000062729	protoporphyrinogen oxidase [Source:MGI Symbol;Acc:MGI:104968]
Usp21	326.683	-0.223354	0.10396	-2.14847	0.0316768	0.0471415	287.773	336.597	10.2986	12.0459	ENSMUSG00000053483	ubiquitin specific peptidase 21 [Source:MGI Symbol;Acc:MGI:1353665]
Ufc1	333.993	-0.354133	0.165088	-2.14511	0.0319439	0.0475028	297.946	383.221	24.1238	31.0282	ENSMUSG00000062963	ubiquitin-fold modifier conjugating enzyme 1 [Source:MGI Symbol;Acc:MGI:1913405]
Dedd	422.82	0.586549	0.0858523	6.83207	8.36974e-12	2.46491e-11	553.475	368.784	15.8067	10.5321	ENSMUSG00000013973	death effector domain-containing [Source:MGI Symbol;Acc:MGI:1333874]
Nit1	204.186	-0.67638	0.122771	-5.50928	3.60302e-08	8.95239e-08	169.303	270.43	9.61749	15.3621	ENSMUSG00000013997	nitrilase 1 [Source:MGI Symbol;Acc:MGI:1350916]
Pfdn2	157.205	0.40404	0.155355	2.60076	0.00930186	0.0149675	197.074	148.51	24.7299	18.6358	ENSMUSG00000006412	prefoldin 2 [Source:MGI Symbol;Acc:MGI:1276111]
Klhdc9	74.6064	0.275234	0.219714	1.25269	0.210318	0.267213	90.723	75.1392	4.55377	3.77155	ENSMUSG00000045259	kelch domain containing 9 [Source:MGI Symbol;Acc:MGI:1916124]
Pvrl4	311.808	-0.60059	0.119937	-5.00755	5.51272e-07	1.27767e-06	259.148	396.667	5.77256	8.8358	NA	NA
Arhgap30	2510.71	6.07408	0.137995	44.0167	0	0	6612.6	96.9362	115.027	1.68622	ENSMUSG00000048865	Rho GTPase activating protein 30 [Source:MGI Symbol;Acc:MGI:2684948]
Usf1	706.045	1.62235	0.0941884	17.2245	1.73888e-66	1.74441e-65	1151.65	372.248	44.2802	14.3126	ENSMUSG00000026641	upstream transcription factor 1 [Source:MGI Symbol;Acc:MGI:99542]
Tstd1	37.4064	-0.133025	0.247095	-0.538356	0.590331	0.651548	42.4182	46.1946	6.00875	6.5437	ENSMUSG00000103711	thiosulfate sulfurtransferase (rhodanese)-like domain containing 1 [Source:MGI Symbol;Acc:MGI:3648482]
F11r	894.349	-0.769305	0.149717	-5.13838	2.77118e-07	6.54611e-07	657.061	1126.92	20.6627	35.4386	ENSMUSG00000038235	F11 receptor [Source:MGI Symbol;Acc:MGI:1321398]
Alyref2	36.7865	0.933875	0.282134	3.31004	0.000932834	0.00168192	53.1742	27.5645	3.26029	1.69007	ENSMUSG00000060244	Aly/REF export factor 2 [Source:MGI Symbol;Acc:MGI:1913144]
Itln1	35.3566	1.34938	0.319758	4.22001	2.44293e-05	5.05334e-05	38.5645	14.9931	2.6427	1.02743	ENSMUSG00000038209	intelectin 1 (galactofuranose binding) [Source:MGI Symbol;Acc:MGI:1333831]
Cd244	377.439	5.77006	0.228788	25.2201	2.40841e-140	5.16328e-139	751.991	13.1531	15.6185	0.273184	NA	NA
Ly9	128.573	3.59899	0.218346	16.483	4.86114e-61	4.50023e-60	241.375	19.1693	7.27123	0.57746	ENSMUSG00000004707	lymphocyte antigen 9 [Source:MGI Symbol;Acc:MGI:96885]
Slamf7	596.856	7.26638	0.276051	26.3226	1.05749e-152	2.48211e-151	1356.2	8.05603	26.6166	0.158106	ENSMUSG00000038179	SLAM family member 7 [Source:MGI Symbol;Acc:MGI:1922595]
Mir7683	5.06111	3.3389	0.862955	3.86914	0.000109219	0.000214597	9.12238	0.294063	11.6725	0.376265	NA	NA
Cd48	65.5628	4.61453	0.351209	13.139	1.96856e-39	1.24279e-38	164.112	6.0038	11.2165	0.41034	ENSMUSG00000015355	CD48 antigen [Source:MGI Symbol;Acc:MGI:88339]
Slamf1	5.60297	0.0832938	0.605248	0.137619	0.890541	0.910279	6.06351	5.62809	0.176067	0.163424	ENSMUSG00000015316	signaling lymphocytic activation molecule family member 1 [Source:MGI Symbol;Acc:MGI:1351314]
Cd84	2067.73	7.39901	0.207331	35.687	6.28055e-279	3.3099e-277	4979.26	27.6094	62.1527	0.34463	ENSMUSG00000038147	CD84 antigen [Source:MGI Symbol;Acc:MGI:1336885]
Slamf6	14.8928	0.648732	0.367935	1.76317	0.0778718	0.108536	30.4649	19.2755	0.973329	0.615838	ENSMUSG00000015314	SLAM family member 6 [Source:MGI Symbol;Acc:MGI:1353620]
Vangl2	75.4486	-1.54944	0.200974	-7.70965	1.26159e-14	4.15403e-14	38.5483	115.259	1.33131	3.9806	ENSMUSG00000026556	VANGL planar cell polarity 2 [Source:MGI Symbol;Acc:MGI:2135272]
Nhlh1	3.62676	1.75629	0.859671	2.04298	0.0410547	0.060042	3.3766	0.614672	0.105971	0.0192909	ENSMUSG00000051251	nescient helix loop helix 1 [Source:MGI Symbol;Acc:MGI:98481]
Ncstn	1492.76	1.06353	0.06309	16.8574	9.25742e-64	8.89004e-63	2161.15	1033.55	59.0831	28.256	ENSMUSG00000003458	nicastrin [Source:MGI Symbol;Acc:MGI:1891700]
Copa	3376.58	0.000156635	0.0772647	0.00202725	0.998382	0.999814	3431.71	3433.44	57.8638	57.8931	ENSMUSG00000026553	coatomer protein complex subunit alpha [Source:MGI Symbol;Acc:MGI:1334462]
Pex19	452.578	-0.389071	0.0844866	-4.60512	4.12232e-06	9.03481e-06	403.028	527.915	10.047	13.1603	ENSMUSG00000003464	peroxisomal biogenesis factor 19 [Source:MGI Symbol;Acc:MGI:1334458]
Dcaf8	1509.68	0.254571	0.071993	3.53606	0.000406142	0.000757501	1818.5	1522.8	37.9208	31.7547	ENSMUSG00000026554	DDB1 and CUL4 associated factor 8 [Source:MGI Symbol;Acc:MGI:91860]
Pea15a	496.323	-1.0337	0.100651	-10.2701	9.61079e-25	4.36189e-24	324.99	668.96	10.2407	21.0794	ENSMUSG00000013698	phosphoprotein enriched in astrocytes 15A [Source:MGI Symbol;Acc:MGI:104799]
Casq1	29.1812	-1.92484	0.344681	-5.5844	2.34507e-08	5.87757e-08	9.69856	39.0123	0.403944	1.62486	ENSMUSG00000007122	calsequestrin 1 [Source:MGI Symbol;Acc:MGI:1309468]
Atp1a4	5.80211	-0.400001	0.666718	-0.599954	0.548537	0.613558	3.75596	5.79139	0.0841204	0.129707	ENSMUSG00000007107	ATPase, Na+/K+ transporting, alpha 4 polypeptide [Source:MGI Symbol;Acc:MGI:1351335]
Atp1a2	1580.2	-3.3377	0.0840826	-39.6955	0	0	245.235	2509.18	3.07389	31.4512	ENSMUSG00000007097	ATPase, Na+/K+ transporting, alpha 2 polypeptide [Source:MGI Symbol;Acc:MGI:88106]
Igsf8	487.035	0.155962	0.135114	1.15429	0.248379	0.309734	454.755	409.267	15.9026	14.3119	ENSMUSG00000038034	immunoglobulin superfamily, member 8 [Source:MGI Symbol;Acc:MGI:2154090]
Kcnj9	3.75212	-0.632718	0.76606	-0.825937	0.40884	0.47689	2.17371	3.74733	0.0518846	0.0894455	ENSMUSG00000038026	potassium inwardly-rectifying channel, subfamily J, member 9 [Source:MGI Symbol;Acc:MGI:108007]
Kcnj10	5.06901	0.0438676	0.680605	0.0644539	0.948609	0.958561	4.9162	4.57223	0.0709671	0.0660018	ENSMUSG00000044708	potassium inwardly-rectifying channel, subfamily J, member 10 [Source:MGI Symbol;Acc:MGI:1194504]
Pigm	881.359	2.16197	0.088349	24.4707	3.02747e-132	6.01557e-131	1731.54	385.411	17.8557	3.97438	ENSMUSG00000050229	phosphatidylinositol glycan anchor biosynthesis, class M [Source:MGI Symbol;Acc:MGI:1914806]
Slamf9	13.5306	1.05549	0.414986	2.54344	0.0109767	0.0175111	28.0401	13.4533	1.91143	0.917082	ENSMUSG00000026548	SLAM family member 9 [Source:MGI Symbol;Acc:MGI:1923692]
Igsf9	167.434	-0.544771	0.125226	-4.3503	1.35949e-05	2.87236e-05	156.524	227.141	2.87527	4.17247	ENSMUSG00000037995	immunoglobulin superfamily, member 9 [Source:MGI Symbol;Acc:MGI:2135283]
Tagln2	2613.17	-0.593129	0.179391	-3.30636	0.000945173	0.00170338	2031.5	3076.83	114.734	173.772	ENSMUSG00000026547	transgelin 2 [Source:MGI Symbol;Acc:MGI:1312985]
Cfap45	249.653	-0.0102972	0.123838	-0.0831503	0.933732	0.946267	204.369	204.501	8.75489	8.76053	NA	NA
4933439K11Rik	45.8115	0.171522	0.243388	0.704727	0.48098	0.548922	44.2843	38.9021	3.6732	3.22677	ENSMUSG00000085184	RIKEN cDNA 4933439K11 gene [Source:MGI Symbol;Acc:MGI:1918569]
Vsig8	16.5908	-0.407123	0.36033	-1.12986	0.258535	0.320866	17.4971	23.1125	0.726816	0.960071	ENSMUSG00000049598	V-set and immunoglobulin domain containing 8 [Source:MGI Symbol;Acc:MGI:3642995]
Slamf8	80.7261	4.42634	0.409576	10.8071	3.18417e-27	1.53797e-26	88.0883	3.23268	3.37033	0.123685	ENSMUSG00000053318	SLAM family member 8 [Source:MGI Symbol;Acc:MGI:1921998]
Fcrl6	0.668182	1.51723	1.04817	1.44751	0.147755	0.194461	1.35666	0	0.0553239	0	ENSMUSG00000070504	Fc receptor-like 6 [Source:MGI Symbol;Acc:MGI:3618339]
Dusp23	37.9088	-0.942131	0.272597	-3.45614	0.000547976	0.00100895	26.3393	52.3962	1.45084	2.88612	ENSMUSG00000026544	dual specificity phosphatase 23 [Source:MGI Symbol;Acc:MGI:1915690]
Crp	0.242761	-0.3885	0.909093	-0.427349	0.669125	NA	0	0.569758	0	0.0261901	ENSMUSG00000037942	C-reactive protein, pentraxin-related [Source:MGI Symbol;Acc:MGI:88512]
Apcs	0	NA	NA	NA	NA	NA	0	0	0	0	ENSMUSG00000026542	serum amyloid P-component [Source:MGI Symbol;Acc:MGI:98229]
Olfr16	0	NA	NA	NA	NA	NA	0	0	0	0	ENSMUSG00000037924	olfactory receptor 16 [Source:MGI Symbol;Acc:MGI:106648]
Olfr1408	0	NA	NA	NA	NA	NA	0	0	0	0	ENSMUSG00000062527	olfactory receptor 1408 [Source:MGI Symbol;Acc:MGI:3031242]
Olfr1406	0	NA	NA	NA	NA	NA	0	0	0	0	ENSMUSG00000058981	olfactory receptor 1406 [Source:MGI Symbol;Acc:MGI:3031240]
Olfr218	0	NA	NA	NA	NA	NA	0	0	0	0	ENSMUSG00000046643	olfactory receptor 218 [Source:MGI Symbol;Acc:MGI:3030052]
Olfr1404	0	NA	NA	NA	NA	NA	0	0	0	0	ENSMUSG00000049456	olfactory receptor 1404 [Source:MGI Symbol;Acc:MGI:3031238]
Fcer1a	0	NA	NA	NA	NA	NA	0	0	0	0	ENSMUSG00000005339	Fc receptor, IgE, high affinity I, alpha polypeptide [Source:MGI Symbol;Acc:MGI:95494]
Olfr418	0	NA	NA	NA	NA	NA	0	0	0	0	NA	NA
Mptx2	0	NA	NA	NA	NA	NA	0	0	0	0	ENSMUSG00000079180	mucosal pentraxin 2 [Source:MGI Symbol;Acc:MGI:3779286]
Ackr1	19.2883	-1.32801	0.369131	-3.59767	0.000321081	0.000604737	11.6138	30.0763	0.782799	2.02721	ENSMUSG00000037872	atypical chemokine receptor 1 (Duffy blood group) [Source:MGI Symbol;Acc:MGI:1097689]
Cadm3	152.89	-2.40154	0.164073	-14.637	1.63003e-48	1.22155e-47	55.9644	305.407	1.05028	5.73158	ENSMUSG00000005338	cell adhesion molecule 3 [Source:MGI Symbol;Acc:MGI:2137858]
Aim2	707.392	7.68829	0.312555	24.5982	1.31894e-133	2.66405e-132	1995.13	8.29101	61.381	0.255077	ENSMUSG00000037860	absent in melanoma 2 [Source:MGI Symbol;Acc:MGI:2686159]
BC094916	6.37109	4.20981	0.856788	4.91347	8.94764e-07	2.04518e-06	12.2706	0	0.740144	0	NA	NA
Pydc4	103.333	6.97688	0.543377	12.8398	9.80818e-38	5.95928e-37	231.159	0.890367	6.73226	0.0259309	NA	NA
Pyhin1	541.572	7.62625	0.309634	24.6299	6.04235e-134	1.22298e-132	1397.96	6.06708	31.202	0.135415	NA	NA
Pydc3	389.172	8.17525	0.431009	18.9677	3.15379e-80	3.73715e-79	934.544	2.26464	24.4201	0.0591764	NA	NA
AI607873	2102.69	5.71743	0.161257	35.4554	2.39882e-275	1.23751e-273	4638.66	85.84	103.95	1.92362	NA	NA
Ifi204	2542.18	5.96862	0.13845	43.1105	0	0	5325.78	82.9098	181.127	2.81972	ENSMUSG00000073489	interferon activated gene 204 [Source:MGI Symbol;Acc:MGI:96429]
Mndal	599.63	2.98765	0.204523	14.6078	2.50311e-48	1.86655e-47	740.311	91.4187	30.2845	3.73973	ENSMUSG00000090272	myeloid nuclear differentiation antigen like [Source:MGI Symbol;Acc:MGI:3780953]
Mnda	527.305	4.20691	0.167602	25.1006	4.89419e-139	1.03787e-137	807.082	42.4882	35.212	1.85371	NA	NA
Ifi203	1313.53	2.43293	0.131333	18.5249	1.3e-76	1.48554e-75	950.307	173.941	15.1653	2.7758	ENSMUSG00000039997	interferon activated gene 203 [Source:MGI Symbol;Acc:MGI:96428]
Ifi202b	10.0353	-0.749545	0.492146	-1.52301	0.127755	0.170224	7.52114	12.7059	0.32686	0.552184	ENSMUSG00000026535	interferon activated gene 202B [Source:MGI Symbol;Acc:MGI:1347083]
Ifi205	561.054	2.96984	0.12482	23.793	3.94974e-125	7.24441e-124	485.37	61.3347	23.4867	2.96794	ENSMUSG00000054203	interferon activated gene 205 [Source:MGI Symbol;Acc:MGI:101847]
Olfr433	6.8286	3.4644	0.807566	4.28992	1.78734e-05	3.73516e-05	9.64945	0.294063	0.750158	0.0228607	ENSMUSG00000045381	olfactory receptor 433 [Source:MGI Symbol;Acc:MGI:3030267]
Olfr432	1.79224	2.64812	0.981353	2.69844	0.00696656	0.0113793	3.09544	0	0.257301	0	ENSMUSG00000047048	olfactory receptor 432 [Source:MGI Symbol;Acc:MGI:3030266]
Olfr430	0.0702882	0.245963	0.815853	0.301479	0.763049	NA	0.281153	0	0.0230026	0	ENSMUSG00000050134	olfactory receptor 430 [Source:MGI Symbol;Acc:MGI:3030264]
Olfr429	0.0847443	-0.110105	0.815853	-0.134957	0.892646	NA	0	0.338977	0	0.0280571	ENSMUSG00000049528	olfactory receptor 429 [Source:MGI Symbol;Acc:MGI:3030263]
Olfr426	0	NA	NA	NA	NA	NA	0	0	0	0	NA	NA
Olfr427	0	NA	NA	NA	NA	NA	0	0	0	0	ENSMUSG00000059371	olfactory receptor 427 [Source:MGI Symbol;Acc:MGI:3030261]
Olfr231	0.102132	0.245963	0.815853	0.301479	0.763049	NA	0.408527	0	0.034509	0	ENSMUSG00000046486	olfactory receptor 231 [Source:MGI Symbol;Acc:MGI:3030065]
Olfr424	0	NA	NA	NA	NA	NA	0	0	0	0	ENSMUSG00000051528	olfactory receptor 424 [Source:MGI Symbol;Acc:MGI:3030258]
Olfr421-ps1	0	NA	NA	NA	NA	NA	0	0	0	0	ENSMUSG00000091950	olfactory receptor 421, pseudogene 1 [Source:MGI Symbol;Acc:MGI:3030255]
Olfr420	0.102132	0.245963	0.815853	0.301479	0.763049	NA	0.408527	0	0.0304841	0	ENSMUSG00000055033	olfactory receptor 420 [Source:MGI Symbol;Acc:MGI:3030254]
Spta1	4.30178	-1.36435	0.731068	-1.86625	0.062007	0.0879415	2.35019	7.62723	0.0218248	0.0708293	ENSMUSG00000026532	spectrin alpha, erythrocytic 1 [Source:MGI Symbol;Acc:MGI:98385]
Olfr419	0	NA	NA	NA	NA	NA	0	0	0	0	ENSMUSG00000050788	olfactory receptor 419 [Source:MGI Symbol;Acc:MGI:3030253]
Mptx1	0	NA	NA	NA	NA	NA	0	0	0	0	ENSMUSG00000026531	mucosal pentraxin 1 [Source:MGI Symbol;Acc:MGI:1913539]
Olfr417	0	NA	NA	NA	NA	NA	0	0	0	0	ENSMUSG00000066672	olfactory receptor 417 [Source:MGI Symbol;Acc:MGI:3030251]
Olfr248	0	NA	NA	NA	NA	NA	0	0	0	0	ENSMUSG00000059503	olfactory receptor 248 [Source:MGI Symbol;Acc:MGI:3030082]
Olfr414	0	NA	NA	NA	NA	NA	0	0	0	0	ENSMUSG00000051509	olfactory receptor 414 [Source:MGI Symbol;Acc:MGI:3030248]
Olfr220	0	NA	NA	NA	NA	NA	0	0	0	0	ENSMUSG00000066671	olfactory receptor 220 [Source:MGI Symbol;Acc:MGI:3030054]
Fmn2	21.9855	-1.50389	0.356985	-4.21276	2.52269e-05	5.21392e-05	11.9241	33.6723	0.144474	0.407977	ENSMUSG00000028354	formin 2 [Source:MGI Symbol;Acc:MGI:1859252]
Grem2	448.25	-2.3666	0.145868	-16.2243	3.39735e-59	3.06247e-58	104.649	554.988	2.18105	11.5669	ENSMUSG00000050069	gremlin 2, DAN family BMP antagonist [Source:MGI Symbol;Acc:MGI:1344367]
Rgs7	3.35696	-0.636485	0.729942	-0.871967	0.383226	0.451481	2.91896	4.51713	0.0916087	0.141765	ENSMUSG00000026527	regulator of G protein signaling 7 [Source:MGI Symbol;Acc:MGI:1346089]
Fh1	276.31	-1.39777	0.163662	-8.5406	1.33524e-17	4.87701e-17	148.68	394.827	7.11076	18.883	ENSMUSG00000026526	fumarate hydratase 1 [Source:MGI Symbol;Acc:MGI:95530]
Kmo	6.17125	-1.2152	0.693539	-1.75217	0.0797452	0.110918	1.94167	5.9487	0.0606688	0.185872	ENSMUSG00000039783	kynurenine 3-monooxygenase (kynurenine 3-hydroxylase) [Source:MGI Symbol;Acc:MGI:2138151]
Opn3	41.9028	0.160941	0.253062	0.635976	0.524792	0.590792	38.219	34.8262	1.6863	1.5366	ENSMUSG00000026525	opsin 3 [Source:MGI Symbol;Acc:MGI:1338022]
Chml	159.635	-0.112318	0.177453	-0.632948	0.526768	0.592701	142.247	152.292	1.81534	1.94354	ENSMUSG00000078185	choroideremia-like [Source:MGI Symbol;Acc:MGI:101913]
Wdr64	0.514625	-0.853623	0.989484	-0.862695	0.388305	0.456396	0.408527	1.64997	0.00835596	0.0337483	ENSMUSG00000026523	WD repeat domain 64 [Source:MGI Symbol;Acc:MGI:1923070]
Exo1	41.7395	0.137448	0.264365	0.519915	0.603122	0.662598	33.1226	30.9216	0.46954	0.438338	ENSMUSG00000039748	exonuclease 1 [Source:MGI Symbol;Acc:MGI:1349427]
Becn2	0.226585	0.0884065	0.898304	0.0984149	0.921603	NA	0.281153	0.338977	0.0122664	0.0147892	NA	NA
Pld5	1.38362	-0.817141	0.946261	-0.863547	0.387837	0.455873	1.20288	2.43214	0.0241107	0.0487502	ENSMUSG00000055214	phospholipase D family, member 5 [Source:MGI Symbol;Acc:MGI:2442056]
Cep170	1172.4	1.36178	0.13527	10.0671	7.72182e-24	3.4352e-23	1675.72	648.22	18.8734	7.30084	ENSMUSG00000057335	centrosomal protein 170 [Source:MGI Symbol;Acc:MGI:1918348]
Mir350	4.37721	2.24009	0.70661	3.1702	0.00152335	0.00268886	9.05428	1.52341	7.13843	1.20106	ENSMUSG00000065573	microRNA 350 [Source:MGI Symbol;Acc:MGI:3619366]
Sdccag8	416.356	0.262858	0.133603	1.96745	0.0491316	0.0710413	428.722	356.734	12.076	10.0483	ENSMUSG00000026504	serologically defined colon cancer antigen 8 [Source:MGI Symbol;Acc:MGI:1924066]
Hmga2-ps1	119.38	2.57285	0.198673	12.9502	2.34483e-38	1.44488e-37	185.502	30.4908	9.58862	1.57607	NA	NA
Akt3	606.325	0.329856	0.095706	3.44655	0.00056779	0.00104317	540.256	429.114	8.90561	7.07353	ENSMUSG00000019699	thymoma viral proto-oncogene 3 [Source:MGI Symbol;Acc:MGI:1345147]
Zbtb18	460.144	0.640552	0.0984745	6.50475	7.78244e-11	2.19096e-10	525.188	337.791	8.02819	5.16359	ENSMUSG00000063659	zinc finger and BTB domain containing 18 [Source:MGI Symbol;Acc:MGI:1353609]
2310043L19Rik	1.18435	1.25864	1.03385	1.21744	0.223438	0.282177	1.61141	0.275695	0.180191	0.0308288	ENSMUSG00000101746	RIKEN cDNA 2310043L19 gene [Source:MGI Symbol;Acc:MGI:1922839]
1700016C15Rik	10.6781	-0.227264	0.504984	-0.450042	0.65268	0.707776	7.03434	8.51759	0.733036	0.887603	ENSMUSG00000015962	RIKEN cDNA 1700016C15 gene [Source:MGI Symbol;Acc:MGI:1916678]
Adss	844.287	0.418666	0.0828708	5.05204	4.37121e-07	1.01954e-06	998.771	747.019	30.5351	22.8383	ENSMUSG00000015961	adenylosuccinate synthetase, non muscle [Source:MGI Symbol;Acc:MGI:87948]
Gm16432	38.3561	-1.34344	0.312174	-4.30349	1.68131e-05	3.51997e-05	23.7283	60.5978	1.11367	2.84412	NA	NA
Desi2	415.78	0.273358	0.084871	3.22087	0.00127803	0.00227325	494.414	408.532	9.15975	7.56865	ENSMUSG00000026502	desumoylating isopeptidase 2 [Source:MGI Symbol;Acc:MGI:1926075]
Cox20	215.516	0.504485	0.209313	2.4102	0.0159439	0.024879	256.173	179.466	44.6312	31.2672	ENSMUSG00000026500	cytochrome c oxidase assembly protein 20 [Source:MGI Symbol;Acc:MGI:1913609]
Hnrnpu	4807.89	0.764079	0.0872318	8.75918	1.96681e-18	7.41373e-18	6300.16	3704.25	133.989	78.7805	ENSMUSG00000039630	heterogeneous nuclear ribonucleoprotein U [Source:MGI Symbol;Acc:MGI:1858195]
Efcab2	70.7873	-0.797685	0.204935	-3.89238	9.92641e-05	0.000196022	53.2696	90.7308	1.63822	2.79027	ENSMUSG00000026495	EF-hand calcium binding domain 2 [Source:MGI Symbol;Acc:MGI:1915476]
Kif26b	374.482	0.299793	0.103699	2.891	0.00384013	0.00647707	264.298	215.081	2.78544	2.26674	ENSMUSG00000026494	kinesin family member 26B [Source:MGI Symbol;Acc:MGI:2447076]
Smyd3	151.003	-0.830696	0.132531	-6.26792	3.65902e-10	9.99038e-10	115.358	206.73	2.39402	4.29027	ENSMUSG00000055067	SET and MYND domain containing 3 [Source:MGI Symbol;Acc:MGI:1916976]
Tfb2m	114.375	0.416222	0.156619	2.65755	0.00787115	0.0127715	152.422	113.778	4.85983	3.6277	ENSMUSG00000026492	transcription factor B2, mitochondrial [Source:MGI Symbol;Acc:MGI:107937]
Cnst	683.414	-0.901073	0.128023	-7.03835	1.94532e-12	5.88774e-12	495.89	924.578	8.516	15.8779	ENSMUSG00000038949	consortin, connexin sorting protein [Source:MGI Symbol;Acc:MGI:2445141]
Sccpdh	138.949	-0.669811	0.293557	-2.28171	0.0225067	0.0342826	103.129	166.703	4.18806	6.76977	ENSMUSG00000038936	saccharopine dehydrogenase (putative) [Source:MGI Symbol;Acc:MGI:1924486]
Ahctf1	1945.63	1.06591	0.122477	8.7029	3.23513e-18	1.21082e-17	2833.52	1348.37	25.0438	11.9174	ENSMUSG00000026491	AT hook containing transcription factor 1 [Source:MGI Symbol;Acc:MGI:1915033]
Cdc42bpa	1368.57	-1.83043	0.0652854	-28.0373	5.70475e-173	1.53424e-171	650.358	2318.01	5.86434	20.9017	ENSMUSG00000026490	CDC42 binding protein kinase alpha [Source:MGI Symbol;Acc:MGI:2441841]
Adck3	145.283	-0.229386	0.149863	-1.53064	0.125859	0.167926	163.898	191.291	3.1385	3.66305	NA	NA
Psen2	401.155	1.68218	0.0962952	17.4689	2.47036e-68	2.55829e-67	770.389	239.551	28.8533	8.97191	ENSMUSG00000010609	presenilin 2 [Source:MGI Symbol;Acc:MGI:109284]
Gm5069	14.3017	-0.402193	0.44374	-0.906371	0.364739	0.432966	11.2808	15.7078	0.245878	0.34237	ENSMUSG00000055676	predicted pseudogene 5069 [Source:MGI Symbol;Acc:MGI:3644516]
Itpkb	1624.82	1.35641	0.0708657	19.1406	1.15942e-81	1.40019e-80	2730.69	1064.25	41.7831	16.2843	ENSMUSG00000038855	inositol 1,4,5-trisphosphate 3-kinase B [Source:MGI Symbol;Acc:MGI:109235]
6330403A02Rik	31.643	0.490939	0.270357	1.81589	0.0693875	0.0975723	42.6539	29.9659	0.507736	0.356702	NA	NA
Parp1	392.804	-0.794549	0.107274	-7.40672	1.29457e-13	4.10299e-13	287.109	499.128	5.85561	10.1797	ENSMUSG00000026496	poly (ADP-ribose) polymerase family, member 1 [Source:MGI Symbol;Acc:MGI:1340806]
Mir6904	0.660846	-1.86776	1.0464	-1.78493	0.0742722	0.103919	0	2.36068	0	2.75009	ENSMUSG00000098926	microRNA 6904 [Source:MGI Symbol;Acc:MGI:5530808]
Lin9	52.0617	0.533381	0.226149	2.35854	0.018347	0.0283529	50.698	35.0875	1.25224	0.866661	ENSMUSG00000058729	lin-9 homolog (C. elegans) [Source:MGI Symbol;Acc:MGI:1919818]
Mixl1	0.366469	-0.169	0.952471	-0.177433	0.859168	NA	0.513202	0.55139	0.0174995	0.0188017	ENSMUSG00000026497	Mix1 homeobox-like 1 (Xenopus laevis) [Source:MGI Symbol;Acc:MGI:1351322]
Acbd3	937.159	1.06965	0.0729634	14.6601	1.16039e-48	8.71605e-48	1376.14	654.212	30.9452	14.7112	ENSMUSG00000026499	acyl-Coenzyme A binding domain containing 3 [Source:MGI Symbol;Acc:MGI:2181074]
H3f3a	1738.33	1.40319	0.0914813	15.3385	4.22843e-53	3.4376e-52	3138.98	1185.07	227.698	85.9635	ENSMUSG00000060743	H3 histone, family 3A [Source:MGI Symbol;Acc:MGI:1097686]
Sde2	799.932	1.99163	0.0987895	20.1604	2.18177e-90	2.9278e-89	1425.56	356.522	34.8802	8.72326	ENSMUSG00000038806	SDE2 telomere maintenance homolog (S. pombe) [Source:MGI Symbol;Acc:MGI:2384788]
Lefty2	4.30812	-0.451547	0.736614	-0.613004	0.539874	0.605461	4.8671	6.48771	0.154363	0.205761	ENSMUSG00000066652	left-right determination factor 2 [Source:MGI Symbol;Acc:MGI:2443573]
Pycr2	211.622	-0.408765	0.126104	-3.24148	0.00118909	0.00212166	184.579	245.788	9.00987	11.9976	ENSMUSG00000026520	pyrroline-5-carboxylate reductase family, member 2 [Source:MGI Symbol;Acc:MGI:1277956]
Lefty1	19.5598	-1.23867	0.367013	-3.375	0.000738159	0.00134181	10.8195	26.629	0.526484	1.29579	ENSMUSG00000038793	left right determination factor 1 [Source:MGI Symbol;Acc:MGI:107405]
Tmem63a	1007.46	0.0653116	0.080874	0.807572	0.419337	0.487705	1189.34	1137.5	28.6602	27.411	ENSMUSG00000026519	transmembrane protein 63a [Source:MGI Symbol;Acc:MGI:2384789]
Ephx1	673.141	-2.06135	0.112598	-18.3072	7.24673e-75	8.11036e-74	286.011	1202.93	13.4076	56.3909	ENSMUSG00000038776	epoxide hydrolase 1, microsomal [Source:MGI Symbol;Acc:MGI:95405]
9130409I23Rik	0.585434	0.704125	0.99828	0.705339	0.4806	0.548547	0.562305	0	0.0231238	0	ENSMUSG00000038768	RIKEN cDNA 9130409I23 gene [Source:MGI Symbol;Acc:MGI:3588271]
Nvl	440.44	0.287468	0.119455	2.4065	0.0161064	0.0251066	462.425	376.773	11.7952	9.61041	ENSMUSG00000026516	nuclear VCP-like [Source:MGI Symbol;Acc:MGI:1914709]
Cnih4	223.28	0.978776	0.123653	7.91552	2.46223e-15	8.30599e-15	324.418	164.014	7.74831	3.91727	ENSMUSG00000062169	cornichon family AMPA receptor auxiliary protein 4 [Source:MGI Symbol;Acc:MGI:1925828]
Wdr26	4044.11	1.85013	0.0758312	24.398	1.7967e-131	3.54481e-130	7875.32	2179.41	87.2263	24.1389	ENSMUSG00000038733	WD repeat domain 26 [Source:MGI Symbol;Acc:MGI:1923825]
Cnih3	10.4525	3.98588	0.63351	6.29175	3.13912e-10	8.59608e-10	26.0947	1.18443	0.746881	0.0339007	ENSMUSG00000026514	cornichon family AMPA receptor auxiliary protein 3 [Source:MGI Symbol;Acc:MGI:1920228]
Ccdc121	90.9086	0.162298	0.231035	0.702485	0.482377	0.550158	69.6222	62.154	2.98744	2.66698	ENSMUSG00000050625	coiled-coil domain containing 121 [Source:MGI Symbol;Acc:MGI:2685601]
Lbr	1402.96	1.70399	0.0661446	25.7616	2.39028e-146	5.37182e-145	2547.42	781.32	55.9772	17.1688	ENSMUSG00000004880	lamin B receptor [Source:MGI Symbol;Acc:MGI:2138281]
Enah	1156.88	-0.674995	0.0647741	-10.4208	1.9935e-25	9.19699e-25	758.409	1213.23	4.79431	7.66947	ENSMUSG00000022995	ENAH actin regulator [Source:MGI Symbol;Acc:MGI:108360]
Srp9	253.571	0.533492	0.152902	3.48911	0.000484638	0.000897314	348.549	241.145	19.6001	13.5604	ENSMUSG00000026511	signal recognition particle 9 [Source:MGI Symbol;Acc:MGI:1350930]
Vmn1r1	0.0715524	0	0.815853	0	1	NA	0	0	0	0	ENSMUSG00000091013	vomeronasal 1 receptor 1 [Source:MGI Symbol;Acc:MGI:3647849]
Degs1	743.664	-0.126588	0.176235	-0.718289	0.472579	0.540532	773.525	846.109	30.1123	32.9379	ENSMUSG00000038633	delta(4)-desaturase, sphingolipid 1 [Source:MGI Symbol;Acc:MGI:1097711]
1700047M11Rik	4.95688	2.26599	0.736246	3.07776	0.00208562	0.00363052	9.69856	1.60506	1.10349	0.182621	ENSMUSG00000100147	RIKEN cDNA 1700047M11 gene [Source:MGI Symbol;Acc:MGI:1914580]
Fbxo28	529.403	0.482046	0.0886537	5.4374	5.40641e-08	1.3293e-07	652.654	468.813	10.3686	7.44795	ENSMUSG00000047539	F-box protein 28 [Source:MGI Symbol;Acc:MGI:1261890]
Trp53bp2	913.471	0.286204	0.0864093	3.31219	0.000925688	0.00166965	1153.5	942.698	20.6024	16.8374	ENSMUSG00000026510	transformation related protein 53 binding protein 2 [Source:MGI Symbol;Acc:MGI:2138319]
Capn2	1391.36	-0.533523	0.0926208	-5.76029	8.39715e-09	2.15687e-08	1054.02	1531.88	25.8299	37.5404	ENSMUSG00000026509	calpain 2 [Source:MGI Symbol;Acc:MGI:88264]
Capn8	12.6012	-0.260892	0.447132	-0.583478	0.559571	0.623439	9.70503	11.3071	0.204452	0.238202	ENSMUSG00000038599	calpain 8 [Source:MGI Symbol;Acc:MGI:2181366]
Ccdc185	0	NA	NA	NA	NA	NA	0	0	0	0	ENSMUSG00000043429	coiled-coil domain containing 185 [Source:MGI Symbol;Acc:MGI:3618292]
Susd4	93.4114	-1.43708	0.188305	-7.63168	2.31712e-14	7.55073e-14	52.0001	146.554	1.99445	5.62104	ENSMUSG00000038576	sushi domain containing 4 [Source:MGI Symbol;Acc:MGI:2138351]
Tlr5	106.083	-0.868618	0.160125	-5.42462	5.80775e-08	1.42583e-07	77.2078	142.161	1.88378	3.46857	ENSMUSG00000079164	toll-like receptor 5 [Source:MGI Symbol;Acc:MGI:1858171]
Disp1	339.932	-0.647573	0.098176	-6.59604	4.22284e-11	1.2048e-10	280.434	439.878	4.20285	6.59242	ENSMUSG00000030768	dispatched RND transporter family member 1 [Source:MGI Symbol;Acc:MGI:1916147]
Brox	723.764	1.27261	0.0815129	15.6123	5.99928e-55	5.06249e-54	1176.84	485.242	26.5784	10.9589	ENSMUSG00000046836	BRO1 domain and CAAX motif containing [Source:MGI Symbol;Acc:MGI:1918928]
Aida	515.232	0.0252705	0.101824	0.248179	0.803996	0.840927	343.128	338.283	8.13295	8.01812	ENSMUSG00000042901	axin interactor, dorsalization associated [Source:MGI Symbol;Acc:MGI:1919737]
Mia3	1971.18	0.531862	0.0754229	7.05173	1.76709e-12	5.35743e-12	2475.27	1708.15	28.6604	19.7781	ENSMUSG00000056050	melanoma inhibitory activity 3 [Source:MGI Symbol;Acc:MGI:2443183]
Taf1a	235.488	0.619339	0.204285	3.03174	0.00243147	0.00420598	295.298	190.951	9.2863	6.00488	ENSMUSG00000072258	TATA-box binding protein associated factor, RNA polymerase I, A [Source:MGI Symbol;Acc:MGI:109578]
Hhipl2	7.41925	0.579017	0.555799	1.04177	0.297517	0.362862	7.70132	4.9685	0.20621	0.133036	ENSMUSG00000053461	hedgehog interacting protein-like 2 [Source:MGI Symbol;Acc:MGI:1926022]
1700056E22Rik	11.8098	0.405288	0.513909	0.788637	0.430324	0.49859	14.8176	11.1498	1.19601	0.89996	ENSMUSG00000044854	RIKEN cDNA 1700056E22 gene [Source:MGI Symbol;Acc:MGI:1920613]
Dusp10	137.938	-0.129543	0.1391	-0.931293	0.351702	0.419477	140.588	153.056	4.04616	4.40498	ENSMUSG00000039384	dual specificity phosphatase 10 [Source:MGI Symbol;Acc:MGI:1927070]
1700112H15Rik	4.56953	2.64604	0.930313	2.84425	0.00445157	0.00745244	2.9125	0	0.292193	0	ENSMUSG00000101574	RIKEN cDNA 1700112H15 gene [Source:MGI Symbol;Acc:MGI:1920840]
4930488B22Rik	0.686145	-0.620332	1.04495	-0.59365	0.552746	0.617134	0.281153	0.908735	0.0127436	0.0411896	ENSMUSG00000092578	RIKEN cDNA 4930488B22 gene [Source:MGI Symbol;Acc:MGI:1922221]
Hlx	633.612	2.72113	0.0933144	29.1609	6.07593e-187	1.78641e-185	1274.16	192.354	46.3207	6.99284	ENSMUSG00000039377	H2.0-like homeobox [Source:MGI Symbol;Acc:MGI:96109]
2024-03-01	8.01993	-1.3336	0.521034	-2.55953	0.0104814	0.0167675	5.19089	14.6705	0.18915	0.534577	ENSMUSG00000026621	mitochondrial amidoxime reducing component 1 [Source:MGI Symbol;Acc:MGI:1913362]
2024-03-02	345.154	-1.37839	0.211328	-6.5225	6.91455e-11	1.94972e-10	200.624	529.436	8.31604	21.9456	ENSMUSG00000073481	mitochondrial amidoxime reducing component 2 [Source:MGI Symbol;Acc:MGI:1914497]
Mir1981	0	NA	NA	NA	NA	NA	0	0	0	0	ENSMUSG00000088559	microRNA 1981 [Source:MGI Symbol;Acc:MGI:3837225]
C130074G19Rik	66.9582	-1.89031	0.224045	-8.43718	3.25083e-17	1.17248e-16	33.0443	129.437	0.904022	3.54111	ENSMUSG00000039349	RIKEN cDNA C130074G19 gene [Source:MGI Symbol;Acc:MGI:2444831]
Mark1	195.036	-1.11107	0.132983	-8.35497	6.54519e-17	2.33823e-16	98.5201	214.311	1.68449	3.66427	ENSMUSG00000026620	MAP/microtubule affinity regulating kinase 1 [Source:MGI Symbol;Acc:MGI:2664902]
Rab3gap2	1294.23	0.806013	0.0973996	8.27532	1.2811e-16	4.53358e-16	1678.86	956.207	18.7519	10.6803	ENSMUSG00000039318	RAB3 GTPase activating protein subunit 2 [Source:MGI Symbol;Acc:MGI:1916043]
Snora36b	1.13291	-0.471886	1.00326	-0.470354	0.638102	0.694561	0.562305	1.18443	0.388398	0.818116	ENSMUSG00000077571	small nucleolar RNA, H/ACA box 36B [Source:MGI Symbol;Acc:MGI:3819504]
Mir664	0.274295	0.0958739	0.92285	0.103889	0.917257	NA	0.513202	0.275695	0.580527	0.311863	ENSMUSG00000105770	microRNA 664 [Source:MGI Symbol;Acc:MGI:4358947]
Iars2	702.701	-0.112775	0.0810319	-1.39174	0.164002	0.213899	703.719	762.779	15.516	16.8182	ENSMUSG00000026618	isoleucine-tRNA synthetase 2, mitochondrial [Source:MGI Symbol;Acc:MGI:1919586]
Mir194-1	6.3037	0.228818	0.593904	0.385278	0.700031	0.750055	6.3155	5.66482	7.35727	6.59926	ENSMUSG00000065581	microRNA 194-1 [Source:MGI Symbol;Acc:MGI:2676858]
Mir215	5.93433	-0.817127	0.619076	-1.31991	0.186864	0.24054	4.16448	8.51361	2.92834	5.98652	ENSMUSG00000065562	microRNA 215 [Source:MGI Symbol;Acc:MGI:2676891]
Bpnt1	225.796	-0.511888	0.18332	-2.79231	0.00523329	0.00869191	187.418	269.891	6.70409	9.65423	ENSMUSG00000026617	bisphosphate 3'-nucleotidase 1 [Source:MGI Symbol;Acc:MGI:1338800]
Eprs	1244.29	-0.258473	0.0623715	-4.14409	3.41162e-05	6.98837e-05	1048.59	1254.87	16.8752	20.1948	ENSMUSG00000026615	glutamyl-prolyl-tRNA synthetase [Source:MGI Symbol;Acc:MGI:97838]
9630028B13Rik	6.84083	-2.13107	0.5935	-3.59068	0.000329822	0.000620151	3.50397	16.8188	0.080297	0.38542	ENSMUSG00000051295	RIKEN cDNA 9630028B13 gene [Source:MGI Symbol;Acc:MGI:2442281]
Gm2061	0.489062	-1.10251	1.02789	-1.07259	0.283456	0.347621	0	1.22934	0	0.0347529	ENSMUSG00000097615	predicted gene 2061 [Source:MGI Symbol;Acc:MGI:3780228]
Slc30a10	0.302451	-0.665061	0.933624	-0.712344	0.476252	NA	0	0.927103	0	0.0124014	ENSMUSG00000026614	solute carrier family 30, member 10 [Source:MGI Symbol;Acc:MGI:2685058]
5033404E19Rik	0	NA	NA	NA	NA	NA	0	0	0	0	ENSMUSG00000102185	RIKEN cDNA 5033404E19 gene [Source:MGI Symbol;Acc:MGI:2149700]
Mir297c	0	NA	NA	NA	NA	NA	0	0	0	0	ENSMUSG00000076976	microRNA 297c [Source:MGI Symbol;Acc:MGI:3718506]
Lyplal1	26.9143	-1.72199	0.337863	-5.09672	3.45587e-07	8.10667e-07	11.6893	41.6387	0.578551	2.06087	ENSMUSG00000039246	lysophospholipase-like 1 [Source:MGI Symbol;Acc:MGI:2385115]
A730004F24Rik	0.569522	0	1.03653	0	1	1	0	0	0	0	NA	NA
Tgfb2	196.32	-1.05679	0.133108	-7.93936	2.03232e-15	6.87236e-15	126.17	267.377	2.0842	4.41679	ENSMUSG00000039239	transforming growth factor, beta 2 [Source:MGI Symbol;Acc:MGI:98726]
Rrp15	61.7082	-0.489649	0.216304	-2.2637	0.0235923	0.0357939	46.5563	65.5701	2.99819	4.22267	ENSMUSG00000001305	ribosomal RNA processing 15 homolog (S. cerevisiae) [Source:MGI Symbol;Acc:MGI:1914473]
D1Pas1	0.0702882	0.245963	0.815853	0.301479	0.763049	NA	0.281153	0	0.00683204	0	ENSMUSG00000039224	DNA segment, Chr 1, Pasteur Institute 1 [Source:MGI Symbol;Acc:MGI:91842]
Spata17	137.885	-0.183434	0.158826	-1.15493	0.248119	0.309448	105.165	118.204	4.98989	5.60852	ENSMUSG00000026611	spermatogenesis associated 17 [Source:MGI Symbol;Acc:MGI:1921967]
1700007P06Rik	10.5491	-0.0468917	0.511099	-0.0917468	0.926899	0.940708	8.26363	8.89331	0.783709	0.843426	ENSMUSG00000089730	RIKEN cDNA 1700007P06 gene [Source:MGI Symbol;Acc:MGI:1916558]
Gpatch2	425.658	-0.128377	0.119277	-1.07629	0.281797	0.34576	402.506	437.876	6.90622	7.5131	ENSMUSG00000039210	G patch domain containing 2 [Source:MGI Symbol;Acc:MGI:1915019]
Esrrg	66.4426	-0.825094	0.2169	-3.80402	0.000142365	0.000277159	42.8049	77.1469	0.598747	1.07912	ENSMUSG00000026610	estrogen-related receptor gamma [Source:MGI Symbol;Acc:MGI:1347056]
9330162B11Rik	9.26399	-0.632444	0.567154	-1.11512	0.2648	0.327643	5.44934	9.3794	0.192284	0.330959	ENSMUSG00000103577	RIKEN cDNA 9330162B11 gene [Source:MGI Symbol;Acc:MGI:2443717]
Ush2a	4.29633	-0.598159	0.737894	-0.810631	0.417578	0.485894	2.04634	3.74314	0.0100523	0.0183875	ENSMUSG00000026609	usherin [Source:MGI Symbol;Acc:MGI:1341292]
Kctd3	509.71	-0.593342	0.0919588	-6.45226	1.10196e-10	3.08145e-10	367.317	554.229	7.74232	11.6821	ENSMUSG00000026608	potassium channel tetramerisation domain containing 3 [Source:MGI Symbol;Acc:MGI:2444629]
Kcnk2	197.393	-2.74958	0.1692	-16.2505	2.21694e-59	2.00396e-58	53.8694	363.705	1.01979	6.88526	ENSMUSG00000037624	potassium channel, subfamily K, member 2 [Source:MGI Symbol;Acc:MGI:109366]
Cenpf	279.236	0.340091	0.119585	2.84392	0.00445621	0.00745957	213.198	167.032	1.49618	1.1722	ENSMUSG00000026605	centromere protein F [Source:MGI Symbol;Acc:MGI:1313302]
Ptpn14	1175.47	-0.640667	0.0762522	-8.40195	4.39139e-17	1.57687e-16	903.12	1414.8	6.5609	10.2781	ENSMUSG00000026604	protein tyrosine phosphatase, non-receptor type 14 [Source:MGI Symbol;Acc:MGI:102467]
Smyd2	182.311	-0.0885421	0.126615	-0.6993	0.484364	0.55201	179.175	190.678	8.71339	9.27275	ENSMUSG00000026603	SET and MYND domain containing 2 [Source:MGI Symbol;Acc:MGI:1915889]
Prox1	18.1321	1.0124	0.38317	2.64217	0.00823773	0.013332	26.0132	12.2649	0.490785	0.2314	ENSMUSG00000010175	prospero homeobox 1 [Source:MGI Symbol;Acc:MGI:97772]
Rps6kc1	462.784	-0.407869	0.103075	-3.95702	7.5891e-05	0.000151349	360.586	479.769	7.04491	9.37345	ENSMUSG00000089872	ribosomal protein S6 kinase polypeptide 1 [Source:MGI Symbol;Acc:MGI:2443419]
Angel2	791.131	1.76415	0.101224	17.4283	5.03634e-68	5.20182e-67	1436.25	420.564	33.4734	9.80168	ENSMUSG00000026634	angel homolog 2 [Source:MGI Symbol;Acc:MGI:1196310]
Vash2	33.9902	1.09119	0.270031	4.041	5.32231e-05	0.000107613	47.521	21.8913	0.885229	0.407794	ENSMUSG00000037568	vasohibin 2 [Source:MGI Symbol;Acc:MGI:2444826]
Mfsd7b	342.017	1.12526	0.111574	10.0853	6.41712e-24	2.85933e-23	506.488	230.84	9.67271	4.4085	NA	NA
A230020J21Rik	8.44936	1.13916	0.508289	2.24118	0.0250147	0.0377966	13.9149	6.04054	0.658633	0.285916	ENSMUSG00000097845	RIKEN cDNA A230020J21 gene [Source:MGI Symbol;Acc:MGI:3704207]
Spata45	5.17343	-0.491279	0.585725	-0.838753	0.401608	0.46966	5.19735	7.18823	0.947812	1.31088	ENSMUSG00000057072	spermatogenesis associated 45 [Source:MGI Symbol;Acc:MGI:1922808]
Tatdn3	93.8673	-0.228988	0.182355	-1.25573	0.209215	0.26602	91.658	106.081	5.70501	6.60274	ENSMUSG00000026632	TatD DNase domain containing 3 [Source:MGI Symbol;Acc:MGI:1916222]
Nsl1	28.9306	0.460782	0.325836	1.41416	0.157316	0.205866	23.3096	16.7739	0.611961	0.440375	ENSMUSG00000062510	NSL1, MIS12 kinetochore complex component [Source:MGI Symbol;Acc:MGI:2685830]
Batf3	27.5748	1.02541	0.371052	2.76352	0.00571813	0.00944823	21.2169	9.72039	2.32588	1.06558	ENSMUSG00000026630	basic leucine zipper transcription factor, ATF-like 3 [Source:MGI Symbol;Acc:MGI:1925491]
Fam71a	255.371	-2.58526	0.190099	-13.5995	4.03028e-42	2.66848e-41	94.741	568.425	3.31008	19.8598	ENSMUSG00000091017	family with sequence similarity 71, member A [Source:MGI Symbol;Acc:MGI:3588202]
Atf3	4083.13	0.653962	0.0789185	8.28654	1.16588e-16	4.13439e-16	5381.67	3416.41	212.576	134.948	ENSMUSG00000026628	activating transcription factor 3 [Source:MGI Symbol;Acc:MGI:109384]
Nenf	240.054	-1.89279	0.159244	-11.8861	1.39744e-32	7.66849e-32	105.995	404.539	12.5731	47.9864	ENSMUSG00000037499	neuron derived neurotrophic factor [Source:MGI Symbol;Acc:MGI:1913458]
Tmem206	173.339	0.0333292	0.140201	0.237725	0.812095	0.847366	180.347	175.507	3.34835	3.25848	ENSMUSG00000026627	transmembrane protein 206 [Source:MGI Symbol;Acc:MGI:1914200]
Ppp2r5a	1310.22	1.31743	0.0896154	14.7009	6.361e-49	4.80565e-48	2269.47	908.216	57.4746	23.0007	ENSMUSG00000026626	protein phosphatase 2, regulatory subunit B', alpha [Source:MGI Symbol;Acc:MGI:2388479]
Dtl	107.81	0.378571	0.187532	2.0187	0.0435183	0.063422	82.6377	65.0001	1.51658	1.1929	ENSMUSG00000037474	denticleless E3 ubiquitin protein ligase [Source:MGI Symbol;Acc:MGI:1924093]
Ints7	528.641	-0.39612	0.0882199	-4.49015	7.11746e-06	1.53548e-05	412.38	542.306	6.0174	7.91326	ENSMUSG00000037461	integrator complex subunit 7 [Source:MGI Symbol;Acc:MGI:1924315]
Lpgat1	1804.56	-0.00193155	0.0641453	-0.0301121	0.975978	0.981096	1554.05	1555.65	16.7352	16.7524	ENSMUSG00000026623	lysophosphatidylglycerol acyltransferase 1 [Source:MGI Symbol;Acc:MGI:2446186]
Nek2	728.193	1.665	0.0911923	18.2582	1.78177e-74	1.9839e-73	1095.07	345.649	26.7351	8.43872	ENSMUSG00000026622	NIMA (never in mitosis gene a)-related expressed kinase 2 [Source:MGI Symbol;Acc:MGI:109359]
1700034H15Rik	12.7703	0.787915	0.433146	1.81905	0.0689038	0.0969423	16.6574	9.20994	0.298061	0.164799	ENSMUSG00000055833	RIKEN cDNA 1700034H15 gene [Source:MGI Symbol;Acc:MGI:1921515]
Slc30a1	266.219	0.0573391	0.157112	0.364957	0.715144	0.76435	268.652	259.652	4.00934	3.87502	ENSMUSG00000037434	solute carrier family 30 (zinc transporter), member 1 [Source:MGI Symbol;Acc:MGI:1345281]
Rd3	44.7212	-0.982658	0.293029	-3.35345	0.000798121	0.0014465	25.425	53.0069	0.465074	0.969601	ENSMUSG00000049353	retinal degeneration 3 [Source:MGI Symbol;Acc:MGI:1921273]
Traf5	134.431	-0.70283	0.143076	-4.91228	9.00245e-07	2.05722e-06	104.145	168.004	3.85249	6.21471	ENSMUSG00000026637	TNF receptor-associated factor 5 [Source:MGI Symbol;Acc:MGI:107548]
Mir3473c	2.44036	-1.17407	0.828342	-1.41738	0.156373	0.204755	1.63781	4.703	1.5782	4.53183	ENSMUSG00000093003	microRNA 3473c [Source:MGI Symbol;Acc:MGI:4950389]
Rcor3	309.712	-0.847951	0.130808	-6.4824	9.02769e-11	2.53605e-10	213.539	384.504	3.7717	6.79142	ENSMUSG00000037395	REST corepressor 3 [Source:MGI Symbol;Acc:MGI:2441920]
Gm10516	45.7242	-1.05164	0.297785	-3.53154	0.000413148	0.000769907	28.3569	59.4132	0.847362	1.77539	ENSMUSG00000097316	predicted gene 10516 [Source:MGI Symbol;Acc:MGI:3641979]
Kcnh1	10.7063	-2.30568	0.522405	-4.41359	1.01671e-05	2.17017e-05	4.29832	23.1676	0.0463452	0.249796	ENSMUSG00000058248	potassium voltage-gated channel, subfamily H (eag-related), member 1 [Source:MGI Symbol;Acc:MGI:1341721]
Hhat	42.7998	-1.20443	0.262557	-4.58731	4.48993e-06	9.81959e-06	24.1368	55.5658	0.664525	1.52981	ENSMUSG00000037375	hedgehog acyltransferase [Source:MGI Symbol;Acc:MGI:2444681]
1700065J18Rik	0.253989	-0.393444	0.912922	-0.430973	0.666488	NA	0	0.614672	0	0.118753	ENSMUSG00000100872	RIKEN cDNA 1700065J18 gene [Source:MGI Symbol;Acc:MGI:1920705]
Sertad4	67.3521	-3.01639	0.267188	-11.2894	1.48072e-29	7.54718e-29	17.0859	147.436	0.392115	3.38361	ENSMUSG00000016262	SERTA domain containing 4 [Source:MGI Symbol;Acc:MGI:2443496]
Gm15867	6.91656	-3.02892	0.733483	-4.1295	3.6356e-05	7.4316e-05	0.843458	13.9415	0.0663644	1.09694	NA	NA
Syt14	18.3168	0.321256	0.365891	0.878009	0.379939	0.448341	18.1614	14.8053	0.178575	0.145576	ENSMUSG00000016200	synaptotagmin XIV [Source:MGI Symbol;Acc:MGI:2444490]
Diexf	164.991	-0.636583	0.145925	-4.36239	1.2865e-05	2.72431e-05	132.173	206.737	1.85947	2.90847	ENSMUSG00000016181	digestive organ expansion factor homolog (zebrafish) [Source:MGI Symbol;Acc:MGI:2138080]
Irf6	241.572	-1.67136	0.17023	-9.81826	9.39493e-23	4.05138e-22	124.49	402.387	2.35613	7.61569	ENSMUSG00000026638	interferon regulatory factor 6 [Source:MGI Symbol;Acc:MGI:1859211]
A130010J15Rik	39.1597	-0.324088	0.295549	-1.09656	0.272832	0.336236	33.521	43.5253	0.682414	0.88608	ENSMUSG00000079144	RIKEN cDNA A130010J15 gene [Source:MGI Symbol;Acc:MGI:2441776]
Traf3ip3	95.2604	2.75121	0.214549	12.8232	1.21558e-37	7.37879e-37	192.261	28.1095	7.07515	1.03442	ENSMUSG00000037318	TRAF3 interacting protein 3 [Source:MGI Symbol;Acc:MGI:2441706]
Hsd11b1	1017.15	-1.24343	0.146638	-8.47957	2.26035e-17	8.1978e-17	352.008	841.255	19.0138	45.4405	ENSMUSG00000016194	hydroxysteroid 11-beta dehydrogenase 1 [Source:MGI Symbol;Acc:MGI:103562]
G0s2	1028	2.22286	0.07517	29.5711	3.51695e-192	1.07108e-190	2068.72	443.208	191.539	41.0359	ENSMUSG00000009633	G0/G1 switch gene 2 [Source:MGI Symbol;Acc:MGI:1316737]
Lamb3	706.575	-1.71883	0.104824	-16.3972	2.00211e-60	1.83608e-59	439.131	1449.01	8.23128	27.1609	ENSMUSG00000026639	laminin, beta 3 [Source:MGI Symbol;Acc:MGI:99915]
Camk1g	26.1379	-0.201648	0.332045	-0.60729	0.543659	0.609042	27.9456	32.6737	0.8892	1.03965	ENSMUSG00000016179	calcium/calmodulin-dependent protein kinase I gamma [Source:MGI Symbol;Acc:MGI:2388073]
Mir205	0.213992	-0.366032	0.89086	-0.410875	0.681164	NA	0	0.569758	0	0.653981	ENSMUSG00000065533	microRNA 205 [Source:MGI Symbol;Acc:MGI:2676880]
4930503O07Rik	0	NA	NA	NA	NA	NA	0	0	0	0	ENSMUSG00000103692	RIKEN cDNA 4930503O07 gene [Source:MGI Symbol;Acc:MGI:1922192]
Plxna2	942.732	-1.70133	0.0700845	-24.2754	3.56353e-130	6.93966e-129	486.685	1589.45	3.44238	11.2424	ENSMUSG00000026640	plexin A2 [Source:MGI Symbol;Acc:MGI:107684]
Cd34	1392.72	-1.57898	0.14994	-10.5307	6.23519e-26	2.91652e-25	855.825	2577.77	25.486	76.7646	ENSMUSG00000016494	CD34 antigen [Source:MGI Symbol;Acc:MGI:88329]
Gm16897	242.65	2.27349	0.124859	18.2084	4.42442e-74	4.91233e-73	503.878	103.477	15.7883	3.24232	ENSMUSG00000097325	predicted gene, 16897 [Source:MGI Symbol;Acc:MGI:4439821]
A330023F24Rik	1109.24	2.52546	0.126654	19.9399	1.8355e-88	2.40856e-87	2259.27	389.554	33.9442	5.85283	ENSMUSG00000096929	RIKEN cDNA A330023F24 gene [Source:MGI Symbol;Acc:MGI:2443958]
Mir29b-2	0	NA	NA	NA	NA	NA	0	0	0	0	ENSMUSG00000065412	microRNA 29b-2 [Source:MGI Symbol;Acc:MGI:3619047]
Mir29c	0	NA	NA	NA	NA	NA	0	0	0	0	ENSMUSG00000065548	microRNA 29c [Source:MGI Symbol;Acc:MGI:2676906]
Cd46	111.401	2.30035	0.227884	10.0944	5.84775e-24	2.60861e-23	207.216	41.1526	13.3336	2.64801	ENSMUSG00000016493	CD46 antigen, complement regulatory protein [Source:MGI Symbol;Acc:MGI:1203290]
Cr1l	521.181	0.77103	0.100433	7.67709	1.62744e-14	5.3344e-14	717.075	418.471	33.6757	19.6525	ENSMUSG00000016481	complement component (3b/4b) receptor 1-like [Source:MGI Symbol;Acc:MGI:88513]
Cr2	22.6089	0.117764	0.349319	0.337126	0.736022	0.78321	19.5018	17.8746	0.245232	0.224771	ENSMUSG00000026616	complement receptor 2 [Source:MGI Symbol;Acc:MGI:88489]
B020014A21Rik	0.175648	0.067929	0.815853	0.0832614	0.933644	NA	0.408527	0.294063	0.0164532	0.0118432	ENSMUSG00000110909	RIKEN cDNA B020014A21 gene [Source:MGI Symbol;Acc:MGI:3588281]
H60c	6.35748	-3.13668	0.713328	-4.39724	1.09634e-05	2.33529e-05	1.09821	14.8175	0.0304285	0.410555	ENSMUSG00000091618	histocompatibility 60c [Source:MGI Symbol;Acc:MGI:3774845]
Ppp1r14c	720.804	-3.28082	0.107673	-30.4703	6.45192e-204	2.10246e-202	193.357	1902.01	5.97936	58.8174	ENSMUSG00000040653	protein phosphatase 1, regulatory inhibitor subunit 14C [Source:MGI Symbol;Acc:MGI:1923392]
Iyd	71.8911	-1.84331	0.245589	-7.50566	6.112e-14	1.96452e-13	36.0619	132.31	1.82773	6.70588	ENSMUSG00000019762	iodotyrosine deiodinase [Source:MGI Symbol;Acc:MGI:1917587]
Plekhg1	617.284	2.08341	0.0955705	21.7997	2.33484e-105	3.60306e-104	1321.82	310.271	13.9157	3.26643	ENSMUSG00000040624	pleckstrin homology domain containing, family G (with RhoGef domain) member 1 [Source:MGI Symbol;Acc:MGI:2676551]
Mthfd1l	220.368	1.35808	0.122384	11.0969	1.29902e-28	6.46273e-28	289.153	112.251	5.20983	2.02248	ENSMUSG00000040675	methylenetetrahydrofolate dehydrogenase (NADP+ dependent) 1-like [Source:MGI Symbol;Acc:MGI:1924836]
Akap12	2367.14	-3.94567	0.069217	-57.0044	0	0	370.244	5750.4	4.62594	71.8473	ENSMUSG00000038587	A kinase (PRKA) anchor protein (gravin) 12 [Source:MGI Symbol;Acc:MGI:1932576]
Zbtb2	367.156	1.83159	0.120151	15.2441	1.80105e-52	1.44974e-51	716.813	200.351	17.3377	4.84592	ENSMUSG00000075327	zinc finger and BTB domain containing 2 [Source:MGI Symbol;Acc:MGI:2685949]
Rmnd1	2.87005	2.29514	0.85909	2.6716	0.00754915	0.0122817	5.30203	0.588126	0.223815	0.0248266	ENSMUSG00000019763	required for meiotic nuclear division 1 homolog [Source:MGI Symbol;Acc:MGI:1913334]
Gm5512	3.84473	2.06127	0.845191	2.43882	0.0147355	0.0231096	5.93614	0.927103	0.132266	0.0206572	ENSMUSG00000112693	predicted gene 5512 [Source:MGI Symbol;Acc:MGI:3645436]
Armt1	133.797	0.601198	0.147468	4.07682	4.56567e-05	9.27074e-05	149.427	98.0478	5.09303	3.34184	NA	NA
Ccdc170	386.141	-0.13796	0.122221	-1.12878	0.258992	0.321308	290.372	321.875	10.5366	11.6797	ENSMUSG00000019767	coiled-coil domain containing 170 [Source:MGI Symbol;Acc:MGI:2685067]
Esr1	118.755	0.147882	0.154678	0.956066	0.339039	0.406356	146.101	132.12	1.30103	1.17653	ENSMUSG00000019768	estrogen receptor 1 (alpha) [Source:MGI Symbol;Acc:MGI:1352467]
Syne1	10047	2.59953	0.151229	17.1893	3.19246e-66	3.18789e-65	21114.1	3450.55	90.9942	14.8707	ENSMUSG00000096054	spectrin repeat containing, nuclear envelope 1 [Source:MGI Symbol;Acc:MGI:1927152]
Myct1	0.252409	-0.149615	0.911452	-0.164151	0.869613	NA	0	0.294063	0	0.00825915	ENSMUSG00000046916	myc target 1 [Source:MGI Symbol;Acc:MGI:1915882]
Vip	0.611591	-1.75676	1.0458	-1.67982	0.0929925	0.127736	0	2.13808	0	0.109287	ENSMUSG00000019772	vasoactive intestinal polypeptide [Source:MGI Symbol;Acc:MGI:98933]
Fbxo5	43.6602	-0.829648	0.262416	-3.16157	0.0015692	0.0027658	29.3958	52.9272	1.26973	2.28615	ENSMUSG00000019773	F-box protein 5 [Source:MGI Symbol;Acc:MGI:1914391]
Mtrf1l	86.7523	-0.00975385	0.187758	-0.0519491	0.958569	0.967119	86.3171	85.364	2.57048	2.54209	ENSMUSG00000019774	mitochondrial translational release factor 1-like [Source:MGI Symbol;Acc:MGI:1918830]
Rgs17	13.777	-0.750377	0.466115	-1.60985	0.10743	0.145516	6.75319	12.0483	0.0643589	0.114822	ENSMUSG00000019775	regulator of G-protein signaling 17 [Source:MGI Symbol;Acc:MGI:1927469]
Oprm1	22.3654	5.96001	0.736737	8.08974	5.97946e-16	2.06701e-15	49.2316	0	0.835352	0	ENSMUSG00000000766	opioid receptor, mu 1 [Source:MGI Symbol;Acc:MGI:97441]
Ipcef1	315.829	5.00644	0.205344	24.3808	2.73609e-131	5.38731e-130	742.851	22.1385	7.03653	0.209703	ENSMUSG00000064065	interaction protein for cytohesin exchange factors 1 [Source:MGI Symbol;Acc:MGI:2444159]
Cnksr3	190.004	-2.05449	0.147734	-13.9066	5.77208e-44	3.98642e-43	69.2726	299.244	1.56811	6.77395	ENSMUSG00000015202	Cnksr family member 3 [Source:MGI Symbol;Acc:MGI:2674130]
Ulbp1	54.4252	2.30546	0.283101	8.14361	3.83672e-16	1.33622e-15	62.0927	12.0525	2.66435	0.517165	ENSMUSG00000079685	UL16 binding protein 1 [Source:MGI Symbol;Acc:MGI:1925027]
Lrp11	60.6005	-0.435776	0.209039	-2.08466	0.0370998	0.0546052	51.963	69.9095	1.19394	1.60629	ENSMUSG00000019796	low density lipoprotein receptor-related protein 11 [Source:MGI Symbol;Acc:MGI:2442989]
Pcmt1	348.655	0.128898	0.109868	1.1732	0.240714	0.301289	384.036	351.585	15.6363	14.315	ENSMUSG00000019795	protein-L-isoaspartate (D-aspartate) O-methyltransferase 1 [Source:MGI Symbol;Acc:MGI:97502]
A630066F11Rik	14.1238	1.76324	0.442649	3.98338	6.79423e-05	0.000136163	27.696	7.80491	1.72524	0.486184	NA	NA
Nup43	33.9397	-0.45387	0.328564	-1.38138	0.167163	0.217602	26.3421	36.0577	1.59384	2.18169	ENSMUSG00000040034	nucleoporin 43 [Source:MGI Symbol;Acc:MGI:1917162]
BC020402	37.7493	-0.0342971	0.281472	-0.121849	0.903019	0.920821	35.6794	37.7117	1.27278	1.34528	NA	NA
Lats1	1610.33	0.478671	0.0843261	5.67643	1.37538e-08	3.49281e-08	1931.04	1382.67	20.89	14.9578	ENSMUSG00000040021	large tumor suppressor [Source:MGI Symbol;Acc:MGI:1333883]
Katna1	539.911	2.15518	0.11648	18.5025	1.96988e-76	2.24577e-75	880.088	196.487	38.7001	8.64012	ENSMUSG00000019794	katanin p60 (ATPase-containing) subunit A1 [Source:MGI Symbol;Acc:MGI:1344353]
Ginm1	379.171	0.199771	0.0915302	2.18257	0.0290674	0.0434932	425.613	371.175	21.3358	18.6069	ENSMUSG00000040006	glycoprotein integral membrane 1 [Source:MGI Symbol;Acc:MGI:2384905]
Ppil4	454.412	1.00302	0.135592	7.39735	1.38933e-13	4.39621e-13	659.603	326.503	17.7774	8.79978	ENSMUSG00000015757	peptidylprolyl isomerase (cyclophilin)-like 4 [Source:MGI Symbol;Acc:MGI:1914668]
Zc3h12d	80.0402	2.3125	0.229809	10.0627	8.07497e-24	3.58985e-23	110.906	21.6546	2.11493	0.412944	ENSMUSG00000039981	zinc finger CCCH type containing 12D [Source:MGI Symbol;Acc:MGI:3045313]
Mir5104	0.618672	0.973522	1.04983	0.927315	0.353763	0.421549	0.562305	0	0.466904	0	ENSMUSG00000093060	microRNA 5104 [Source:MGI Symbol;Acc:MGI:4950424]
Tab2	2224.68	2.35249	0.0966607	24.3376	7.84479e-131	1.53535e-129	4583.79	893.624	83.6311	16.3041	ENSMUSG00000015755	TGF-beta activated kinase 1/MAP3K7 binding protein 2 [Source:MGI Symbol;Acc:MGI:1915902]
Ust	280.518	-1.03122	0.126058	-8.18056	2.82517e-16	9.87976e-16	154.962	318.207	2.82331	5.79755	ENSMUSG00000047712	uronyl-2-sulfotransferase [Source:MGI Symbol;Acc:MGI:2442406]
Sash1	1240.56	-0.966932	0.0677058	-14.2814	2.85901e-46	2.06576e-45	949.477	1863.18	10.3172	20.2456	ENSMUSG00000015305	SAM and SH3 domain containing 1 [Source:MGI Symbol;Acc:MGI:1917347]
Samd5	35.4234	-0.532368	0.307954	-1.72873	0.0838579	0.116231	26.4704	39.2903	0.828083	1.22913	ENSMUSG00000060487	sterile alpha motif domain containing 5 [Source:MGI Symbol;Acc:MGI:2444815]
Gm6150	2.62091	-0.754584	0.901528	-0.837005	0.40259	0.470611	0.921729	1.81747	0.0241419	0.0476031	ENSMUSG00000111901	predicted gene 6150 [Source:MGI Symbol;Acc:MGI:3779560]
Stxbp5	3109.53	3.45727	0.123774	27.9321	1.08773e-171	2.90935e-170	6801.39	613.947	58.5036	5.28099	ENSMUSG00000019790	syntaxin binding protein 5 (tomosyn) [Source:MGI Symbol;Acc:MGI:1926058]
Adgb	1059.03	1.73933	0.154852	11.2322	2.83358e-29	1.43158e-28	1766.56	524.799	26.4245	7.85005	ENSMUSG00000050994	androglobin [Source:MGI Symbol;Acc:MGI:3605549]
Rab32	896.876	4.96258	0.138079	35.9401	7.22121e-283	3.88951e-281	2200.96	69.7195	83.6363	2.64934	ENSMUSG00000019832	RAB32, member RAS oncogene family [Source:MGI Symbol;Acc:MGI:1915094]
Gm5177	0.299052	0.607369	0.932978	0.651	0.515046	NA	0.562305	0	0.0115955	0	ENSMUSG00000098065	predicted pseudogene 5177 [Source:MGI Symbol;Acc:MGI:3646657]
Grm1	9.10044	4.97313	0.808228	6.15313	7.59665e-10	2.04671e-09	20.3188	0	0.226885	0	ENSMUSG00000019828	glutamate receptor, metabotropic 1 [Source:MGI Symbol;Acc:MGI:1351338]
4930567K20Rik	0.081405	0	0.815853	0	1	NA	0	0	0	0	ENSMUSG00000112730	RIKEN cDNA 4930567K20 gene [Source:MGI Symbol;Acc:MGI:1925306]
Shprh	710.998	-0.305444	0.135355	-2.25661	0.0240325	0.0364138	627.787	773.92	5.27505	6.50295	ENSMUSG00000090112	SNF2 histone linker PHD RING helicase [Source:MGI Symbol;Acc:MGI:1917581]
Fbxo30	917.577	1.04049	0.0944999	11.0105	3.39988e-28	1.67696e-27	1297.29	628.586	19.7998	9.59373	ENSMUSG00000047648	F-box protein 30 [Source:MGI Symbol;Acc:MGI:1919115]
Epm2a	31.4455	-1.88614	0.364308	-5.17733	2.25082e-07	5.35053e-07	13.2642	53.1273	0.959494	3.84308	ENSMUSG00000055493	epilepsy, progressive myoclonic epilepsy, type 2 gene alpha [Source:MGI Symbol;Acc:MGI:1341085]
Utrn	3891.93	-0.431535	0.117144	-3.68379	0.000229791	0.000438372	3156.01	4256.4	19.8944	26.8309	ENSMUSG00000019820	utrophin [Source:MGI Symbol;Acc:MGI:104631]
B230208H11Rik	57.3521	3.63253	0.292746	12.4085	2.35048e-35	1.37348e-34	145.235	10.8825	9.5904	0.718611	ENSMUSG00000097378	RIKEN cDNA B230208H11 gene [Source:MGI Symbol;Acc:MGI:2443719]
Stx11	1143.85	5.52808	0.128644	42.972	0	0	2672.07	56.1664	87.045	1.82967	ENSMUSG00000039232	syntaxin 11 [Source:MGI Symbol;Acc:MGI:1921982]
Sf3b5	219.43	0.236627	0.220606	1.07262	0.28344	0.347621	265.54	225.348	28.237	23.9631	ENSMUSG00000078348	splicing factor 3b, subunit 5 [Source:MGI Symbol;Acc:MGI:1913375]
Plagl1	327.169	-1.83572	0.116413	-15.769	5.08401e-56	4.36359e-55	138.166	490.604	2.04983	7.27858	ENSMUSG00000019817	pleiomorphic adenoma gene-like 1 [Source:MGI Symbol;Acc:MGI:1100874]
Hymai	62.285	-1.90471	0.24571	-7.75187	9.055e-15	2.99515e-14	24.7608	95.7241	0.382244	1.47774	NA	NA
Zc2hc1b	0.676492	0.532358	1.04852	0.507722	0.611648	0.67042	1.12461	0.614672	0.08336	0.0455616	ENSMUSG00000019815	zinc finger, C2HC-type containing 1B [Source:MGI Symbol;Acc:MGI:1922372]
Ltv1	180.901	1.0084	0.133275	7.56635	3.83864e-14	1.24301e-13	241.313	118.775	10.6532	5.24357	ENSMUSG00000019814	LTV1 ribosome biogenesis factor [Source:MGI Symbol;Acc:MGI:2447810]
Phactr2	1236.7	-0.142927	0.0676086	-2.11404	0.0345122	0.0510463	1188.3	1308.42	10.4061	11.4579	ENSMUSG00000062866	phosphatase and actin regulator 2 [Source:MGI Symbol;Acc:MGI:2446138]
Fuca2	1028.12	1.76679	0.111693	15.8183	2.32766e-56	2.00841e-55	1585.57	464.698	31.2992	9.17313	ENSMUSG00000019810	fucosidase, alpha-L- 2, plasma [Source:MGI Symbol;Acc:MGI:1914098]
Pex3	163.238	-0.467487	0.141564	-3.30229	0.000958976	0.00172667	145.433	200.923	4.7199	6.52075	ENSMUSG00000019809	peroxisomal biogenesis factor 3 [Source:MGI Symbol;Acc:MGI:1929646]
Adat2	36.4511	0.015431	0.267998	0.0575786	0.954084	0.963347	39.0412	39.3637	2.09721	2.11453	ENSMUSG00000019808	adenosine deaminase, tRNA-specific 2 [Source:MGI Symbol;Acc:MGI:1914007]
Aig1	216.784	-1.09652	0.137429	-7.97881	1.47752e-15	5.02584e-15	130.903	283.706	9.69374	21.0093	ENSMUSG00000019806	androgen-induced 1 [Source:MGI Symbol;Acc:MGI:1913503]
Hivep2	1315.01	-0.150212	0.0851087	-1.76494	0.0775738	0.108152	1213.07	1344.62	9.69316	10.7443	ENSMUSG00000015501	human immunodeficiency virus type I enhancer binding protein 2 [Source:MGI Symbol;Acc:MGI:1338076]
Adgrg6	495.882	-1.67688	0.106928	-15.6822	2.0009e-55	1.69946e-54	189.014	617.355	2.26793	7.40749	NA	NA
Vta1	333.603	1.67243	0.111587	14.9877	8.84263e-51	6.89909e-50	594.089	185.479	34.9961	10.926	ENSMUSG00000019868	vesicle (multivesicular body) trafficking 1 [Source:MGI Symbol;Acc:MGI:1913451]
1700016L04Rik	0.247817	-0.148357	0.908893	-0.163229	0.870339	NA	0	0.275695	0	0.0236467	NA	NA
Gje1	0.169245	-0.110105	0.815853	-0.134957	0.892646	NA	0	0.275695	0	0.0145691	ENSMUSG00000019867	gap junction protein, epsilon 1 [Source:MGI Symbol;Acc:MGI:1923993]
Nmbr	0.151693	0.245963	0.815853	0.301479	0.763049	NA	0.281153	0	0.018708	0	ENSMUSG00000019865	neuromedin B receptor [Source:MGI Symbol;Acc:MGI:1100525]
C330004P14Rik	0	NA	NA	NA	NA	NA	0	0	0	0	NA	NA
Gm20125	4.73395	1.64178	0.720455	2.27882	0.022678	0.0345166	7.19459	1.89912	0.165114	0.0435843	ENSMUSG00000101969	predicted gene, 20125 [Source:MGI Symbol;Acc:MGI:5012310]
Cited2	1162.31	0.252056	0.0647249	3.89427	9.84956e-05	0.000194602	1524.95	1282.06	60.4497	50.8215	ENSMUSG00000039910	Cbp/p300-interacting transactivator, with Glu/Asp-rich carboxy-terminal domain, 2 [Source:MGI Symbol;Acc:MGI:1306784]
Txlnb	79.4032	2.70219	0.295809	9.13493	6.54519e-20	2.59104e-19	85.1044	12.0587	1.49037	0.211175	ENSMUSG00000039891	taxilin beta [Source:MGI Symbol;Acc:MGI:2671945]
Heca	1061.95	1.71824	0.0884795	19.4196	5.27061e-84	6.56376e-83	1980.08	601.128	42.146	12.795	ENSMUSG00000039879	hdc homolog, cell cycle regulator [Source:MGI Symbol;Acc:MGI:2685715]
Abracl	149.327	1.0176	0.158995	6.40017	1.55202e-10	4.30915e-10	193.719	95.9748	18.6668	9.24817	ENSMUSG00000078453	ABRA C-terminal like [Source:MGI Symbol;Acc:MGI:1920362]
Reps1	574.089	0.845103	0.121056	6.98107	2.92942e-12	8.80085e-12	820.835	454.771	24.472	13.5584	ENSMUSG00000019854	RalBP1 associated Eps domain containing protein [Source:MGI Symbol;Acc:MGI:1196373]
Ect2l	249.259	-0.131577	0.139819	-0.941055	0.346677	0.414317	197.194	215.071	5.30736	5.78852	ENSMUSG00000071392	epithelial cell transforming sequence 2 oncogene-like [Source:MGI Symbol;Acc:MGI:3641723]
Ccdc28a	49.9937	-0.152645	0.249729	-0.611241	0.54104	0.606525	48.1524	53.632	3.22332	3.59012	ENSMUSG00000059554	coiled-coil domain containing 28A [Source:MGI Symbol;Acc:MGI:2443508]
Nhsl1	477.549	-0.792154	0.105082	-7.53844	4.75638e-14	1.53485e-13	384.451	667.617	3.92918	6.82321	ENSMUSG00000039835	NHS-like 1 [Source:MGI Symbol;Acc:MGI:106390]
Hebp2	22.9846	-1.39185	0.351953	-3.95465	7.66455e-05	0.000152713	14.549	40.2457	0.594544	1.64464	ENSMUSG00000019853	heme binding protein 2 [Source:MGI Symbol;Acc:MGI:1860084]
Arfgef3	508.395	-2.51898	0.100123	-25.1588	1.13111e-139	2.41173e-138	195.765	1124.98	1.85976	10.6873	NA	NA
Gm4922	1.87708	-2.31419	0.921961	-2.51007	0.0120706	0.0191624	0.513202	4.16796	0.0170091	0.138139	ENSMUSG00000044624	predicted gene 4922 [Source:MGI Symbol;Acc:MGI:3644318]
4930444F02Rik	61.5589	1.50923	0.214011	7.05212	1.76212e-12	5.3432e-12	99.1218	34.5707	1.84118	0.642149	ENSMUSG00000110737	RIKEN cDNA 4930444F02 gene [Source:MGI Symbol;Acc:MGI:1921218]
Perp	293.775	-1.32991	0.179883	-7.3932	1.4334e-13	4.53271e-13	191.614	488.53	7.87149	20.0688	ENSMUSG00000019851	PERP, TP53 apoptosis effector [Source:MGI Symbol;Acc:MGI:1929938]
Tnfaip3	12175	6.20791	0.0954649	65.0281	0	0	31062	416.549	527.627	7.07561	ENSMUSG00000019850	tumor necrosis factor, alpha-induced protein 3 [Source:MGI Symbol;Acc:MGI:1196377]
Gm20139	21.5621	6.03792	0.753683	8.01122	1.13577e-15	3.88024e-15	48.5081	0	0.608706	0	ENSMUSG00000111052	predicted gene, 20139 [Source:MGI Symbol;Acc:MGI:5012324]
Olig3	23.6788	0.544559	0.337021	1.6158	0.106138	0.143931	29.3203	19.541	1.1077	0.738245	ENSMUSG00000045591	oligodendrocyte transcription factor 3 [Source:MGI Symbol;Acc:MGI:2149955]
Ifngr1	1596.85	1.03494	0.0759922	13.6191	3.08504e-42	2.04609e-41	2133.03	1040.28	79.3173	38.6833	ENSMUSG00000020009	interferon gamma receptor 1 [Source:MGI Symbol;Acc:MGI:107655]
Il22ra2	11.7577	1.90296	0.521101	3.65181	0.000260398	0.000494397	18.135	4.25381	0.573529	0.134529	ENSMUSG00000039760	interleukin 22 receptor, alpha 2 [Source:MGI Symbol;Acc:MGI:2665114]
Il20ra	1.28372	0.118236	1.04101	0.113579	0.909572	0.926054	1.89256	1.69489	0.0707462	0.0633569	ENSMUSG00000020007	interleukin 20 receptor, alpha [Source:MGI Symbol;Acc:MGI:3605069]
Slc35d3	20.2841	-0.764978	0.341007	-2.24329	0.0248781	0.0376047	14.8075	26.1779	0.439617	0.77719	ENSMUSG00000050473	solute carrier family 35, member D3 [Source:MGI Symbol;Acc:MGI:1923407]
Pex7	279.379	0.170877	0.137621	1.24165	0.214366	0.27173	345.978	308.046	14.2578	12.6946	ENSMUSG00000020003	peroxisomal biogenesis factor 7 [Source:MGI Symbol;Acc:MGI:1321392]
Map3k5	2118.65	0.852624	0.127245	6.70066	2.0748e-11	6.00539e-11	2875.95	1587.36	41.6231	22.9736	ENSMUSG00000071369	mitogen-activated protein kinase kinase kinase 5 [Source:MGI Symbol;Acc:MGI:1346876]
Map7	609.814	-0.824873	0.112667	-7.32134	2.45512e-13	7.70135e-13	466.093	824.485	9.34004	16.5219	ENSMUSG00000019996	microtubule-associated protein 7 [Source:MGI Symbol;Acc:MGI:1328328]
4930405J17Rik	29.1858	-0.921234	0.322918	-2.85284	0.00433309	0.00726716	19.3809	36.5395	2.40495	4.53414	ENSMUSG00000110754	RIKEN cDNA 4930405J17 gene [Source:MGI Symbol;Acc:MGI:1921061]
Gm6251	19.4691	-0.444149	0.357919	-1.24092	0.214636	0.271974	15.2289	20.0515	2.00785	2.64368	NA	NA
Mir6413	0	NA	NA	NA	NA	NA	0	0	0	0	ENSMUSG00000098887	microRNA 6413 [Source:MGI Symbol;Acc:MGI:5530814]
Bclaf1	1924.92	0.904419	0.118299	7.64521	2.08599e-14	6.81229e-14	2655.45	1414.31	38.002	20.2401	ENSMUSG00000037608	BCL2-associated transcription factor 1 [Source:MGI Symbol;Acc:MGI:1917580]
Mtfr2	56.3973	1.67661	0.249979	6.707	1.98666e-11	5.75709e-11	72.5166	22.0568	2.45343	0.74624	ENSMUSG00000019992	mitochondrial fission regulator 2 [Source:MGI Symbol;Acc:MGI:1919054]
Pde7b	550.467	-1.70655	0.0875627	-19.4895	1.34791e-84	1.68721e-83	271.231	889.553	5.12966	16.8237	ENSMUSG00000019990	phosphodiesterase 7B [Source:MGI Symbol;Acc:MGI:1352752]
Ahi1	463.633	1.7417	0.129743	13.4242	4.36119e-41	2.82445e-40	794.494	235.79	12.1735	3.61285	ENSMUSG00000019986	Abelson helper integration site 1 [Source:MGI Symbol;Acc:MGI:87971]
Myb	680.264	-0.00681171	0.0961834	-0.07082	0.943541	0.954525	633.019	638.168	13.0814	13.1878	ENSMUSG00000019982	myeloblastosis oncogene [Source:MGI Symbol;Acc:MGI:97249]
Hbs1l	544.618	0.737085	0.0889745	8.28423	1.18872e-16	4.21355e-16	749.568	447.166	11.9569	7.13309	ENSMUSG00000019977	Hbs1-like (S. cerevisiae) [Source:MGI Symbol;Acc:MGI:1891704]
4930455C13Rik	30.1846	1.72474	0.29245	5.89755	3.68936e-09	9.65009e-09	55.4211	16.5962	4.2576	1.27497	ENSMUSG00000112654	RIKEN cDNA 4930455C13 gene [Source:MGI Symbol;Acc:MGI:1921240]
Aldh8a1	3.65022	1.59321	0.766928	2.07739	0.037766	0.0555313	5.63228	1.43358	0.195992	0.0498857	ENSMUSG00000037542	aldehyde dehydrogenase 8 family, member A1 [Source:MGI Symbol;Acc:MGI:2653900]
1700020N01Rik	9.37342	4.384	0.851523	5.14842	2.62686e-07	6.21345e-07	13.3526	0	0.982278	0	ENSMUSG00000050844	RIKEN cDNA 1700020N01 gene [Source:MGI Symbol;Acc:MGI:1914942]
Gm5420	0.506173	-0.857622	0.977502	-0.877361	0.380291	0.448621	0	1.16606	0	0.0412572	ENSMUSG00000056716	predicted gene 5420 [Source:MGI Symbol;Acc:MGI:3645721]
Sgk1	1444.57	1.10247	0.0647846	17.0175	6.0892e-65	5.94388e-64	2119.32	987.159	39.7924	18.5349	ENSMUSG00000019970	serum/glucocorticoid regulated kinase 1 [Source:MGI Symbol;Acc:MGI:1340062]
4930444G20Rik	0.206872	0.245963	0.815853	0.301479	0.763049	NA	0.513202	0	0.0226179	0	ENSMUSG00000069712	RIKEN cDNA 4930444G20 gene [Source:MGI Symbol;Acc:MGI:2149738]
E030030I06Rik	84.2577	2.94169	0.25871	11.3706	5.85808e-30	3.0205e-29	148.858	18.4546	5.06921	0.628454	ENSMUSG00000097327	RIKEN cDNA E030030I06 gene [Source:MGI Symbol;Acc:MGI:2442914]
Raet1a	3.04018	-0.636253	0.833829	-0.76305	0.445433	0.513661	2.55954	4.40893	0.129306	0.222735	NA	NA
Raet1e	1.85229	-0.460569	0.889476	-0.517798	0.6046	0.663922	1.91896	3.10192	0.117566	0.19004	ENSMUSG00000053219	retinoic acid early transcript 1E [Source:MGI Symbol;Acc:MGI:2675273]
Raet1b	0	NA	NA	NA	NA	NA	0	0	0	0	NA	NA
Raet1c	0.181726	0	0.815853	0	1	NA	0	0	0	0	NA	NA
H60b	110.189	6.07935	0.393147	15.4633	6.135e-54	5.087e-53	276.603	3.40416	22.7018	0.279392	ENSMUSG00000075297	histocompatibility 60b [Source:MGI Symbol;Acc:MGI:3649078]
C920009B18Rik	140.594	6.15882	0.430769	14.2973	2.27555e-46	1.64784e-45	231.71	2.38723	4.00563	0.0412686	ENSMUSG00000097352	RIKEN cDNA C920009B18 gene [Source:MGI Symbol;Acc:MGI:3583961]
Raet1d	1.76637	0.865335	0.951585	0.909362	0.363159	0.431273	1.48403	0.55139	0.0911343	0.0338608	ENSMUSG00000078452	retinoic acid early transcript delta [Source:MGI Symbol;Acc:MGI:1861032]
Gm10825	3.08312	2.9172	0.906618	3.21767	0.00129237	0.00229754	5.98524	0.275695	0.102718	0.00473143	ENSMUSG00000096937	predicted gene 10825 [Source:MGI Symbol;Acc:MGI:3704351]
Slc2a12	230.782	0.639924	0.134197	4.76853	1.85578e-06	4.16295e-06	250.297	160.418	5.19302	3.32827	ENSMUSG00000037490	solute carrier family 2 (facilitated glucose transporter), member 12 [Source:MGI Symbol;Acc:MGI:3052471]
Tbpl1	430.34	1.59552	0.0941795	16.9412	2.2335e-64	2.16292e-63	714.086	234.847	19.3864	6.37574	ENSMUSG00000071359	TATA box binding protein-like 1 [Source:MGI Symbol;Acc:MGI:1339946]
Mir7663	10.5567	1.97746	0.499218	3.96111	7.4602e-05	0.000148884	21.0896	4.73772	26.9849	6.0621	ENSMUSG00000098714	microRNA 7663 [Source:MGI Symbol;Acc:MGI:5531416]
Tcf21	455.466	-3.11862	0.158951	-19.62	1.04451e-85	1.32012e-84	66.8862	595.189	4.25477	37.8612	ENSMUSG00000045680	transcription factor 21 [Source:MGI Symbol;Acc:MGI:1202715]
Eya4	40.5972	-2.13924	0.30484	-7.0176	2.25718e-12	6.81475e-12	19.2197	82.8281	0.365976	1.57719	ENSMUSG00000010461	EYA transcriptional coactivator and phosphatase 4 [Source:MGI Symbol;Acc:MGI:1337104]
Rps12	1058.94	-0.239146	0.158045	-1.51314	0.130243	0.173267	1052.27	1244.93	158.556	187.585	ENSMUSG00000061983	ribosomal protein S12 [Source:MGI Symbol;Acc:MGI:98105]
Snora33	7.64725	-0.562573	0.580339	-0.969385	0.332353	0.399346	5.36736	8.68929	3.98984	6.4592	ENSMUSG00000070063	small nucleolar RNA, H/ACA box 33 [Source:MGI Symbol;Acc:MGI:3819501]
Snord100	16.0078	0.691194	0.403259	1.71402	0.0865247	0.119675	18.5208	11.25	21.2586	12.913	ENSMUSG00000080486	small nucleolar RNA, C/D box 100 [Source:MGI Symbol;Acc:MGI:3819514]
Slc18b1	194.209	-1.70818	0.145978	-11.7016	1.25136e-31	6.73082e-31	88.8757	293.216	2.44516	8.06701	ENSMUSG00000037455	solute carrier family 18, subfamily B, member 1 [Source:MGI Symbol;Acc:MGI:1923556]
Vnn3	162.961	0.800936	0.145811	5.49297	3.95221e-08	9.79388e-08	172.939	99.2258	7.45347	4.27652	ENSMUSG00000020010	vanin 3 [Source:MGI Symbol;Acc:MGI:1347055]
Vnn1	120.048	-2.52017	0.240447	-10.4812	1.05434e-25	4.90469e-25	33.1027	196.418	1.06942	6.34554	ENSMUSG00000037440	vanin 1 [Source:MGI Symbol;Acc:MGI:108395]
Taar1	0.141351	0	0.815853	0	1	NA	0	0	0	0	ENSMUSG00000056379	trace amine-associated receptor 1 [Source:MGI Symbol;Acc:MGI:2148258]
Taar2	1.62405	-1.3624	0.975916	-1.39602	0.162708	0.21234	0.794354	2.9468	0.0607852	0.225493	ENSMUSG00000059763	trace amine-associated receptor 2 [Source:MGI Symbol;Acc:MGI:2685071]
Taar3	0.329465	-0.426053	0.936317	-0.455031	0.649087	NA	0	0.677954	0	0.0512749	ENSMUSG00000069708	trace amine-associated receptor 3 [Source:MGI Symbol;Acc:MGI:3527427]
Taar4	0.472531	-0.52729	1.01692	-0.518518	0.604097	0.663519	0	0.55139	0	0.0412232	ENSMUSG00000069707	trace amine-associated receptor 4 [Source:MGI Symbol;Acc:MGI:2685072]
Taar5	0.171056	0.067929	0.815853	0.0832614	0.933644	NA	0.408527	0.275695	0.0314461	0.0212214	ENSMUSG00000069706	trace amine-associated receptor 5 [Source:MGI Symbol;Acc:MGI:2685073]
Taar6	0	NA	NA	NA	NA	NA	0	0	0	0	ENSMUSG00000045111	trace amine-associated receptor 6 [Source:MGI Symbol;Acc:MGI:2685074]
Taar7a	0	NA	NA	NA	NA	NA	0	0	0	0	ENSMUSG00000095647	trace amine-associated receptor 7A [Source:MGI Symbol;Acc:MGI:2685075]
Taar7b	0	NA	NA	NA	NA	NA	0	0	0	0	ENSMUSG00000095171	trace amine-associated receptor 7B [Source:MGI Symbol;Acc:MGI:3527438]
Taar7d	0	NA	NA	NA	NA	NA	0	0	0	0	ENSMUSG00000095569	trace amine-associated receptor 7D [Source:MGI Symbol;Acc:MGI:3527443]
Taar7e	0	NA	NA	NA	NA	NA	0	0	0	0	ENSMUSG00000100689	trace amine-associated receptor 7E [Source:MGI Symbol;Acc:MGI:3527445]
Taar7f	0	NA	NA	NA	NA	NA	0	0	0	0	ENSMUSG00000100950	trace amine-associated receptor 7F [Source:MGI Symbol;Acc:MGI:3527447]
Taar8a	0	NA	NA	NA	NA	NA	0	0	0	0	ENSMUSG00000096442	trace amine-associated receptor 8A [Source:MGI Symbol;Acc:MGI:2685076]
Taar8b	0	NA	NA	NA	NA	NA	0	0	0	0	ENSMUSG00000100186	trace amine-associated receptor 8B [Source:MGI Symbol;Acc:MGI:2685995]
Taar8c	0	NA	NA	NA	NA	NA	0	0	0	0	ENSMUSG00000100004	trace amine-associated receptor 8C [Source:MGI Symbol;Acc:MGI:3527452]
Taar9	0	NA	NA	NA	NA	NA	0	0	0	0	ENSMUSG00000037424	trace amine-associated receptor 9 [Source:MGI Symbol;Acc:MGI:3527454]
Stx7	769.701	1.30335	0.0910494	14.3148	1.76857e-46	1.28403e-45	1115.08	449.817	34.8136	14.0436	ENSMUSG00000019998	syntaxin 7 [Source:MGI Symbol;Acc:MGI:1858210]
Moxd1	2.87272	-1.70464	0.877238	-1.94319	0.051993	0.0747366	0.794354	4.08211	0.0201106	0.103346	ENSMUSG00000020000	monooxygenase, DBH-like 1 [Source:MGI Symbol;Acc:MGI:1921582]
Ctgf	1534.5	-1.85828	0.0999103	-18.5995	3.2429e-77	3.73411e-76	667.047	2436.43	21.6754	79.1707	NA	NA
Enpp1	102.822	0.670317	0.16734	4.00572	6.18281e-05	0.000124369	150.401	93.9188	1.73118	1.08104	ENSMUSG00000037370	ectonucleotide pyrophosphatase/phosphodiesterase 1 [Source:MGI Symbol;Acc:MGI:97370]
Enpp3	117.641	-2.47324	0.176215	-14.0354	9.47056e-45	6.65594e-44	49.0769	272.327	1.36076	7.55085	ENSMUSG00000019989	ectonucleotide pyrophosphatase/phosphodiesterase 3 [Source:MGI Symbol;Acc:MGI:2143702]
Med23	526.037	-0.0894305	0.106514	-0.839613	0.401126	0.469173	535.17	567.261	8.44542	8.95185	ENSMUSG00000019984	mediator complex subunit 23 [Source:MGI Symbol;Acc:MGI:1917458]
Mir6905	1.1364	-0.0905442	1.03408	-0.0875599	0.930226	0.943471	1.09821	1.26608	1.22453	1.41171	ENSMUSG00000099181	microRNA 6905 [Source:MGI Symbol;Acc:MGI:5531261]
Arg1	187.794	3.85111	0.190409	20.2255	5.83804e-91	7.89388e-90	600.684	40.9809	31.7431	2.16563	ENSMUSG00000019987	arginase, liver [Source:MGI Symbol;Acc:MGI:88070]
Akap7	262.079	-1.38022	0.125783	-10.9731	5.1503e-28	2.53202e-27	162.672	418.997	4.06559	10.4718	ENSMUSG00000039166	A kinase (PRKA) anchor protein 7 [Source:MGI Symbol;Acc:MGI:1859150]
Epb4.1l2	1979.26	0.281923	0.0917746	3.07191	0.00212693	0.00369947	2310.26	1896.72	40.4033	33.1712	NA	NA
Smlr1	0.458465	-0.536183	1.0118	-0.529931	0.59616	0.656357	0	0.588126	0	0.0681074	ENSMUSG00000096546	small leucine-rich protein 1 [Source:MGI Symbol;Acc:MGI:1922856]
4930401C15Rik	0	NA	NA	NA	NA	NA	0	0	0	0	ENSMUSG00000112444	RIKEN cDNA 4930401C15 gene [Source:MGI Symbol;Acc:MGI:1921053]
Mir680-3	0	NA	NA	NA	NA	NA	0	0	0	0	ENSMUSG00000076253	microRNA 680-3 [Source:MGI Symbol;Acc:MGI:3629889]
Tmem200a	8.41553	-2.75956	0.716567	-3.85108	0.000117596	0.000230246	0.970833	11.8647	0.0184144	0.225045	ENSMUSG00000049420	transmembrane protein 200A [Source:MGI Symbol;Acc:MGI:1924470]
Gm9767	0	NA	NA	NA	NA	NA	0	0	0	0	ENSMUSG00000039098	predicted gene 9767 [Source:MGI Symbol;Acc:MGI:3704352]
Samd3	3.66515	0.37228	0.778025	0.478494	0.632299	0.689499	3.12185	2.36886	0.0685611	0.0520242	ENSMUSG00000051354	sterile alpha motif domain containing 3 [Source:MGI Symbol;Acc:MGI:2685469]
L3mbtl3	212.357	-0.277118	0.151194	-1.83287	0.0668222	0.0942646	178.448	216.982	4.08332	4.96507	ENSMUSG00000039089	L3MBTL3 histone methyl-lysine binding protein [Source:MGI Symbol;Acc:MGI:2143628]
Gm8709	0	NA	NA	NA	NA	NA	0	0	0	0	ENSMUSG00000098179	predicted gene 8709 [Source:MGI Symbol;Acc:MGI:3646360]
Arhgap18	635.84	0.11386	0.0847371	1.34368	0.179052	0.231566	626.94	579.322	13.5326	12.5048	ENSMUSG00000039031	Rho GTPase activating protein 18 [Source:MGI Symbol;Acc:MGI:1921160]
Lama2	2693.01	-3.05935	0.118711	-25.7714	1.85404e-146	4.17149e-145	564.064	4758.1	4.53272	38.2352	ENSMUSG00000019899	laminin, alpha 2 [Source:MGI Symbol;Acc:MGI:99912]
4930579H20Rik	23.9841	-2.38367	0.428269	-5.56582	2.60916e-08	6.5269e-08	5.31826	32.2755	0.273813	1.66172	NA	NA
Ptprk	1054.4	-1.00345	0.109731	-9.14462	5.9842e-20	2.37184e-19	668.205	1344.56	8.44337	16.9897	ENSMUSG00000019889	protein tyrosine phosphatase, receptor type, K [Source:MGI Symbol;Acc:MGI:103310]
Themis	34.2079	-3.95219	0.395354	-9.99657	1.57761e-23	6.95969e-23	7.11261	113.345	0.0916548	1.4606	ENSMUSG00000049109	thymocyte selection associated [Source:MGI Symbol;Acc:MGI:2443552]
4930519F09Rik	0.592838	0.909594	1.04985	0.866402	0.38627	0.454263	1.07551	0.294063	0.0543336	0.0148558	ENSMUSG00000090126	RIKEN cDNA 4930519F09 gene [Source:MGI Symbol;Acc:MGI:2149783]
2310057J18Rik	0	NA	NA	NA	NA	NA	0	0	0	0	ENSMUSG00000015519	RIKEN cDNA 2310057J18 gene [Source:MGI Symbol;Acc:MGI:1914969]
Soga3	2.45566	0.022565	0.771372	0.029253	0.976663	0.981684	3.53037	3.5002	0.0698308	0.069234	ENSMUSG00000038916	SOGA family member 3 [Source:MGI Symbol;Acc:MGI:1914662]
9330159F19Rik	43.1218	-1.98204	0.311755	-6.35769	2.04806e-10	5.65189e-10	14.3563	57.4793	0.198536	0.794892	ENSMUSG00000004360	RIKEN cDNA 9330159F19 gene [Source:MGI Symbol;Acc:MGI:3036239]
Echdc1	35.5513	-1.30851	0.286698	-4.56407	5.01712e-06	1.09322e-05	18.2396	46.4274	0.447685	1.13954	ENSMUSG00000019883	enoyl Coenzyme A hydratase domain containing 1 [Source:MGI Symbol;Acc:MGI:1277169]
Rnf146	441.071	0.607596	0.0994971	6.10667	1.0173e-09	2.72133e-09	601.124	391.87	10.5294	6.86406	ENSMUSG00000038876	ring finger protein 146 [Source:MGI Symbol;Acc:MGI:1915281]
Rspo3	30.0849	1.91437	0.349665	5.47486	4.37855e-08	1.08134e-07	32.3602	8.26027	1.05416	0.269086	ENSMUSG00000019880	R-spondin 3 [Source:MGI Symbol;Acc:MGI:1920030]
Cenpw	12.8153	0.480568	0.489326	0.982103	0.326049	0.392907	12.6528	8.93424	0.653156	0.4612	ENSMUSG00000075266	centromere protein W [Source:MGI Symbol;Acc:MGI:1913561]
Trmt11	71.7299	-0.495535	0.192586	-2.57306	0.0100803	0.0161522	54.1983	76.7322	1.79325	2.53883	ENSMUSG00000019792	tRNA methyltransferase 11 [Source:MGI Symbol;Acc:MGI:1920931]
Gm20300	121.938	-2.18854	0.181732	-12.0427	2.1203e-33	1.18243e-32	48.799	229.204	1.10723	5.20053	ENSMUSG00000111080	predicted gene, 20300 [Source:MGI Symbol;Acc:MGI:5012485]
Hint3	68.9072	-1.21601	0.211292	-5.75513	8.65766e-09	2.22145e-08	47.7174	111.551	5.35121	12.5097	ENSMUSG00000019791	histidine triad nucleotide binding protein 3 [Source:MGI Symbol;Acc:MGI:1914097]
Ncoa7	454.901	-1.25529	0.0932584	-13.4603	2.67715e-41	1.74653e-40	261.555	619.812	3.82444	9.06286	ENSMUSG00000039697	nuclear receptor coactivator 7 [Source:MGI Symbol;Acc:MGI:2444847]
Hey2	8.31472	-2.5701	0.662522	-3.87927	0.000104769	0.00020621	2.14731	15.2485	0.0661934	0.470052	ENSMUSG00000019789	hairy/enhancer-of-split related with YRPW motif 2 [Source:MGI Symbol;Acc:MGI:1341884]
Hddc2	32.1758	-0.0540207	0.275511	-0.196075	0.844552	0.873027	35.7757	37.3584	3.88909	4.06113	ENSMUSG00000000295	HD domain containing 2 [Source:MGI Symbol;Acc:MGI:1916942]
Tpd52l1	10.1517	-1.43548	0.542713	-2.645	0.00816899	0.0132273	7.09638	18.8792	0.437164	1.16303	ENSMUSG00000000296	tumor protein D52-like 1 [Source:MGI Symbol;Acc:MGI:1298386]
Gm3258	5.58869	-0.178498	0.562179	-0.317511	0.750856	0.796826	6.19089	6.99419	0.680578	0.768887	NA	NA
Rnf217	434.29	-1.01364	0.108316	-9.35822	8.10897e-21	3.3065e-20	221.01	444.886	6.03156	12.1413	ENSMUSG00000063760	ring finger protein 217 [Source:MGI Symbol;Acc:MGI:3610311]
Nkain2	0.369885	-0.215565	1.00977	-0.21348	0.830953	NA	0	0.294063	0	0.00612876	ENSMUSG00000069670	Na+/K+ transporting ATPase interacting 2 [Source:MGI Symbol;Acc:MGI:1923447]
Trdn	1.75281	-0.86904	0.945274	-0.919352	0.357911	0.425791	0.843458	2.41377	0.0145843	0.0417368	ENSMUSG00000019787	triadin [Source:MGI Symbol;Acc:MGI:1924007]
D830005E20Rik	0	NA	NA	NA	NA	NA	0	0	0	0	ENSMUSG00000112707	RIKEN cDNA D830005E20 gene [Source:MGI Symbol;Acc:MGI:3045284]
Clvs2	0	NA	NA	NA	NA	NA	0	0	0	0	ENSMUSG00000019785	clavesin 2 [Source:MGI Symbol;Acc:MGI:2443223]
Gm4794	0	NA	NA	NA	NA	NA	0	0	0	0	NA	NA
Sult3a1	0	NA	NA	NA	NA	NA	0	0	0	0	ENSMUSG00000069668	sulfotransferase family 3A, member 1 [Source:MGI Symbol;Acc:MGI:1931469]
Rsph4a	444.932	-0.772885	0.114391	-6.75651	1.41353e-11	4.12806e-11	271.584	466.244	5.80758	9.9702	ENSMUSG00000039552	radial spoke head 4 homolog A (Chlamydomonas) [Source:MGI Symbol;Acc:MGI:3027894]
Zufsp	518.882	2.07289	0.154521	13.415	4.94121e-41	3.19797e-40	729.614	171.712	24.0896	5.66941	NA	NA
A830082N09Rik	16.7479	-0.606242	0.397447	-1.52534	0.127174	0.169486	11.7741	17.7888	0.117218	0.177098	ENSMUSG00000112280	RIKEN cDNA A830082N09 gene [Source:MGI Symbol;Acc:MGI:3041184]
Rwdd1	112.719	0.54356	0.188106	2.88965	0.00385667	0.00650329	132.369	90.539	9.5487	6.53118	ENSMUSG00000019782	RWD domain containing 1 [Source:MGI Symbol;Acc:MGI:1913771]
Trappc3l	0.100321	0	0.815853	0	1	NA	0	0	0	0	ENSMUSG00000071340	trafficking protein particle complex 3 like [Source:MGI Symbol;Acc:MGI:3642034]
Fam26d	0.991079	-1.33602	1.04062	-1.28386	0.199189	0.254679	0	1.22117	0	0.0256635	NA	NA
Fam26e	103.178	-1.88085	0.263699	-7.13257	9.85086e-13	3.01509e-12	26.7251	102.847	1.16794	4.49461	NA	NA
Fam26f	127.838	5.09362	0.485228	10.4974	8.88044e-26	4.13997e-25	105.186	2.06662	7.5878	0.149079	NA	NA
Dse	579.578	-0.74688	0.158197	-4.72119	2.34467e-06	5.21655e-06	281.531	476.277	5.20096	8.79865	ENSMUSG00000039497	dermatan sulfate epimerase [Source:MGI Symbol;Acc:MGI:2443455]
Tspyl1	885.212	0.731702	0.0719244	10.1732	2.61151e-24	1.17461e-23	1298.24	780.264	37.5855	22.5894	ENSMUSG00000047514	testis-specific protein, Y-encoded-like 1 [Source:MGI Symbol;Acc:MGI:1298395]
Tspyl4	236.915	-1.46536	0.129779	-11.2912	1.4503e-29	7.39599e-29	144.893	402.89	2.8998	8.06316	ENSMUSG00000039485	TSPY-like 4 [Source:MGI Symbol;Acc:MGI:106393]
Nt5dc1	230.384	0.443975	0.126366	3.5134	0.000442415	0.000822253	292.623	215.683	8.40936	6.19828	ENSMUSG00000039480	5'-nucleotidase domain containing 1 [Source:MGI Symbol;Acc:MGI:2442446]
Col10a1	118.93	0.396039	0.173366	2.2844	0.0223479	0.0340601	143.314	108.938	3.57377	2.71657	ENSMUSG00000039462	collagen, type X, alpha 1 [Source:MGI Symbol;Acc:MGI:88445]
Frk	144.915	-1.14861	0.150969	-7.60827	2.77781e-14	9.0324e-14	89.2802	202.03	1.45086	3.28312	ENSMUSG00000019779	fyn-related kinase [Source:MGI Symbol;Acc:MGI:103265]
Hs3st5	0.779098	-0.912169	1.03612	-0.880367	0.378661	0.447157	0.513202	1.24771	0.0129423	0.0314657	ENSMUSG00000044499	heparan sulfate (glucosamine) 3-O-sulfotransferase 5 [Source:MGI Symbol;Acc:MGI:2441996]
Hdac2	333.657	-1.47483	0.125146	-11.7849	4.66755e-32	2.53923e-31	175.035	486.928	6.81728	18.9649	ENSMUSG00000019777	histone deacetylase 2 [Source:MGI Symbol;Acc:MGI:1097691]
Marcks	6070.77	2.32266	0.0946691	24.5345	6.32734e-133	1.27014e-131	10103.4	2012.35	188.387	37.5222	ENSMUSG00000069662	myristoylated alanine rich protein kinase C substrate [Source:MGI Symbol;Acc:MGI:96907]
4930591E09Rik	0	NA	NA	NA	NA	NA	0	0	0	0	NA	NA
Rfpl4b	0	NA	NA	NA	NA	NA	0	0	0	0	ENSMUSG00000094311	ret finger protein-like 4B [Source:MGI Symbol;Acc:MGI:2684908]
Lama4	3133.34	-1.80415	0.0894824	-20.162	2.11115e-90	2.83497e-89	1078.91	3792	13.9284	48.9535	ENSMUSG00000019846	laminin, alpha 4 [Source:MGI Symbol;Acc:MGI:109321]
Fam229b	24.7238	-0.513862	0.32687	-1.57207	0.115935	0.155974	16.9612	24.25	1.8135	2.59282	ENSMUSG00000051736	family with sequence similarity 229, member B [Source:MGI Symbol;Acc:MGI:1913587]
Tube1	41.7278	-0.0827803	0.260584	-0.317672	0.750733	0.796783	40.1161	41.4119	1.06901	1.10354	ENSMUSG00000019845	epsilon-tubulin 1 [Source:MGI Symbol;Acc:MGI:1919174]
Wisp3	7.28448	-0.0789372	0.600411	-0.131472	0.895402	0.914485	7.04451	7.3699	0.387756	0.405666	NA	NA
Fyn	483.346	-1.74565	0.0914744	-19.0835	3.46353e-81	4.16732e-80	238.501	796.094	5.05169	16.8621	ENSMUSG00000019843	Fyn proto-oncogene [Source:MGI Symbol;Acc:MGI:95602]
Traf3ip2	480.28	-0.666179	0.0979893	-6.79848	1.05726e-11	3.09965e-11	352.664	558.14	9.60101	15.195	ENSMUSG00000019842	TRAF3 interacting protein 2 [Source:MGI Symbol;Acc:MGI:2143599]
E130307A14Rik	98.7238	0.172552	0.218353	0.790245	0.429385	0.497648	116.336	102.014	5.45687	4.78507	ENSMUSG00000087177	RIKEN cDNA E130307A14 gene [Source:MGI Symbol;Acc:MGI:3036287]
Rev3l	2062.26	0.254243	0.140876	1.80473	0.0711164	0.0998397	2283.71	1910.97	16.7133	13.9854	ENSMUSG00000019841	REV3 like, DNA directed polymerase zeta catalytic subunit [Source:MGI Symbol;Acc:MGI:1337131]
AA474331	29.3916	-0.714067	0.321253	-2.22276	0.0262323	0.0395172	18.6482	31.5075	1.86367	3.14881	NA	NA
2010001E11Rik	3.84098	-1.07303	0.756035	-1.41929	0.155815	0.204147	1.81429	5.1318	0.0619733	0.175294	NA	NA
G630090E17Rik	24.4686	-0.904423	0.335407	-2.69649	0.00700739	0.0114423	14.8857	28.812	0.651998	1.26197	NA	NA
BC021785	28.0222	0.520793	0.317991	1.63776	0.101472	0.138256	30.6668	20.991	0.400201	0.273932	NA	NA
AI317395	78.6905	-0.161337	0.216868	-0.743941	0.456912	0.525163	55.4716	63.1804	1.61615	1.84074	NA	NA
Slc16a10	413.448	0.978581	0.0992339	9.86136	6.12146e-23	2.6544e-22	669.439	339.549	7.96996	4.04247	ENSMUSG00000019838	solute carrier family 16 (monocarboxylic acid transporters), member 10 [Source:MGI Symbol;Acc:MGI:1919722]
Rpf2	70.6733	0.493787	0.205044	2.4082	0.0160314	0.0250057	75.3861	52.7418	3.11324	2.1781	ENSMUSG00000038510	ribosome production factor 2 homolog [Source:MGI Symbol;Acc:MGI:1914489]
Gtf3c6	72.4521	0.170983	0.206318	0.828734	0.407255	0.475439	77.1633	69.011	5.90465	5.28083	ENSMUSG00000019837	general transcription factor IIIC, polypeptide 6, alpha [Source:MGI Symbol;Acc:MGI:1914621]
Amd1	0	NA	NA	NA	NA	NA	0	0	0	0	ENSMUSG00000075232	S-adenosylmethionine decarboxylase 1 [Source:MGI Symbol;Acc:MGI:88004]
Amd2	0	NA	NA	NA	NA	NA	0	0	0	0	ENSMUSG00000063953	S-adenosylmethionine decarboxylase 2 [Source:MGI Symbol;Acc:MGI:1333111]
Cdk19	571.816	0.33772	0.0781939	4.31901	1.56732e-05	3.28941e-05	688.57	545.243	9.25507	7.32862	ENSMUSG00000038481	cyclin-dependent kinase 19 [Source:MGI Symbol;Acc:MGI:1925584]
Slc22a16	0	NA	NA	NA	NA	NA	0	0	0	0	ENSMUSG00000019834	solute carrier family 22 (organic cation transporter), member 16 [Source:MGI Symbol;Acc:MGI:1918090]
Ddo	326.972	-0.507535	0.108718	-4.66838	3.03588e-06	6.70175e-06	262.118	371.547	6.81961	9.66665	ENSMUSG00000063428	D-aspartate oxidase [Source:MGI Symbol;Acc:MGI:1925528]
Mettl24	94.4747	-1.60079	0.198614	-8.05982	7.64082e-16	2.62646e-15	49.711	151.867	2.53763	7.75247	ENSMUSG00000045555	methyltransferase like 24 [Source:MGI Symbol;Acc:MGI:3045338]
Cdc40	592.026	1.67292	0.104703	15.9778	1.82518e-57	1.60387e-56	1094.16	341.228	25.3792	7.91487	ENSMUSG00000038446	cell division cycle 40 [Source:MGI Symbol;Acc:MGI:1918963]
Wasf1	32.3247	-0.214961	0.321604	-0.668402	0.503877	0.570921	28.8599	33.5499	0.883362	1.02692	ENSMUSG00000019831	WAS protein family, member 1 [Source:MGI Symbol;Acc:MGI:1890563]
Gpr6	0	NA	NA	NA	NA	NA	0	0	0	0	ENSMUSG00000046922	G protein-coupled receptor 6 [Source:MGI Symbol;Acc:MGI:2155249]
Fig4	403.955	-0.0206727	0.11831	-0.174734	0.861289	0.887067	475.24	481.498	11.3679	11.5176	ENSMUSG00000038417	FIG4 phosphoinositide 5-phosphatase [Source:MGI Symbol;Acc:MGI:2143585]
Zbtb24	323.317	1.21543	0.107797	11.2751	1.74149e-29	8.84408e-29	490.585	210.367	8.91943	3.82474	ENSMUSG00000019826	zinc finger and BTB domain containing 24 [Source:MGI Symbol;Acc:MGI:3039618]
Mical1	1202.24	2.3189	0.0848982	27.3138	2.90711e-164	7.34365e-163	2220.93	443.388	48.6523	9.71297	ENSMUSG00000019823	microtubule associated monooxygenase, calponin and LIM domain containing 1 [Source:MGI Symbol;Acc:MGI:2385847]
Smpd2	232.182	-0.0967612	0.126559	-0.764556	0.444536	0.512837	253.317	269.822	12.342	13.1461	ENSMUSG00000019822	sphingomyelin phosphodiesterase 2, neutral [Source:MGI Symbol;Acc:MGI:1278330]
Ppil6	265.287	-0.415891	0.122867	-3.38489	0.000712063	0.0012963	194.763	261.59	14.2071	19.0819	ENSMUSG00000078451	peptidylprolyl isomerase (cyclophilin)-like 6 [Source:MGI Symbol;Acc:MGI:1920325]
Cd164	3418.64	0.718225	0.0970779	7.39844	1.37798e-13	4.36101e-13	4209.82	2556.22	116.108	70.501	ENSMUSG00000019818	CD164 antigen [Source:MGI Symbol;Acc:MGI:1859568]
Ccdc162	499.392	-0.276353	0.137364	-2.01183	0.0442382	0.0643895	378	457.229	9.27204	11.2155	ENSMUSG00000075225	coiled-coil domain containing 162 [Source:MGI Symbol;Acc:MGI:1923223]
5730435O14Rik	22.2363	-1.13284	0.380075	-2.98057	0.00287717	0.00492682	9.87504	23.0124	1.24922	2.91113	ENSMUSG00000091370	RIKEN cDNA 5730435O14 gene [Source:MGI Symbol;Acc:MGI:1917788]
Cep57l1	53.0912	-1.2803	0.268699	-4.76482	1.89024e-06	4.23878e-06	24.7307	60.8222	0.808662	1.98881	ENSMUSG00000019813	centrosomal protein 57-like 1 [Source:MGI Symbol;Acc:MGI:1915511]
Sesn1	374.495	-0.5244	0.0946205	-5.54214	2.98797e-08	7.45353e-08	327.115	472.464	7.64658	11.0442	ENSMUSG00000038332	sestrin 1 [Source:MGI Symbol;Acc:MGI:2155278]
Armc2	240.414	-0.7303	0.172537	-4.23272	2.30884e-05	4.78406e-05	140.938	231.665	2.26115	3.71673	ENSMUSG00000071324	armadillo repeat containing 2 [Source:MGI Symbol;Acc:MGI:1916449]
Foxo3	1919.42	0.101173	0.0671161	1.50743	0.131699	0.175026	2124.25	1978.31	57.3907	53.4479	ENSMUSG00000048756	forkhead box O3 [Source:MGI Symbol;Acc:MGI:1890081]
Lace1	113.942	-0.56897	0.181269	-3.13882	0.0016963	0.0029772	82.2319	123.93	2.55406	3.84916	NA	NA
Snx3	668.714	0.727833	0.14716	4.94587	7.58038e-07	1.74059e-06	884.63	533.502	50.1431	30.2403	ENSMUSG00000019804	sorting nexin 3 [Source:MGI Symbol;Acc:MGI:1860188]
Nr2e1	0.465338	-0.247221	1.0404	-0.237621	0.812175	0.847366	0.281153	0.614672	0.00678766	0.0148396	ENSMUSG00000019803	nuclear receptor subfamily 2, group E, member 1 [Source:MGI Symbol;Acc:MGI:1100526]
Ostm1	488.28	0.979042	0.105161	9.30993	1.27912e-20	5.18006e-20	623.722	316.327	16.179	8.20536	ENSMUSG00000038280	osteopetrosis associated transmembrane protein 1 [Source:MGI Symbol;Acc:MGI:2655574]
Sec63	1335.72	-0.0114723	0.0574123	-0.199823	0.841619	0.870698	1377.81	1386.9	17.8284	17.9459	ENSMUSG00000019802	SEC63-like (S. cerevisiae) [Source:MGI Symbol;Acc:MGI:2155302]
Scml4	34.3144	0.919299	0.309764	2.96774	0.00299999	0.00512816	43.2065	21.9568	0.710716	0.361174	ENSMUSG00000044770	Scm polycomb group protein like 4 [Source:MGI Symbol;Acc:MGI:2446140]
Sobp	133.073	-1.58744	0.160148	-9.91234	3.67926e-23	1.60609e-22	73.2994	219.465	1.14883	3.4397	ENSMUSG00000038248	sine oculis binding protein [Source:MGI Symbol;Acc:MGI:1924427]
9030612E09Rik	4.52691	-0.798819	0.672104	-1.18853	0.234623	0.294586	3.09544	5.70974	0.129408	0.238702	ENSMUSG00000045008	RIKEN cDNA 9030612E09 gene [Source:MGI Symbol;Acc:MGI:1921780]
Pdss2	84.761	-0.613069	0.186121	-3.29392	0.000987995	0.00177549	67.3975	101.746	2.59011	3.91012	ENSMUSG00000038240	prenyl (solanesyl) diphosphate synthase, subunit 2 [Source:MGI Symbol;Acc:MGI:1918615]
Bend3	145.093	-0.975159	0.144261	-6.75966	1.38315e-11	4.04176e-11	100.869	200.968	1.30154	2.59314	ENSMUSG00000038214	BEN domain containing 3 [Source:MGI Symbol;Acc:MGI:2677212]
1700021F05Rik	57.2205	-0.71448	0.231787	-3.08249	0.00205278	0.00357527	37.9406	63.0196	3.2977	5.47751	ENSMUSG00000019797	RIKEN cDNA 1700021F05 gene [Source:MGI Symbol;Acc:MGI:1915101]
Cd24a	7261.36	2.2087	0.081132	27.2235	3.42219e-163	8.5893e-162	13566.9	2928.13	583.107	125.851	ENSMUSG00000047139	CD24a antigen [Source:MGI Symbol;Acc:MGI:88323]
F830002L21Rik	7.18147	3.31633	0.689544	4.80945	1.51343e-06	3.4126e-06	17.3207	1.18443	0.737943	0.0504624	NA	NA
1700027J07Rik	7.38388	1.57537	0.623234	2.52773	0.0114803	0.0182758	10.9505	3.32251	0.806331	0.244649	ENSMUSG00000111422	RIKEN cDNA 1700027J07 gene [Source:MGI Symbol;Acc:MGI:1916693]
4933404K13Rik	3.84284	3.01165	0.795541	3.78566	0.000153304	0.000297745	11.1071	0.845453	1.04324	0.0794094	NA	NA
Qrsl1	86.0273	1.13209	0.187366	6.04215	1.5207e-09	4.0354e-09	105.989	48.5938	4.19933	1.9253	ENSMUSG00000019863	glutaminyl-tRNA synthase (glutamine-hydrolyzing)-like 1 [Source:MGI Symbol;Acc:MGI:1923813]
Rtn4ip1	137.459	-0.013815	0.152376	-0.0906643	0.927759	0.941483	118.075	120.535	3.09157	3.15598	ENSMUSG00000019864	reticulon 4 interacting protein 1 [Source:MGI Symbol;Acc:MGI:2178759]
Aim1	908.712	2.41634	0.094783	25.4934	2.33337e-143	5.12032e-142	1349.05	250.908	14.1985	2.64076	NA	NA
Speer5-ps1	0.490473	0.563657	0.894623	0.63005	0.528662	0.594627	0.817055	0	0.0419006	0	ENSMUSG00000091358	spermatogenesis associated glutamate (E)-rich protein 5, pseudogene 1 [Source:MGI Symbol;Acc:MGI:1917615]
Atg5	261.948	0.764282	0.108896	7.01845	2.24335e-12	6.77406e-12	344.852	203.443	11.444	6.75133	ENSMUSG00000038160	autophagy related 5 [Source:MGI Symbol;Acc:MGI:1277186]
Mir1929	2.71897	0.979408	0.83394	1.17443	0.240221	0.300788	3.88333	1.78073	3.25916	1.49451	ENSMUSG00000089260	microRNA 1929 [Source:MGI Symbol;Acc:MGI:3836961]
Prdm1	407.698	3.54032	0.152205	23.2602	1.12149e-119	1.95606e-118	867.911	73.2137	13.0148	1.09788	ENSMUSG00000038151	PR domain containing 1, with ZNF domain [Source:MGI Symbol;Acc:MGI:99655]
Prep	615.716	-0.616617	0.0933667	-6.60425	3.99535e-11	1.1414e-10	527.246	810.275	15.1352	23.2599	ENSMUSG00000019849	prolyl endopeptidase [Source:MGI Symbol;Acc:MGI:1270863]
Popdc3	1.14537	-0.616142	1.01191	-0.608891	0.542597	0.607957	0.794354	1.44176	0.0334959	0.0607952	ENSMUSG00000019848	popeye domain containing 3 [Source:MGI Symbol;Acc:MGI:1930153]
Bves	0.44041	0.463284	1.03711	0.446705	0.655088	0.709718	0.562305	0.294063	0.0273112	0.0142826	ENSMUSG00000071317	blood vessel epicardial substance [Source:MGI Symbol;Acc:MGI:1346013]
Lin28b	0.147496	-0.110105	0.815853	-0.134957	0.892646	NA	0	0.275695	0	0.0039827	ENSMUSG00000063804	lin-28 homolog B (C. elegans) [Source:MGI Symbol;Acc:MGI:3584032]
Hace1	217.233	-0.512941	0.137274	-3.73662	0.000186508	0.000358847	182.768	260.485	3.76892	5.37157	ENSMUSG00000038822	HECT domain and ankyrin repeat containing, E3 ubiquitin protein ligase 1 [Source:MGI Symbol;Acc:MGI:2446110]
D030045P18Rik	0.316736	-0.530426	0.993669	-0.533805	0.593476	NA	0	0.63304	0	0.0261152	ENSMUSG00000110874	RIKEN cDNA D030045P18 gene [Source:MGI Symbol;Acc:MGI:2443891]
Snord14d	0	NA	NA	NA	NA	NA	0	0	0	0	ENSMUSG00000095118	small nucleolar RNA, C/D box 14D [Source:MGI Symbol;Acc:MGI:3851602]
Snord14c	0	NA	NA	NA	NA	NA	0	0	0	0	ENSMUSG00000096263	small nucleolar RNA, C/D box 14C [Source:MGI Symbol;Acc:MGI:97971]
C130030K03Rik	0	NA	NA	NA	NA	NA	0	0	0	0	ENSMUSG00000111374	RIKEN cDNA C130030K03 gene [Source:MGI Symbol;Acc:MGI:2444432]
Grik2	1.20143	0.563173	0.990703	0.568458	0.569724	0.632726	1.71608	0.890367	0.0274925	0.0142641	ENSMUSG00000056073	glutamate receptor, ionotropic, kainate 2 (beta 2) [Source:MGI Symbol;Acc:MGI:95815]
Ascc3	2547.13	1.89206	0.144371	13.1056	3.06025e-39	1.92207e-38	3225.47	862.758	33.6705	9.00628	ENSMUSG00000038774	activating signal cointegrator 1 complex subunit 3 [Source:MGI Symbol;Acc:MGI:1925237]
Sim1	1.78798	0.266329	0.969357	0.274748	0.78351	0.824498	2.48127	2.00334	0.0263315	0.0212596	ENSMUSG00000019913	single-minded family bHLH transcription factor 1 [Source:MGI Symbol;Acc:MGI:98306]
Lilr4b	8474.14	9.75512	0.197544	49.382	0	0	22557.6	24.0765	1184.04	1.26377	NA	NA
Lilrb4a	8799.71	9.86566	0.206469	47.7827	0	0	21794.2	21.187	1134.05	1.10246	NA	NA
Fam162b	0.47133	1.46602	1.03173	1.42094	0.155335	0.203655	1.48403	0	0.208706	0	ENSMUSG00000019909	family with sequence similarity 162, member B [Source:MGI Symbol;Acc:MGI:1924546]
Gprc6a	3.82483	1.63073	0.842443	1.93572	0.052902	0.0759038	3.9616	0.972017	0.108267	0.0265644	ENSMUSG00000019905	G protein-coupled receptor, family C, group 6, member A [Source:MGI Symbol;Acc:MGI:2429498]
Rfx6	0.151693	0.245963	0.815853	0.301479	0.763049	NA	0.281153	0	0.00592935	0	ENSMUSG00000019900	regulatory factor X, 6 [Source:MGI Symbol;Acc:MGI:2445208]
4933411G06Rik	0.102132	0.245963	0.815853	0.301479	0.763049	NA	0.408527	0	0.0312305	0	ENSMUSG00000062224	RIKEN cDNA 4933411G06 gene [Source:MGI Symbol;Acc:MGI:1918340]
Vgll2	0.142439	-0.288138	0.815853	-0.353174	0.723958	NA	0	0.569758	0	0.0269519	ENSMUSG00000049641	vestigial like family member 2 [Source:MGI Symbol;Acc:MGI:2447460]
Ros1	77.4191	-4.89541	0.37287	-13.129	2.24556e-39	1.41584e-38	6.57301	206.776	0.0693198	2.18069	ENSMUSG00000019893	Ros1 proto-oncogene [Source:MGI Symbol;Acc:MGI:97999]
Dcbld1	59.6673	-1.61219	0.233412	-6.90708	4.94726e-12	1.47116e-11	27.9609	87.7532	0.721455	2.26423	ENSMUSG00000019891	discoidin, CUB and LCCL domain containing 1 [Source:MGI Symbol;Acc:MGI:1913936]
Gopc	330.775	-0.682728	0.102458	-6.66348	2.6741e-11	7.69336e-11	241.575	389.973	4.36771	7.05077	ENSMUSG00000019861	golgi associated PDZ and coiled-coil motif containing [Source:MGI Symbol;Acc:MGI:2149946]
Nepn	0.620706	-0.168097	1.04955	-0.160161	0.872754	0.896741	0.68968	0.890367	0.0295287	0.0381212	ENSMUSG00000038624	nephrocan [Source:MGI Symbol;Acc:MGI:1913900]
Nus1	591.866	0.24161	0.103187	2.34148	0.0192072	0.0295817	625.786	530.305	10.586	8.97081	ENSMUSG00000023068	NUS1 dehydrodolichyl diphosphate synthase subunit [Source:MGI Symbol;Acc:MGI:1196365]
Zfa-ps	3.29042	1.93944	0.913959	2.12202	0.033836	0.0500935	4.06351	0.614672	0.0927383	0.0140282	ENSMUSG00000049576	zinc finger protein, autosomal, pseudogene [Source:MGI Symbol;Acc:MGI:99153]
Slc35f1	1.04174	-0.983438	1.01901	-0.965094	0.334498	0.401559	0.794354	2.11971	0.0124675	0.0332692	ENSMUSG00000038602	solute carrier family 35, member F1 [Source:MGI Symbol;Acc:MGI:2139810]
Cep85l	400.652	1.26224	0.15896	7.94058	2.01231e-15	6.80705e-15	692.989	286.593	20.1	8.31259	ENSMUSG00000038594	centrosomal protein 85-like [Source:MGI Symbol;Acc:MGI:3642684]
Gm19395	16.168	0.885432	0.395286	2.23998	0.0250924	0.0379081	25.3295	13.2513	3.00459	1.57187	ENSMUSG00000112709	predicted gene, 19395 [Source:MGI Symbol;Acc:MGI:5011580]
Pln	74.059	0.926124	0.213066	4.34665	1.38235e-05	2.91781e-05	108.698	57.032	3.42099	1.79494	ENSMUSG00000038583	phospholamban [Source:MGI Symbol;Acc:MGI:97622]
Gm20597	3.05103	0.464367	0.830107	0.559406	0.575885	0.638532	2.9125	2.11153	0.0414375	0.0300418	ENSMUSG00000112739	predicted gene, 20597 [Source:MGI Symbol;Acc:MGI:5295703]
Mcm9	307.263	1.15978	0.127205	9.11738	7.69658e-20	3.04192e-19	453.584	201.94	9.14101	4.06967	ENSMUSG00000058298	minichromosome maintenance 9 homologous recombination repair factor [Source:MGI Symbol;Acc:MGI:1918817]
Asf1a	228.601	0.316516	0.108894	2.90665	0.00365323	0.00617623	263.019	211.382	9.40841	7.56132	ENSMUSG00000019857	anti-silencing function 1A histone chaperone [Source:MGI Symbol;Acc:MGI:1913653]
Fam184a	144.756	-2.79047	0.20107	-13.8781	8.5962e-44	5.92849e-43	43.3561	305.561	0.856717	6.03788	ENSMUSG00000019856	family with sequence similarity 184, member A [Source:MGI Symbol;Acc:MGI:1923156]
Man1a	1075.16	-1.37437	0.109162	-12.5902	2.39203e-36	1.42588e-35	748.574	1950.43	15.0238	39.145	ENSMUSG00000003746	mannosidase 1, alpha [Source:MGI Symbol;Acc:MGI:104677]
Gm16998	8.13273	-0.78656	0.511457	-1.53788	0.124077	0.165776	8.03805	14.0906	0.510069	0.894144	ENSMUSG00000097069	predicted gene, 16998 [Source:MGI Symbol;Acc:MGI:4439922]
Tbc1d32	356.781	-0.521751	0.121063	-4.30974	1.63449e-05	3.42488e-05	271.133	387.951	2.9234	4.18295	ENSMUSG00000038122	TBC1 domain family, member 32 [Source:MGI Symbol;Acc:MGI:2442827]
Msl3l2	85.9266	-0.474888	0.177852	-2.67013	0.00758208	0.0123311	74.3244	102.994	2.71083	3.75647	ENSMUSG00000047669	MSL3 like 2 [Source:MGI Symbol;Acc:MGI:1920640]
Gja1	664.415	-1.85436	0.121691	-15.2383	1.97067e-52	1.58236e-51	344.72	1260.06	8.66541	31.6749	ENSMUSG00000050953	gap junction protein, alpha 1 [Source:MGI Symbol;Acc:MGI:95713]
4930467K11Rik	0.364781	0	0.8608	0	1	NA	0	0	0	0	ENSMUSG00000097370	RIKEN cDNA 4930467K11 gene [Source:MGI Symbol;Acc:MGI:1922178]
Hsf2	191.352	-0.126611	0.173913	-0.728013	0.466606	0.534733	172.979	188.06	5.14729	5.59605	ENSMUSG00000019878	heat shock factor 2 [Source:MGI Symbol;Acc:MGI:96239]
Serinc1	1408.48	0.122922	0.126288	0.973349	0.33038	0.397293	1573.11	1445.02	42.663	39.1894	ENSMUSG00000019877	serine incorporator 1 [Source:MGI Symbol;Acc:MGI:1926228]
Pkib	27.1395	2.17016	0.338744	6.40648	1.48914e-10	4.1381e-10	58.4753	12.6997	0.755772	0.164139	ENSMUSG00000019876	protein kinase inhibitor beta, cAMP dependent, testis specific [Source:MGI Symbol;Acc:MGI:101937]
Fabp7	4.28025	4.50447	0.886641	5.08037	3.767e-07	8.82066e-07	12.5782	0	1.28839	0	ENSMUSG00000019874	fatty acid binding protein 7, brain [Source:MGI Symbol;Acc:MGI:101916]
Smpdl3a	465.001	0.410196	0.167101	2.45478	0.014097	0.0221724	638.25	480.522	27.815	20.9412	ENSMUSG00000019872	sphingomyelin phosphodiesterase, acid-like 3A [Source:MGI Symbol;Acc:MGI:1931437]
Dux	0.770451	0.975328	1.04929	0.929517	0.352621	0.420394	1.30756	0.294063	0.0503987	0.0113344	NA	NA
Gm4981	0.52174	0.560847	1.0407	0.538913	0.589947	0.65127	0.281153	0	0.012104	0	ENSMUSG00000075045	predicted gene 4981 [Source:MGI Symbol;Acc:MGI:3645498]
Gcc2	862.442	0.863318	0.162506	5.31252	1.08117e-07	2.60975e-07	1094.22	598.562	13.1172	7.17539	ENSMUSG00000038039	GRIP and coiled-coil domain containing 2 [Source:MGI Symbol;Acc:MGI:1917547]
Lims1	1875.08	1.79911	0.0973097	18.4885	2.55606e-76	2.91067e-75	3648.28	1044.21	57.6311	16.4952	ENSMUSG00000019920	LIM and senescent cell antigen-like domains 1 [Source:MGI Symbol;Acc:MGI:1195263]
Ranbp2	4751.62	1.38486	0.123504	11.213	3.51918e-29	1.77429e-28	7142.64	2724.8	58.8325	22.4437	ENSMUSG00000003226	RAN binding protein 2 [Source:MGI Symbol;Acc:MGI:894323]
Ccdc138	133.534	0.0160465	0.206326	0.0777725	0.938009	0.949814	111.073	109.941	3.51561	3.47977	ENSMUSG00000038010	coiled-coil domain containing 138 [Source:MGI Symbol;Acc:MGI:1923388]
Edar	21.8713	-0.91451	0.340505	-2.68574	0.00723683	0.0117981	15.6764	29.7046	0.332493	0.630028	ENSMUSG00000003227	ectodysplasin-A receptor [Source:MGI Symbol;Acc:MGI:1343498]
BB019430	0.15208	0	0.815853	0	1	NA	0	0	0	0	ENSMUSG00000091526	expressed sequence BB019430 [Source:MGI Symbol;Acc:MGI:2143891]
Sh3rf3	163.51	-2.23304	0.168656	-13.2402	5.1441e-40	3.27934e-39	52.8528	254.59	0.713589	3.43733	ENSMUSG00000037990	SH3 domain containing ring finger 3 [Source:MGI Symbol;Acc:MGI:2444637]
2024-09-10	204.028	-0.465308	0.168998	-2.75333	0.00589921	0.00973591	145.741	202.534	4.28611	5.95637	ENSMUSG00000019917	septin 10 [Source:MGI Symbol;Acc:MGI:1918110]
Sowahc	855.024	0.250327	0.0875355	2.85972	0.00424012	0.00711795	982.022	823.676	16.9878	14.2486	ENSMUSG00000098188	sosondowah ankyrin repeat domain family member C [Source:MGI Symbol;Acc:MGI:3606051]
P4ha1	826.11	-0.944269	0.0827167	-11.4157	3.49095e-30	1.80617e-29	615.821	1189.09	11.8887	22.9559	ENSMUSG00000019916	procollagen-proline, 2-oxoglutarate 4-dioxygenase (proline 4-hydroxylase), alpha 1 polypeptide [Source:MGI Symbol;Acc:MGI:97463]
Pla2g12b	1.61006	-1.60638	0.947144	-1.69603	0.0898804	0.123835	1.07551	4.4702	0.078748	0.327306	ENSMUSG00000009646	phospholipase A2, group XIIB [Source:MGI Symbol;Acc:MGI:1917086]
Oit3	14.0694	1.13745	0.403732	2.81735	0.0048422	0.00806979	24.9109	11.0274	0.715884	0.316904	ENSMUSG00000009654	oncoprotein induced transcript 3 [Source:MGI Symbol;Acc:MGI:1201782]
Mcu	475.023	0.0465299	0.0898033	0.518131	0.604367	0.663704	483.418	469.464	13.1378	12.7586	ENSMUSG00000009647	mitochondrial calcium uniporter [Source:MGI Symbol;Acc:MGI:3026965]
Micu1	792.894	0.392675	0.0813962	4.82424	1.40536e-06	3.17513e-06	882.188	672.542	28.98	22.0931	ENSMUSG00000020111	mitochondrial calcium uptake 1 [Source:MGI Symbol;Acc:MGI:2384909]
Dnajb12	491.468	1.05	0.0828481	12.6737	8.26711e-37	4.95672e-36	778.972	374.986	34.273	16.4985	ENSMUSG00000020109	DnaJ heat shock protein family (Hsp40) member B12 [Source:MGI Symbol;Acc:MGI:1931881]
Ddit4	714.268	1.74972	0.09491	18.4355	6.8144e-76	7.70591e-75	1451.17	431.349	67.2207	19.9808	ENSMUSG00000020108	DNA-damage-inducible transcript 4 [Source:MGI Symbol;Acc:MGI:1921997]
Anapc16	246.805	0.180271	0.112486	1.6026	0.109022	0.147514	280.089	247.022	16.4496	14.5075	ENSMUSG00000020107	anaphase promoting complex subunit 16 [Source:MGI Symbol;Acc:MGI:1289325]
Ascc1	205.339	-1.2228	0.143105	-8.54477	1.2879e-17	4.70672e-17	122.106	287.939	6.03967	14.2422	ENSMUSG00000044475	activating signal cointegrator 1 complex subunit 1 [Source:MGI Symbol;Acc:MGI:1916340]
Spock2	486.765	-0.666173	0.0946478	-7.03844	1.94404e-12	5.8848e-12	437.627	698.38	8.72481	13.9233	ENSMUSG00000058297	sparc/osteonectin, cwcv and kazal-like domains proteoglycan 2 [Source:MGI Symbol;Acc:MGI:1891351]
Mir6906	0.467359	-0.678051	1.03843	-0.652961	0.513781	0.580293	0	0.677954	0	0.912339	ENSMUSG00000105468	microRNA 6906 [Source:MGI Symbol;Acc:MGI:5562725]
Chst3	232.155	-2.98259	0.157521	-18.9346	5.92094e-80	7.0034e-79	45.3835	367.945	0.57956	4.69876	ENSMUSG00000057337	carbohydrate sulfotransferase 3 [Source:MGI Symbol;Acc:MGI:1858224]
Psap	24863.4	2.40152	0.101024	23.7717	6.55599e-125	1.20021e-123	33214.4	6262.4	948.574	178.848	ENSMUSG00000004207	prosaposin [Source:MGI Symbol;Acc:MGI:97783]
Cdh23	400.924	3.65694	0.152733	23.9434	1.08286e-126	2.0164e-125	712.568	55.2126	4.94157	0.382892	ENSMUSG00000012819	cadherin 23 (otocadherin) [Source:MGI Symbol;Acc:MGI:1890219]
4632428N05Rik	2680.66	3.9745	0.070259	56.5693	0	0	6112.28	388.234	98.4473	6.25309	NA	NA
Gm17455	41.4116	3.12236	0.387808	8.05132	8.19045e-16	2.81144e-15	61.629	6.53262	5.61291	0.594964	ENSMUSG00000090439	predicted gene, 17455 [Source:MGI Symbol;Acc:MGI:4937089]
Slc29a3	475.013	1.07372	0.102962	10.4283	1.84131e-25	8.50089e-25	668.566	317.514	9.95856	4.72951	ENSMUSG00000020100	solute carrier family 29 (nucleoside transporters), member 3 [Source:MGI Symbol;Acc:MGI:1918529]
Unc5b	136.789	-0.0633366	0.140199	-0.451763	0.65144	0.706627	159.339	168.135	2.11977	2.23679	ENSMUSG00000020099	unc-5 netrin receptor B [Source:MGI Symbol;Acc:MGI:894703]
Mir6408	0	NA	NA	NA	NA	NA	0	0	0	0	ENSMUSG00000099279	microRNA 6408 [Source:MGI Symbol;Acc:MGI:5530833]
Pldi	0.701762	2.09788	1.04843	2.00097	0.0453958	0.0659665	2.40576	0	0.220134	0	ENSMUSG00000037247	polymorphic derived intron containing [Source:MGI Symbol;Acc:MGI:1920866]
Mir466j	0.206872	0.245963	0.815853	0.301479	0.763049	NA	0.513202	0	0.328331	0	NA	NA
Gm20611	1.9227	1.20844	0.917747	1.31674	0.187925	0.241746	2.60864	0.890367	0.180026	0.0614455	ENSMUSG00000093568	predicted gene 20611 [Source:MGI Symbol;Acc:MGI:5313058]
Pcbd1	106.015	0.841739	0.165971	5.07159	3.94507e-07	9.2297e-07	133.975	74.553	12.7214	7.07909	ENSMUSG00000020098	pterin 4 alpha carbinolamine dehydratase/dimerization cofactor of hepatocyte nuclear factor 1 alpha (TCF1) 1 [Source:MGI Symbol;Acc:MGI:94873]
Sgpl1	4274.88	3.19253	0.0720499	44.31	0	0	8373.29	912.806	158.514	17.2802	ENSMUSG00000020097	sphingosine phosphate lyase 1 [Source:MGI Symbol;Acc:MGI:1261415]
Tbata	64.7691	-2.82298	0.24337	-11.5995	4.1439e-31	2.19869e-30	24.7353	186.771	0.954345	7.20605	ENSMUSG00000020096	thymus, brain and testes associated [Source:MGI Symbol;Acc:MGI:1923820]
Adamts14	118.892	0.108129	0.163156	0.662729	0.507504	0.574264	108.726	100.623	1.63575	1.51384	ENSMUSG00000059901	a disintegrin-like and metallopeptidase (reprolysin type) with thrombospondin type 1 motif, 14 [Source:MGI Symbol;Acc:MGI:2179942]
Prf1	12.9778	-0.719131	0.471441	-1.52539	0.127162	0.169486	7.08991	11.6237	0.269417	0.441701	ENSMUSG00000037202	perforin 1 (pore forming protein) [Source:MGI Symbol;Acc:MGI:97551]
Pald1	465.794	-0.219016	0.087684	-2.49779	0.0124971	0.0197913	409.773	477.175	7.48328	8.71419	ENSMUSG00000020092	phosphatase domain containing, paladin 1 [Source:MGI Symbol;Acc:MGI:1351623]
Nodal	10.4379	-1.35851	0.543731	-2.4985	0.0124722	0.0197566	5.35113	14.644	0.199459	0.545841	ENSMUSG00000037171	nodal [Source:MGI Symbol;Acc:MGI:97359]
Eif4ebp2	764.382	0.638761	0.121603	5.25284	1.49769e-07	3.58991e-07	1112.96	714.451	48.6386	31.223	ENSMUSG00000020091	eukaryotic translation initiation factor 4E binding protein 2 [Source:MGI Symbol;Acc:MGI:109198]
Lrrc20	100.028	-1.16065	0.179376	-6.47051	9.76748e-11	2.73876e-10	58.0816	132.32	1.72964	3.94042	ENSMUSG00000037151	leucine rich repeat containing 20 [Source:MGI Symbol;Acc:MGI:2387182]
Npffr1	0.696028	-0.791834	1.04818	-0.75544	0.449985	0.518389	0.921729	1.86238	0.0550442	0.111219	ENSMUSG00000020090	neuropeptide FF receptor 1 [Source:MGI Symbol;Acc:MGI:2685082]
Ppa1	287.77	0.889048	0.18222	4.87898	1.06635e-06	2.42574e-06	250.504	135.485	15.1334	8.18491	ENSMUSG00000020089	pyrophosphatase (inorganic) 1 [Source:MGI Symbol;Acc:MGI:97831]
1700022H01Rik	0.856806	-0.336972	1.03523	-0.325506	0.744798	0.791214	0.817055	1.12115	0.0932349	0.127935	NA	NA
Sar1a	1331.77	-0.33625	0.128632	-2.61405	0.00894762	0.0144212	1151.78	1456.86	34.5499	43.7012	ENSMUSG00000020088	secretion associated Ras related GTPase 1A [Source:MGI Symbol;Acc:MGI:98230]
Tysnd1	242.736	-0.719417	0.126124	-5.70405	1.16997e-08	2.98165e-08	187.496	310.325	6.40175	10.5956	ENSMUSG00000020087	trypsin domain containing 1 [Source:MGI Symbol;Acc:MGI:1919017]
Aifm2	297.915	1.00238	0.123345	8.12663	4.41389e-16	1.53396e-15	406.883	202.117	9.16009	4.55023	ENSMUSG00000020085	apoptosis-inducing factor, mitochondrion-associated 2 [Source:MGI Symbol;Acc:MGI:1918611]
H2afy2	95.463	-0.800783	0.190517	-4.20321	2.63159e-05	5.43211e-05	56.624	100.008	2.31393	4.08683	ENSMUSG00000020086	H2A histone family, member Y2 [Source:MGI Symbol;Acc:MGI:3037658]
Mir5108	0.328869	-0.20879	0.996801	-0.20946	0.834089	NA	0.281153	0.63304	0.258171	0.581294	ENSMUSG00000093017	microRNA 5108 [Source:MGI Symbol;Acc:MGI:4950428]
Col13a1	721.898	-2.95247	0.11288	-26.1558	8.46073e-151	1.96699e-149	114.639	903.035	2.828	22.2767	ENSMUSG00000058806	collagen, type XIII, alpha 1 [Source:MGI Symbol;Acc:MGI:1277201]
2010107G23Rik	35.1698	-1.79637	0.294871	-6.09204	1.11482e-09	2.97528e-09	15.5527	56.2845	0.701283	2.53791	NA	NA
Neurog3	0.238412	-0.466172	0.815853	-0.571392	0.567734	NA	0	0.953649	0	0.0483339	ENSMUSG00000044312	neurogenin 3 [Source:MGI Symbol;Acc:MGI:893591]
Tspan15	206.025	-2.43786	0.142742	-17.0788	2.13585e-65	2.10273e-64	81.6863	449.363	1.76859	9.72917	ENSMUSG00000037031	tetraspanin 15 [Source:MGI Symbol;Acc:MGI:1917673]
Mir7662	1.24734	-1.14747	1.01461	-1.13095	0.258077	0.320376	0.562305	2.32395	0.719492	2.97358	ENSMUSG00000099185	microRNA 7662 [Source:MGI Symbol;Acc:MGI:5531258]
Tacr2	4.62907	1.62873	0.746373	2.1822	0.029095	0.0435312	6.24646	1.58669	0.21592	0.0548469	ENSMUSG00000020081	tachykinin receptor 2 [Source:MGI Symbol;Acc:MGI:98477]
Hk1	1342.92	1.15743	0.0676575	17.1071	1.313e-65	1.29786e-64	1973.6	883.771	34.1636	15.2983	ENSMUSG00000037012	hexokinase 1 [Source:MGI Symbol;Acc:MGI:96103]
Hk1os	12.8104	1.85578	0.4986	3.72198	0.00019767	0.000379426	22.0748	5.87304	3.09332	0.822984	ENSMUSG00000085347	hexokinase 1, opposite strand [Source:MGI Symbol;Acc:MGI:1917412]
Hkdc1	127.281	-3.69554	0.217962	-16.955	1.76788e-64	1.71372e-63	20.9266	281.611	0.468952	6.31072	ENSMUSG00000020080	hexokinase domain containing 1 [Source:MGI Symbol;Acc:MGI:2384910]
Supv3l1	189.372	0.895615	0.134624	6.65274	2.87692e-11	8.26228e-11	245.704	131.575	8.02412	4.29695	ENSMUSG00000020079	suppressor of var1, 3-like 1 (S. cerevisiae) [Source:MGI Symbol;Acc:MGI:2441711]
4930507D05Rik	21.7259	1.07893	0.351579	3.06882	0.00214904	0.00373627	29.758	13.3248	1.05865	0.474032	ENSMUSG00000097129	RIKEN cDNA 4930507D05 gene [Source:MGI Symbol;Acc:MGI:1921956]
Vps26a	850.495	1.57098	0.0770876	20.3792	2.55959e-92	3.51687e-91	1284.04	431.503	30.8186	10.3566	ENSMUSG00000020078	VPS26 retromer complex component A [Source:MGI Symbol;Acc:MGI:1353654]
Srgn	5071.43	7.17214	0.190592	37.6308	0	0	12683.5	83.8778	1055.41	6.97956	ENSMUSG00000020077	serglycin [Source:MGI Symbol;Acc:MGI:97756]
Kif1bp	315.526	-0.634755	0.100591	-6.31026	2.78575e-10	7.64449e-10	249.186	386.796	7.86791	12.2129	NA	NA
Ddx21	815.716	0.508264	0.0794062	6.40081	1.54555e-10	4.29181e-10	887.234	625.314	14.6005	10.2903	ENSMUSG00000020075	DEAD (Asp-Glu-Ala-Asp) box polypeptide 21 [Source:MGI Symbol;Acc:MGI:1860494]
Ddx50	674.098	0.573719	0.105931	5.41599	6.09521e-08	1.49453e-07	844.274	564.322	26.2853	17.5694	ENSMUSG00000020076	DEAD (Asp-Glu-Ala-Asp) box polypeptide 50 [Source:MGI Symbol;Acc:MGI:2182303]
Stox1	72.0304	1.37189	0.223312	6.14337	8.07892e-10	2.17335e-09	83.0383	31.5893	2.08939	0.794845	ENSMUSG00000036923	storkhead box 1 [Source:MGI Symbol;Acc:MGI:2684909]
Mir7215	1.65331	0.450166	0.99207	0.453764	0.649998	0.705416	1.48403	0.927103	2.27121	1.41887	ENSMUSG00000105329	microRNA 7215 [Source:MGI Symbol;Acc:MGI:5562726]
Ccar1	971.898	0.990069	0.133894	7.39443	1.42016e-13	4.49231e-13	1383.28	692.97	24.1107	12.0785	ENSMUSG00000020074	cell division cycle and apoptosis regulator 1 [Source:MGI Symbol;Acc:MGI:1914750]
Snord98	6.48457	-0.122172	0.561928	-0.217415	0.827885	0.859355	6.67492	7.69869	18.6068	21.4606	ENSMUSG00000080469	small nucleolar RNA, C/D box 98 [Source:MGI Symbol;Acc:MGI:3819569]
Tet1	106.415	-3.28201	0.217892	-15.0625	2.85616e-51	2.25358e-50	23.7737	233.56	0.13177	1.29455	ENSMUSG00000047146	tet methylcytosine dioxygenase 1 [Source:MGI Symbol;Acc:MGI:1098693]
Slc25a16	263.833	-0.828191	0.152121	-5.44429	5.20125e-08	1.28063e-07	225.683	401.015	5.60809	9.96497	ENSMUSG00000071253	solute carrier family 25 (mitochondrial carrier, Graves disease autoantigen), member 16 [Source:MGI Symbol;Acc:MGI:1920382]
Dna2	259.28	2.18633	0.15307	14.2832	2.78314e-46	2.01168e-45	469.258	101.956	8.88562	1.93058	ENSMUSG00000036875	DNA replication helicase/nuclease 2 [Source:MGI Symbol;Acc:MGI:2443732]
Rufy2	372.387	0.0517252	0.124183	0.416524	0.677027	0.729726	376.829	362.991	3.29143	3.17056	ENSMUSG00000020070	RUN and FYVE domain-containing 2 [Source:MGI Symbol;Acc:MGI:1917682]
Hnrnph3	133.976	-1.10407	0.182229	-6.0587	1.37228e-09	3.646e-09	86.1976	187.336	3.10327	6.74445	ENSMUSG00000020069	heterogeneous nuclear ribonucleoprotein H3 [Source:MGI Symbol;Acc:MGI:1926462]
Pbld2	31.0736	-2.95222	0.35532	-8.30862	9.68204e-17	3.44376e-16	8.9042	74.2773	0.314333	2.62211	ENSMUSG00000020072	phenazine biosynthesis-like protein domain containing 2 [Source:MGI Symbol;Acc:MGI:1914557]
Pbld1	7.87152	-2.6779	0.627919	-4.26472	2.00152e-05	4.16847e-05	2.38306	17.9216	0.0957296	0.719925	ENSMUSG00000112129	phenazine biosynthesis-like protein domain containing 1 [Source:MGI Symbol;Acc:MGI:1915621]
Atoh7	0.240387	-0.147326	0.906774	-0.162473	0.870934	NA	0	0.338977	0	0.0587952	ENSMUSG00000036816	atonal bHLH transcription factor 7 [Source:MGI Symbol;Acc:MGI:1355553]
Mypn	3.02363	-1.15524	0.84184	-1.37228	0.169977	0.220984	1.82076	4.45385	0.0270899	0.066266	ENSMUSG00000020067	myopalladin [Source:MGI Symbol;Acc:MGI:1916052]
Herc4	1495.95	2.43028	0.100761	24.1192	1.5704e-128	2.97812e-127	2962.49	546.83	57.1923	10.5568	ENSMUSG00000020064	hect domain and RLD 4 [Source:MGI Symbol;Acc:MGI:1914595]
Sirt1	551.06	1.0288	0.100173	10.2702	9.60467e-25	4.36012e-24	799.076	389.671	15.9513	7.77867	ENSMUSG00000020063	sirtuin 1 [Source:MGI Symbol;Acc:MGI:2135607]
Dnajc12	54.8329	-0.976046	0.313457	-3.11381	0.00184689	0.00323077	34.6974	70.7915	1.98403	4.04792	ENSMUSG00000036764	DnaJ heat shock protein family (Hsp40) member C12 [Source:MGI Symbol;Acc:MGI:1353428]
Ctnna3	6.719	-0.149086	0.63893	-0.233338	0.815499	0.850199	3.4257	4.10468	0.0681403	0.0816458	ENSMUSG00000060843	catenin (cadherin associated protein), alpha 3 [Source:MGI Symbol;Acc:MGI:2661445]
Lrrtm3	5.89747	-0.471141	0.611161	-0.770895	0.440769	0.509063	3.65775	5.42586	0.0741159	0.109943	ENSMUSG00000042846	leucine rich repeat transmembrane neuronal 3 [Source:MGI Symbol;Acc:MGI:2389177]
1700023F02Rik	0	NA	NA	NA	NA	NA	0	0	0	0	ENSMUSG00000100000	RIKEN cDNA 1700023F02 gene [Source:MGI Symbol;Acc:MGI:1916683]
4930407I19Rik	0	NA	NA	NA	NA	NA	0	0	0	0	NA	NA
Gm31763	104.635	2.88332	0.193542	14.8976	3.41431e-50	2.63548e-49	239.375	31.9283	18.228	2.43129	NA	NA
Reep3	1608.69	1.37977	0.0716498	19.2572	1.22883e-82	1.49695e-81	2819.39	1080.52	39.6502	15.1958	ENSMUSG00000019873	receptor accessory protein 3 [Source:MGI Symbol;Acc:MGI:88930]
Jmjd1c	5900.67	2.38973	0.138845	17.2115	2.17678e-66	2.18035e-65	11840	2242.3	103.29	19.5614	ENSMUSG00000037876	jumonji domain containing 1C [Source:MGI Symbol;Acc:MGI:1918614]
Nrbf2	192.968	1.43232	0.146653	9.76675	1.56384e-22	6.70091e-22	323.149	118.655	14.0986	5.17676	ENSMUSG00000075000	nuclear receptor binding factor 2 [Source:MGI Symbol;Acc:MGI:1354950]
Egr2	565.815	1.75457	0.101953	17.2097	2.24708e-66	2.24961e-65	742.255	219.916	19.5394	5.78916	ENSMUSG00000037868	early growth response 2 [Source:MGI Symbol;Acc:MGI:95296]
Ado	353.503	-0.511073	0.100103	-5.10545	3.30006e-07	7.74955e-07	294.075	421.584	5.16381	7.40281	ENSMUSG00000057134	2-aminoethanethiol (cysteamine) dioxygenase [Source:MGI Symbol;Acc:MGI:2685083]
Zfp365	29.3474	-0.205505	0.3179	-0.646446	0.517991	0.584305	22.5027	25.753	0.412587	0.472181	ENSMUSG00000037855	zinc finger protein 365 [Source:MGI Symbol;Acc:MGI:2143676]
Rtkn2	25.84	-0.99519	0.303272	-3.28151	0.00103254	0.00185316	21.8126	45.8392	0.432991	0.909929	ENSMUSG00000037846	rhotekin 2 [Source:MGI Symbol;Acc:MGI:2158417]
Arid5b	4573.53	2.43789	0.133381	18.2776	1.24817e-74	1.39293e-73	8349.48	1530.08	145.014	26.5746	ENSMUSG00000019947	AT rich interactive domain 5B (MRF1-like) [Source:MGI Symbol;Acc:MGI:2175912]
4930545H06Rik	0	NA	NA	NA	NA	NA	0	0	0	0	ENSMUSG00000112157	RIKEN cDNA 4930545H06 gene [Source:MGI Symbol;Acc:MGI:1922398]
1700040L02Rik	54.2775	-0.592196	0.227362	-2.60464	0.00919717	0.0148027	42.4876	63.3156	2.67871	3.99185	NA	NA
Tmem26	2.62178	-0.325372	0.762754	-0.426576	0.669688	0.723172	3.09544	3.94737	0.0478237	0.0609858	ENSMUSG00000060044	transmembrane protein 26 [Source:MGI Symbol;Acc:MGI:2143537]
Rhobtb1	312.224	0.0767342	0.104223	0.73625	0.461578	0.529685	348.018	329.339	5.87446	5.55916	ENSMUSG00000019944	Rho-related BTB domain containing 1 [Source:MGI Symbol;Acc:MGI:1916538]
Cdk1	131.639	1.02551	0.18474	5.55113	2.83833e-08	7.0893e-08	129.253	63.7015	3.52744	1.73847	ENSMUSG00000019942	cyclin-dependent kinase 1 [Source:MGI Symbol;Acc:MGI:88351]
Ank3	2481.18	-2.80231	0.0624918	-44.8429	0	0	821.844	5729.95	6.00342	41.8562	ENSMUSG00000069601	ankyrin 3, epithelial [Source:MGI Symbol;Acc:MGI:88026]
Ccdc6	1087.01	-0.786617	0.0789617	-9.96201	2.23507e-23	9.80484e-23	704.744	1220.88	9.98125	17.2912	ENSMUSG00000048701	coiled-coil domain containing 6 [Source:MGI Symbol;Acc:MGI:1923801]
Mrln	3.56155	-0.320219	0.795809	-0.402382	0.687403	0.73867	2.38306	3.08355	0.417046	0.539635	NA	NA
Slc16a9	325.26	-2.07013	0.146839	-14.0979	3.91063e-45	2.77031e-44	85.6696	361.976	1.8767	7.92953	ENSMUSG00000037762	solute carrier family 16 (monocarboxylic acid transporters), member 9 [Source:MGI Symbol;Acc:MGI:1914109]
Fam13c	61.5188	-1.84914	0.27998	-6.60455	3.98731e-11	1.13927e-10	23.2869	86.2259	0.517832	1.91741	ENSMUSG00000043259	family with sequence similarity 13, member C [Source:MGI Symbol;Acc:MGI:1918971]
Phyhipl	5.55211	-1.26047	0.662236	-1.90336	0.0569942	0.0813336	2.35019	7.10238	0.0609426	0.184171	ENSMUSG00000037747	phytanoyl-CoA hydroxylase interacting protein-like [Source:MGI Symbol;Acc:MGI:1918161]
D630013N20Rik	2.00503	0.207111	0.93486	0.221542	0.82467	0.857065	0.970833	0.890367	0.0363955	0.0333789	NA	NA
Bicc1	1190.61	-1.21509	0.0992259	-12.2457	1.77228e-34	1.0138e-33	674.517	1578.76	16.9775	39.7373	ENSMUSG00000014329	BicC family RNA binding protein 1 [Source:MGI Symbol;Acc:MGI:1933388]
C730027H18Rik	0.533798	-0.811276	1.04724	-0.774679	0.438529	0.506765	0.281153	1.2028	0.00954109	0.0408177	ENSMUSG00000112366	RIKEN cDNA C730027H18 gene [Source:MGI Symbol;Acc:MGI:2442303]
1700113B09Rik	0.143105	0	0.815853	0	1	NA	0	0	0	0	NA	NA
Tfam	149.164	-0.57414	0.156892	-3.65946	0.000252743	0.000480282	116.982	175.45	2.33044	3.4952	ENSMUSG00000003923	transcription factor A, mitochondrial [Source:MGI Symbol;Acc:MGI:107810]
Ube2d1	196.524	1.09322	0.144454	7.56794	3.79184e-14	1.22847e-13	306.088	142.547	16.6951	7.77504	ENSMUSG00000019927	ubiquitin-conjugating enzyme E2D 1 [Source:MGI Symbol;Acc:MGI:2384911]
Cisd1	112.508	-1.52071	0.286522	-5.30749	1.11146e-07	2.68055e-07	59.0923	175.723	4.77956	14.213	ENSMUSG00000037710	CDGSH iron sulfur domain 1 [Source:MGI Symbol;Acc:MGI:1261855]
Ipmk	715.8	1.19682	0.0836281	14.3112	1.86296e-46	1.35207e-45	1036.94	450.881	14.941	6.49661	ENSMUSG00000060733	inositol polyphosphate multikinase [Source:MGI Symbol;Acc:MGI:1916968]
1700049L16Rik	0	NA	NA	NA	NA	NA	0	0	0	0	ENSMUSG00000043859	RIKEN cDNA 1700049L16 gene [Source:MGI Symbol;Acc:MGI:1920633]
Zwint	529.421	0.34355	0.0793076	4.33187	1.47847e-05	3.11332e-05	626.441	492.96	13.1191	10.3237	ENSMUSG00000019923	ZW10 interactor [Source:MGI Symbol;Acc:MGI:1289227]
A330049N07Rik	0.200642	0	0.815853	0	1	NA	0	0	0	0	ENSMUSG00000111994	RIKEN cDNA A330049N07 gene [Source:MGI Symbol;Acc:MGI:3041175]
Pcdh15	66.2386	-1.03709	0.200404	-5.175	2.27913e-07	5.41388e-07	54.4498	109.547	0.265835	0.534831	ENSMUSG00000052613	protocadherin 15 [Source:MGI Symbol;Acc:MGI:1891428]
Rsph14	80.8565	-0.38998	0.229643	-1.6982	0.0894701	0.123383	65.8788	87.1264	4.20439	5.56041	NA	NA
Gnaz	99.7977	-0.5852	0.200087	-2.92472	0.00344765	0.00585092	72.6028	110.449	2.32722	3.54037	ENSMUSG00000040009	guanine nucleotide binding protein, alpha z subunit [Source:MGI Symbol;Acc:MGI:95780]
Rab36	332.07	0.00460655	0.114853	0.0401083	0.968007	0.974687	296.221	294.124	8.82468	8.7622	ENSMUSG00000020175	RAB36, member RAS oncogene family [Source:MGI Symbol;Acc:MGI:1924127]
Bcr	1533.53	-1.04513	0.0600262	-17.4112	6.78902e-68	6.98259e-67	1069.98	2210.05	12.7756	26.388	ENSMUSG00000009681	breakpoint cluster region [Source:MGI Symbol;Acc:MGI:88141]
Specc1l	2080.63	-1.7479	0.0784166	-22.2899	4.63e-110	7.45068e-109	916.385	3080.07	11.1099	37.3416	ENSMUSG00000033444	sperm antigen with calponin homology and coiled-coil domains 1-like [Source:MGI Symbol;Acc:MGI:1921642]
Adora2a	184.723	1.06703	0.138581	7.69965	1.36438e-14	4.48417e-14	195.484	93.1833	5.85942	2.79306	ENSMUSG00000020178	adenosine A2a receptor [Source:MGI Symbol;Acc:MGI:99402]
Gm5779	3.91031	1.91757	0.872235	2.19845	0.0279168	0.0418934	4.3766	0.614672	0.376628	0.0528957	ENSMUSG00000112471	predicted gene 5779 [Source:MGI Symbol;Acc:MGI:3645934]
Upb1	17.2226	0.809963	0.397384	2.03824	0.0415262	0.0606997	19.9747	10.9641	0.512513	0.281319	ENSMUSG00000033427	ureidopropionase, beta [Source:MGI Symbol;Acc:MGI:2143535]
4933407G14Rik	5.98842	1.59754	0.663803	2.40665	0.0160995	0.0250979	9.52208	2.77112	0.58892	0.171388	NA	NA
Gucd1	607.671	2.09482	0.096586	21.6887	2.6231e-104	4.02566e-103	1042.69	243.568	27.9671	6.53297	ENSMUSG00000033416	guanylyl cyclase domain containing 1 [Source:MGI Symbol;Acc:MGI:1916028]
Snrpd3	147.433	0.173975	0.167542	1.0384	0.299085	0.364366	150.474	133.415	19.4451	17.2405	ENSMUSG00000020180	small nuclear ribonucleoprotein D3 [Source:MGI Symbol;Acc:MGI:1914582]
Lrrc75b	59.4485	2.4551	0.237912	10.3194	5.76084e-25	2.62861e-24	122.317	21.8791	2.07501	0.37116	ENSMUSG00000046807	leucine rich repeat containing 75B [Source:MGI Symbol;Acc:MGI:2143657]
Ggt1	99.1171	4.52087	0.279453	16.1776	7.26057e-59	6.51186e-58	271.488	10.9008	9.45567	0.379666	ENSMUSG00000006345	gamma-glutamyltransferase 1 [Source:MGI Symbol;Acc:MGI:95706]
Ggt5	561.059	1.41021	0.102115	13.8099	2.22012e-43	1.51669e-42	998.069	374.226	18.8304	7.06044	ENSMUSG00000006344	gamma-glutamyltransferase 5 [Source:MGI Symbol;Acc:MGI:1346063]
Susd2	345.798	-1.12234	0.161521	-6.94857	3.69001e-12	1.10384e-11	195.398	430.174	4.68546	10.3152	ENSMUSG00000006342	sushi domain containing 2 [Source:MGI Symbol;Acc:MGI:1918983]
Cabin1	1921.51	0.243948	0.103176	2.36439	0.01806	0.0279513	2153.32	1815.31	22.5296	18.9931	ENSMUSG00000020196	calcineurin binding protein 1 [Source:MGI Symbol;Acc:MGI:1298375]
Ddt	107.493	-0.996323	0.221575	-4.49655	6.90633e-06	1.49174e-05	72.8525	147.924	9.33708	18.9585	ENSMUSG00000001666	D-dopachrome tautomerase [Source:MGI Symbol;Acc:MGI:1298381]
Gstt3	273.793	-2.48389	0.152377	-16.301	9.70679e-60	8.81501e-59	100.109	576.823	4.17177	24.0375	ENSMUSG00000001665	glutathione S-transferase, theta 3 [Source:MGI Symbol;Acc:MGI:2143526]
Gstt1	371.352	-2.82346	0.179789	-15.7043	1.41385e-55	1.20399e-54	89.8638	655.635	6.76379	49.3477	ENSMUSG00000001663	glutathione S-transferase, theta 1 [Source:MGI Symbol;Acc:MGI:107379]
Gstt4	1.69951	-0.677303	1.01872	-0.664857	0.506142	0.573122	0.68968	1.69489	0.0558991	0.137372	ENSMUSG00000009093	glutathione S-transferase, theta 4 [Source:MGI Symbol;Acc:MGI:1923136]
Gstt2	99.0808	-0.679529	0.161973	-4.19533	2.72469e-05	5.61894e-05	87.3209	141.849	4.97487	8.08144	ENSMUSG00000033318	glutathione S-transferase, theta 2 [Source:MGI Symbol;Acc:MGI:106188]
Mif	343.327	1.08899	0.154084	7.06752	1.57731e-12	4.79025e-12	557.516	262.055	78.5474	36.9204	ENSMUSG00000033307	macrophage migration inhibitory factor (glycosylation-inhibiting factor) [Source:MGI Symbol;Acc:MGI:96982]
Derl3	80.2639	2.11074	0.196736	10.7288	7.4596e-27	3.573e-26	206.681	47.5096	12.0747	2.77561	ENSMUSG00000009092	Der1-like domain family, member 3 [Source:MGI Symbol;Acc:MGI:1917627]
Smarcb1	458.001	-0.678507	0.085324	-7.95213	1.83338e-15	6.21253e-15	347.138	557.517	16.3517	26.2615	ENSMUSG00000000902	SWI/SNF related, matrix associated, actin dependent regulator of chromatin, subfamily b, member 1 [Source:MGI Symbol;Acc:MGI:1328366]
Mmp11	167.97	-3.1157	0.177402	-17.5629	4.73638e-69	4.95218e-68	40.238	355.547	1.37266	12.129	ENSMUSG00000000901	matrix metallopeptidase 11 [Source:MGI Symbol;Acc:MGI:97008]
Chchd10	533.461	-2.21999	0.171465	-12.9472	2.43657e-38	1.49999e-37	217.395	1029.37	17.8988	84.751	ENSMUSG00000049422	coiled-coil-helix-coiled-coil-helix domain containing 10 [Source:MGI Symbol;Acc:MGI:2143558]
Gm867	521.569	0.754024	0.102965	7.32315	2.4222e-13	7.60295e-13	590.474	348.976	37.5306	22.181	ENSMUSG00000050157	predicted gene 867 [Source:MGI Symbol;Acc:MGI:2685713]
Vpreb3	81.0361	-1.139	0.197208	-5.77564	7.66598e-09	1.97321e-08	50.1974	113.08	6.50831	14.6613	ENSMUSG00000000903	pre-B lymphocyte gene 3 [Source:MGI Symbol;Acc:MGI:98938]
Gm5134	0.594017	-0.256966	1.04056	-0.246949	0.804948	0.841623	0	0.338977	0	0.00932928	ENSMUSG00000033255	predicted gene 5134 [Source:MGI Symbol;Acc:MGI:3646667]
Mir6409	0	NA	NA	NA	NA	NA	0	0	0	0	ENSMUSG00000098817	microRNA 6409 [Source:MGI Symbol;Acc:MGI:5531169]
Zfp280b	205.041	-0.725782	0.13557	-5.35357	8.62336e-08	2.09446e-07	160.05	263.742	2.56302	4.22355	ENSMUSG00000049764	zinc finger protein 280B [Source:MGI Symbol;Acc:MGI:1927865]
Slc5a4b	0.58134	-0.238834	1.04972	-0.22752	0.820019	0.854001	0.513202	0.614672	0.0187882	0.022503	ENSMUSG00000020226	solute carrier family 5 (neutral amino acid transporters, system A), member 4b [Source:MGI Symbol;Acc:MGI:1890478]
Slc5a4a	0.0770709	0	0.815853	0	1	NA	0	0	0	0	ENSMUSG00000020229	solute carrier family 5, member 4a [Source:MGI Symbol;Acc:MGI:1927848]
Prmt2	181.054	-2.50923	0.167117	-15.0148	5.87323e-51	4.6007e-50	56.6179	326.234	2.0087	11.5742	ENSMUSG00000020230	protein arginine N-methyltransferase 2 [Source:MGI Symbol;Acc:MGI:1316652]
Mir678	0	NA	NA	NA	NA	NA	0	0	0	0	ENSMUSG00000076068	microRNA 678 [Source:MGI Symbol;Acc:MGI:3629884]
S100b	27.6836	-0.676221	0.304983	-2.21724	0.0266068	0.040032	20.5217	33.754	0.964335	1.58613	ENSMUSG00000033208	S100 protein, beta polypeptide, neural [Source:MGI Symbol;Acc:MGI:98217]
Dip2a	778.792	-0.611873	0.0899221	-6.80448	1.01413e-11	2.97678e-11	575.371	883.092	7.06669	10.8461	ENSMUSG00000020231	disco interacting protein 2 homolog A [Source:MGI Symbol;Acc:MGI:2385920]
Pcnt	2511.14	-0.502851	0.0982554	-5.11779	3.09132e-07	7.27428e-07	2321.71	3288.12	19.0151	26.9301	ENSMUSG00000001151	pericentrin (kendrin) [Source:MGI Symbol;Acc:MGI:102722]
1700094J05Rik	12.9554	-1.01822	0.479675	-2.12272	0.0337771	0.0500197	9.30997	20.8133	0.728848	1.6294	ENSMUSG00000101695	RIKEN cDNA 1700094J05 gene [Source:MGI Symbol;Acc:MGI:1914773]
2610028H24Rik	379.387	-1.15547	0.103115	-11.2056	3.82635e-29	1.92816e-28	247.141	553.47	10.9415	24.5034	ENSMUSG00000009114	RIKEN cDNA 2610028H24 gene [Source:MGI Symbol;Acc:MGI:1924214]
Ybey	102.052	-1.48922	0.189095	-7.87552	3.39329e-15	1.13976e-14	53.1302	151.692	0.917053	2.61828	ENSMUSG00000033126	ybeY metallopeptidase [Source:MGI Symbol;Acc:MGI:2656825]
Mcm3ap	1014.49	0.631394	0.103584	6.09549	1.09104e-09	2.9142e-09	1294.07	833.006	15.8241	10.1861	ENSMUSG00000001150	minichromosome maintenance complex component 3 associated protein [Source:MGI Symbol;Acc:MGI:1930089]
Lss	392.641	-1.21784	0.103906	-11.7206	9.99133e-32	5.38601e-31	257.388	604.991	3.17422	7.46101	ENSMUSG00000033105	lanosterol synthase [Source:MGI Symbol;Acc:MGI:1336155]
4930483K19Rik	10.3508	-1.93498	0.512914	-3.77252	0.00016161	0.000313131	4.76242	18.0216	0.300498	1.13712	ENSMUSG00000086241	RIKEN cDNA 4930483K19 gene [Source:MGI Symbol;Acc:MGI:1922203]
Spatc1l	2.05263	-1.53609	0.941419	-1.63168	0.102747	0.139789	0.513202	2.41377	0.030095	0.141548	ENSMUSG00000009115	spermatogenesis and centriole associated 1 like [Source:MGI Symbol;Acc:MGI:1923823]
Ftcd	10.7988	-1.15666	0.526024	-2.19887	0.027887	0.0418583	6.50491	14.401	0.187351	0.414771	ENSMUSG00000001155	formiminotransferase cyclodeaminase [Source:MGI Symbol;Acc:MGI:1339962]
Col6a2	5338.93	-1.76093	0.131513	-13.3897	6.94578e-41	4.4879e-40	2208.24	7530.03	46.2209	157.612	ENSMUSG00000020241	collagen, type VI, alpha 2 [Source:MGI Symbol;Acc:MGI:88460]
Col6a1	6565.65	-1.83448	0.154744	-11.855	2.02797e-32	1.10912e-31	2691.46	9674.02	52.8355	189.909	ENSMUSG00000001119	collagen, type VI, alpha 1 [Source:MGI Symbol;Acc:MGI:88459]
Pcbp3	72.2586	-0.941032	0.215826	-4.36015	1.29975e-05	2.75118e-05	41.7901	81.243	1.49968	2.91548	ENSMUSG00000001120	poly(rC) binding protein 3 [Source:MGI Symbol;Acc:MGI:1890470]
Gm10787	0.139599	-0.110105	0.815853	-0.134957	0.892646	NA	0	0.275695	0	0.0139009	ENSMUSG00000074919	predicted gene 10787 [Source:MGI Symbol;Acc:MGI:3642150]
Slc19a1	72.6039	-0.563948	0.209039	-2.69782	0.00697955	0.0113986	55.1636	83.6532	1.80152	2.73192	ENSMUSG00000001436	solute carrier family 19 (folate transporter), member 1 [Source:MGI Symbol;Acc:MGI:103182]
Col18a1	1368.83	-1.69233	0.115413	-14.6633	1.10829e-48	8.33112e-48	460.782	1504.64	6.21049	20.2797	ENSMUSG00000001435	collagen, type XVIII, alpha 1 [Source:MGI Symbol;Acc:MGI:88451]
Gm10941	5.88376	0.457734	0.597032	0.766683	0.44327	0.511649	6.96254	4.87447	0.764332	0.535109	ENSMUSG00000078444	predicted gene 10941 [Source:MGI Symbol;Acc:MGI:3779151]
Pofut2	719.708	-0.00350994	0.0758754	-0.0462593	0.963104	0.97065	708.434	709.745	24.9187	24.9648	ENSMUSG00000020260	protein O-fucosyltransferase 2 [Source:MGI Symbol;Acc:MGI:1916863]
Adarb1	1071.75	-2.12132	0.0890954	-23.8095	2.66433e-125	4.90056e-124	318.979	1408.66	3.75349	16.5759	ENSMUSG00000020262	adenosine deaminase, RNA-specific, B1 [Source:MGI Symbol;Acc:MGI:891999]
Gm17769	6.7202	-0.615836	0.601771	-1.02337	0.306132	0.371908	4.67398	7.73144	0.142283	0.235357	NA	NA
Fam207a	294.091	0.975425	0.0977098	9.98289	1.81121e-23	7.96331e-23	423.611	215.228	13.6176	6.91884	ENSMUSG00000032977	family with sequence similarity 207, member A [Source:MGI Symbol;Acc:MGI:1916334]
Itgb2	4028.5	7.2374	0.121044	59.7917	0	0	9807.56	63.8586	267.47	1.74154	ENSMUSG00000000290	integrin beta 2 [Source:MGI Symbol;Acc:MGI:96611]
Pttg1ip	1488.85	-0.015155	0.151158	-0.10026	0.920138	0.935059	1491.84	1509.1	51.8207	52.4202	ENSMUSG00000009291	pituitary tumor-transforming 1 interacting protein [Source:MGI Symbol;Acc:MGI:2652132]
Sumo3	746.42	0.145445	0.123963	1.17329	0.240681	0.301286	797.686	723.014	19.3297	17.5202	ENSMUSG00000020265	small ubiquitin-like modifier 3 [Source:MGI Symbol;Acc:MGI:1336201]
Ube2g2	384.145	0.343015	0.133621	2.56707	0.0102561	0.0164204	448.28	354.346	17.6535	13.9543	ENSMUSG00000009293	ubiquitin-conjugating enzyme E2G 2 [Source:MGI Symbol;Acc:MGI:1343188]
Mir1930	4.41353	0.0481862	0.675603	0.0713233	0.94314	0.954219	4.09268	4.14142	3.80288	3.84816	ENSMUSG00000089424	microRNA 1930 [Source:MGI Symbol;Acc:MGI:3836965]
Tspear	3.48338	-1.07505	0.757198	-1.41978	0.155673	0.20399	1.91896	5.21345	0.0612342	0.166361	ENSMUSG00000069581	thrombospondin type laminin G domain and EAR repeats [Source:MGI Symbol;Acc:MGI:2671932]
Gm19402	0.100321	0	0.815853	0	1	NA	0	0	0	0	ENSMUSG00000095970	predicted gene, 19402 [Source:MGI Symbol;Acc:MGI:5011587]
Gm10272	0.155032	0.067929	0.815853	0.0832614	0.933644	NA	0.281153	0.338977	0.0548613	0.0661446	ENSMUSG00000069584	predicted gene 10272 [Source:MGI Symbol;Acc:MGI:3642183]
Gm10024	0.144191	-0.110105	0.815853	-0.134957	0.892646	NA	0	0.294063	0	0.0406954	ENSMUSG00000094012	predicted gene 10024 [Source:MGI Symbol;Acc:MGI:3641784]
Gm10142	0.0847443	-0.110105	0.815853	-0.134957	0.892646	NA	0	0.338977	0	0.0728866	ENSMUSG00000094146	predicted gene 10142 [Source:MGI Symbol;Acc:MGI:3641725]
Krtap12-1	0.0847443	-0.110105	0.815853	-0.134957	0.892646	NA	0	0.338977	0	0.0394305	ENSMUSG00000069583	keratin associated protein 12-1 [Source:MGI Symbol;Acc:MGI:1328315]
Gm10100	0.0735157	-0.110105	0.815853	-0.134957	0.892646	NA	0	0.294063	0	0.0632292	ENSMUSG00000096421	predicted gene 10100 [Source:MGI Symbol;Acc:MGI:3642388]
Gm3238	0	NA	NA	NA	NA	NA	0	0	0	0	ENSMUSG00000095817	predicted gene 3238 [Source:MGI Symbol;Acc:MGI:3781416]
Gm19668	0.185066	-0.110105	0.815853	-0.134957	0.892646	NA	0	0.338977	0	0.0354188	ENSMUSG00000096380	predicted gene, 19668 [Source:MGI Symbol;Acc:MGI:5011853]
Gm2696	0	NA	NA	NA	NA	NA	0	0	0	0	ENSMUSG00000112600	predicted 2696 [Source:NCBI gene;Acc:100040299]
Krtap10-4	0	NA	NA	NA	NA	NA	0	0	0	0	ENSMUSG00000069582	keratin associated protein 10-4 [Source:MGI Symbol;Acc:MGI:1925013]
Krtap10-10	0.147031	-0.288138	0.815853	-0.353174	0.723958	NA	0	0.588126	0	0.0351758	ENSMUSG00000112223	keratin associated protein 10-10 [Source:MGI Symbol;Acc:MGI:3645300]
Gm10318	0	NA	NA	NA	NA	NA	0	0	0	0	ENSMUSG00000071195	predicted gene 10318 [Source:MGI Symbol;Acc:MGI:3704118]
Gm3285	0.0715524	0	0.815853	0	1	NA	0	0	0	0	ENSMUSG00000111915	predicted gene 3285 [Source:MGI Symbol;Acc:MGI:3781463]
1700009J07Rik	0.446583	0.0596897	1.03933	0.0574308	0.954202	0.963416	0.562305	0.63304	0.0480186	0.0540591	ENSMUSG00000096573	RIKEN cDNA 1700009J07 gene [Source:MGI Symbol;Acc:MGI:1914938]
Lrrc3	23.1993	-0.153933	0.352372	-0.436848	0.662222	0.716097	17.965	19.7552	0.326473	0.359007	ENSMUSG00000051652	leucine rich repeat containing 3 [Source:MGI Symbol;Acc:MGI:2447899]
Trpm2	2003.61	7.96364	0.245915	32.3837	4.65133e-230	1.82983e-228	4936.83	18.0379	52.8428	0.193074	ENSMUSG00000009292	transient receptor potential cation channel, subfamily M, member 2 [Source:MGI Symbol;Acc:MGI:1351901]
1810043G02Rik	224.711	1.18089	0.12753	9.25971	2.04996e-20	8.24538e-20	364.423	160.536	16.7712	7.38807	ENSMUSG00000020284	RIKEN cDNA 1810043G02 gene [Source:MGI Symbol;Acc:MGI:1915134]
Pfkl	1114.3	1.57414	0.0937583	16.7893	2.92185e-63	2.78673e-62	2164.5	723.874	45.4515	15.2004	ENSMUSG00000020277	phosphofructokinase, liver, B-type [Source:MGI Symbol;Acc:MGI:97547]
Aire	22.2063	-4.10591	0.488257	-8.40932	4.12384e-17	1.48243e-16	4.53037	80.0889	0.174533	3.08544	ENSMUSG00000000731	autoimmune regulator (autoimmune polyendocrinopathy candidiasis ectodermal dystrophy) [Source:MGI Symbol;Acc:MGI:1338803]
Dnmt3l	15.6104	0.512074	0.394193	1.29904	0.19393	0.248583	17.449	12.2588	0.510085	0.35836	ENSMUSG00000000730	DNA (cytosine-5-)-methyltransferase 3-like [Source:MGI Symbol;Acc:MGI:1859287]
Icosl	1345.62	2.20506	0.129193	17.0679	2.5728e-65	2.53036e-64	2944.8	634.366	83.6417	18.018	ENSMUSG00000000732	icos ligand [Source:MGI Symbol;Acc:MGI:1354701]
D10Jhu81e	187.213	-1.89567	0.135372	-14.0034	1.48654e-44	1.04026e-43	83.9545	317.813	4.80764	18.1995	ENSMUSG00000053329	DNA segment, Chr 10, Johns Hopkins University 81 expressed [Source:MGI Symbol;Acc:MGI:1351861]
Pwp2	201.095	-0.00513195	0.135962	-0.0377454	0.969891	0.976232	186.474	188.738	3.75992	3.80557	ENSMUSG00000032834	PWP2 periodic tryptophan protein homolog (yeast) [Source:MGI Symbol;Acc:MGI:1341200]
Trappc10	1650.95	1.20844	0.0767596	15.7432	7.6454e-56	6.54478e-55	2591.04	1119.05	40.0705	17.3062	ENSMUSG00000000374	trafficking protein particle complex 10 [Source:MGI Symbol;Acc:MGI:1336209]
Agpat3	1061.57	-1.15311	0.105275	-10.9533	6.40901e-28	3.14452e-27	658.977	1473.78	14.9562	33.449	ENSMUSG00000001211	1-acylglycerol-3-phosphate O-acyltransferase 3 [Source:MGI Symbol;Acc:MGI:1336186]
Mir7659	3.32087	-0.56214	0.85326	-0.658815	0.510014	0.576705	1.68692	3.31433	2.27012	4.46017	NA	NA
Rrp1	1143.13	0.399806	0.074297	5.38119	7.39959e-08	1.80418e-07	1389.45	1052.04	54.0085	40.8932	ENSMUSG00000061032	ribosomal RNA processing 1 homolog (S. cerevisiae) [Source:MGI Symbol;Acc:MGI:1203500]
Mir6907	6.31846	1.76541	0.623764	2.83025	0.0046512	0.00776736	11.3489	3.0019	12.4761	3.30006	ENSMUSG00000098376	microRNA 6907 [Source:MGI Symbol;Acc:MGI:5530733]
Cstb	1266.64	3.19409	0.197439	16.1776	7.25317e-59	6.50821e-58	2381.78	255.387	308.808	33.1121	ENSMUSG00000005054	cystatin B [Source:MGI Symbol;Acc:MGI:109514]
Mir6410	0.725166	-0.0424478	1.04908	-0.0404621	0.967725	0.974503	1.0264	0.908735	0.770315	0.682005	ENSMUSG00000098932	microRNA 6410 [Source:MGI Symbol;Acc:MGI:5531298]
Pdxk	731.854	0.00709845	0.116239	0.0610677	0.951305	0.960839	723.954	721.768	11.0927	11.0592	ENSMUSG00000032788	pyridoxal (pyridoxine, vitamin B6) kinase [Source:MGI Symbol;Acc:MGI:1351869]
Mir6908	0.945651	0.714929	1.04793	0.68223	0.495093	0.562337	1.50673	0.614672	1.86672	0.76153	ENSMUSG00000098279	microRNA 6908 [Source:MGI Symbol;Acc:MGI:5531209]
Ilvbl	266.869	-0.0598337	0.154921	-0.386222	0.699332	0.749348	279.769	294.137	9.37592	9.85742	ENSMUSG00000032763	ilvB (bacterial acetolactate synthase)-like [Source:MGI Symbol;Acc:MGI:1351911]
Syde1	482.478	-1.54943	0.101804	-15.2197	2.6163e-52	2.09819e-51	196.778	582.752	4.67119	13.8336	ENSMUSG00000032714	synapse defective 1, Rho GTPase, homolog 1 (C. elegans) [Source:MGI Symbol;Acc:MGI:1918959]
Olfr1357	0	NA	NA	NA	NA	NA	0	0	0	0	ENSMUSG00000071185	olfactory receptor 1357 [Source:MGI Symbol;Acc:MGI:3031191]
Casp14	0.0847443	-0.110105	0.815853	-0.134957	0.892646	NA	0	0.338977	0	0.0113504	ENSMUSG00000005355	caspase 14 [Source:MGI Symbol;Acc:MGI:1335092]
Ccdc105	0.759531	-1.16725	1.02341	-1.14055	0.254059	0.31593	0.281153	1.47849	0.0127733	0.0671707	ENSMUSG00000078442	coiled-coil domain containing 105 [Source:MGI Symbol;Acc:MGI:1918226]
Slc1a6	1.69112	-1.43074	0.989216	-1.44634	0.148082	0.194838	0.408527	2.28301	0.0152639	0.0853009	ENSMUSG00000005357	solute carrier family 1 (high affinity aspartate/glutamate transporter), member 6 [Source:MGI Symbol;Acc:MGI:1096331]
Olfr1356	0	NA	NA	NA	NA	NA	0	0	0	0	ENSMUSG00000051190	olfactory receptor 1356 [Source:MGI Symbol;Acc:MGI:3031190]
Olfr1355	0.102132	0.245963	0.815853	0.301479	0.763049	NA	0.408527	0	0.0277756	0	ENSMUSG00000062873	olfactory receptor 1355 [Source:MGI Symbol;Acc:MGI:3031189]
Olfr1354	0	NA	NA	NA	NA	NA	0	0	0	0	ENSMUSG00000094673	olfactory receptor 1354 [Source:MGI Symbol;Acc:MGI:3031188]
Olfr8	0	NA	NA	NA	NA	NA	0	0	0	0	ENSMUSG00000094080	olfactory receptor 8 [Source:MGI Symbol;Acc:MGI:107174]
Olfr1353	0	NA	NA	NA	NA	NA	0	0	0	0	ENSMUSG00000042774	olfactory receptor 1353 [Source:MGI Symbol;Acc:MGI:3031187]
Olfr1352	0.0689237	-0.110105	0.815853	-0.134957	0.892646	NA	0	0.275695	0	0.0183292	ENSMUSG00000046493	olfactory receptor 1352 [Source:MGI Symbol;Acc:MGI:3031186]
Olfr1351	0	NA	NA	NA	NA	NA	0	0	0	0	ENSMUSG00000063216	olfactory receptor 1351 [Source:MGI Symbol;Acc:MGI:3031185]
Olfr57	0.290835	-0.300963	0.831821	-0.361813	0.717492	NA	0.281153	0.882189	0.020319	0.0637561	ENSMUSG00000060205	olfactory receptor 57 [Source:MGI Symbol;Acc:MGI:1333808]
2610008E11Rik	210.132	-0.926269	0.139448	-6.64241	3.08605e-11	8.84727e-11	146.748	281.084	2.70843	5.18779	ENSMUSG00000060301	RIKEN cDNA 2610008E11 gene [Source:MGI Symbol;Acc:MGI:1919378]
Vmn2r80	0	NA	NA	NA	NA	NA	0	0	0	0	ENSMUSG00000091888	vomeronasal 2, receptor 80 [Source:MGI Symbol;Acc:MGI:3646321]
Vmn2r81	0	NA	NA	NA	NA	NA	0	0	0	0	ENSMUSG00000055515	vomeronasal 2, receptor 81 [Source:MGI Symbol;Acc:MGI:2684056]
Vmn2r82	0.0785719	0	0.815853	0	1	NA	0	0	0	0	ENSMUSG00000091468	vomeronasal 2, receptor 82 [Source:MGI Symbol;Acc:MGI:3646522]
Vmn2r83	1.00768	-1.13766	1.02604	-1.10879	0.26752	0.330482	0.281153	1.56832	0.00845646	0.0471717	ENSMUSG00000091381	vomeronasal 2, receptor 83 [Source:MGI Symbol;Acc:MGI:3644559]
Ppap2c	169.837	-0.833813	0.231536	-3.60122	0.000316724	0.000597049	133.391	241.575	6.30613	11.4206	NA	NA
Mir6909	0.224566	-0.142692	0.897007	-0.159075	0.87361	NA	0	0.275695	0	0.347073	ENSMUSG00000098414	microRNA 6909 [Source:MGI Symbol;Acc:MGI:5531109]
Mier2	205.256	-0.904552	0.139025	-6.50639	7.69798e-11	2.16781e-10	138.133	259.789	4.20825	7.91452	ENSMUSG00000042570	MIER family member 2 [Source:MGI Symbol;Acc:MGI:1917677]
Theg	0	NA	NA	NA	NA	NA	0	0	0	0	ENSMUSG00000020317	testicular haploid expressed gene [Source:MGI Symbol;Acc:MGI:1338756]
C2cd4c	3.58921	-1.96137	0.789607	-2.48399	0.012992	0.0205435	0.970833	6.04054	0.0112193	0.0698069	ENSMUSG00000045912	C2 calcium-dependent domain containing 4C [Source:MGI Symbol;Acc:MGI:2685084]
Shc2	95.2575	-3.31595	0.233213	-14.2185	7.02985e-46	5.04025e-45	18.6153	197.18	0.367187	3.88937	ENSMUSG00000020312	SHC (Src homology 2 domain containing) transforming protein 2 [Source:MGI Symbol;Acc:MGI:106180]
Odf3l2	0.142439	-0.288138	0.815853	-0.353174	0.723958	NA	0	0.569758	0	0.0356336	ENSMUSG00000035963	outer dense fiber of sperm tails 3-like 2 [Source:MGI Symbol;Acc:MGI:2686003]
Madcam1	1.2027	0.525977	1.03443	0.50847	0.611124	0.669995	1.30756	0.677954	0.0718713	0.0372646	ENSMUSG00000020310	mucosal vascular addressin cell adhesion molecule 1 [Source:MGI Symbol;Acc:MGI:103579]
Tpgs1	158.309	0.268727	0.14408	1.86512	0.0621651	0.08814	180.108	150.434	12.7682	10.6645	ENSMUSG00000020308	tubulin polyglutamylase complex subunit 1 [Source:MGI Symbol;Acc:MGI:106618]
Cdc34	534.259	1.50696	0.0978946	15.3937	1.8048e-53	1.48329e-52	869.834	305.138	53.6273	18.8125	ENSMUSG00000020307	cell division cycle 34 [Source:MGI Symbol;Acc:MGI:102657]
Gzmm	33.4971	0.848617	0.298874	2.83938	0.00452016	0.00756144	39.5849	21.7464	2.20062	1.20894	ENSMUSG00000054206	granzyme M (lymphocyte met-ase 1) [Source:MGI Symbol;Acc:MGI:99549]
Bc1	4.01146	0.190043	0.717235	0.264966	0.791035	0.830853	3.99447	3.32251	1.06408	0.88508	ENSMUSG00000115783	brain cytoplasmic RNA 1 [Source:MGI Symbol;Acc:MGI:104905]
Bsg	2360.49	-0.968786	0.17055	-5.68037	1.34401e-08	3.4154e-08	1781.18	3504.03	79.3521	156.105	ENSMUSG00000023175	basigin [Source:MGI Symbol;Acc:MGI:88208]
Hcn2	27.3513	-1.02981	0.34425	-2.99146	0.00277649	0.00476402	14.2387	31.4057	0.347843	0.767222	ENSMUSG00000020331	hyperpolarization-activated, cyclic nucleotide-gated K+ 2 [Source:MGI Symbol;Acc:MGI:1298210]
Polrmt	268.589	-0.48308	0.129208	-3.73878	0.000184913	0.000356005	221.993	310.537	4.6058	6.44285	ENSMUSG00000020329	polymerase (RNA) mitochondrial (DNA directed) [Source:MGI Symbol;Acc:MGI:1915843]
Fgf22	4.44383	0.294398	0.663959	0.443398	0.657478	0.711874	4.19365	3.34088	0.669371	0.533256	ENSMUSG00000020327	fibroblast growth factor 22 [Source:MGI Symbol;Acc:MGI:1914362]
Rnf126	358.082	0.571183	0.0984031	5.80452	6.4549e-09	1.66851e-08	439.803	296.63	20.9441	14.126	ENSMUSG00000035890	ring finger protein 126 [Source:MGI Symbol;Acc:MGI:1917544]
Fstl3	105.273	-0.60597	0.205513	-2.94857	0.00319252	0.00543825	56.0853	87.8718	2.24146	3.51181	ENSMUSG00000020325	follistatin-like 3 [Source:MGI Symbol;Acc:MGI:1890391]
Prss57	9.67557	-0.122039	0.45541	-0.267976	0.788718	0.828929	13.5064	14.7624	0.391459	0.427862	ENSMUSG00000020323	protease, serine 57 [Source:MGI Symbol;Acc:MGI:1920356]
Palm	640.615	-0.10591	0.0921537	-1.14927	0.250443	0.312029	647.51	700.011	19.0643	20.61	ENSMUSG00000035863	paralemmin [Source:MGI Symbol;Acc:MGI:1261814]
Misp	244.122	0.020391	0.15039	0.135587	0.892147	0.91159	150.172	150.06	4.82951	4.82592	ENSMUSG00000035852	mitotic spindle positioning [Source:MGI Symbol;Acc:MGI:1926156]
E130317F20Rik	127.597	-0.477169	0.150569	-3.16911	0.00152906	0.00269846	123.874	171.582	2.68946	3.72525	ENSMUSG00000091994	RIKEN cDNA E130317F20 gene [Source:MGI Symbol;Acc:MGI:3041202]
Ptbp1	2081.64	-0.0505834	0.0601108	-0.841502	0.400067	0.468053	1977.37	2048.87	49.6583	51.4538	ENSMUSG00000006498	polypyrimidine tract binding protein 1 [Source:MGI Symbol;Acc:MGI:97791]
Lppr3	272.308	-1.11666	0.109784	-10.1714	2.65955e-24	1.19567e-23	171.339	371.706	3.12827	6.78652	NA	NA
Mir6910	0	NA	NA	NA	NA	NA	0	0	0	0	ENSMUSG00000098562	microRNA 6910 [Source:MGI Symbol;Acc:MGI:5531145]
Prtn3	15.1336	2.32683	0.438261	5.30923	1.10089e-07	2.65638e-07	32.3676	6.00581	2.60449	0.483263	ENSMUSG00000057729	proteinase 3 [Source:MGI Symbol;Acc:MGI:893580]
Elane	0.934041	0.99882	1.04481	0.95598	0.339082	0.406383	1.91526	0.569758	0.162489	0.0483377	ENSMUSG00000020125	elastase, neutrophil expressed [Source:MGI Symbol;Acc:MGI:2679229]
Cfd	30.0085	1.31847	0.351343	3.75266	0.000174969	0.000337576	44.1538	17.7499	3.71768	1.49451	ENSMUSG00000061780	complement factor D (adipsin) [Source:MGI Symbol;Acc:MGI:87931]
Med16	444.599	-0.77774	0.109471	-7.10453	1.20734e-12	3.68324e-12	358.037	617.328	8.68412	14.9732	ENSMUSG00000013833	mediator complex subunit 16 [Source:MGI Symbol;Acc:MGI:2158394]
R3hdm4	1102.45	0.552884	0.0799088	6.91893	4.55058e-12	1.35444e-11	1478.88	1007.77	63.3879	43.1953	ENSMUSG00000035781	R3H domain containing 4 [Source:MGI Symbol;Acc:MGI:1924814]
Kiss1r	68.5848	-0.757016	0.204471	-3.70231	0.000213644	0.000408965	56.8055	97.7309	1.40221	2.41243	ENSMUSG00000035773	KISS1 receptor [Source:MGI Symbol;Acc:MGI:2148793]
Arid3a	705.858	2.77213	0.107256	25.846	2.69945e-147	6.12294e-146	1560.52	226.766	22.4685	3.26499	ENSMUSG00000019564	AT rich interactive domain 3A (BRIGHT-like) [Source:MGI Symbol;Acc:MGI:1328360]
Wdr18	205.491	-0.489002	0.130549	-3.74572	0.000179876	0.000346666	175.318	246.256	4.63234	6.50668	ENSMUSG00000035754	WD repeat domain 18 [Source:MGI Symbol;Acc:MGI:2158400]
Grin3b	59.6073	0.240864	0.210697	1.14318	0.252965	0.31481	57.0783	47.7914	1.36074	1.13935	ENSMUSG00000035745	glutamate receptor, ionotropic, NMDA3B [Source:MGI Symbol;Acc:MGI:2150393]
Tmem259	1216.42	0.384114	0.0908284	4.22901	2.34721e-05	4.86048e-05	1509.95	1153.43	53.016	40.4983	ENSMUSG00000013858	transmembrane protein 259 [Source:MGI Symbol;Acc:MGI:2177957]
Cnn2	1283.21	-0.978595	0.0978221	-10.0038	1.46635e-23	6.47327e-23	870.334	1720.31	38.1208	75.3499	ENSMUSG00000004665	calponin 2 [Source:MGI Symbol;Acc:MGI:105093]
Abca7	1711.74	1.29211	0.11172	11.5655	6.16108e-31	3.25484e-30	2312.89	941.125	27.3772	11.1399	ENSMUSG00000035722	ATP-binding cassette, sub-family A (ABC1), member 7 [Source:MGI Symbol;Acc:MGI:1351646]
Hmha1	3918.27	3.08069	0.124577	24.7291	5.19856e-135	1.06209e-133	9004.22	1056.12	173.444	20.3435	NA	NA
Polr2e	266.229	-0.44964	0.142266	-3.16056	0.00157467	0.00277437	272.023	373.563	21.0635	28.9259	ENSMUSG00000004667	polymerase (RNA) II (DNA directed) polypeptide E [Source:MGI Symbol;Acc:MGI:1913670]
Gpx4	715.69	-0.68069	0.185105	-3.67733	0.00023569	0.000449187	658.278	1060.12	33.4941	53.9402	ENSMUSG00000075706	glutathione peroxidase 4 [Source:MGI Symbol;Acc:MGI:104767]
Sbno2	6884.06	3.22882	0.101849	31.7019	1.46239e-220	5.41529e-219	13546.9	1436.98	227.88	24.1722	ENSMUSG00000035673	strawberry notch 2 [Source:MGI Symbol;Acc:MGI:2448490]
Stk11	1790.1	0.644294	0.0869445	7.4104	1.25915e-13	3.99529e-13	2456.93	1569.17	49.4376	31.5744	ENSMUSG00000003068	serine/threonine kinase 11 [Source:MGI Symbol;Acc:MGI:1341870]
Dos	469.355	-0.615079	0.097932	-6.28067	3.37118e-10	9.21993e-10	402.686	617.309	9.54173	14.6272	NA	NA
Atp5d	625.443	-1.02521	0.161508	-6.34775	2.18493e-10	6.02027e-10	455.125	934.016	38.1561	78.3048	ENSMUSG00000003072	ATP synthase, H+ transporting, mitochondrial F1 complex, delta subunit [Source:MGI Symbol;Acc:MGI:1913293]
Midn	3683.33	1.49732	0.0772837	19.3744	1.26973e-83	1.56927e-82	6543.62	2313.71	137.038	48.4543	ENSMUSG00000035621	midnolin [Source:MGI Symbol;Acc:MGI:1890222]
Cirbp	624.908	0.891211	0.0827859	10.7653	5.02214e-27	2.41379e-26	1113.71	600.018	69.2099	37.2871	ENSMUSG00000045193	cold inducible RNA binding protein [Source:MGI Symbol;Acc:MGI:893588]
1600002K03Rik	37.8702	-1.19434	0.302018	-3.95453	7.66843e-05	0.000152775	25.9563	60.1177	3.11204	7.20784	ENSMUSG00000035595	RIKEN cDNA 1600002K03 gene [Source:MGI Symbol;Acc:MGI:1917020]
Efna2	38.6422	-1.90344	0.277543	-6.8582	6.9735e-12	2.0621e-11	17.8603	67.1035	0.654167	2.45779	ENSMUSG00000003070	ephrin A2 [Source:MGI Symbol;Acc:MGI:102707]
Mum1	344.28	-0.535991	0.101254	-5.29352	1.19984e-07	2.88872e-07	266.321	389.058	5.59237	8.16969	ENSMUSG00000020156	melanoma associated antigen (mutated) 1 [Source:MGI Symbol;Acc:MGI:1915364]
Ndufs7	310.3	-0.617123	0.171714	-3.5939	0.000325761	0.000613079	270.472	418.439	27.8507	43.0871	ENSMUSG00000020153	NADH:ubiquinone oxidoreductase core subunit S7 [Source:MGI Symbol;Acc:MGI:1922656]
Gamt	35.4418	-1.984	0.323748	-6.12823	8.88615e-10	2.3846e-09	13.7482	60.3483	1.13673	4.98972	ENSMUSG00000020150	guanidinoacetate methyltransferase [Source:MGI Symbol;Acc:MGI:1098221]
Dazap1	934.136	0.441641	0.0740465	5.96438	2.45569e-09	6.46386e-09	1143.99	839.216	42.8252	31.416	ENSMUSG00000069565	DAZ associated protein 1 [Source:MGI Symbol;Acc:MGI:1917498]
Mir6911	3.64845	-1.23633	0.739614	-1.67159	0.0946061	0.129672	2.19641	6.19365	2.48456	7.00618	ENSMUSG00000098672	microRNA 6911 [Source:MGI Symbol;Acc:MGI:5531204]
Rps15	1423.71	-0.738092	0.172184	-4.28666	1.81383e-05	3.7893e-05	1168.63	1958.65	174.74	292.866	ENSMUSG00000063457	ribosomal protein S15 [Source:MGI Symbol;Acc:MGI:98117]
Apc2	243.48	-0.165253	0.115953	-1.42518	0.154106	0.202179	219.361	246.78	1.88688	2.12273	ENSMUSG00000020135	adenomatosis polyposis coli 2 [Source:MGI Symbol;Acc:MGI:1346052]
2310011J03Rik	319.476	1.36628	0.104892	13.0255	8.76025e-39	5.44612e-38	542.41	210.157	25.5191	9.88739	ENSMUSG00000020133	RIKEN cDNA 2310011J03 gene [Source:MGI Symbol;Acc:MGI:1913624]
Pcsk4	76.7828	-0.405536	0.208936	-1.94096	0.052263	0.0750696	66.4216	86.4509	2.06219	2.68403	ENSMUSG00000020131	proprotein convertase subtilisin/kexin type 4 [Source:MGI Symbol;Acc:MGI:97514]
Reep6	171.998	-2.07595	0.172054	-12.0657	1.60262e-33	8.97832e-33	70.4898	302.52	2.7291	11.7124	ENSMUSG00000035504	receptor accessory protein 6 [Source:MGI Symbol;Acc:MGI:1917585]
Adamtsl5	445.912	-2.35383	0.118921	-19.7932	3.4049e-87	4.39423e-86	153.396	789.712	3.3641	17.3191	ENSMUSG00000043822	ADAMTS-like 5 [Source:MGI Symbol;Acc:MGI:1913798]
Plk5	36.8616	-1.12806	0.308931	-3.6515	0.000260712	0.000494946	25.5352	56.0659	0.943689	2.072	ENSMUSG00000035486	polo like kinase 5 [Source:MGI Symbol;Acc:MGI:3026984]
Mex3d	298.042	0.00821013	0.102377	0.0801947	0.936082	0.948108	322.757	320.456	7.73228	7.67716	ENSMUSG00000048696	mex3 RNA binding family member D [Source:MGI Symbol;Acc:MGI:2681847]
Mbd3	472.496	-0.52987	0.115837	-4.57427	4.77885e-06	1.0427e-05	388.04	564.126	18.4341	26.7992	ENSMUSG00000035478	methyl-CpG binding domain protein 3 [Source:MGI Symbol;Acc:MGI:1333812]
Uqcr11	151.923	-0.97137	0.260382	-3.73055	0.000191059	0.000367206	119.248	237.962	21.3476	42.5996	ENSMUSG00000020163	ubiquinol-cytochrome c reductase, complex III subunit XI [Source:MGI Symbol;Acc:MGI:1913844]
Tcf3	750.37	-0.23607	0.0706793	-3.34002	0.000837725	0.00151631	737.296	867.466	16.2242	19.0886	ENSMUSG00000020167	transcription factor 3 [Source:MGI Symbol;Acc:MGI:98510]
Onecut3	0.771511	-1.64344	1.04745	-1.56899	0.11665	0.156849	0	1.86238	0	0.0310008	ENSMUSG00000045518	one cut domain, family member 3 [Source:MGI Symbol;Acc:MGI:1891409]
Atp8b3	8.59212	1.96317	0.635272	3.09028	0.00199965	0.00348801	17.2299	3.91462	0.30488	0.0692685	ENSMUSG00000003341	ATPase, class I, type 8B, member 3 [Source:MGI Symbol;Acc:MGI:1914581]
Rexo1	1204.7	1.3608	0.116497	11.681	1.59471e-31	8.55175e-31	2062.62	800.382	30.6709	11.9016	ENSMUSG00000047417	REX1, RNA exonuclease 1 [Source:MGI Symbol;Acc:MGI:1914182]
Klf16	266.162	0.29522	0.112059	2.6345	0.00842617	0.0136235	344.44	280.675	10.1373	8.26066	ENSMUSG00000035397	Kruppel-like factor 16 [Source:MGI Symbol;Acc:MGI:2153049]
Abhd17a	331.952	-0.200158	0.10687	-1.87292	0.0610799	0.086721	345.881	399.711	18.3277	21.1801	ENSMUSG00000003346	abhydrolase domain containing 17A [Source:MGI Symbol;Acc:MGI:106388]
Adat3	71.1273	-0.181347	0.197002	-0.920531	0.357295	0.425136	66.4439	75.568	3.67546	4.18018	ENSMUSG00000113640	adenosine deaminase, tRNA-specific 3 [Source:MGI Symbol;Acc:MGI:1924344]
Scamp4	317.884	-0.494803	0.126982	-3.89665	9.75334e-05	0.000192799	253.895	359.165	10.9972	15.5569	ENSMUSG00000113949	secretory carrier membrane protein 4 [Source:MGI Symbol;Acc:MGI:1928947]
Mir6912	1.26996	-1.07283	0.962321	-1.11484	0.264919	0.327746	0.68968	2.17482	0.769012	2.42498	ENSMUSG00000099283	microRNA 6912 [Source:MGI Symbol;Acc:MGI:5531372]
Csnk1g2	1269.25	0.44199	0.0663802	6.65847	2.76697e-11	7.95703e-11	1722.7	1265.56	53.5483	39.3388	ENSMUSG00000003345	casein kinase 1, gamma 2 [Source:MGI Symbol;Acc:MGI:1920014]
Btbd2	429.962	-1.16646	0.106632	-10.9392	7.487e-28	3.6679e-27	275.148	615.184	7.09711	15.8679	ENSMUSG00000003344	BTB (POZ) domain containing 2 [Source:MGI Symbol;Acc:MGI:1933831]
Mknk2	2918.39	1.01979	0.0736881	13.8393	1.47606e-43	1.01192e-42	4176.44	2056.95	94.5415	46.563	ENSMUSG00000020190	MAP kinase-interacting serine/threonine kinase 2 [Source:MGI Symbol;Acc:MGI:894279]
Mob3a	952.048	2.47936	0.0896019	27.6708	1.56786e-168	4.11474e-167	1835.94	327.924	54.1363	9.66947	ENSMUSG00000003348	MOB kinase activator 3A [Source:MGI Symbol;Acc:MGI:3050117]
Izumo4	143.34	-1.42138	0.147796	-9.61716	6.76719e-22	2.84298e-21	84.0193	224.242	6.99133	18.6594	ENSMUSG00000055862	IZUMO family member 4 [Source:MGI Symbol;Acc:MGI:1918814]
Ap3d1	2739.07	0.900671	0.0825643	10.9087	1.04718e-27	5.11349e-27	3799.91	2032.27	62.7041	33.5355	ENSMUSG00000020198	adaptor-related protein complex 3, delta 1 subunit [Source:MGI Symbol;Acc:MGI:107734]
Dot1l	3304.76	2.55657	0.119982	21.3079	9.59939e-101	1.42295e-99	6740	1138.67	92.3902	15.6086	ENSMUSG00000061589	DOT1-like, histone H3 methyltransferase (S. cerevisiae) [Source:MGI Symbol;Acc:MGI:2143886]
Plekhj1	378.872	1.66871	0.128561	12.98	1.58944e-38	9.84374e-38	651.963	203.79	40.3865	12.624	ENSMUSG00000035278	pleckstrin homology domain containing, family J member 1 [Source:MGI Symbol;Acc:MGI:1925920]
Sf3a2	447.325	1.20754	0.0961966	12.5528	3.83533e-36	2.27859e-35	713.793	308.188	33.2813	14.3696	ENSMUSG00000020211	splicing factor 3a, subunit 2 [Source:MGI Symbol;Acc:MGI:104912]
Amh	24.9204	0.671185	0.310904	2.15882	0.0308642	0.0459952	34.809	21.4746	1.63178	1.00669	ENSMUSG00000035262	anti-Mullerian hormone [Source:MGI Symbol;Acc:MGI:88006]
Jsrp1	8.21794	-0.244827	0.533771	-0.458674	0.646468	0.702247	8.13902	9.39978	0.569235	0.657412	ENSMUSG00000020216	junctional sarcoplasmic reticulum protein 1 [Source:MGI Symbol;Acc:MGI:1916700]
Oaz1	3.40696	1.9721	0.747472	2.63836	0.00833072	0.0134725	7.39377	1.43358	0.536835	0.104087	ENSMUSG00000035242	ornithine decarboxylase antizyme 1 [Source:MGI Symbol;Acc:MGI:109433]
Oaz1-ps	0	NA	NA	NA	NA	NA	0	0	0	0	ENSMUSG00000043801	ornithine decarboxylase antizyme 1, pseudogene [Source:MGI Symbol;Acc:MGI:108188]
Mir1982	0	NA	NA	NA	NA	NA	0	0	0	0	ENSMUSG00000087993	microRNA 1982 [Source:MGI Symbol;Acc:MGI:3837227]
Lingo3	9.72885	-2.07196	0.565964	-3.66094	0.000251293	0.000477668	4.99447	20.9805	0.113355	0.476177	ENSMUSG00000051067	leucine rich repeat and Ig domain containing 3 [Source:MGI Symbol;Acc:MGI:3609246]
Lsm7	50.3839	-0.53552	0.251836	-2.12646	0.0334646	0.0495795	40.6262	60.1542	6.77554	10.0324	ENSMUSG00000035215	LSM7 homolog, U6 small nuclear RNA and mRNA degradation associated [Source:MGI Symbol;Acc:MGI:1913344]
Sppl2b	553.695	0.269054	0.0891088	3.01939	0.00253286	0.00437169	596.102	496.675	16.2171	13.5122	ENSMUSG00000035206	signal peptide peptidase like 2B [Source:MGI Symbol;Acc:MGI:1920468]
Tmprss9	17.5615	-0.451815	0.405464	-1.11432	0.265144	0.327961	12.8658	18.2094	0.290736	0.411489	ENSMUSG00000059406	transmembrane protease, serine 9 [Source:MGI Symbol;Acc:MGI:3612246]
Timm13	192.923	-0.625343	0.183103	-3.41524	0.000637248	0.00116574	163.799	254.616	10.4366	16.2231	ENSMUSG00000020219	translocase of inner mitochondrial membrane 13 [Source:MGI Symbol;Acc:MGI:1353432]
Lmnb2	193.704	-0.923115	0.145691	-6.33611	2.35634e-10	6.48249e-10	109.388	211.552	2.53277	4.89826	ENSMUSG00000062075	lamin B2 [Source:MGI Symbol;Acc:MGI:96796]
Gadd45b	3583.86	3.57534	0.0767063	46.6108	0	0	7856.77	657.386	484.389	40.5294	ENSMUSG00000015312	growth arrest and DNA-damage-inducible 45 beta [Source:MGI Symbol;Acc:MGI:107776]
Gng7	49.1352	-1.37906	0.256701	-5.37222	7.77727e-08	1.89484e-07	26.0873	68.9701	0.582594	1.54027	ENSMUSG00000048240	guanine nucleotide binding protein (G protein), gamma 7 [Source:MGI Symbol;Acc:MGI:95787]
Diras1	0.614188	-0.241987	1.02928	-0.235104	0.814128	0.849042	0	0.294063	0	0.00786034	ENSMUSG00000043670	DIRAS family, GTP-binding RAS-like 1 [Source:MGI Symbol;Acc:MGI:2183442]
Slc39a3	254.506	-1.36414	0.169397	-8.05292	8.08422e-16	2.77595e-15	144.318	377.645	3.25369	8.51414	ENSMUSG00000046822	solute carrier family 39 (zinc transporter), member 3 [Source:MGI Symbol;Acc:MGI:2147269]
Sgta	691.994	0.633857	0.0916371	6.91704	4.61182e-12	1.37225e-11	875.574	564.854	35.1003	22.6441	ENSMUSG00000004937	small glutamine-rich tetratricopeptide repeat (TPR)-containing, alpha [Source:MGI Symbol;Acc:MGI:1098703]
Thop1	222.851	0.197712	0.128907	1.53375	0.125091	0.167027	218.034	189.901	6.58337	5.73391	ENSMUSG00000004929	thimet oligopeptidase 1 [Source:MGI Symbol;Acc:MGI:1354165]
Creb3l3	7.36325	-0.0642643	0.534426	-0.120249	0.904286	0.921827	8.27009	8.44613	0.282741	0.288759	ENSMUSG00000035041	cAMP responsive element binding protein 3-like 3 [Source:MGI Symbol;Acc:MGI:2384786]
Mir5615-1	0	NA	NA	NA	NA	NA	0	0	0	0	ENSMUSG00000106347	microRNA 5615-1 [Source:MGI Symbol;Acc:MGI:5562727]
Mir5615-2	0	NA	NA	NA	NA	NA	0	0	0	0	ENSMUSG00000093498	microRNA 5615-2 [Source:MGI Symbol;Acc:MGI:5453144]
Map2k2	1129.59	0.903694	0.0720964	12.5345	4.83289e-36	2.86255e-35	1621.89	863.925	53.3466	28.416	ENSMUSG00000035027	mitogen-activated protein kinase kinase 2 [Source:MGI Symbol;Acc:MGI:1346867]
Zbtb7a	2144.81	1.26325	0.0681334	18.5408	9.67623e-77	1.10702e-75	3589.75	1493.12	52.1473	21.6901	ENSMUSG00000035011	zinc finger and BTB domain containing 7a [Source:MGI Symbol;Acc:MGI:1335091]
Pias4	402.885	1.45144	0.117386	12.3646	4.06076e-35	2.36298e-34	624.524	227.386	29.2238	10.6403	ENSMUSG00000004934	protein inhibitor of activated STAT 4 [Source:MGI Symbol;Acc:MGI:2136940]
[truncated: 22,423 more rows]
