# Supplementary material for: Loss of pulmonary tissue protection and neutrophil microbicidal defects promote severe Aspergillus fumigatus infection during influenza A virus infection
Source: Infect Immun. 2025 Aug 11;93(9):e00234-25. doi: 10.1128/iai.00234-25 (PMC12418741; doi:10.1128/iai.00234-25)
Supplement: Table S4 — Differential gene expression analysis results from DESeq2 between IAV-Af versus Af. [file iai.00234-25-s0005.xlsx]

## Sheet: Data S4_AF.PR8vsAF_DEtable_ALL_
File S4. Differential gene expression analysis results from DESeq2 between IAV-Af versus Af
GeneID	baseMean	log2FoldChange	lfcSE	stat	pvalue	padj	AF.PR8.count.mean	AF.count.mean	AF.PR8.fpkm.mean	AF.fpkm.mean	ensembl_gene_id	description
Mfap4	4176.59	-2.66486	0.0708928	-37.59	0	0	588.592	3751.25	31.9454	203.597	ENSMUSG00000042436	microfibrillar-associated protein 4 [Source:MGI Symbol;Acc:MGI:1342276]
Pla2g7	2218.11	2.42539	0.0643205	37.7079	0	0	6971.08	1295.23	298.927	55.5409	ENSMUSG00000023913	phospholipase A2, group VII (platelet-activating factor acetylhydrolase, plasma) [Source:MGI Symbol;Acc:MGI:1351327]
Hc	6103.45	-4.15443	0.0932951	-44.53	0	0	140.314	2488.91	2.11494	37.5151	ENSMUSG00000026874	hemolytic complement [Source:MGI Symbol;Acc:MGI:96031]
Id2	1338.21	3.03248	0.0814471	37.2325	2.031e-303	9.59594e-300	3726.88	454.613	240.598	29.3487	ENSMUSG00000020644	inhibitor of DNA binding 2 [Source:MGI Symbol;Acc:MGI:96397]
Klf13	5319.27	1.61438	0.0474444	34.0269	8.93001e-254	3.37537e-250	11575.3	3778.47	148.614	48.5111	ENSMUSG00000052040	Kruppel-like factor 13 [Source:MGI Symbol;Acc:MGI:1354948]
Akap12	2265.3	-2.37979	0.0724317	-32.8556	9.46205e-237	2.98039e-233	355.203	1862.76	4.66916	24.4861	ENSMUSG00000038587	A kinase (PRKA) anchor protein (gravin) 12 [Source:MGI Symbol;Acc:MGI:1932576]
Atp1a2	1519.4	-2.93127	0.0906552	-32.3342	2.31282e-229	6.24428e-226	229.84	1777.53	3.03096	23.4408	ENSMUSG00000007097	ATPase, Na+/K+ transporting, alpha 2 polypeptide [Source:MGI Symbol;Acc:MGI:88106]
Itga8	1847.08	-2.81245	0.0870985	-32.2904	9.54056e-229	2.25384e-225	178.517	1277.37	2.53533	18.1415	ENSMUSG00000026768	integrin alpha 8 [Source:MGI Symbol;Acc:MGI:109442]
Gpr141	543.818	3.17744	0.0996162	31.8968	2.95266e-223	6.20025e-220	1809.22	198.866	43.2765	4.75685	ENSMUSG00000053101	G protein-coupled receptor 141 [Source:MGI Symbol;Acc:MGI:2672983]
Coro1a	2512.61	2.02465	0.0640639	31.6036	3.29085e-219	6.21938e-216	7230.17	1774.54	371.772	91.2462	ENSMUSG00000030707	coronin, actin binding protein 1A [Source:MGI Symbol;Acc:MGI:1345961]
Slit2	1874.41	-2.00045	0.0667476	-29.9704	2.38436e-197	4.09655e-194	543.291	2182.69	5.2149	20.951	ENSMUSG00000031558	slit guidance ligand 2 [Source:MGI Symbol;Acc:MGI:1315205]
Ngp	399.585	4.31702	0.144188	29.9402	5.9072e-197	9.30335e-194	1445.21	71.4981	102.219	5.05704	ENSMUSG00000032484	neutrophilic granule protein [Source:MGI Symbol;Acc:MGI:105983]
Sla	946.639	2.66307	0.0914832	29.1099	2.69173e-186	3.91316e-183	2855.78	449.005	74.8034	11.7611	ENSMUSG00000022372	src-like adaptor [Source:MGI Symbol;Acc:MGI:104295]
Mylk	3924.09	-2.17881	0.0748743	-29.0995	3.64303e-186	4.91783e-183	749.288	3408.11	7.87929	35.8387	ENSMUSG00000022836	myosin, light polypeptide kinase [Source:MGI Symbol;Acc:MGI:894806]
Prex2	2480.07	-2.33931	0.0812218	-28.8015	2.05222e-182	2.58566e-179	401.938	2049.76	2.95039	15.0461	ENSMUSG00000048960	phosphatidylinositol-3,4,5-trisphosphate-dependent Rac exchange factor 2 [Source:MGI Symbol;Acc:MGI:1923385]
Pag1	4016.99	2.38513	0.0840638	28.3729	4.37077e-177	5.1627e-174	12104.9	2311.23	120.444	22.9967	ENSMUSG00000027508	phosphoprotein associated with glycosphingolipid microdomains 1 [Source:MGI Symbol;Acc:MGI:2443160]
Prelp	2950.39	-2.52341	0.0896254	-28.155	2.07864e-174	2.31084e-171	392.761	2277.5	8.95403	51.9215	ENSMUSG00000041577	proline arginine-rich end leucine-rich repeat [Source:MGI Symbol;Acc:MGI:2151110]
Trp53inp1	2241.68	1.91457	0.0693066	27.6246	5.63471e-168	5.91613e-165	5104.53	1353.05	77.1951	20.4621	ENSMUSG00000028211	transformation related protein 53 inducible nuclear protein 1 [Source:MGI Symbol;Acc:MGI:1926609]
Fam101b	473.179	2.64181	0.0957874	27.58	1.93514e-167	1.92485e-164	1091.25	174.414	25.5226	4.0793	NA	NA
Gsr	5460.73	1.33385	0.0487509	27.3606	8.0796e-165	7.63482e-162	13632.7	5404.42	418.965	166.091	ENSMUSG00000031584	glutathione reductase [Source:MGI Symbol;Acc:MGI:95804]
Abca8a	2030.44	-1.83771	0.0695619	-26.4183	8.43966e-154	7.5953e-151	505.533	1799.88	7.3919	26.3178	ENSMUSG00000041828	ATP-binding cassette, sub-family A (ABC1), member 8a [Source:MGI Symbol;Acc:MGI:2386846]
Ptprs	2599.39	-1.61378	0.0611762	-26.3792	2.3765e-153	2.04152e-150	956.718	2936.3	11.2603	34.5593	ENSMUSG00000013236	protein tyrosine phosphatase, receptor type, S [Source:MGI Symbol;Acc:MGI:97815]
Asprv1	3800.39	2.8883	0.110295	26.187	3.73685e-151	3.07055e-148	12908.5	1734.1	692.364	93.0108	ENSMUSG00000033508	aspartic peptidase, retroviral-like 1 [Source:MGI Symbol;Acc:MGI:1915105]
Hspa1b	1067.57	-3.42465	0.131758	-25.992	6.10429e-149	4.80687e-146	237.734	2560.41	6.94735	74.8233	ENSMUSG00000090877	heat shock protein 1B [Source:MGI Symbol;Acc:MGI:99517]
Ptch1	1191.4	-2.15988	0.0835246	-25.8592	1.91566e-147	1.44816e-144	291.466	1311.92	5.55966	25.0247	ENSMUSG00000021466	patched 1 [Source:MGI Symbol;Acc:MGI:105373]
Fkbp5	1484.02	2.56708	0.0993438	25.8403	3.12594e-147	2.2722e-144	3381.74	567.185	71.4982	11.9917	ENSMUSG00000024222	FK506 binding protein 5 [Source:MGI Symbol;Acc:MGI:104670]
Hspa1a	947.643	-2.96472	0.115272	-25.7193	7.10381e-146	4.97241e-143	296.466	2328.33	8.70084	68.3329	ENSMUSG00000091971	heat shock protein 1A [Source:MGI Symbol;Acc:MGI:96244]
Lrp4	2980.65	-1.48001	0.0577615	-25.6227	8.51661e-145	5.74841e-142	970.546	2699.02	8.47225	23.5607	ENSMUSG00000027253	low density lipoprotein receptor-related protein 4 [Source:MGI Symbol;Acc:MGI:2442252]
Serpinh1	3908.51	-2.6287	0.10289	-25.5488	5.66333e-144	3.69073e-141	981.784	6118.35	32.9874	205.574	ENSMUSG00000070436	serine (or cysteine) peptidase inhibitor, clade H, member 1 [Source:MGI Symbol;Acc:MGI:88283]
Chil3	1791.13	5.14578	0.203067	25.3403	1.15063e-141	7.24857e-139	6597.71	180.385	352.037	9.62489	ENSMUSG00000040809	chitinase-like 3 [Source:MGI Symbol;Acc:MGI:1330860]
Fgfr2	2431.84	-1.9535	0.0771112	-25.3335	1.36643e-141	8.33038e-139	347.741	1360.58	5.34146	20.8991	ENSMUSG00000030849	fibroblast growth factor receptor 2 [Source:MGI Symbol;Acc:MGI:95523]
Ucp2	4511.32	1.40057	0.0557988	25.1004	4.91893e-139	2.90509e-136	9395.02	3554.23	186.666	70.6178	ENSMUSG00000033685	uncoupling protein 2 (mitochondrial, proton carrier) [Source:MGI Symbol;Acc:MGI:109354]
Abi3bp	1327.58	-1.79548	0.0723517	-24.816	6.01718e-136	3.44602e-133	400.718	1399.72	6.93922	24.239	ENSMUSG00000035258	ABI gene family, member 3 (NESH) binding protein [Source:MGI Symbol;Acc:MGI:2444583]
Fgfr3	1537.88	-1.94193	0.0786361	-24.6952	1.2055e-134	6.70083e-132	316.621	1211.76	5.91043	22.6202	ENSMUSG00000054252	fibroblast growth factor receptor 3 [Source:MGI Symbol;Acc:MGI:95524]
C5ar1	2725.1	1.44993	0.0587932	24.6615	2.77042e-134	1.49595e-131	7555.42	2763.32	241.412	88.2941	ENSMUSG00000049130	complement component 5a receptor 1 [Source:MGI Symbol;Acc:MGI:88232]
H2-Q4	8071.93	1.86229	0.0755537	24.6485	3.81503e-134	2.00279e-131	19384	5321.28	887.765	243.708	ENSMUSG00000035929	histocompatibility 2, Q region locus 4 [Source:MGI Symbol;Acc:MGI:95933]
Abca1	3920.09	1.57611	0.0639501	24.6459	4.07021e-134	2.079e-131	8450.67	2830.19	67.6359	22.6518	ENSMUSG00000015243	ATP-binding cassette, sub-family A (ABC1), member 1 [Source:MGI Symbol;Acc:MGI:99607]
Tnxb	6662.91	-1.84957	0.0750532	-24.6435	4.32123e-134	2.14913e-131	1789.57	6472.64	15.3573	55.5455	ENSMUSG00000033327	tenascin XB [Source:MGI Symbol;Acc:MGI:1932137]
Sod3	3696.14	-2.60181	0.106584	-24.4108	1.31412e-131	6.36808e-129	645.878	3952.95	25.9353	158.731	ENSMUSG00000072941	superoxide dismutase 3, extracellular [Source:MGI Symbol;Acc:MGI:103181]
Klhl6	1440.84	3.41946	0.141196	24.2178	1.44518e-129	6.82811e-127	5024.69	465.325	171.565	15.8882	ENSMUSG00000043008	kelch-like 6 [Source:MGI Symbol;Acc:MGI:2686922]
Tbc1d9	499.735	2.02932	0.0848108	23.9276	1.57962e-126	7.28126e-124	1099.38	268.669	15.4375	3.77262	ENSMUSG00000031709	TBC1 domain family, member 9 [Source:MGI Symbol;Acc:MGI:1918560]
Inmt	3626.2	-2.48625	0.104005	-23.9051	2.71345e-126	1.22099e-123	291.473	1659.47	23.3968	133.207	ENSMUSG00000003477	indolethylamine N-methyltransferase [Source:MGI Symbol;Acc:MGI:102963]
Dazap2	2901.88	1.3344	0.0559619	23.8449	1.1446e-125	5.03066e-123	6229.05	2467.76	280.742	111.222	ENSMUSG00000000346	DAZ associated protein 2 [Source:MGI Symbol;Acc:MGI:1344344]
Cyfip2	2083.46	1.67144	0.0702228	23.8019	3.18927e-125	1.36986e-122	5261.92	1648.95	61.473	19.2641	ENSMUSG00000020340	cytoplasmic FMR1 interacting protein 2 [Source:MGI Symbol;Acc:MGI:1924134]
Ogn	1720.14	-2.15771	0.0915579	-23.5666	8.47606e-123	3.55976e-120	272.806	1236.78	8.8197	39.9845	ENSMUSG00000021390	osteoglycin [Source:MGI Symbol;Acc:MGI:109278]
Tpd52	2403.4	1.33534	0.0567027	23.5499	1.25752e-122	5.16649e-120	5688.86	2253.99	183.702	72.7847	ENSMUSG00000027506	tumor protein D52 [Source:MGI Symbol;Acc:MGI:107749]
Stfa2l1	509.232	3.66347	0.15577	23.5185	2.63748e-122	1.06055e-119	1714.71	133.813	340.114	26.5419	ENSMUSG00000059657	stefin A2 like 1 [Source:MGI Symbol;Acc:MGI:3524944]
1700071M16Rik	863.626	2.74495	0.117241	23.413	3.15313e-121	1.24148e-118	2850.39	423.704	93.4767	13.8951	ENSMUSG00000090307	RIKEN cDNA 1700071M16 gene [Source:MGI Symbol;Acc:MGI:1920754]
Limch1	5303.66	-1.56247	0.0674495	-23.1651	1.02409e-118	3.94987e-116	1216.94	3597.26	15.4693	45.727	ENSMUSG00000037736	LIM and calponin homology domains 1 [Source:MGI Symbol;Acc:MGI:1924819]
Nrp1	2209.98	-1.81079	0.0784386	-23.0855	6.48108e-118	2.44972e-115	494.424	1746.28	6.85823	24.2229	ENSMUSG00000025810	neuropilin 1 [Source:MGI Symbol;Acc:MGI:106206]
Spn	320.211	2.64328	0.115077	22.9697	9.36075e-117	3.4688e-114	917.203	146.336	16.0422	2.55947	ENSMUSG00000051457	sialophorin [Source:MGI Symbol;Acc:MGI:98384]
Itga9	2376.25	-1.60842	0.0701587	-22.9254	2.59207e-116	9.42066e-114	489.83	1498.12	5.67246	17.349	ENSMUSG00000039115	integrin alpha 9 [Source:MGI Symbol;Acc:MGI:104756]
Aox3	1559.63	-1.98793	0.0867658	-22.9114	3.57352e-116	1.27426e-113	284.109	1139.54	5.35097	21.4624	ENSMUSG00000064294	aldehyde oxidase 3 [Source:MGI Symbol;Acc:MGI:1918974]
Igsf10	974.702	-3.17528	0.13881	-22.875	8.23921e-116	2.88357e-113	114.148	1061.12	0.929546	8.64101	ENSMUSG00000036334	immunoglobulin superfamily, member 10 [Source:MGI Symbol;Acc:MGI:1923481]
Nr2f2	1395.61	-1.6846	0.0737815	-22.8323	2.18922e-115	7.52256e-113	423.439	1368.41	7.13996	23.0739	ENSMUSG00000030551	nuclear receptor subfamily 2, group F, member 2 [Source:MGI Symbol;Acc:MGI:1352452]
Pnpla2	2277.48	1.65356	0.0726932	22.7471	1.53469e-114	5.17931e-112	5197.12	1650.23	157.075	49.8757	ENSMUSG00000025509	patatin-like phospholipase domain containing 2 [Source:MGI Symbol;Acc:MGI:1914103]
Tg	1690.94	2.75979	0.121565	22.7022	4.26597e-114	1.41443e-111	510.265	74.9789	4.96699	0.729854	ENSMUSG00000053469	thyroglobulin [Source:MGI Symbol;Acc:MGI:98733]
Irf4	196.201	3.66303	0.161479	22.6843	6.4043e-114	2.08681e-111	609.279	47.6669	10.6838	0.835846	ENSMUSG00000021356	interferon regulatory factor 4 [Source:MGI Symbol;Acc:MGI:1096873]
Csf1r	2493.48	1.3427	0.0599354	22.4025	3.71911e-111	1.19131e-108	6662.37	2624.11	141.186	55.6089	ENSMUSG00000024621	colony stimulating factor 1 receptor [Source:MGI Symbol;Acc:MGI:1339758]
Tns1	11345.9	-1.24443	0.0556161	-22.3753	6.85324e-111	2.15866e-108	2790.6	6615.71	22.9892	54.5007	ENSMUSG00000055322	tensin 1 [Source:MGI Symbol;Acc:MGI:104552]
Lair1	348.335	2.22308	0.0993743	22.3708	7.58182e-111	2.349e-108	1056.52	226.177	24.7033	5.28844	ENSMUSG00000055541	leukocyte-associated Ig-like receptor 1 [Source:MGI Symbol;Acc:MGI:105492]
Entpd3	486.851	2.47706	0.111024	22.311	2.89095e-110	8.81227e-108	1395.7	249.54	33.2012	5.93614	ENSMUSG00000041608	ectonucleoside triphosphate diphosphohydrolase 3 [Source:MGI Symbol;Acc:MGI:1321386]
Nfib	3801.83	-1.34968	0.0605782	-22.28	5.77323e-110	1.73188e-107	1446.63	3701.05	12.855	32.8881	ENSMUSG00000008575	nuclear factor I/B [Source:MGI Symbol;Acc:MGI:103188]
Arrb2	1367.38	1.62986	0.073172	22.2744	6.54605e-110	1.93303e-107	3729.61	1203.9	154.057	49.7286	ENSMUSG00000060216	arrestin, beta 2 [Source:MGI Symbol;Acc:MGI:99474]
H2-K1	21514.6	1.55782	0.0699511	22.2702	7.19156e-110	2.09097e-107	42387.1	14379.5	2114.65	717.379	ENSMUSG00000061232	histocompatibility 2, K1, K region [Source:MGI Symbol;Acc:MGI:95904]
Ptpn1	4175.42	1.42768	0.0643904	22.1723	6.35355e-109	1.81933e-106	10364.1	3848.84	202.011	75.0192	ENSMUSG00000027540	protein tyrosine phosphatase, non-receptor type 1 [Source:MGI Symbol;Acc:MGI:97805]
Pik3ip1	656.603	2.19549	0.0996526	22.0315	1.43846e-107	4.05754e-105	1529.52	332.885	55.9964	12.187	ENSMUSG00000034614	phosphoinositide-3-kinase interacting protein 1 [Source:MGI Symbol;Acc:MGI:1917016]
Mrc2	2702.32	-2.08798	0.0947915	-22.0271	1.58495e-107	4.405e-105	598.142	2558.27	8.46711	36.2141	ENSMUSG00000020695	mannose receptor, C type 2 [Source:MGI Symbol;Acc:MGI:107818]
Nfkbia	9541.48	0.949199	0.0432288	21.9576	7.33158e-107	2.00811e-104	22470.8	11634.5	1168.61	605.06	ENSMUSG00000021025	nuclear factor of kappa light polypeptide gene enhancer in B cells inhibitor, alpha [Source:MGI Symbol;Acc:MGI:104741]
Slc36a2	465.332	-2.6311	0.120017	-21.9227	1.57691e-106	4.25742e-104	89.9808	568.771	3.03948	19.2126	ENSMUSG00000020264	solute carrier family 36 (proton/amino acid symporter), member 2 [Source:MGI Symbol;Acc:MGI:1891430]
Hydin	1990.56	-1.37103	0.062996	-21.7637	5.11908e-105	1.36261e-102	1056.63	2736.12	5.49754	14.2357	ENSMUSG00000059854	HYDIN, axonemal central pair apparatus protein [Source:MGI Symbol;Acc:MGI:2389007]
Ptprd	1737.7	-1.88811	0.0869958	-21.7035	1.90187e-104	4.99214e-102	436.26	1627.94	3.9251	14.6468	ENSMUSG00000028399	protein tyrosine phosphatase, receptor type, D [Source:MGI Symbol;Acc:MGI:97812]
Prrx1	613.855	-2.13142	0.0984965	-21.6396	7.62046e-104	1.97286e-101	162.058	715.335	1.78676	7.88685	ENSMUSG00000026586	paired related homeobox 1 [Source:MGI Symbol;Acc:MGI:97712]
Lepr	440.181	-2.73715	0.126743	-21.5961	1.95494e-103	4.99277e-101	74.4461	501.279	0.921511	6.20494	ENSMUSG00000057722	leptin receptor [Source:MGI Symbol;Acc:MGI:104993]
Pygl	2105.38	1.2956	0.0600392	21.5792	2.81673e-103	7.09779e-101	5045.68	2052.34	146.876	59.742	ENSMUSG00000021069	liver glycogen phosphorylase [Source:MGI Symbol;Acc:MGI:97829]
C7	3561.35	-1.61118	0.0747602	-21.5513	5.14328e-103	1.27898e-100	875.998	2669.49	26.5539	80.9194	ENSMUSG00000079105	complement component 7 [Source:MGI Symbol;Acc:MGI:88235]
Scarf2	1838.06	-1.52574	0.0712657	-21.4092	1.09651e-101	2.69128e-99	486.016	1404.86	12.0867	34.9373	ENSMUSG00000012017	scavenger receptor class F, member 2 [Source:MGI Symbol;Acc:MGI:1858430]
Hdc	5556.13	1.3623	0.064462	21.1334	3.92646e-99	9.51362e-97	13098.6	5090.54	448.363	174.248	ENSMUSG00000027360	histidine decarboxylase [Source:MGI Symbol;Acc:MGI:96062]
Nos2	1511.28	2.02162	0.0957803	21.1068	6.88452e-99	1.64697e-96	4639.96	1139.82	95.4937	23.4583	ENSMUSG00000020826	nitric oxide synthase 2, inducible [Source:MGI Symbol;Acc:MGI:97361]
Stk24	1282.45	1.29014	0.0613033	21.0452	2.53202e-98	5.98158e-96	2417.1	988.011	77.1116	31.5201	ENSMUSG00000063410	serine/threonine kinase 24 [Source:MGI Symbol;Acc:MGI:2385007]
Mamdc2	972.818	-2.94298	0.14058	-20.9346	2.59265e-97	6.04921e-95	103.988	818.781	2.55817	20.1426	ENSMUSG00000033207	MAM domain containing 2 [Source:MGI Symbol;Acc:MGI:1918988]
Klf10	1511.21	1.4803	0.0711329	20.8103	3.4911e-96	8.04613e-94	3475.06	1243.81	74.7608	26.7587	ENSMUSG00000037465	Kruppel-like factor 10 [Source:MGI Symbol;Acc:MGI:1101353]
Frem1	641.109	-2.31113	0.111118	-20.7989	4.43037e-96	1.00879e-93	144.557	720.408	1.23897	6.17449	ENSMUSG00000059049	Fras1 related extracellular matrix protein 1 [Source:MGI Symbol;Acc:MGI:2670972]
Tsc22d3	3084.82	1.31565	0.0636917	20.6565	8.52581e-95	1.91821e-92	6671.66	2677.16	220.2	88.3605	ENSMUSG00000031431	TSC22 domain family, member 3 [Source:MGI Symbol;Acc:MGI:1196284]
Samsn1	1215.48	1.46547	0.0713743	20.5322	1.10957e-93	2.46702e-91	3362.75	1217.2	149.669	54.1751	ENSMUSG00000022876	SAM domain, SH3 domain and nuclear localization signals, 1 [Source:MGI Symbol;Acc:MGI:1914992]
Hexb	711.949	1.66259	0.0811852	20.479	3.31699e-93	7.28928e-91	1584.8	498.629	68.3146	21.494	ENSMUSG00000021665	hexosaminidase B [Source:MGI Symbol;Acc:MGI:96074]
Lbh	2025.63	-1.4995	0.0733885	-20.4324	8.61521e-93	1.87148e-90	671.518	1909.22	17.9736	51.1015	ENSMUSG00000024063	limb-bud and heart [Source:MGI Symbol;Acc:MGI:1925139]
Slc1a3	458.507	-2.53314	0.124326	-20.375	2.78714e-92	5.9857e-90	82.9138	481.325	1.61879	9.39729	ENSMUSG00000005360	solute carrier family 1 (glial high affinity glutamate transporter), member 3 [Source:MGI Symbol;Acc:MGI:99917]
Fat3	495.593	-2.51696	0.123704	-20.3467	4.96483e-92	1.05427e-89	91.3652	527.877	0.406251	2.34718	ENSMUSG00000074505	FAT atypical cadherin 3 [Source:MGI Symbol;Acc:MGI:2444314]
Plxdc2	3337.45	-1.4614	0.0722655	-20.2226	6.18969e-91	1.29977e-88	1095.87	3036.27	12.9537	35.8903	ENSMUSG00000026748	plexin domain containing 2 [Source:MGI Symbol;Acc:MGI:1914698]
H2-Q5	968.06	2.61086	0.129193	20.209	8.16125e-91	1.69494e-88	2714.47	441.293	188.742	30.6839	ENSMUSG00000055413	histocompatibility 2, Q region locus 5 [Source:MGI Symbol;Acc:MGI:95934]
Arg1	179.015	3.95896	0.197055	20.0907	8.90189e-90	1.82866e-87	572.992	36.4727	31.8568	2.02778	ENSMUSG00000019987	arginase, liver [Source:MGI Symbol;Acc:MGI:88070]
Msln	1990.74	1.50469	0.0751326	20.0271	3.19973e-89	6.50234e-87	2664.83	938.855	103.465	36.452	ENSMUSG00000063011	mesothelin [Source:MGI Symbol;Acc:MGI:1888992]
Fpr1	641.317	2.11732	0.105754	20.0212	3.59739e-89	7.23266e-87	2011.96	462.997	124.88	28.7377	ENSMUSG00000045551	formyl peptide receptor 1 [Source:MGI Symbol;Acc:MGI:107443]
Cirbp	592.984	1.85658	0.0928211	20.0017	5.32497e-89	1.05933e-86	1053.92	290.277	68.9053	18.9783	ENSMUSG00000045193	cold inducible RNA binding protein [Source:MGI Symbol;Acc:MGI:893588]
Cacna1h	338.32	2.72088	0.136888	19.8767	6.47481e-88	1.27466e-85	721.435	108.715	7.20007	1.085	ENSMUSG00000024112	calcium channel, voltage-dependent, T type, alpha 1H subunit [Source:MGI Symbol;Acc:MGI:1928842]
Msr1	144.624	4.17416	0.210098	19.8676	7.75571e-88	1.51108e-85	492.259	27.1503	10.1108	0.557654	ENSMUSG00000025044	macrophage scavenger receptor 1 [Source:MGI Symbol;Acc:MGI:98257]
Entpd1	3358.51	1.13827	0.0575033	19.7949	3.29431e-87	6.35298e-85	7466.91	3389.32	146.095	66.3143	ENSMUSG00000048120	ectonucleoside triphosphate diphosphohydrolase 1 [Source:MGI Symbol;Acc:MGI:102805]
Stard13	1226.5	-1.85698	0.0938304	-19.7908	3.57541e-87	6.82542e-85	273.529	989.038	3.98393	14.4053	ENSMUSG00000016128	StAR-related lipid transfer (START) domain containing 13 [Source:MGI Symbol;Acc:MGI:2385331]
Hsph1	674.183	-1.81084	0.0915474	-19.7804	4.39503e-87	8.30617e-85	257.341	899.899	6.07593	21.247	ENSMUSG00000029657	heat shock 105kDa/110kDa protein 1 [Source:MGI Symbol;Acc:MGI:105053]
Dgat2	487.294	1.6708	0.0848632	19.6882	2.7235e-86	5.09618e-84	1251.07	393.481	45.6394	14.3543	ENSMUSG00000030747	diacylglycerol O-acyltransferase 2 [Source:MGI Symbol;Acc:MGI:1915050]
F13a1	237.706	4.044	0.206073	19.6241	9.63383e-86	1.785e-83	756.439	44.7241	15.8178	0.935222	ENSMUSG00000039109	coagulation factor XIII, A1 subunit [Source:MGI Symbol;Acc:MGI:1921395]
Soga1	1797.25	-1.37169	0.0703955	-19.4854	1.459e-84	2.67706e-82	572.217	1485.78	3.55115	9.22068	ENSMUSG00000055485	suppressor of glucose, autophagy associated 1 [Source:MGI Symbol;Acc:MGI:2444575]
Slfn2	3895.1	1.36215	0.0701085	19.4292	4.37292e-84	7.94653e-82	10159.6	3948.22	501.367	194.842	ENSMUSG00000072620	schlafen 2 [Source:MGI Symbol;Acc:MGI:1313258]
Col13a1	681.401	-2.22904	0.114782	-19.4198	5.24914e-84	9.44796e-82	110.741	528.669	3.13578	14.9699	ENSMUSG00000058806	collagen, type XIII, alpha 1 [Source:MGI Symbol;Acc:MGI:1277201]
6430548M08Rik	717.966	1.69728	0.0875439	19.3878	9.79013e-84	1.74551e-81	1803.59	554.727	23.5687	7.24898	ENSMUSG00000031824	RIKEN cDNA 6430548M08 gene [Source:MGI Symbol;Acc:MGI:2443793]
Prdm6	502.551	-2.5684	0.132551	-19.3766	1.21565e-83	2.14715e-81	78.3153	478.472	2.47252	15.106	ENSMUSG00000069378	PR domain containing 6 [Source:MGI Symbol;Acc:MGI:2684938]
Dclk1	639.413	-1.94504	0.100425	-19.3681	1.43425e-83	2.5098e-81	197.479	763.524	1.2479	4.82481	ENSMUSG00000027797	doublecortin-like kinase 1 [Source:MGI Symbol;Acc:MGI:1330861]
Pld4	156.408	3.17632	0.164136	19.3518	1.96934e-83	3.41455e-81	439.599	48.0532	18.2501	1.99494	ENSMUSG00000052160	phospholipase D family, member 4 [Source:MGI Symbol;Acc:MGI:2144765]
Mafb	218.36	3.23371	0.167669	19.2863	6.99966e-83	1.20261e-80	540.534	57.1628	13.0974	1.38508	ENSMUSG00000074622	v-maf musculoaponeurotic fibrosarcoma oncogene family, protein B (avian) [Source:MGI Symbol;Acc:MGI:104555]
Ceacam1	1136.01	1.34759	0.0699383	19.2683	9.91451e-83	1.68806e-80	1840.8	721.929	40.4608	15.868	ENSMUSG00000074272	carcinoembryonic antigen-related cell adhesion molecule 1 [Source:MGI Symbol;Acc:MGI:1347245]
Rbms3	1527.15	-1.67447	0.0870941	-19.226	2.24388e-82	3.78635e-80	466.872	1497.74	4.66685	14.9715	ENSMUSG00000039607	RNA binding motif, single stranded interacting protein [Source:MGI Symbol;Acc:MGI:2444477]
Dedd2	2779.06	1.04825	0.0546801	19.1705	6.52624e-82	1.0915e-79	6850.35	3311.83	307.731	148.773	ENSMUSG00000054499	death effector domain-containing DNA binding protein 2 [Source:MGI Symbol;Acc:MGI:1914629]
Gpx3	4648.89	-1.08727	0.0567759	-19.1503	9.63101e-82	1.59664e-79	1300.15	2766.71	70.3787	149.765	ENSMUSG00000018339	glutathione peroxidase 3 [Source:MGI Symbol;Acc:MGI:105102]
Hipk1	5661.08	0.86374	0.0452675	19.0808	3.64669e-81	5.99294e-79	9031.63	4961.68	92.142	50.6198	ENSMUSG00000008730	homeodomain interacting protein kinase 1 [Source:MGI Symbol;Acc:MGI:1314873]
Trem1	2334.98	1.0735	0.0562715	19.0772	3.90855e-81	6.3679e-79	5800.16	2756.37	157.452	74.8247	ENSMUSG00000042265	triggering receptor expressed on myeloid cells 1 [Source:MGI Symbol;Acc:MGI:1930005]
Bai1	257.073	3.3112	0.173695	19.0633	5.09483e-81	8.22968e-79	868.128	86.5947	11.4482	1.14195	NA	NA
Hhip	614.111	-3.28726	0.172555	-19.0505	6.51091e-81	1.04279e-78	59.8412	614.252	0.541307	5.55636	ENSMUSG00000064325	Hedgehog-interacting protein [Source:MGI Symbol;Acc:MGI:1341847]
Gpam	2053.3	-1.20425	0.063243	-19.0417	7.70294e-81	1.22334e-78	764.623	1763.43	16.4025	37.8286	ENSMUSG00000024978	glycerol-3-phosphate acyltransferase, mitochondrial [Source:MGI Symbol;Acc:MGI:109162]
Npnt	4202.21	-2.04656	0.107695	-19.0032	1.60312e-80	2.52478e-78	589.359	2459.66	10.0826	42.0792	ENSMUSG00000040998	nephronectin [Source:MGI Symbol;Acc:MGI:2148811]
Sh3pxd2a	1940.28	-1.31798	0.0694298	-18.9829	2.3609e-80	3.68749e-78	741.661	1856.88	5.82025	14.572	ENSMUSG00000053617	SH3 and PX domains 2A [Source:MGI Symbol;Acc:MGI:1298393]
Dusp16	2142.78	1.30207	0.0685987	18.981	2.4505e-80	3.79607e-78	4796.79	1942.46	77.0537	31.203	ENSMUSG00000030203	dual specificity phosphatase 16 [Source:MGI Symbol;Acc:MGI:1917936]
Cacna1e	159.701	4.46051	0.235123	18.971	2.96224e-80	4.55149e-78	551.127	24.5635	3.56438	0.158863	ENSMUSG00000004110	calcium channel, voltage-dependent, R type, alpha 1E subunit [Source:MGI Symbol;Acc:MGI:106217]
Arpc2	2607.62	1.02074	0.0539384	18.9242	7.2115e-80	1.09911e-77	5217.91	2568.9	268.303	132.092	ENSMUSG00000006304	actin related protein 2/3 complex, subunit 2 [Source:MGI Symbol;Acc:MGI:1923959]
Sgk1	1380.56	1.30621	0.0691156	18.8989	1.16469e-79	1.76092e-77	2025.11	819.955	40.004	16.1973	ENSMUSG00000019970	serum/glucocorticoid regulated kinase 1 [Source:MGI Symbol;Acc:MGI:1340062]
Scn3a	456.467	-2.71165	0.143731	-18.8662	2.16317e-79	3.24459e-77	54.0819	360.758	0.464545	3.09879	ENSMUSG00000057182	sodium channel, voltage-gated, type III, alpha [Source:MGI Symbol;Acc:MGI:98249]
Cped1	1185.07	-1.55826	0.0826418	-18.8555	2.64655e-79	3.93835e-77	416.123	1218.12	6.97649	20.4223	ENSMUSG00000062980	cadherin-like and PC-esterase domain containing 1 [Source:MGI Symbol;Acc:MGI:2444814]
Myh10	2587.88	-1.083	0.0574684	-18.8452	3.21921e-79	4.75311e-77	1259.07	2679.73	13.2843	28.2733	ENSMUSG00000020900	myosin, heavy polypeptide 10, non-muscle [Source:MGI Symbol;Acc:MGI:1930780]
Cldn1	473.049	1.68227	0.0893571	18.8264	4.58715e-79	6.72035e-77	1273.13	395.808	32.2572	10.0286	ENSMUSG00000022512	claudin 1 [Source:MGI Symbol;Acc:MGI:1276109]
Irs1	706.429	-1.96272	0.104362	-18.8069	6.63495e-79	9.64569e-77	150.447	590.112	1.34828	5.28847	ENSMUSG00000055980	insulin receptor substrate 1 [Source:MGI Symbol;Acc:MGI:99454]
Lrp10	3217.48	1.07541	0.0572141	18.7963	8.09255e-79	1.16749e-76	5808.65	2754.61	158.363	75.0999	ENSMUSG00000022175	low-density lipoprotein receptor-related protein 10 [Source:MGI Symbol;Acc:MGI:1929480]
Cd33	3551.97	1.68114	0.0895675	18.7695	1.34161e-78	1.92084e-76	10275.1	3197.26	328.185	102.12	ENSMUSG00000004609	CD33 antigen [Source:MGI Symbol;Acc:MGI:99440]
Lcp1	8848.06	1.0708	0.0570567	18.7672	1.40021e-78	1.98967e-76	21361.3	10164.9	404.457	192.462	ENSMUSG00000021998	lymphocyte cytosolic protein 1 [Source:MGI Symbol;Acc:MGI:104808]
Dusp1	27254.2	0.913419	0.0486735	18.7662	1.42625e-78	2.01154e-76	55944.2	29690.9	2365.59	1255.47	ENSMUSG00000024190	dual specificity phosphatase 1 [Source:MGI Symbol;Acc:MGI:105120]
Gm5483	391.372	3.1444	0.167846	18.7339	2.62118e-78	3.66946e-76	1299.93	145.436	258.465	28.9171	ENSMUSG00000079597	predicted gene 5483 [Source:MGI Symbol;Acc:MGI:3645124]
Fam134b	2283.69	1.06303	0.0567897	18.7187	3.48562e-78	4.84374e-76	5072.21	2426.32	107.933	51.6306	NA	NA
Ptpn22	458.353	3.57654	0.19108	18.7175	3.56829e-78	4.92242e-76	1559.17	128.212	44.3948	3.65063	ENSMUSG00000027843	protein tyrosine phosphatase, non-receptor type 22 (lymphoid) [Source:MGI Symbol;Acc:MGI:107170]
Coro1c	2403.18	1.11897	0.0597878	18.7157	3.68415e-78	5.04542e-76	5175.03	2380.49	123.678	56.8915	ENSMUSG00000004530	coronin, actin binding protein 1C [Source:MGI Symbol;Acc:MGI:1345964]
Hcls1	1099.36	1.28218	0.0685954	18.6919	5.76227e-78	7.83462e-76	2827.43	1161.92	115.055	47.2811	ENSMUSG00000022831	hematopoietic cell specific Lyn substrate 1 [Source:MGI Symbol;Acc:MGI:104568]
Robo2	439.408	-2.85126	0.153011	-18.6343	1.69407e-77	2.28688e-75	57.796	414.767	0.58979	4.23257	ENSMUSG00000052516	roundabout guidance receptor 2 [Source:MGI Symbol;Acc:MGI:1890110]
Tspan11	1217.56	-2.08234	0.111793	-18.6268	1.9476e-77	2.61047e-75	212.658	915.915	4.14893	17.8694	ENSMUSG00000030351	tetraspanin 11 [Source:MGI Symbol;Acc:MGI:1915748]
Il18rap	2486.86	2.63846	0.142142	18.5622	6.49956e-77	8.65037e-75	7891.83	1257.01	132.554	21.1131	ENSMUSG00000026068	interleukin 18 receptor accessory protein [Source:MGI Symbol;Acc:MGI:1338888]
Pou2af1	134.829	6.15895	0.332179	18.541	9.63449e-77	1.2733e-74	506.023	6.60117	16.1938	0.211251	ENSMUSG00000032053	POU domain, class 2, associating factor 1 [Source:MGI Symbol;Acc:MGI:105086]
Mmp8	545.085	1.64526	0.0890687	18.4718	3.47992e-76	4.56715e-74	1284.18	410.265	42.9895	13.7341	ENSMUSG00000005800	matrix metallopeptidase 8 [Source:MGI Symbol;Acc:MGI:1202395]
Tbx2	2099.1	-1.70123	0.0923039	-18.4308	7.43587e-76	9.69176e-74	560.878	1823.05	12.9303	42.028	ENSMUSG00000000093	T-box 2 [Source:MGI Symbol;Acc:MGI:98494]
Gpr97	439.546	2.25357	0.122883	18.3391	4.03755e-75	5.22642e-73	1355.45	282.422	45.6545	9.51259	NA	NA
Scn7a	1718.42	-1.81605	0.0990296	-18.3385	4.07808e-75	5.24296e-73	420.538	1489.82	4.70931	16.6835	ENSMUSG00000034810	sodium channel, voltage-gated, type VII, alpha [Source:MGI Symbol;Acc:MGI:102965]
Tmem104	862.765	1.81438	0.0989718	18.3323	4.56886e-75	5.83425e-73	2216.9	628.292	39.8698	11.2995	ENSMUSG00000045980	transmembrane protein 104 [Source:MGI Symbol;Acc:MGI:2444222]
P2ry13	408.193	1.62815	0.0888224	18.3305	4.72957e-75	5.99893e-73	1106.49	356.75	35.9705	11.5975	ENSMUSG00000036362	purinergic receptor P2Y, G-protein coupled 13 [Source:MGI Symbol;Acc:MGI:1921441]
Ptprj	2529.05	1.11614	0.0609041	18.3262	5.11652e-75	6.44647e-73	5516.28	2542.13	54.8869	25.2941	ENSMUSG00000025314	protein tyrosine phosphatase, receptor type, J [Source:MGI Symbol;Acc:MGI:104574]
Scube2	457.054	-3.10617	0.169537	-18.3215	5.57247e-75	6.97444e-73	36.9431	332.917	0.851674	7.67495	ENSMUSG00000007279	signal peptide, CUB domain, EGF-like 2 [Source:MGI Symbol;Acc:MGI:1928765]
Gpsm3	525.54	1.44159	0.0786882	18.3203	5.69675e-75	7.08308e-73	1321.49	485.762	80.8019	29.7017	ENSMUSG00000034786	G-protein signalling modulator 3 (AGS3-like, C. elegans) [Source:MGI Symbol;Acc:MGI:2146785]
Grem2	429.581	-2.58959	0.141409	-18.3127	6.55333e-75	8.09487e-73	101.861	628.991	2.23353	13.792	ENSMUSG00000050069	gremlin 2, DAN family BMP antagonist [Source:MGI Symbol;Acc:MGI:1344367]
Sgms2	2220.86	1.27796	0.0698837	18.2869	1.05269e-74	1.29187e-72	5452.08	2246.1	77.3246	31.8555	ENSMUSG00000050931	sphingomyelin synthase 2 [Source:MGI Symbol;Acc:MGI:1921692]
Cd101	915.857	2.14301	0.117372	18.2582	1.77948e-74	2.16971e-72	2779.95	626.553	69.8322	15.739	ENSMUSG00000086564	CD101 antigen [Source:MGI Symbol;Acc:MGI:2685862]
Rps6ka2	1559.8	1.29277	0.0708689	18.2417	2.40743e-74	2.91654e-72	4142.64	1687.98	62.915	25.6357	ENSMUSG00000023809	ribosomal protein S6 kinase, polypeptide 2 [Source:MGI Symbol;Acc:MGI:1342290]
Ednra	901.865	-1.71103	0.0938574	-18.2301	2.97687e-74	3.58343e-72	221.548	734.42	4.99394	16.5546	ENSMUSG00000031616	endothelin receptor type A [Source:MGI Symbol;Acc:MGI:105923]
Nfil3	1098.14	1.18387	0.0649797	18.2191	3.63846e-74	4.35211e-72	1984.27	872.495	81.7985	35.9673	ENSMUSG00000056749	nuclear factor, interleukin 3, regulated [Source:MGI Symbol;Acc:MGI:109495]
Lamp3	3251.07	-2.28751	0.125655	-18.2046	4.74427e-74	5.63912e-72	304.781	1503.12	7.48661	36.9225	ENSMUSG00000041247	lysosomal-associated membrane protein 3 [Source:MGI Symbol;Acc:MGI:2441659]
Clec4d	3848.38	0.882452	0.0485465	18.1774	7.78899e-74	9.20025e-72	9548.94	5178.69	586.925	318.307	ENSMUSG00000030144	C-type lectin domain family 4, member d [Source:MGI Symbol;Acc:MGI:1298389]
Clic5	1063.26	-1.16349	0.0640178	-18.1744	8.23195e-74	9.66308e-72	918.137	2060.43	12.8441	28.8239	ENSMUSG00000023959	chloride intracellular channel 5 [Source:MGI Symbol;Acc:MGI:1917912]
Tlr13	2451.19	1.38995	0.0765351	18.161	1.05095e-73	1.22604e-71	6693.65	2552.23	136.936	52.2127	ENSMUSG00000033777	toll-like receptor 13 [Source:MGI Symbol;Acc:MGI:3045213]
Nr1h3	323.122	-2.1562	0.118742	-18.1587	1.09497e-73	1.26956e-71	120.791	546.875	4.87182	22.0569	ENSMUSG00000002108	nuclear receptor subfamily 1, group H, member 3 [Source:MGI Symbol;Acc:MGI:1352462]
AB124611	547.524	1.66095	0.091877	18.078	4.75354e-73	5.47787e-71	1462.31	461.228	91.8753	28.9784	ENSMUSG00000057191	cDNA sequence AB124611 [Source:MGI Symbol;Acc:MGI:3043001]
Acsl1	1788.46	1.38902	0.0769162	18.0589	6.71609e-73	7.69257e-71	3965.49	1510.81	83.6892	31.8847	ENSMUSG00000018796	acyl-CoA synthetase long-chain family member 1 [Source:MGI Symbol;Acc:MGI:102797]
Stk17b	1955.58	1.4365	0.0795467	18.0586	6.75732e-73	7.69317e-71	4833.58	1783.64	121.086	44.6818	ENSMUSG00000026094	serine/threonine kinase 17b (apoptosis-inducing) [Source:MGI Symbol;Acc:MGI:2138162]
Tsc22d4	1337.11	1.3136	0.0727561	18.0548	7.2336e-73	8.18609e-71	2948.58	1183.56	76.2612	30.6111	ENSMUSG00000029723	TSC22 domain family, member 4 [Source:MGI Symbol;Acc:MGI:1926079]
Fhl1	4233.64	-1.61739	0.0899158	-17.9878	2.42656e-72	2.72973e-70	966.579	2983.2	26.797	82.7048	ENSMUSG00000023092	four and a half LIM domains 1 [Source:MGI Symbol;Acc:MGI:1298387]
Samd8	1234.93	1.33292	0.0741567	17.9744	3.09456e-72	3.4606e-70	2770.36	1099.39	32.5131	12.9025	ENSMUSG00000021770	sterile alpha motif domain containing 8 [Source:MGI Symbol;Acc:MGI:1914880]
Pitpna	2270.84	1.12683	0.0629068	17.9127	9.39375e-72	1.04431e-69	4735.48	2166.01	104.646	47.865	ENSMUSG00000017781	phosphatidylinositol transfer protein, alpha [Source:MGI Symbol;Acc:MGI:99887]
Mylip	546.863	1.8064	0.100872	17.9079	1.02379e-71	1.1315e-69	1365.45	389.558	37.5887	10.7239	ENSMUSG00000038175	myosin regulatory light chain interacting protein [Source:MGI Symbol;Acc:MGI:2388271]
Cxcr2	1842.85	1.03569	0.0578619	17.8994	1.19216e-71	1.30992e-69	4287.18	2091.04	115.692	56.428	ENSMUSG00000026180	chemokine (C-X-C motif) receptor 2 [Source:MGI Symbol;Acc:MGI:105303]
Mme	1100.73	-2.34947	0.131317	-17.8916	1.37011e-71	1.49675e-69	108.378	561.55	1.39341	7.2198	ENSMUSG00000027820	membrane metallo endopeptidase [Source:MGI Symbol;Acc:MGI:97004]
Il1r2	3144.84	1.51203	0.0845401	17.8853	1.53403e-71	1.66618e-69	8537.98	2988.92	521.662	182.62	ENSMUSG00000026073	interleukin 1 receptor, type II [Source:MGI Symbol;Acc:MGI:96546]
Dapp1	632.107	1.74793	0.0981292	17.8125	5.64773e-71	6.09922e-69	1629.97	483.399	43.3447	12.8547	ENSMUSG00000028159	dual adaptor for phosphotyrosine and 3-phosphoinositides 1 [Source:MGI Symbol;Acc:MGI:1347063]
Tbc1d14	1292.12	1.19639	0.0673628	17.7605	1.43076e-70	1.53636e-68	2591.18	1129.21	42.4287	18.4901	ENSMUSG00000029192	TBC1 domain family, member 14 [Source:MGI Symbol;Acc:MGI:1098708]
Stab1	1295.03	2.35089	0.132472	17.7463	1.84216e-70	1.96694e-68	4111.71	801.096	42.2316	8.2281	ENSMUSG00000042286	stabilin 1 [Source:MGI Symbol;Acc:MGI:2178742]
Igj	528.241	6.05196	0.341052	17.745	1.88552e-70	2.00194e-68	1964.09	26.9131	76.7296	1.05139	NA	NA
Prkch	374.357	1.90979	0.107673	17.737	2.17225e-70	2.29348e-68	984.686	262.056	24.5029	6.521	ENSMUSG00000021108	protein kinase C, eta [Source:MGI Symbol;Acc:MGI:97600]
Ostf1	1230.07	1.2512	0.0705902	17.7249	2.69531e-70	2.82992e-68	2830.71	1188.58	135.618	56.9443	ENSMUSG00000024725	osteoclast stimulating factor 1 [Source:MGI Symbol;Acc:MGI:700012]
Ccr1	2924.67	1.24401	0.0703151	17.692	4.8332e-70	5.04655e-68	7559.6	3189.24	219.277	92.5084	ENSMUSG00000025804	chemokine (C-C motif) receptor 1 [Source:MGI Symbol;Acc:MGI:104618]
2024-09-04	681.995	-1.85388	0.104868	-17.6782	6.17355e-70	6.41066e-68	138.139	506.577	6.11514	22.4251	ENSMUSG00000020486	septin 4 [Source:MGI Symbol;Acc:MGI:1270156]
Rac2	1572.16	1.25341	0.0713043	17.5783	3.61529e-69	3.71334e-67	3969	1663.67	107.353	44.9985	ENSMUSG00000033220	Rac family small GTPase 2 [Source:MGI Symbol;Acc:MGI:97846]
Antxr1	2144.09	-2.23003	0.126862	-17.5784	3.60832e-69	3.71334e-67	465.962	2211.65	7.2689	34.5013	ENSMUSG00000033420	anthrax toxin receptor 1 [Source:MGI Symbol;Acc:MGI:1916788]
Npr2	993.796	-1.62209	0.0923767	-17.5595	5.02755e-69	5.13599e-67	211.145	652.422	4.74252	14.654	ENSMUSG00000028469	natriuretic peptide receptor 2 [Source:MGI Symbol;Acc:MGI:97372]
Dpt	1556.08	-2.55383	0.145514	-17.5504	5.90325e-69	5.99814e-67	204.255	1220.58	10.2524	61.2655	ENSMUSG00000026574	dermatopontin [Source:MGI Symbol;Acc:MGI:1928392]
Cyb561a3	727.195	1.22271	0.0697259	17.5359	7.62011e-69	7.7012e-67	1545.17	660.856	37.7971	16.1655	ENSMUSG00000034445	cytochrome b561 family, member A3 [Source:MGI Symbol;Acc:MGI:2686925]
Fermt3	751.811	1.37376	0.0789144	17.4082	7.14982e-68	7.18748e-66	1956.77	754.319	62.1123	23.9438	ENSMUSG00000024965	fermitin family member 3 [Source:MGI Symbol;Acc:MGI:2147790]
Pkd1	5390.47	-0.848997	0.048791	-17.4007	8.15393e-68	8.1535e-66	2644.18	4758.12	15.3234	27.574	ENSMUSG00000032855	polycystin 1, transient receptor poteintial channel interacting [Source:MGI Symbol;Acc:MGI:97603]
Gpr153	743.397	-2.13699	0.123218	-17.3432	2.21995e-67	2.20815e-65	193.223	867.874	4.20092	18.8688	ENSMUSG00000042804	G protein-coupled receptor 153 [Source:MGI Symbol;Acc:MGI:1916157]
Col5a1	5337.08	-1.44194	0.083176	-17.336	2.51464e-67	2.48818e-65	2089.66	5692.99	20.4234	55.6405	ENSMUSG00000026837	collagen, type V, alpha 1 [Source:MGI Symbol;Acc:MGI:88457]
Ltbp4	9347.92	-2.29936	0.132653	-17.3337	2.61785e-67	2.57681e-65	1265.27	6280.38	18.5703	92.1763	ENSMUSG00000040488	latent transforming growth factor beta binding protein 4 [Source:MGI Symbol;Acc:MGI:1321395]
Abcc9	677.268	-2.49561	0.144004	-17.3302	2.78302e-67	2.72519e-65	108.91	616.594	1.18644	6.71702	ENSMUSG00000030249	ATP-binding cassette, sub-family C (CFTR/MRP), member 9 [Source:MGI Symbol;Acc:MGI:1352630]
Cnr2	399.647	1.67166	0.096474	17.3275	2.91602e-67	2.84071e-65	1128.07	353.836	23.9984	7.52747	ENSMUSG00000062585	cannabinoid receptor 2 (macrophage) [Source:MGI Symbol;Acc:MGI:104650]
Pik3cg	764.013	1.67661	0.0967841	17.3231	3.14653e-67	3.04955e-65	2138.17	667.114	25.2489	7.87769	ENSMUSG00000020573	phosphatidylinositol-4,5-bisphosphate 3-kinase catalytic subunit gamma [Source:MGI Symbol;Acc:MGI:1353576]
Megf6	1631.15	-1.49781	0.0866179	-17.2921	5.39297e-67	5.20008e-65	364.927	1029.83	4.35817	12.2988	ENSMUSG00000057751	multiple EGF-like-domains 6 [Source:MGI Symbol;Acc:MGI:1919351]
Mfsd7a	482.734	1.77287	0.102534	17.2906	5.53874e-67	5.31353e-65	1284.64	374.544	42.0617	12.2633	ENSMUSG00000029490	major facilitator superfamily domain containing 7A [Source:MGI Symbol;Acc:MGI:2442629]
Arhgef12	5275	0.783625	0.0453674	17.2729	7.53081e-67	7.18812e-65	6122.2	3553.32	47.9574	27.8344	ENSMUSG00000059495	Rho guanine nucleotide exchange factor (GEF) 12 [Source:MGI Symbol;Acc:MGI:1916882]
Galnt6	614.184	1.6323	0.0946362	17.2481	1.15566e-66	1.09753e-64	1524.31	490.614	21.6973	6.9835	ENSMUSG00000037280	polypeptide N-acetylgalactosaminyltransferase 6 [Source:MGI Symbol;Acc:MGI:1891640]
Pde4d	854.404	1.43552	0.0832295	17.2477	1.16378e-66	1.09971e-64	1383.97	511.477	16.1225	5.95844	ENSMUSG00000021699	phosphodiesterase 4D, cAMP specific [Source:MGI Symbol;Acc:MGI:99555]
Mical3	1683.24	-1.54146	0.0894493	-17.2328	1.50677e-66	1.41674e-64	682.538	1987.46	5.68554	16.5555	ENSMUSG00000051586	microtubule associated monooxygenase, calponin and LIM domain containing 3 [Source:MGI Symbol;Acc:MGI:2442733]
Fgfr4	299.674	-2.81638	0.163782	-17.1959	2.84919e-66	2.66568e-64	42.4109	312.838	1.10701	8.16571	ENSMUSG00000005320	fibroblast growth factor receptor 4 [Source:MGI Symbol;Acc:MGI:95525]
Cd14	6933.79	1.39917	0.0815121	17.1651	4.84285e-66	4.50862e-64	18757.9	7102.84	1028.95	389.623	ENSMUSG00000051439	CD14 antigen [Source:MGI Symbol;Acc:MGI:88318]
Gfra2	397.097	-2.5028	0.145845	-17.1607	5.22425e-66	4.83986e-64	77.9955	437.079	1.85002	10.3673	ENSMUSG00000022103	glial cell line derived neurotrophic factor family receptor alpha 2 [Source:MGI Symbol;Acc:MGI:1195462]
Meg3	1082.29	-1.52915	0.0893701	-17.1103	1.24355e-65	1.14643e-63	386.797	1113.78	2.45158	7.05931	ENSMUSG00000021268	maternally expressed 3 [Source:MGI Symbol;Acc:MGI:1202886]
Stfa2	107.445	4.71273	0.275995	17.0754	2.261e-65	2.0743e-63	402.776	14.7657	78.191	2.86646	ENSMUSG00000022902	stefin A2 [Source:MGI Symbol;Acc:MGI:106197]
Sh3tc1	606.504	1.77329	0.103868	17.0725	2.37642e-65	2.16966e-63	1565.52	456.644	28.2602	8.24319	ENSMUSG00000036553	SH3 domain and tetratricopeptide repeats 1 [Source:MGI Symbol;Acc:MGI:2678949]
Arhgef17	2046.27	-1.21454	0.0712251	-17.0522	3.36777e-65	3.05997e-63	811.636	1896.85	6.50236	15.1965	ENSMUSG00000032875	Rho guanine nucleotide exchange factor (GEF) 17 [Source:MGI Symbol;Acc:MGI:2673002]
Unc5c	500.011	-2.08835	0.122815	-17.0041	7.66315e-65	6.92947e-63	114.708	486.633	1.01328	4.29872	ENSMUSG00000059921	unc-5 netrin receptor C [Source:MGI Symbol;Acc:MGI:1095412]
Arhgef40	744.208	-1.39503	0.0821669	-16.978	1.19563e-64	1.07601e-62	289.449	761.433	4.21207	11.0804	ENSMUSG00000004562	Rho guanine nucleotide exchange factor (GEF) 40 [Source:MGI Symbol;Acc:MGI:2685515]
Tnfrsf26	969.045	1.56375	0.0923887	16.9258	2.90552e-64	2.60243e-62	2818.77	951.94	77.7524	26.2582	ENSMUSG00000045362	tumor necrosis factor receptor superfamily, member 26 [Source:MGI Symbol;Acc:MGI:2651928]
Pfn1	3674.2	0.91411	0.0540997	16.8968	4.75254e-64	4.23671e-62	7107.87	3771.07	670.894	355.942	ENSMUSG00000018293	profilin 1 [Source:MGI Symbol;Acc:MGI:97549]
Ccrl2	10227.4	0.725269	0.0429636	16.881	6.20815e-64	5.50835e-62	24227.2	14652.9	942.876	570.261	ENSMUSG00000043953	chemokine (C-C motif) receptor-like 2 [Source:MGI Symbol;Acc:MGI:1920904]
Ext1	985.186	-1.2301	0.0728879	-16.8766	6.68543e-64	5.90411e-62	446.99	1049.2	10.5963	24.8721	ENSMUSG00000061731	exostoses (multiple) 1 [Source:MGI Symbol;Acc:MGI:894663]
Lgi3	1794.7	-2.36473	0.140174	-16.8699	7.49109e-64	6.58484e-62	102.96	542.658	2.65791	14.0086	ENSMUSG00000033595	leucine-rich repeat LGI family, member 3 [Source:MGI Symbol;Acc:MGI:2182619]
Crlf2	769.145	1.19924	0.0712364	16.8347	1.3593e-63	1.18932e-61	1844.33	803.266	111.361	48.5014	ENSMUSG00000033467	cytokine receptor-like factor 2 [Source:MGI Symbol;Acc:MGI:1889506]
Dusp2	411.991	1.90172	0.113035	16.8242	1.6222e-63	1.4128e-61	1155.82	308.345	58.6605	15.6492	ENSMUSG00000027368	dual specificity phosphatase 2 [Source:MGI Symbol;Acc:MGI:101911]
Stfa1	97.8331	4.55841	0.270994	16.8211	1.70989e-63	1.48235e-61	340.828	14.2592	66.9565	2.80126	ENSMUSG00000071562	stefin A1 [Source:MGI Symbol;Acc:MGI:106198]
Rassf5	717.432	1.44419	0.0858825	16.8158	1.86857e-63	1.61252e-61	1697.65	623.329	40.9415	15.0326	ENSMUSG00000026430	Ras association (RalGDS/AF-6) domain family member 5 [Source:MGI Symbol;Acc:MGI:1926375]
Grk6	1050.28	1.61101	0.0958048	16.8155	1.87847e-63	1.61369e-61	2202.7	718.44	52.3377	17.0707	ENSMUSG00000074886	G protein-coupled receptor kinase 6 [Source:MGI Symbol;Acc:MGI:1347078]
Cgnl1	1370.38	-1.17025	0.0696747	-16.796	2.61202e-63	2.23369e-61	628.986	1422.61	7.6474	17.2965	ENSMUSG00000032232	cingulin-like 1 [Source:MGI Symbol;Acc:MGI:1915428]
Slc7a10	283.496	-3.92463	0.234065	-16.7673	4.2334e-63	3.60392e-61	16.4961	269.493	0.694674	11.3487	ENSMUSG00000030495	solute carrier family 7 (cationic amino acid transporter, y+ system), member 10 [Source:MGI Symbol;Acc:MGI:1858261]
Fat4	587.883	-1.86061	0.111294	-16.718	9.69733e-63	8.21838e-61	116.731	432.489	0.59512	2.20492	ENSMUSG00000046743	FAT atypical cadherin 4 [Source:MGI Symbol;Acc:MGI:3045256]
Marcksl1	2879.86	0.936265	0.0560723	16.6974	1.36804e-62	1.15422e-60	7023.08	3668.49	360.222	188.161	ENSMUSG00000047945	MARCKS-like 1 [Source:MGI Symbol;Acc:MGI:97143]
Ddr2	2418.23	-1.37912	0.0826322	-16.6898	1.55454e-62	1.30575e-60	943.116	2466.97	9.3421	24.4368	ENSMUSG00000026674	discoidin domain receptor family, member 2 [Source:MGI Symbol;Acc:MGI:1345277]
Gda	3614.05	1.07131	0.0643387	16.651	2.97349e-62	2.48655e-60	7854.15	3736.18	119.062	56.6374	ENSMUSG00000058624	guanine deaminase [Source:MGI Symbol;Acc:MGI:95678]
Pfkfb3	2728.22	1.25061	0.0752538	16.6186	5.11498e-62	4.2585e-60	5863.7	2460.5	91.1261	38.238	ENSMUSG00000026773	6-phosphofructo-2-kinase/fructose-2,6-biphosphatase 3 [Source:MGI Symbol;Acc:MGI:2181202]
Fam65b	1964.25	1.83972	0.111011	16.5723	1.105e-61	9.15937e-60	5459.09	1519.79	60.8339	16.936	NA	NA
6330416G13Rik	470.011	1.44858	0.0874608	16.5626	1.29761e-61	1.0709e-59	949.37	347.497	21.4765	7.86101	NA	NA
Prss22	178.342	4.56914	0.275885	16.5618	1.31691e-61	1.0821e-59	274.949	10.8346	17.0529	0.671985	ENSMUSG00000045027	protease, serine 22 [Source:MGI Symbol;Acc:MGI:1918085]
Sdk1	458.55	-2.03525	0.12291	-16.5589	1.38046e-61	1.12941e-59	142.189	585.757	1.37156	5.65026	ENSMUSG00000039683	sidekick cell adhesion molecule 1 [Source:MGI Symbol;Acc:MGI:2444413]
Adcy2	413.512	-1.95849	0.118333	-16.5506	1.58451e-61	1.29076e-59	120.654	473.303	2.35282	9.2297	ENSMUSG00000021536	adenylate cyclase 2 [Source:MGI Symbol;Acc:MGI:99676]
Bicd1	355.622	1.75333	0.105948	16.5491	1.62575e-61	1.31867e-59	665.202	196.755	5.65237	1.67187	ENSMUSG00000003452	BICD cargo adaptor 1 [Source:MGI Symbol;Acc:MGI:1101760]
Nadk	2742.37	1.03094	0.0623048	16.5468	1.68972e-61	1.3647e-59	5619.79	2747.63	148.817	72.7596	ENSMUSG00000029063	NAD kinase [Source:MGI Symbol;Acc:MGI:2183149]
Leprel2	548.914	-1.92316	0.116302	-16.536	2.01981e-61	1.62436e-59	150.645	571.691	4.45143	16.893	NA	NA
Bmp5	534.899	-1.85259	0.11219	-16.513	2.95923e-61	2.36977e-59	138.644	504.446	4.50359	16.3859	ENSMUSG00000032179	bone morphogenetic protein 5 [Source:MGI Symbol;Acc:MGI:88181]
Adamts17	356.535	-2.81715	0.170625	-16.5108	3.07035e-61	2.44838e-59	40.3277	289.559	0.549278	3.94389	ENSMUSG00000058145	a disintegrin-like and metallopeptidase (reprolysin type) with thrombospondin type 1 motif, 17 [Source:MGI Symbol;Acc:MGI:3588195]
Fhdc1	782.264	-1.37016	0.0831817	-16.4719	5.84541e-61	4.6417e-59	311.066	807.018	4.20614	10.9122	ENSMUSG00000041842	FH2 domain containing 1 [Source:MGI Symbol;Acc:MGI:2684972]
Lama4	2998.24	-1.52827	0.0928517	-16.4592	7.19922e-61	5.6928e-59	1026.5	2979.33	13.942	40.4654	ENSMUSG00000019846	laminin, alpha 4 [Source:MGI Symbol;Acc:MGI:109321]
Serinc3	6124.05	1.26483	0.0768742	16.4532	7.9496e-61	6.25998e-59	11600.7	4821.04	257.883	107.171	ENSMUSG00000017707	serine incorporator 3 [Source:MGI Symbol;Acc:MGI:1349457]
Tlr7	163.697	2.53912	0.154421	16.4429	9.42829e-61	7.39358e-59	496.591	84.9752	10.2485	1.75369	ENSMUSG00000044583	toll-like receptor 7 [Source:MGI Symbol;Acc:MGI:2176882]
Kank2	1370.49	-1.31766	0.0801941	-16.4309	1.14997e-60	8.98073e-59	430.248	1077.46	7.28018	18.2315	ENSMUSG00000032194	KN motif and ankyrin repeat domains 2 [Source:MGI Symbol;Acc:MGI:2384568]
Nbl1	1799.12	-1.51409	0.0921592	-16.4291	1.1836e-60	9.2053e-59	638.109	1834.27	29.7387	85.4853	ENSMUSG00000041120	neuroblastoma, suppression of tumorigenicity 1 [Source:MGI Symbol;Acc:MGI:104591]
Cd37	628.106	1.25469	0.0763767	16.4276	1.21385e-60	9.40184e-59	1628.46	681.735	96.7617	40.508	ENSMUSG00000030798	CD37 antigen [Source:MGI Symbol;Acc:MGI:88330]
Bmp1	2099.72	-1.12382	0.0684613	-16.4154	1.48415e-60	1.14486e-58	683.924	1495.83	12.6093	27.5782	ENSMUSG00000022098	bone morphogenetic protein 1 [Source:MGI Symbol;Acc:MGI:88176]
Rian	258.479	-2.45238	0.149431	-16.4115	1.58247e-60	1.21573e-58	64.0278	355.981	1.46906	8.16768	ENSMUSG00000097451	RNA imprinted and accumulated in nucleus [Source:MGI Symbol;Acc:MGI:1922995]
Glipr2	824.187	1.35682	0.082719	16.4027	1.82905e-60	1.39948e-58	1723.04	672.925	70.0797	27.3693	ENSMUSG00000028480	GLI pathogenesis-related 2 [Source:MGI Symbol;Acc:MGI:1917770]
Ephb3	670.954	-1.69358	0.10328	-16.398	1.97522e-60	1.50523e-58	191.479	625.324	3.79341	12.3884	ENSMUSG00000005958	Eph receptor B3 [Source:MGI Symbol;Acc:MGI:104770]
Cpd	4631.79	1.08378	0.0661739	16.3778	2.75657e-60	2.09223e-58	8330.44	3925.17	74.7456	35.2189	ENSMUSG00000020841	carboxypeptidase D [Source:MGI Symbol;Acc:MGI:107265]
Arhgef10	751.693	-1.48999	0.09098	-16.3772	2.78423e-60	2.10476e-58	246.561	695.677	3.6626	10.3341	ENSMUSG00000071176	Rho guanine nucleotide exchange factor (GEF) 10 [Source:MGI Symbol;Acc:MGI:2444453]
Sned1	2199.66	-1.7495	0.106851	-16.3733	2.96883e-60	2.23538e-58	842.869	2835.56	15.4703	52.0448	ENSMUSG00000047793	sushi, nidogen and EGF-like domains 1 [Source:MGI Symbol;Acc:MGI:3045960]
Pmaip1	1211.98	1.26184	0.0772503	16.3345	5.60946e-60	4.20687e-58	3272.35	1363.14	101.249	42.1768	ENSMUSG00000024521	phorbol-12-myristate-13-acetate-induced protein 1 [Source:MGI Symbol;Acc:MGI:1930146]
Dnm1	600.875	-1.79219	0.110013	-16.2908	1.14779e-59	8.57394e-58	179.956	625.617	3.90524	13.5766	ENSMUSG00000026825	dynamin 1 [Source:MGI Symbol;Acc:MGI:107384]
Irak3	1405.08	1.69091	0.103847	16.2828	1.3085e-59	9.73596e-58	3920.46	1210.45	108.433	33.4788	ENSMUSG00000020227	interleukin-1 receptor-associated kinase 3 [Source:MGI Symbol;Acc:MGI:1921164]
Rnd1	415.004	1.59231	0.0978275	16.2767	1.44503e-59	1.07096e-57	1070	353.312	39.8843	13.1697	ENSMUSG00000054855	Rho family GTPase 1 [Source:MGI Symbol;Acc:MGI:2444878]
Fmo1	378.266	-2.08181	0.127913	-16.2752	1.47964e-59	1.09233e-57	112.564	471.235	3.97396	16.6365	ENSMUSG00000040181	flavin containing monooxygenase 1 [Source:MGI Symbol;Acc:MGI:1310002]
Efhd2	3376.06	0.798737	0.0491084	16.2648	1.75572e-59	1.2911e-57	7467.7	4292.51	257.55	148.042	ENSMUSG00000040659	EF hand domain containing 2 [Source:MGI Symbol;Acc:MGI:106504]
Ddit4	689.412	1.55033	0.0953482	16.2596	1.90832e-59	1.39788e-57	1398.42	477.102	68.1509	23.2512	ENSMUSG00000020108	DNA-damage-inducible transcript 4 [Source:MGI Symbol;Acc:MGI:1921997]
Slc7a8	197.926	2.12658	0.130981	16.2358	2.81391e-59	2.05329e-57	558.308	126.384	11.3651	2.57271	ENSMUSG00000022180	solute carrier family 7 (cationic amino acid transporter, y+ system), member 8 [Source:MGI Symbol;Acc:MGI:1355323]
Lbr	1346.82	1.07029	0.0659946	16.2179	3.7685e-59	2.73927e-57	2448.89	1165.8	56.6149	26.9517	ENSMUSG00000004880	lamin B receptor [Source:MGI Symbol;Acc:MGI:2138281]
Klf9	2145.31	1.05827	0.0652881	16.2092	4.34243e-59	3.14435e-57	2473.31	1186.47	62.2436	29.8588	ENSMUSG00000033863	Kruppel-like factor 9 [Source:MGI Symbol;Acc:MGI:1333856]
Fblim1	887.6	-1.28967	0.0796062	-16.2006	4.99617e-59	3.60392e-57	392.591	964.949	10.1763	25.0123	ENSMUSG00000006219	filamin binding LIM protein 1 [Source:MGI Symbol;Acc:MGI:1921452]
Slc28a2	254.713	1.80463	0.111461	16.1908	5.8596e-59	4.21067e-57	646.943	184.8	13.6079	3.88711	ENSMUSG00000027219	solute carrier family 28 (sodium-coupled nucleoside transporter), member 2 [Source:MGI Symbol;Acc:MGI:1913105]
Kntc1	953.748	-2.33957	0.144769	-16.1606	9.55504e-59	6.84017e-57	584.232	2971.93	6.89203	35.0591	ENSMUSG00000029414	kinetochore associated 1 [Source:MGI Symbol;Acc:MGI:2673709]
Il4ra	3634.31	0.862047	0.0533596	16.1554	1.03991e-58	7.41634e-57	7344.43	4038.44	118.395	65.101	ENSMUSG00000030748	interleukin 4 receptor, alpha [Source:MGI Symbol;Acc:MGI:105367]
Vasp	4447.16	0.975702	0.060522	16.1214	1.80341e-58	1.2813e-56	10134.2	5150.14	369.698	187.879	ENSMUSG00000030403	vasodilator-stimulated phosphoprotein [Source:MGI Symbol;Acc:MGI:109268]
Astn2	497.611	-1.84236	0.114334	-16.1138	2.04065e-58	1.44443e-56	118.341	430.543	2.01155	7.31835	ENSMUSG00000028373	astrotactin 2 [Source:MGI Symbol;Acc:MGI:1889277]
Abcb1b	281.444	1.9375	0.120395	16.0928	2.86434e-58	2.01989e-56	562.105	146.144	10.6258	2.76265	ENSMUSG00000028970	ATP-binding cassette, sub-family B (MDR/TAP), member 1B [Source:MGI Symbol;Acc:MGI:97568]
Enpep	1229	-2.48916	0.15468	-16.0924	2.88547e-58	2.02723e-56	107.653	621.213	2.1008	12.1227	ENSMUSG00000028024	glutamyl aminopeptidase [Source:MGI Symbol;Acc:MGI:106645]
Actr3	2744.47	1.08029	0.0671472	16.0884	3.07764e-58	2.15423e-56	5412.12	2557.41	161.845	76.4774	ENSMUSG00000026341	ARP3 actin-related protein 3 [Source:MGI Symbol;Acc:MGI:1921367]
E030019B13Rik	863.179	-1.7743	0.110318	-16.0835	3.33076e-58	2.3228e-56	180.587	619.84	6.48135	22.2463	NA	NA
Ifitm6	194.404	2.88271	0.17938	16.0704	4.11241e-58	2.85737e-56	598.94	80.3652	90.9116	12.1984	ENSMUSG00000059108	interferon induced transmembrane protein 6 [Source:MGI Symbol;Acc:MGI:2686976]
Rilpl2	806.302	1.36804	0.0851307	16.0698	4.15111e-58	2.87369e-56	2039.67	788.424	132.93	51.3834	ENSMUSG00000029401	Rab interacting lysosomal protein-like 2 [Source:MGI Symbol;Acc:MGI:1933112]
Gmfg	367.621	1.81117	0.112749	16.0638	4.57381e-58	3.15476e-56	1024.23	290.605	75.7035	21.4795	ENSMUSG00000060791	glia maturation factor, gamma [Source:MGI Symbol;Acc:MGI:1927135]
Ccr5	100.376	3.50598	0.218597	16.0385	6.87611e-58	4.72552e-56	280.933	24.4173	7.88429	0.685262	ENSMUSG00000079227	chemokine (C-C motif) receptor 5 [Source:MGI Symbol;Acc:MGI:107182]
Tle2	568.651	-2.48063	0.154799	-16.0248	8.5769e-58	5.873e-56	80.8806	452.501	2.13216	11.9288	ENSMUSG00000034771	transducin-like enhancer of split 2 [Source:MGI Symbol;Acc:MGI:104635]
Meox2	262.223	-2.81958	0.175972	-16.0228	8.85067e-58	6.03858e-56	36.4541	269.966	1.27492	9.44158	ENSMUSG00000036144	mesenchyme homeobox 2 [Source:MGI Symbol;Acc:MGI:103219]
Spon1	4538.05	-1.45056	0.0905505	-16.0194	9.35548e-58	6.36005e-56	1332.56	3657.6	17.7467	48.7109	ENSMUSG00000038156	spondin 1, (f-spondin) extracellular matrix protein [Source:MGI Symbol;Acc:MGI:2385287]
Klhl24	3043.02	1.35992	0.0849398	16.0104	1.08143e-57	7.32542e-56	6912.62	2688.51	84.9385	33.035	ENSMUSG00000062901	kelch-like 24 [Source:MGI Symbol;Acc:MGI:1923035]
Bhlhe40	4032.55	0.771887	0.0482288	16.0047	1.18473e-57	7.9965e-56	8698.6	5093.79	229.458	134.368	ENSMUSG00000030103	basic helix-loop-helix family, member e40 [Source:MGI Symbol;Acc:MGI:1097714]
Mcl1	14615	0.899603	0.05621	16.0043	1.19234e-57	8.01923e-56	31180.8	16706.5	734.291	393.429	ENSMUSG00000038612	myeloid cell leukemia sequence 1 [Source:MGI Symbol;Acc:MGI:101769]
Adssl1	719.315	1.16536	0.0728207	16.0031	1.2159e-57	8.13445e-56	1558.06	694.994	71.437	31.8654	ENSMUSG00000011148	adenylosuccinate synthetase like 1 [Source:MGI Symbol;Acc:MGI:87947]
Kcnc3	863.552	-1.84241	0.11513	-16.003	1.21808e-57	8.13445e-56	128.159	458.147	2.03011	7.25728	ENSMUSG00000062785	potassium voltage gated channel, Shaw-related subfamily, member 3 [Source:MGI Symbol;Acc:MGI:96669]
Slc2a3	719.575	1.34876	0.0843147	15.9968	1.34575e-57	8.95542e-56	1802.09	705.847	37.3786	14.6406	ENSMUSG00000003153	solute carrier family 2 (facilitated glucose transporter), member 3 [Source:MGI Symbol;Acc:MGI:95757]
Osbpl9	1810.09	1.13866	0.071235	15.9846	1.63733e-57	1.08575e-55	3252.03	1473.99	75.8011	34.3571	ENSMUSG00000028559	oxysterol binding protein-like 9 [Source:MGI Symbol;Acc:MGI:1923784]
Rnf150	476.815	-1.58802	0.0994642	-15.9658	2.21349e-57	1.46268e-55	230.861	694.567	1.95742	5.88909	ENSMUSG00000047747	ring finger protein 150 [Source:MGI Symbol;Acc:MGI:2443860]
Hck	1347.06	1.18828	0.0744446	15.9619	2.3537e-57	1.54991e-55	3481.43	1525.85	136.656	59.8942	ENSMUSG00000003283	hemopoietic cell kinase [Source:MGI Symbol;Acc:MGI:96052]
Col23a1	988.959	-1.24995	0.0784448	-15.9341	3.67305e-57	2.41031e-55	382.451	907.701	5.54383	13.1576	ENSMUSG00000063564	collagen, type XXIII, alpha 1 [Source:MGI Symbol;Acc:MGI:2653243]
Sema4a	2600.62	1.28559	0.0806939	15.9317	3.81813e-57	2.49685e-55	6365.14	2606.5	151.547	62.0581	ENSMUSG00000028064	sema domain, immunoglobulin domain (Ig), transmembrane domain (TM) and short cytoplasmic domain, (semaphorin) 4A [Source:MGI Symbol;Acc:MGI:107560]
Pla2r1	608.985	-1.58857	0.0998943	-15.9025	6.08375e-57	3.96472e-55	190.204	573.504	2.19615	6.62183	ENSMUSG00000054580	phospholipase A2 receptor 1 [Source:MGI Symbol;Acc:MGI:102468]
Ubxn7	1601.8	1.03577	0.0651878	15.8891	7.54601e-57	4.90076e-55	2888.68	1408.29	22.9899	11.2081	ENSMUSG00000053774	UBX domain protein 7 [Source:MGI Symbol;Acc:MGI:2146388]
Tenc1	2625.14	-0.899582	0.0567088	-15.8632	1.13968e-56	7.37633e-55	1267.23	2363.15	22.1077	41.2269	NA	NA
Asap3	959.77	-1.44323	0.0911695	-15.8302	1.92509e-56	1.24172e-54	380.098	1027.45	5.59164	15.1149	ENSMUSG00000036995	ArfGAP with SH3 domain, ankyrin repeat and PH domain 3 [Source:MGI Symbol;Acc:MGI:2684986]
Clec11a	270.076	-3.10547	0.196201	-15.8281	1.99274e-56	1.28098e-54	41.8448	378.326	1.75674	15.883	ENSMUSG00000004473	C-type lectin domain family 11, member a [Source:MGI Symbol;Acc:MGI:1298219]
Boc	1430.09	-1.07151	0.0677009	-15.8271	2.02275e-56	1.29586e-54	570.365	1204.24	10.5774	22.3327	ENSMUSG00000022687	biregional cell adhesion molecule-related/down-regulated by oncogenes (Cdon) binding protein [Source:MGI Symbol;Acc:MGI:2151153]
Furin	7051.69	1.0198	0.0644402	15.8255	2.07551e-56	1.32517e-54	15486.9	7630.9	289.098	142.448	ENSMUSG00000030530	furin (paired basic amino acid cleaving enzyme) [Source:MGI Symbol;Acc:MGI:97513]
Tbl1xr1	2552.86	1.09744	0.0693515	15.8243	2.11542e-56	1.3461e-54	4925.06	2298.53	49.7639	23.2249	ENSMUSG00000027630	transducin (beta)-like 1X-linked receptor 1 [Source:MGI Symbol;Acc:MGI:2441730]
Dbp	239.216	-2.10353	0.132975	-15.819	2.29956e-56	1.45837e-54	111.135	469.805	5.43868	22.9911	ENSMUSG00000059824	D site albumin promoter binding protein [Source:MGI Symbol;Acc:MGI:94866]
Adam19	2518.72	0.962557	0.0608564	15.8168	2.38114e-56	1.50505e-54	3121.2	1599.17	39.7556	20.369	ENSMUSG00000011256	a disintegrin and metallopeptidase domain 19 (meltrin beta) [Source:MGI Symbol;Acc:MGI:105377]
Adamts8	346.027	-2.53538	0.160413	-15.8053	2.86067e-56	1.80213e-54	53.5759	308.161	1.21132	6.96731	ENSMUSG00000031994	a disintegrin-like and metallopeptidase (reprolysin type) with thrombospondin type 1 motif, 8 [Source:MGI Symbol;Acc:MGI:1353468]
Cxcl14	1893.76	-1.21216	0.0767573	-15.7922	3.52276e-56	2.21185e-54	574.465	1339.66	25.8202	60.2127	ENSMUSG00000021508	chemokine (C-X-C motif) ligand 14 [Source:MGI Symbol;Acc:MGI:1888514]
Dlc1	2079.71	-1.2639	0.0801763	-15.764	5.50571e-56	3.44544e-54	650.024	1574.2	6.2983	15.253	ENSMUSG00000031523	deleted in liver cancer 1 [Source:MGI Symbol;Acc:MGI:1354949]
Bcl2l11	1949.61	0.922379	0.0585423	15.7558	6.27013e-56	3.91087e-54	4190.67	2208.89	48.2172	25.4152	ENSMUSG00000027381	BCL2-like 11 (apoptosis facilitator) [Source:MGI Symbol;Acc:MGI:1197519]
Metrnl	993.8	1.4479	0.0919689	15.7434	7.62537e-56	4.74052e-54	2512.73	919.084	83.6054	30.5804	ENSMUSG00000039208	meteorin, glial cell differentiation regulator-like [Source:MGI Symbol;Acc:MGI:2384806]
Plekhg1	593.198	1.45604	0.092597	15.7245	1.02703e-55	6.36389e-54	1260.45	457.439	13.9607	5.06658	ENSMUSG00000040624	pleckstrin homology domain containing, family G (with RhoGef domain) member 1 [Source:MGI Symbol;Acc:MGI:2676551]
Mtcl1	903.835	-1.57739	0.100361	-15.7171	1.15568e-55	7.13766e-54	166.708	505.914	1.88095	5.70819	ENSMUSG00000052105	microtubule crosslinking factor 1 [Source:MGI Symbol;Acc:MGI:1915867]
Bnip3l	1021.83	1.01696	0.064777	15.6994	1.52566e-55	9.39198e-54	1904.12	940.876	48.3043	23.8684	ENSMUSG00000022051	BCL2/adenovirus E1B interacting protein 3-like [Source:MGI Symbol;Acc:MGI:1332659]
Tmem71	271.026	1.6553	0.105447	15.698	1.56071e-55	9.57657e-54	606.592	192.254	16.9947	5.38634	ENSMUSG00000036944	transmembrane protein 71 [Source:MGI Symbol;Acc:MGI:2146049]
Hif1a	2213.81	1.05089	0.0669537	15.6958	1.61608e-55	9.88422e-54	4084.81	1970.5	70.4543	33.9869	ENSMUSG00000021109	hypoxia inducible factor 1, alpha subunit [Source:MGI Symbol;Acc:MGI:106918]
Pcdhgc3	1523.6	-1.89138	0.120529	-15.6923	1.70726e-55	1.04082e-53	394.69	1475.94	6.91652	25.8643	ENSMUSG00000102918	protocadherin gamma subfamily C, 3 [Source:MGI Symbol;Acc:MGI:1935201]
Nox4	746.81	-1.87014	0.119209	-15.6879	1.83072e-55	1.1125e-53	163.8	601.878	3.47746	12.7778	ENSMUSG00000030562	NADPH oxidase 4 [Source:MGI Symbol;Acc:MGI:1354184]
Lpcat2	1366.23	1.25939	0.0807886	15.5887	8.69427e-55	5.26644e-53	3522.43	1469.97	103.304	43.1107	ENSMUSG00000033192	lysophosphatidylcholine acyltransferase 2 [Source:MGI Symbol;Acc:MGI:3606214]
Col1a1	42234.4	-1.85859	0.119262	-15.5842	9.32938e-55	5.6331e-53	13703.3	49915.1	239.522	872.475	ENSMUSG00000001506	collagen, type I, alpha 1 [Source:MGI Symbol;Acc:MGI:88467]
Nr1d1	1608.67	-1.05754	0.0679085	-15.5731	1.10935e-54	6.67693e-53	733.849	1523.76	21.7944	45.2539	ENSMUSG00000020889	nuclear receptor subfamily 1, group D, member 1 [Source:MGI Symbol;Acc:MGI:2444210]
Cd38	105.22	3.57466	0.22959	15.5698	1.16833e-54	7.00963e-53	334.109	27.5516	9.16061	0.755412	ENSMUSG00000029084	CD38 antigen [Source:MGI Symbol;Acc:MGI:107474]
Lima1	1312.62	-1.12746	0.0724865	-15.5541	1.49195e-54	8.92292e-53	581.089	1268.08	10.7568	23.4741	ENSMUSG00000023022	LIM domain and actin binding 1 [Source:MGI Symbol;Acc:MGI:1920992]
Ppap2b	3433.95	-1.45738	0.0937011	-15.5535	1.50612e-54	8.97924e-53	884.649	2444.54	22.9743	63.4847	NA	NA
Ptprc	4754.01	1.05586	0.0678903	15.5525	1.53043e-54	9.09548e-53	11399.4	5478.58	165.211	79.4009	ENSMUSG00000026395	protein tyrosine phosphatase, receptor type, C [Source:MGI Symbol;Acc:MGI:97810]
Plekha6	1103.93	-1.20989	0.07791	-15.5293	2.19614e-54	1.30109e-52	529.642	1227.95	5.83246	13.5223	ENSMUSG00000041757	pleckstrin homology domain containing, family A member 6 [Source:MGI Symbol;Acc:MGI:2388662]
Ptpru	877.035	-1.22221	0.0787691	-15.5164	2.68692e-54	1.58688e-52	395.766	925.848	5.90464	13.8132	ENSMUSG00000028909	protein tyrosine phosphatase, receptor type, U [Source:MGI Symbol;Acc:MGI:1321151]
Slc4a5	318.729	-2.3863	0.153839	-15.5117	2.89127e-54	1.70225e-52	55.5707	288.921	0.890574	4.63025	ENSMUSG00000068323	solute carrier family 4, sodium bicarbonate cotransporter, member 5 [Source:MGI Symbol;Acc:MGI:2443220]
C6	391.519	-2.69986	0.174204	-15.4982	3.56667e-54	2.09337e-52	42.5922	290.088	1.2311	8.38478	ENSMUSG00000022181	complement component 6 [Source:MGI Symbol;Acc:MGI:88233]
Celsr3	427.318	2.4454	0.157949	15.4822	4.57739e-54	2.67827e-52	1260.94	229.56	8.96722	1.63253	ENSMUSG00000023473	cadherin, EGF LAG seven-pass G-type receptor 3 [Source:MGI Symbol;Acc:MGI:1858236]
Adap2	267.295	1.96049	0.12677	15.4649	5.98208e-54	3.48936e-52	533.238	135.637	27.4189	6.97439	ENSMUSG00000020709	ArfGAP with dual PH domains 2 [Source:MGI Symbol;Acc:MGI:2663075]
Sparcl1	7036.42	-1.79367	0.116105	-15.4486	7.70844e-54	4.48252e-52	2092.74	7293.34	55.1508	192.204	ENSMUSG00000029309	SPARC-like 1 [Source:MGI Symbol;Acc:MGI:108110]
Tymp	220.181	-2.59868	0.16825	-15.4453	8.11448e-54	4.70416e-52	58.9174	362.291	2.37746	14.6193	ENSMUSG00000022615	thymidine phosphorylase [Source:MGI Symbol;Acc:MGI:1920212]
Pyhin1	520.093	1.87081	0.12113	15.4446	8.20332e-54	4.74112e-52	1343.44	365.262	31.5468	8.57713	NA	NA
Dnah1	1098.27	-1.32437	0.0857896	-15.4374	9.17441e-54	5.28619e-52	656.921	1645.41	4.19083	10.4969	ENSMUSG00000019027	dynein, axonemal, heavy chain 1 [Source:MGI Symbol;Acc:MGI:107721]
Lrrc32	514.963	-1.77322	0.114975	-15.4226	1.15449e-53	6.63185e-52	221.164	767.028	4.75926	16.5058	ENSMUSG00000090958	leucine rich repeat containing 32 [Source:MGI Symbol;Acc:MGI:93882]
Zfp521	460.026	-1.84793	0.11992	-15.4097	1.40801e-53	8.06365e-52	142.173	519.996	1.89803	6.94205	ENSMUSG00000024420	zinc finger protein 521 [Source:MGI Symbol;Acc:MGI:95459]
F10	2069.3	1.15205	0.0748446	15.3925	1.83709e-53	1.04892e-51	5602.25	2518.06	170.828	76.7828	ENSMUSG00000031444	coagulation factor X [Source:MGI Symbol;Acc:MGI:103107]
Gli1	303.375	-2.32689	0.151395	-15.3696	2.61583e-53	1.48905e-51	75.1004	383.437	1.68406	8.59823	ENSMUSG00000025407	GLI-Kruppel family member GLI1 [Source:MGI Symbol;Acc:MGI:95727]
Tbx4	756.875	-1.53254	0.0998721	-15.345	3.8232e-53	2.16981e-51	215.465	630.106	5.4324	15.8865	ENSMUSG00000000094	T-box 4 [Source:MGI Symbol;Acc:MGI:102556]
Nrp2	865.834	-1.2362	0.0806059	-15.3363	4.37431e-53	2.47515e-51	433.198	1023.96	4.37983	10.3527	ENSMUSG00000025969	neuropilin 2 [Source:MGI Symbol;Acc:MGI:1100492]
Itgb7	551.327	1.43225	0.0936894	15.2872	9.30417e-53	5.24894e-51	1247.66	460.556	38.3149	14.1434	ENSMUSG00000001281	integrin beta 7 [Source:MGI Symbol;Acc:MGI:96616]
D430019H16Rik	224.367	-2.79691	0.183022	-15.2818	1.01062e-52	5.68446e-51	39.2512	286.343	0.557068	4.06389	ENSMUSG00000094910	RIKEN cDNA D430019H16 gene [Source:MGI Symbol;Acc:MGI:2443127]
Ism1	1198.22	-1.17125	0.0767391	-15.2627	1.35466e-52	7.59697e-51	435.748	984.302	12.0682	27.2607	ENSMUSG00000074766	isthmin 1, angiogenesis inhibitor [Source:MGI Symbol;Acc:MGI:2442963]
5031414D18Rik	275.539	2.84537	0.186679	15.242	1.8595e-52	1.03972e-50	917.24	126.187	28.4123	3.90876	NA	NA
Def8	474.398	1.4404	0.0945215	15.2389	1.95241e-52	1.08846e-50	1031.9	378.899	20.6322	7.57586	ENSMUSG00000001482	differentially expressed in FDCP 8 [Source:MGI Symbol;Acc:MGI:1346331]
Gns	7844.72	0.755677	0.0496525	15.2193	2.63264e-52	1.46232e-50	15440.3	9140.08	328.901	194.697	ENSMUSG00000034707	glucosamine (N-acetyl)-6-sulfatase [Source:MGI Symbol;Acc:MGI:1922862]
Ypel5	858.729	1.17499	0.0772044	15.2192	2.63851e-52	1.46232e-50	1816.84	804.101	52.002	23.0152	ENSMUSG00000039770	yippee like 5 [Source:MGI Symbol;Acc:MGI:1916937]
Rin3	1727.89	1.68756	0.111013	15.2015	3.45442e-52	1.90892e-50	4580.1	1416.75	93.8618	29.0341	ENSMUSG00000044456	Ras and Rab interactor 3 [Source:MGI Symbol;Acc:MGI:2385708]
Gpi1	2080.86	1.15775	0.0763171	15.1702	5.5692e-52	3.06858e-50	3516.39	1574.56	100.019	44.7865	ENSMUSG00000036427	glucose phosphate isomerase 1 [Source:MGI Symbol;Acc:MGI:95797]
Mboat7	963.633	1.27104	0.0838182	15.1642	6.10489e-52	3.35396e-50	1936.69	801.813	55.2207	22.862	ENSMUSG00000035596	membrane bound O-acyltransferase domain containing 7 [Source:MGI Symbol;Acc:MGI:1924832]
Arl4c	1271.04	1.0913	0.0719722	15.1628	6.2319e-52	3.41382e-50	2586.27	1212.96	53.5494	25.1146	ENSMUSG00000049866	ADP-ribosylation factor-like 4C [Source:MGI Symbol;Acc:MGI:2445172]
Plin2	4376.66	0.780495	0.0514971	15.1561	6.90491e-52	3.77156e-50	9281.47	5402.27	403.904	235.092	ENSMUSG00000028494	perilipin 2 [Source:MGI Symbol;Acc:MGI:87920]
Tbc1d30	529.985	-1.74354	0.115244	-15.1291	1.04126e-51	5.67112e-50	139.269	458.598	2.00815	6.6126	ENSMUSG00000052302	TBC1 domain family, member 30 [Source:MGI Symbol;Acc:MGI:1921944]
Itgam	7764.62	1.27245	0.0842347	15.106	1.4778e-51	8.02554e-50	20998.3	8678.99	368.287	152.22	ENSMUSG00000030786	integrin alpha M [Source:MGI Symbol;Acc:MGI:96607]
Ssc5d	406.881	-1.69088	0.112074	-15.0872	1.9675e-51	1.06544e-49	142.99	455.85	2.75632	8.7871	ENSMUSG00000035279	scavenger receptor cysteine rich family, 5 domains [Source:MGI Symbol;Acc:MGI:3606211]
Fgr	2892.2	1.25355	0.0831142	15.0822	2.12061e-51	1.14507e-49	7653.58	3205.4	188.058	78.7606	ENSMUSG00000028874	FGR proto-oncogene, Src family tyrosine kinase [Source:MGI Symbol;Acc:MGI:95527]
Sipa1l2	1714.84	1.63083	0.108207	15.0714	2.4976e-51	1.34479e-49	3842.42	1236.53	49.5724	15.9529	ENSMUSG00000001995	signal-induced proliferation-associated 1 like 2 [Source:MGI Symbol;Acc:MGI:2676970]
Adarb1	1024.43	-1.46228	0.0970712	-15.064	2.79547e-51	1.50089e-49	301.925	845.297	3.73786	10.4648	ENSMUSG00000020262	adenosine deaminase, RNA-specific, B1 [Source:MGI Symbol;Acc:MGI:891999]
A4galt	234.333	-2.08072	0.138208	-15.055	3.19975e-51	1.71309e-49	73.7482	312.829	2.78436	11.8109	ENSMUSG00000047878	alpha 1,4-galactosyltransferase [Source:MGI Symbol;Acc:MGI:3512453]
Fbxl5	8099.12	1.53554	0.102015	15.0521	3.34545e-51	1.78603e-49	21523.9	7405.88	531.094	182.737	ENSMUSG00000039753	F-box and leucine-rich repeat protein 5 [Source:MGI Symbol;Acc:MGI:2152883]
Myh9	17117.6	0.71219	0.0474117	15.0214	5.31873e-51	2.83151e-49	30644.5	18697.5	338.458	206.508	ENSMUSG00000022443	myosin, heavy polypeptide 9, non-muscle [Source:MGI Symbol;Acc:MGI:107717]
Cfl1	3421.34	0.969863	0.064674	14.9962	7.77608e-51	4.12809e-49	6385.25	3258.02	442.854	225.962	ENSMUSG00000056201	cofilin 1, non-muscle [Source:MGI Symbol;Acc:MGI:101757]
Smad4	1656.43	0.906034	0.060437	14.9914	8.35878e-51	4.425e-49	2726.4	1452.53	67.0111	35.7012	ENSMUSG00000024515	SMAD family member 4 [Source:MGI Symbol;Acc:MGI:894293]
Sec14l3	6367.99	-1.6329	0.109197	-14.9538	1.47078e-50	7.76431e-49	2368.87	7379.14	49.5227	154.265	ENSMUSG00000054986	SEC14-like lipid binding 3 [Source:MGI Symbol;Acc:MGI:3617848]
Siglec1	128.671	2.26827	0.151724	14.95	1.55725e-50	8.1979e-49	330.024	68.1175	4.24309	0.875781	ENSMUSG00000027322	sialic acid binding Ig-like lectin 1, sialoadhesin [Source:MGI Symbol;Acc:MGI:99668]
Map3k9	1174.35	1.32649	0.0887979	14.9383	1.85588e-50	9.74283e-49	2153.62	856.954	14.8738	5.91847	ENSMUSG00000042724	mitogen-activated protein kinase kinase kinase 9 [Source:MGI Symbol;Acc:MGI:2449952]
Arhgef25	340	-1.77252	0.11874	-14.9277	2.17541e-50	1.13886e-48	107.625	373.841	3.70251	12.8608	ENSMUSG00000019467	Rho guanine nucleotide exchange factor (GEF) 25 [Source:MGI Symbol;Acc:MGI:1277173]
Wdr26	3875.52	1.15217	0.0772192	14.9207	2.41591e-50	1.26128e-48	7534.63	3386.33	87.7994	39.4601	ENSMUSG00000038733	WD repeat domain 26 [Source:MGI Symbol;Acc:MGI:1923825]
Sema6b	501.083	1.95501	0.131122	14.9099	2.84236e-50	1.47983e-48	1347.81	345.577	27.8295	7.13548	ENSMUSG00000001227	sema domain, transmembrane domain (TM), and cytoplasmic domain, (semaphorin) 6B [Source:MGI Symbol;Acc:MGI:1202889]
Myh14	3268.25	-0.880756	0.0591162	-14.8987	3.35935e-50	1.74419e-48	1271.81	2348.32	15.8647	29.2932	ENSMUSG00000030739	myosin, heavy polypeptide 14 [Source:MGI Symbol;Acc:MGI:1919210]
Nebl	800.257	-1.33873	0.0898872	-14.8934	3.6357e-50	1.8825e-48	255.27	647.95	7.03424	17.8549	ENSMUSG00000053702	nebulette [Source:MGI Symbol;Acc:MGI:1921353]
Atp13a2	701.213	1.35773	0.091171	14.8921	3.71093e-50	1.9162e-48	1345.54	523.427	25.5355	9.93352	ENSMUSG00000036622	ATPase type 13A2 [Source:MGI Symbol;Acc:MGI:1922022]
Angpt1	449.652	-1.87928	0.126448	-14.862	5.8172e-50	2.99562e-48	87.0188	322.792	1.65564	6.14151	ENSMUSG00000022309	angiopoietin 1 [Source:MGI Symbol;Acc:MGI:108448]
Cachd1	631.88	-1.38408	0.0931414	-14.86	5.99114e-50	3.07681e-48	210.348	550.771	3.47899	9.10931	ENSMUSG00000028532	cache domain containing 1 [Source:MGI Symbol;Acc:MGI:2444177]
Lipg	527.854	1.41537	0.0952803	14.8548	6.47588e-50	3.31674e-48	729.444	273.266	15.8172	5.92548	ENSMUSG00000053846	lipase, endothelial [Source:MGI Symbol;Acc:MGI:1341803]
Ablim1	1461.82	-1.06215	0.0717013	-14.8135	1.19883e-49	6.12342e-48	539.581	1130.78	6.12593	12.8379	ENSMUSG00000025085	actin-binding LIM protein 1 [Source:MGI Symbol;Acc:MGI:1194500]
Lgr6	254.511	-2.81221	0.189972	-14.8033	1.3955e-49	7.10877e-48	30.1454	213.905	0.683261	4.84827	ENSMUSG00000042793	leucine-rich repeat-containing G protein-coupled receptor 6 [Source:MGI Symbol;Acc:MGI:2441805]
Lims1	1792.8	1.44304	0.0975162	14.798	1.50926e-49	7.66761e-48	3483.14	1277.08	57.8881	21.2245	ENSMUSG00000019920	LIM and senescent cell antigen-like domains 1 [Source:MGI Symbol;Acc:MGI:1195263]
4632428N05Rik	2580.4	0.862719	0.058322	14.7923	1.64153e-49	8.31724e-48	5878.94	3231.23	99.6206	54.7543	NA	NA
Arhgef3	2328.31	1.35057	0.0913268	14.7883	1.74231e-49	8.80424e-48	6022.46	2357.57	108.453	42.4554	ENSMUSG00000021895	Rho guanine nucleotide exchange factor (GEF) 3 [Source:MGI Symbol;Acc:MGI:1918954]
Robo1	485.413	-1.9666	0.133097	-14.7757	2.10318e-49	1.05725e-47	109.4	431.792	1.18705	4.68519	ENSMUSG00000022883	roundabout guidance receptor 1 [Source:MGI Symbol;Acc:MGI:1274781]
Fam46c	800.761	1.35519	0.0917181	14.7756	2.10343e-49	1.05725e-47	1683.19	657.173	68.1216	26.5969	NA	NA
Osgin1	2251.95	1.1041	0.0747539	14.7698	2.29395e-49	1.14995e-47	5374.86	2497.49	225.073	104.583	ENSMUSG00000074063	oxidative stress induced growth inhibitor 1 [Source:MGI Symbol;Acc:MGI:1919089]
Tlr1	227.472	2.33539	0.158196	14.7626	2.55117e-49	1.27552e-47	707.753	139.701	19.0303	3.75632	ENSMUSG00000044827	toll-like receptor 1 [Source:MGI Symbol;Acc:MGI:1341295]
Col14a1	2915.27	-2.68891	0.182442	-14.7385	3.64989e-49	1.82003e-47	432.838	2842.48	5.51231	36.1998	ENSMUSG00000022371	collagen, type XIV, alpha 1 [Source:MGI Symbol;Acc:MGI:1341272]
Cacna1c	1400.02	-1.47517	0.100155	-14.7288	4.20847e-49	2.09305e-47	487.426	1352.73	2.70922	7.51876	ENSMUSG00000051331	calcium channel, voltage-dependent, L type, alpha 1C subunit [Source:MGI Symbol;Acc:MGI:103013]
Slc16a3	1974.5	0.961387	0.0652819	14.7267	4.34432e-49	2.15494e-47	4671.68	2396.41	148.865	76.3625	ENSMUSG00000025161	solute carrier family 16 (monocarboxylic acid transporters), member 3 [Source:MGI Symbol;Acc:MGI:1933438]
Rnf169	1308.25	1.34834	0.0915871	14.722	4.65871e-49	2.30484e-47	2602.39	1019.66	29.859	11.6992	ENSMUSG00000058761	ring finger protein 169 [Source:MGI Symbol;Acc:MGI:1920257]
Cd44	11044.5	0.615895	0.0419261	14.69	7.46968e-49	3.68589e-47	22898.7	14940.1	332.633	217.024	ENSMUSG00000005087	CD44 antigen [Source:MGI Symbol;Acc:MGI:88338]
Mocs1	978.038	1.0348	0.0704864	14.6809	8.54501e-49	4.20552e-47	1758.99	857.061	54.6307	26.6185	ENSMUSG00000064120	molybdenum cofactor synthesis 1 [Source:MGI Symbol;Acc:MGI:1928904]
Bcl2l1	2714.88	0.928624	0.0632591	14.6797	8.69817e-49	4.26978e-47	5476.1	2874.51	140.745	73.88	ENSMUSG00000007659	BCL2-like 1 [Source:MGI Symbol;Acc:MGI:88139]
Synm	378.294	-2.12648	0.145367	-14.6284	1.851e-48	9.06271e-47	85.9471	375.275	0.897245	3.91769	ENSMUSG00000030554	synemin, intermediate filament protein [Source:MGI Symbol;Acc:MGI:2661187]
Slc27a4	1021.42	1.107	0.0757063	14.6223	2.02306e-48	9.87952e-47	2174.81	1008	44.5582	20.6523	ENSMUSG00000059316	solute carrier family 27 (fatty acid transporter), member 4 [Source:MGI Symbol;Acc:MGI:1347347]
Fcgr3	1785.1	0.979015	0.0669889	14.6146	2.26718e-48	1.10431e-46	4437.92	2250.59	269.349	136.594	ENSMUSG00000059498	Fc receptor, IgG, low affinity III [Source:MGI Symbol;Acc:MGI:95500]
Dock4	2282.42	-1.06523	0.0729336	-14.6055	2.58994e-48	1.25829e-46	1027.96	2147.44	10.4666	21.865	ENSMUSG00000035954	dedicator of cytokinesis 4 [Source:MGI Symbol;Acc:MGI:1918006]
Cotl1	1951.56	1.14176	0.0782164	14.5974	2.91574e-48	1.41294e-46	4645.67	2103.73	232.757	105.401	ENSMUSG00000031827	coactosin-like 1 (Dictyostelium) [Source:MGI Symbol;Acc:MGI:1919292]
Phldb2	2011.46	-1.00623	0.0689696	-14.5895	3.2779e-48	1.58438e-46	874.198	1757.35	12.6429	25.4153	ENSMUSG00000033149	pleckstrin homology like domain, family B, member 2 [Source:MGI Symbol;Acc:MGI:2444981]
Tap1	5692.66	0.760177	0.0521176	14.5858	3.45834e-48	1.66733e-46	10413	6143.14	289.858	171.002	ENSMUSG00000037321	transporter 1, ATP-binding cassette, sub-family B (MDR/TAP) [Source:MGI Symbol;Acc:MGI:98483]
Adamtsl2	1805.24	-1.15744	0.0794571	-14.5668	4.56836e-48	2.19688e-46	430.857	961.036	10.9132	24.3422	ENSMUSG00000036040	ADAMTS-like 2 [Source:MGI Symbol;Acc:MGI:1925044]
Map3k3	1580.43	1.18751	0.0815729	14.5577	5.21979e-48	2.50378e-46	3038.07	1330.87	79.2244	34.7054	ENSMUSG00000020700	mitogen-activated protein kinase kinase kinase 3 [Source:MGI Symbol;Acc:MGI:1346874]
Tpm3	3523.1	0.877991	0.0603421	14.5502	5.82192e-48	2.78553e-46	6168.25	3353.38	185.47	100.831	ENSMUSG00000027940	tropomyosin 3, gamma [Source:MGI Symbol;Acc:MGI:1890149]
Ulk1	1799.08	1.16703	0.0803037	14.5327	7.52502e-48	3.5913e-46	3412.82	1516.54	53.9359	23.9672	ENSMUSG00000029512	unc-51 like kinase 1 [Source:MGI Symbol;Acc:MGI:1270126]
S1pr3	862.662	-1.35992	0.0936076	-14.5279	8.06913e-48	3.84127e-46	330.788	852.398	6.05784	15.6103	ENSMUSG00000067586	sphingosine-1-phosphate receptor 3 [Source:MGI Symbol;Acc:MGI:1339365]
Ssh2	3516.07	1.01002	0.0697619	14.4782	1.66485e-47	7.90555e-46	6498.39	3223.78	57.2994	28.4256	ENSMUSG00000037926	slingshot protein phosphatase 2 [Source:MGI Symbol;Acc:MGI:2679255]
Pcyt1a	1827.6	0.817023	0.0564639	14.4698	1.87935e-47	8.90174e-46	3134.74	1780.92	49.5603	28.1563	ENSMUSG00000005615	phosphate cytidylyltransferase 1, choline, alpha isoform [Source:MGI Symbol;Acc:MGI:88557]
Nfkbib	875.494	1.21207	0.083829	14.4588	2.20564e-47	1.04211e-45	2096.25	903.349	88.5028	38.139	ENSMUSG00000030595	nuclear factor of kappa light polypeptide gene enhancer in B cells inhibitor, beta [Source:MGI Symbol;Acc:MGI:104752]
Mtmr6	1609.34	1.01731	0.0703636	14.458	2.23268e-47	1.05225e-45	3305.51	1631.42	70.7425	34.9146	ENSMUSG00000021987	myotubularin related protein 6 [Source:MGI Symbol;Acc:MGI:2145637]
Erf	668.954	1.15596	0.0799726	14.4544	2.35059e-47	1.10507e-45	1056.44	472.419	24.765	11.0744	ENSMUSG00000040857	Ets2 repressor factor [Source:MGI Symbol;Acc:MGI:109637]
Col16a1	772.967	-1.66101	0.115029	-14.4399	2.9008e-47	1.36035e-45	255.47	821.212	4.02967	12.9534	ENSMUSG00000040690	collagen, type XVI, alpha 1 [Source:MGI Symbol;Acc:MGI:1095396]
Atp1b3	1962.83	1.20417	0.0835045	14.4204	3.85355e-47	1.80268e-45	4071.88	1765.17	182.617	79.1648	ENSMUSG00000032412	ATPase, Na+/K+ transporting, beta 3 polypeptide [Source:MGI Symbol;Acc:MGI:107788]
Peak1	2648.69	-0.88433	0.0613501	-14.4145	4.19533e-47	1.95772e-45	1336.33	2460.77	9.99504	18.4053	ENSMUSG00000074305	pseudopodium-enriched atypical kinase 1 [Source:MGI Symbol;Acc:MGI:2442366]
Lama2	2576.5	-1.76987	0.122811	-14.4114	4.38781e-47	2.04249e-45	541.337	1863.23	4.57665	15.7524	ENSMUSG00000019899	laminin, alpha 2 [Source:MGI Symbol;Acc:MGI:99912]
Slc2a1	1594.57	0.944058	0.0657208	14.3647	8.61968e-47	4.00254e-45	3303.18	1715.64	105.462	54.7759	ENSMUSG00000028645	solute carrier family 2 (facilitated glucose transporter), member 1 [Source:MGI Symbol;Acc:MGI:95755]
Hmox1	1657.04	1.24216	0.0864917	14.3617	9.00432e-47	4.1709e-45	4151.31	1753.79	216.303	91.3811	ENSMUSG00000005413	heme oxygenase 1 [Source:MGI Symbol;Acc:MGI:96163]
Elf4	2417.08	0.980005	0.0682487	14.3593	9.31428e-47	4.30392e-45	5637.09	2854.03	79.1691	40.083	ENSMUSG00000031103	E74-like factor 4 (ets domain transcription factor) [Source:MGI Symbol;Acc:MGI:1928377]
Itih4	698.112	-2.62207	0.18264	-14.3565	9.69848e-47	4.47053e-45	78.6337	496.46	2.04083	12.8849	ENSMUSG00000021922	inter alpha-trypsin inhibitor, heavy chain 4 [Source:MGI Symbol;Acc:MGI:109536]
Dmpk	494.948	-1.5463	0.10783	-14.3402	1.22771e-46	5.64537e-45	185.814	547.346	5.52844	16.2849	ENSMUSG00000030409	dystrophia myotonica-protein kinase [Source:MGI Symbol;Acc:MGI:94906]
Rdh13	350.488	2.04622	0.143422	14.2671	3.50906e-46	1.60965e-44	752.64	180.051	20.086	4.80508	ENSMUSG00000008435	retinol dehydrogenase 13 (all-trans and 9-cis) [Source:MGI Symbol;Acc:MGI:1918732]
Gli2	283.715	-2.01274	0.141113	-14.2633	3.70702e-46	1.69634e-44	87.3377	357.475	1.06916	4.37609	ENSMUSG00000048402	GLI-Kruppel family member GLI2 [Source:MGI Symbol;Acc:MGI:95728]
Cyr61	4535.42	-1.18853	0.0833747	-14.2553	4.15707e-46	1.89769e-44	1194.8	2727.75	48.3794	110.451	NA	NA
Itgb3	785.83	1.27221	0.089254	14.2538	4.24308e-46	1.93229e-44	1860.8	769.044	26.4411	10.9278	ENSMUSG00000020689	integrin beta 3 [Source:MGI Symbol;Acc:MGI:96612]
Clec3b	1570.9	-2.15701	0.151479	-14.2397	5.19334e-46	2.35935e-44	265.388	1201.45	21.9686	99.4556	ENSMUSG00000025784	C-type lectin domain family 3, member b [Source:MGI Symbol;Acc:MGI:104540]
Adipor1	3079.11	0.86469	0.0607687	14.2292	6.0363e-46	2.73573e-44	6417.52	3522.29	260.37	142.905	ENSMUSG00000026457	adiponectin receptor 1 [Source:MGI Symbol;Acc:MGI:1919924]
Pip5k1c	3862.51	1.18835	0.0839723	14.1517	1.82347e-45	8.24442e-44	9525.36	4173.28	182.799	80.0884	ENSMUSG00000034902	phosphatidylinositol-4-phosphate 5-kinase, type 1 gamma [Source:MGI Symbol;Acc:MGI:1298224]
Klhdc10	838.765	1.05568	0.0746384	14.1439	2.03729e-45	9.18918e-44	1200.38	576.63	16.7553	8.04881	ENSMUSG00000029775	kelch domain containing 10 [Source:MGI Symbol;Acc:MGI:1924038]
Sdhaf1	272.496	1.84574	0.130594	14.1335	2.36135e-45	1.06255e-43	714.244	198.487	60.6532	16.8554	ENSMUSG00000074211	succinate dehydrogenase complex assembly factor 1 [Source:MGI Symbol;Acc:MGI:1915582]
Ank3	2375.97	-0.932211	0.0659605	-14.1329	2.3821e-45	1.06934e-43	788.009	1503.48	6.05606	11.5546	ENSMUSG00000069601	ankyrin 3, epithelial [Source:MGI Symbol;Acc:MGI:88026]
Rnf149	6161.59	0.971451	0.0688047	14.119	2.90271e-45	1.29996e-43	15077.5	7683.94	508.677	259.237	ENSMUSG00000048234	ring finger protein 149 [Source:MGI Symbol;Acc:MGI:2677438]
Ggcx	901.928	-1.40156	0.0996214	-14.0688	5.90221e-45	2.63702e-43	289.57	764.653	7.15577	18.8959	ENSMUSG00000053460	gamma-glutamyl carboxylase [Source:MGI Symbol;Acc:MGI:1927655]
Chmp4b	2390.8	0.802973	0.057104	14.0616	6.5411e-45	2.91557e-43	4273.28	2445.33	218.499	125.033	ENSMUSG00000038467	charged multivesicular body protein 4B [Source:MGI Symbol;Acc:MGI:1922858]
Iscu	501.005	1.12475	0.0801041	14.0411	8.73721e-45	3.88528e-43	880.903	403.12	81.5526	37.3202	ENSMUSG00000025825	iron-sulfur cluster assembly enzyme [Source:MGI Symbol;Acc:MGI:1913633]
Ppp1r15b	2593.25	0.805193	0.0573528	14.0393	8.95987e-45	3.97495e-43	4370.94	2501.01	64.2321	36.7529	ENSMUSG00000046062	protein phosphatase 1, regulatory subunit 15B [Source:MGI Symbol;Acc:MGI:2444211]
Siglece	782.164	1.12212	0.0799607	14.0334	9.73546e-45	4.30891e-43	1960.34	899.592	87.0617	39.9523	ENSMUSG00000030474	sialic acid binding Ig-like lectin E [Source:MGI Symbol;Acc:MGI:1932475]
Alox12e	176.466	2.4963	0.177923	14.0302	1.01824e-44	4.49622e-43	218.976	38.0155	7.78764	1.35198	ENSMUSG00000018907	arachidonate lipoxygenase, epidermal [Source:MGI Symbol;Acc:MGI:1274790]
Ltbp3	2598.6	-0.882961	0.06297	-14.0219	1.14448e-44	5.04186e-43	1049	1938.49	16.5975	30.6711	ENSMUSG00000024940	latent transforming growth factor beta binding protein 3 [Source:MGI Symbol;Acc:MGI:1101355]
Zcchc14	1522.99	-1.00463	0.0716528	-14.0208	1.16354e-44	5.11391e-43	684.865	1381.49	8.68424	17.5175	ENSMUSG00000061410	zinc finger, CCHC domain containing 14 [Source:MGI Symbol;Acc:MGI:2159407]
6330407A03Rik	490.997	1.45095	0.10373	13.9878	1.8508e-44	8.11561e-43	1281.94	468.101	57.1183	20.8568	NA	NA
Atf5	565.038	-1.39541	0.0998207	-13.9791	2.09046e-44	9.14526e-43	268.886	709.06	11.0789	29.2152	ENSMUSG00000038539	activating transcription factor 5 [Source:MGI Symbol;Acc:MGI:2141857]
C1qb	83.2124	3.12887	0.22383	13.9788	2.1002e-44	9.16666e-43	251.041	28.085	19.4112	2.17162	ENSMUSG00000036905	complement component 1, q subcomponent, beta polypeptide [Source:MGI Symbol;Acc:MGI:88224]
Klhdc8b	416.485	-1.74746	0.125023	-13.9771	2.15184e-44	9.3704e-43	129.084	441.019	3.58956	12.2639	ENSMUSG00000032609	kelch domain containing 8B [Source:MGI Symbol;Acc:MGI:1925517]
Ccni	2117.05	0.900481	0.0644804	13.9652	2.54198e-44	1.10439e-42	3363.26	1800.18	98.4955	52.7195	ENSMUSG00000063015	cyclin I [Source:MGI Symbol;Acc:MGI:1341077]
Scd1	16911.5	-2.22242	0.159143	-13.9649	2.55333e-44	1.10677e-42	1539.21	7253.82	26.131	123.147	ENSMUSG00000037071	stearoyl-Coenzyme A desaturase 1 [Source:MGI Symbol;Acc:MGI:98239]
Slc22a15	610.295	1.4117	0.101162	13.9549	2.93907e-44	1.27106e-42	1197.45	449.352	14.8134	5.55882	ENSMUSG00000033147	solute carrier family 22 (organic anion/cation transporter), member 15 [Source:MGI Symbol;Acc:MGI:3607704]
Txnip	7338.02	0.857892	0.0615342	13.9417	3.53427e-44	1.52498e-42	12096.9	6673.71	354.645	195.654	ENSMUSG00000038393	thioredoxin interacting protein [Source:MGI Symbol;Acc:MGI:1889549]
Kank3	637.474	-1.57348	0.112879	-13.9396	3.6411e-44	1.5675e-42	146.7	442.636	4.5735	13.7995	ENSMUSG00000042099	KN motif and ankyrin repeat domains 3 [Source:MGI Symbol;Acc:MGI:1098615]
Neu1	776.35	1.11611	0.0801278	13.9291	4.21538e-44	1.8106e-42	1766.83	813.954	37.6848	17.3609	ENSMUSG00000007038	neuraminidase 1 [Source:MGI Symbol;Acc:MGI:97305]
Rab8b	2016.71	0.888928	0.0639323	13.9042	5.97247e-44	2.5595e-42	4291.68	2317.03	74.1781	40.048	ENSMUSG00000036943	RAB8B, member RAS oncogene family [Source:MGI Symbol;Acc:MGI:2442982]
Adamts15	3147.02	-1.12189	0.0806949	-13.9028	6.0885e-44	2.60331e-42	1107.45	2417.22	15.3408	33.4843	ENSMUSG00000033453	a disintegrin-like and metallopeptidase (reprolysin type) with thrombospondin type 1 motif, 15 [Source:MGI Symbol;Acc:MGI:2449569]
Rassf2	1455.98	0.991213	0.0713579	13.8907	7.21078e-44	3.07622e-42	2728.84	1371.38	46.8307	23.5347	ENSMUSG00000027339	Ras association (RalGDS/AF-6) domain family member 2 [Source:MGI Symbol;Acc:MGI:2442060]
6530402F18Rik	634.154	1.37594	0.0991509	13.8772	8.70614e-44	3.7058e-42	1564.62	601.385	29.9353	11.5061	ENSMUSG00000079499	RIKEN cDNA 6530402F18 gene [Source:MGI Symbol;Acc:MGI:1923470]
Slc6a6	5577.73	0.808562	0.0582752	13.8749	8.99383e-44	3.81965e-42	9756.19	5566.32	129.867	74.0948	ENSMUSG00000030096	solute carrier family 6 (neurotransmitter transporter, taurine), member 6 [Source:MGI Symbol;Acc:MGI:98488]
Pkm	8306.68	1.11397	0.0803379	13.866	1.01755e-43	4.31181e-42	18465.6	8522.15	583.433	269.263	ENSMUSG00000032294	pyruvate kinase, muscle [Source:MGI Symbol;Acc:MGI:97591]
Tgfb1i1	483.808	-1.6985	0.122595	-13.8546	1.19393e-43	5.04791e-42	144.65	473.462	3.04259	9.95885	ENSMUSG00000030782	transforming growth factor beta 1 induced transcript 1 [Source:MGI Symbol;Acc:MGI:102784]
Sgms1	1301.17	1.26634	0.0914585	13.8461	1.343e-43	5.66549e-42	1926.19	797.829	34.8476	14.4339	ENSMUSG00000040451	sphingomyelin synthase 1 [Source:MGI Symbol;Acc:MGI:2444110]
Mettl7a1	1825.47	-1.54645	0.111743	-13.8393	1.47624e-43	6.21367e-42	401.072	1185.64	17.4906	51.7056	ENSMUSG00000054619	methyltransferase like 7A1 [Source:MGI Symbol;Acc:MGI:1916523]
Adh1	948.568	-2.03572	0.147346	-13.8159	2.04437e-43	8.58591e-42	195.013	814.518	12.0045	50.1394	ENSMUSG00000074207	alcohol dehydrogenase 1 (class I) [Source:MGI Symbol;Acc:MGI:87921]
Nr4a1	7338.9	1.34287	0.0972197	13.8128	2.1347e-43	8.94538e-42	10762.2	4233.68	356.93	140.411	ENSMUSG00000023034	nuclear receptor subfamily 4, group A, member 1 [Source:MGI Symbol;Acc:MGI:1352454]
Gyk	639.596	1.27291	0.0921586	13.8121	2.15406e-43	9.00656e-42	1252.74	515.78	23.2372	9.56729	NA	NA
Cd52	826.994	1.60264	0.116079	13.8064	2.33074e-43	9.72378e-42	2272.1	746.214	370.93	121.823	ENSMUSG00000000682	CD52 antigen [Source:MGI Symbol;Acc:MGI:1346088]
Dpysl3	1135.87	-1.87548	0.135878	-13.8027	2.45466e-43	1.02182e-41	334.169	1241.95	4.51407	16.7767	ENSMUSG00000024501	dihydropyrimidinase-like 3 [Source:MGI Symbol;Acc:MGI:1349762]
Pkd2	1593.08	-0.934068	0.0677189	-13.7933	2.79661e-43	1.16161e-41	685.501	1313.35	10.8003	20.6924	ENSMUSG00000034462	polycystic kidney disease 2 [Source:MGI Symbol;Acc:MGI:1099818]
Plxna3	299.873	-1.6433	0.119252	-13.7801	3.35748e-43	1.39151e-41	118.246	366.951	1.39854	4.34005	ENSMUSG00000031398	plexin A3 [Source:MGI Symbol;Acc:MGI:107683]
Mycbpap	268.454	-1.66978	0.121182	-13.7792	3.40233e-43	1.40701e-41	111.988	357.659	3.14076	10.0307	ENSMUSG00000039110	MYCBP associated protein [Source:MGI Symbol;Acc:MGI:2388726]
Bcl2l15	65.2227	3.68238	0.267319	13.7752	3.59244e-43	1.48239e-41	226.371	17.0139	8.88146	0.667527	ENSMUSG00000044165	BCLl2-like 15 [Source:MGI Symbol;Acc:MGI:2685412]
Emilin1	1809.61	-1.74102	0.126474	-13.7658	4.09181e-43	1.68477e-41	616.777	2074.81	14.6212	49.1851	ENSMUSG00000029163	elastin microfibril interfacer 1 [Source:MGI Symbol;Acc:MGI:1926189]
Slc38a5	191.758	-3.70151	0.268947	-13.763	4.25729e-43	1.7491e-41	13.3474	186.987	0.587693	8.23314	ENSMUSG00000031170	solute carrier family 38, member 5 [Source:MGI Symbol;Acc:MGI:2148066]
Lrmp	109.707	2.29705	0.166944	13.7594	4.47241e-43	1.83349e-41	256.209	51.6036	8.58741	1.72961	ENSMUSG00000030263	lymphoid-restricted membrane protein [Source:MGI Symbol;Acc:MGI:108424]
Spon2	686.154	-2.31077	0.167944	-13.7592	4.48619e-43	1.83516e-41	110.422	557.77	4.05344	20.475	ENSMUSG00000037379	spondin 2, extracellular matrix protein [Source:MGI Symbol;Acc:MGI:1923724]
Timp3	6385.2	-1.43724	0.104645	-13.7344	6.32119e-43	2.58022e-41	1238.52	3372.56	21.7269	59.1636	ENSMUSG00000020044	tissue inhibitor of metalloproteinase 3 [Source:MGI Symbol;Acc:MGI:98754]
Fam63a	1078.65	1.08499	0.0790518	13.725	7.188e-43	2.92772e-41	1904.61	895.769	55.1873	25.9555	NA	NA
Mxd1	12762.4	0.767573	0.0559383	13.7218	7.52072e-43	3.05665e-41	29616.8	17389.8	521.786	306.372	ENSMUSG00000001156	MAX dimerization protein 1 [Source:MGI Symbol;Acc:MGI:96908]
Lfng	1408.19	0.946409	0.0689862	13.7188	7.83404e-43	3.17716e-41	3253.26	1686.65	116.965	60.6406	ENSMUSG00000029570	LFNG O-fucosylpeptide 3-beta-N-acetylglucosaminyltransferase [Source:MGI Symbol;Acc:MGI:1095413]
Zhx3	716.691	-1.29958	0.0947503	-13.7159	8.16041e-43	3.30243e-41	227.779	563.191	4.17512	10.3231	ENSMUSG00000035877	zinc fingers and homeoboxes 3 [Source:MGI Symbol;Acc:MGI:2444772]
Atf1	928.259	0.886586	0.0646475	13.7142	8.35287e-43	3.3731e-41	1779.92	962.341	62.7573	33.9307	ENSMUSG00000023027	activating transcription factor 1 [Source:MGI Symbol;Acc:MGI:1298366]
Rassf3	1118.75	0.805013	0.0587796	13.6954	1.08093e-42	4.35575e-41	1837.89	1050.72	44.0777	25.1991	ENSMUSG00000025795	Ras association (RalGDS/AF-6) domain family member 3 [Source:MGI Symbol;Acc:MGI:2179722]
Bmp3	560.153	-1.94275	0.141916	-13.6894	1.174e-42	4.72073e-41	83.684	333.145	2.20819	8.79077	ENSMUSG00000029335	bone morphogenetic protein 3 [Source:MGI Symbol;Acc:MGI:88179]
Ak2	705.892	1.33274	0.0974246	13.6797	1.34215e-42	5.38542e-41	1511.23	599.288	54.5485	21.6316	ENSMUSG00000028792	adenylate kinase 2 [Source:MGI Symbol;Acc:MGI:87978]
Fam13a	594.272	-1.27559	0.093338	-13.6663	1.61342e-42	6.46019e-41	294.725	717.079	5.63753	13.7164	ENSMUSG00000037709	family with sequence similarity 13, member A [Source:MGI Symbol;Acc:MGI:1889842]
Igfbp4	6013.82	-1.98607	0.14542	-13.6575	1.82242e-42	7.2816e-41	1919.01	7664	76.2745	304.62	ENSMUSG00000017493	insulin-like growth factor binding protein 4 [Source:MGI Symbol;Acc:MGI:96439]
Selplg	1621.31	1.03546	0.0759026	13.6419	2.25555e-42	8.99319e-41	3845.33	1874.25	121.262	59.1046	ENSMUSG00000048163	selectin, platelet (p-selectin) ligand [Source:MGI Symbol;Acc:MGI:106689]
Fam198a	199.205	-3.17066	0.232532	-13.6354	2.46759e-42	9.81791e-41	19.6833	191.942	0.434149	4.2336	ENSMUSG00000038233	family with sequence similarity 198, member A [Source:MGI Symbol;Acc:MGI:3041196]
Jph2	264.426	-1.94454	0.14288	-13.6096	3.51092e-42	1.39397e-40	67.0943	265.196	1.29485	5.11802	ENSMUSG00000017817	junctophilin 2 [Source:MGI Symbol;Acc:MGI:1891496]
Ist1	1550.4	0.938377	0.068972	13.6052	3.73031e-42	1.47797e-40	2979.67	1552.97	104.476	54.4514	ENSMUSG00000031729	increased sodium tolerance 1 homolog (yeast) [Source:MGI Symbol;Acc:MGI:1919205]
Cd47	2488.59	0.928649	0.0682734	13.6019	3.90052e-42	1.54217e-40	4035.49	2119.66	173.136	90.9405	ENSMUSG00000055447	CD47 antigen (Rh-related antigen, integrin-associated signal transducer) [Source:MGI Symbol;Acc:MGI:96617]
Spata13	4486.85	1.29406	0.0951588	13.5989	4.06438e-42	1.6036e-40	10798.4	4395.52	117.964	48.0174	ENSMUSG00000021990	spermatogenesis associated 13 [Source:MGI Symbol;Acc:MGI:104838]
Kif26b	363.659	-1.31299	0.096647	-13.5854	4.88832e-42	1.92467e-40	249.814	623.713	2.76991	6.91568	ENSMUSG00000026494	kinesin family member 26B [Source:MGI Symbol;Acc:MGI:2447076]
4930404N11Rik	359.194	1.22393	0.090135	13.5788	5.34897e-42	2.09731e-40	779.266	332.956	92.0735	39.3401	ENSMUSG00000020234	RIKEN cDNA 4930404N11 gene [Source:MGI Symbol;Acc:MGI:1921072]
Dbnl	1217.21	0.838263	0.0617327	13.5789	5.34003e-42	2.09731e-40	1859.66	1040.59	64.4616	36.0703	ENSMUSG00000020476	drebrin-like [Source:MGI Symbol;Acc:MGI:700006]
Dennd1b	1288.97	1.16853	0.0860891	13.5735	5.75455e-42	2.25166e-40	2741.26	1216.91	27.0786	12.0208	ENSMUSG00000056268	DENN/MADD domain containing 1B [Source:MGI Symbol;Acc:MGI:2447812]
Hspg2	8846.08	-1.49895	0.110485	-13.567	6.28551e-42	2.45433e-40	3419.08	9700.4	19.8043	56.1874	ENSMUSG00000028763	perlecan (heparan sulfate proteoglycan 2) [Source:MGI Symbol;Acc:MGI:96257]
Sftpa1	18997.3	-2.32617	0.171468	-13.5662	6.34936e-42	2.47416e-40	2008.2	10191.3	59.4261	301.578	ENSMUSG00000021789	surfactant associated protein A1 [Source:MGI Symbol;Acc:MGI:109518]
Ccl2	489.396	1.74822	0.128889	13.5637	6.57151e-42	2.55545e-40	631.652	187.161	64.3542	19.0684	ENSMUSG00000035385	chemokine (C-C motif) ligand 2 [Source:MGI Symbol;Acc:MGI:98259]
Nr1d2	796.074	-1.02251	0.0753891	-13.5632	6.62213e-42	2.56985e-40	455.448	931.232	8.06037	16.4806	ENSMUSG00000021775	nuclear receptor subfamily 1, group D, member 2 [Source:MGI Symbol;Acc:MGI:2449205]
Fcgr1	142.26	2.31143	0.170433	13.5621	6.72087e-42	2.60282e-40	387.793	78.3223	12.2999	2.4842	ENSMUSG00000015947	Fc receptor, IgG, high affinity I [Source:MGI Symbol;Acc:MGI:95498]
Adra1a	295.564	-2.69813	0.199253	-13.5412	8.92675e-42	3.45003e-40	26.7828	181.874	0.451514	3.0661	ENSMUSG00000045875	adrenergic receptor, alpha 1a [Source:MGI Symbol;Acc:MGI:104773]
Csrnp1	4378.35	0.637108	0.0471311	13.5178	1.22788e-41	4.73584e-40	7881.57	5067.15	223.949	143.979	ENSMUSG00000032515	cysteine-serine-rich nuclear protein 1 [Source:MGI Symbol;Acc:MGI:2387989]
Hnrnpk	2981.46	0.813517	0.060196	13.5145	1.28483e-41	4.94541e-40	4370.49	2484.7	181.442	103.153	ENSMUSG00000021546	heterogeneous nuclear ribonucleoprotein K [Source:MGI Symbol;Acc:MGI:99894]
Sdc3	672.766	1.33842	0.0992049	13.4915	1.75497e-41	6.74128e-40	1001.32	395.766	16.5377	6.53644	ENSMUSG00000025743	syndecan 3 [Source:MGI Symbol;Acc:MGI:1349163]
Vps18	950.743	1.12785	0.0836278	13.4866	1.87577e-41	7.19071e-40	2068.17	944.822	41.8924	19.1382	ENSMUSG00000034216	VPS18 CORVET/HOPS core subunit [Source:MGI Symbol;Acc:MGI:2443626]
Antxr2	2511.23	1.07297	0.0796459	13.4718	2.29164e-41	8.76715e-40	4999.3	2372.02	109.445	51.9285	ENSMUSG00000029338	anthrax toxin receptor 2 [Source:MGI Symbol;Acc:MGI:1919164]
St3gal5	541.027	1.26785	0.094127	13.4695	2.36332e-41	9.02309e-40	873.412	361.333	29.2385	12.096	ENSMUSG00000056091	ST3 beta-galactoside alpha-2,3-sialyltransferase 5 [Source:MGI Symbol;Acc:MGI:1339963]
BC048546	774.907	-1.5322	0.113855	-13.4575	2.78056e-41	1.05947e-39	493.716	1437.24	8.62975	25.1217	NA	NA
Pik3cd	1629.64	1.36014	0.101127	13.4498	3.08558e-41	1.17333e-39	4134.06	1606.01	62.8196	24.4044	ENSMUSG00000039936	phosphatidylinositol-4,5-bisphosphate 3-kinase catalytic subunit delta [Source:MGI Symbol;Acc:MGI:1098211]
Rffl	1123.59	0.938856	0.0698267	13.4455	3.27085e-41	1.24128e-39	2474.22	1290.93	47.8962	24.9899	ENSMUSG00000020696	ring finger and FYVE like domain containing protein [Source:MGI Symbol;Acc:MGI:1914588]
Palm2	314.853	-1.83417	0.136433	-13.4438	3.3497e-41	1.26866e-39	96.5524	345.571	0.967493	3.46276	ENSMUSG00000090053	paralemmin 2 [Source:MGI Symbol;Acc:MGI:1934601]
C3ar1	118.88	2.81705	0.209591	13.4407	3.49263e-41	1.32014e-39	371.469	51.9753	7.09559	0.992804	ENSMUSG00000040552	complement component 3a receptor 1 [Source:MGI Symbol;Acc:MGI:1097680]
Stk10	1517.31	1.41354	0.105292	13.425	4.31719e-41	1.62856e-39	3901.7	1460.21	63.1572	23.6365	ENSMUSG00000020272	serine/threonine kinase 10 [Source:MGI Symbol;Acc:MGI:1099439]
Igf1	1334.4	-1.90611	0.141996	-13.4237	4.39201e-41	1.65348e-39	376.185	1429.3	3.9518	15.0147	ENSMUSG00000020053	insulin-like growth factor 1 [Source:MGI Symbol;Acc:MGI:96432]
Podn	929.38	-1.33023	0.0993505	-13.3893	6.98609e-41	2.62485e-39	423.203	1070.71	10.0237	25.3601	ENSMUSG00000028600	podocan [Source:MGI Symbol;Acc:MGI:2674939]
Cacna2d1	577.54	-1.34211	0.100241	-13.3888	7.02846e-41	2.63553e-39	206.811	531.086	2.26647	5.82027	ENSMUSG00000040118	calcium channel, voltage-dependent, alpha2/delta subunit 1 [Source:MGI Symbol;Acc:MGI:88295]
Mcemp1	470.406	1.20011	0.0896513	13.3864	7.26362e-41	2.71832e-39	1191.31	518.528	86.4199	37.6149	ENSMUSG00000013974	mast cell expressed membrane protein 1 [Source:MGI Symbol;Acc:MGI:1916439]
Rab10	1472.1	0.752186	0.0562124	13.3812	7.79294e-41	2.91065e-39	2067.71	1226.63	48.3331	28.6728	ENSMUSG00000020671	RAB10, member RAS oncogene family [Source:MGI Symbol;Acc:MGI:105066]
Mapre2	858.592	0.976614	0.0730032	13.3777	8.16537e-41	3.04373e-39	1247.73	632.866	23.6465	11.9938	ENSMUSG00000024277	microtubule-associated protein, RP/EB family, member 2 [Source:MGI Symbol;Acc:MGI:106271]
Cxcl12	2656.84	-1.74832	0.130884	-13.3578	1.06701e-40	3.96958e-39	1115.72	3776.07	12.7943	43.3012	ENSMUSG00000061353	chemokine (C-X-C motif) ligand 12 [Source:MGI Symbol;Acc:MGI:103556]
Amph	201.15	-2.62936	0.196967	-13.3492	1.19685e-40	4.44387e-39	30.5464	188.92	0.776349	4.80147	ENSMUSG00000021314	amphiphysin [Source:MGI Symbol;Acc:MGI:103574]
Dok3	832.717	1.34189	0.100646	13.3328	1.49278e-40	5.53177e-39	2220.67	873.671	117.953	46.4058	ENSMUSG00000035711	docking protein 3 [Source:MGI Symbol;Acc:MGI:1351490]
Tcf21	437.066	-2.19518	0.164692	-13.329	1.57019e-40	5.80725e-39	64.1983	300.898	4.29648	20.1377	ENSMUSG00000045680	transcription factor 21 [Source:MGI Symbol;Acc:MGI:1202715]
Mxra7	238.95	-1.98962	0.149296	-13.3267	1.61849e-40	5.97419e-39	61.8741	254.408	2.94546	12.1109	ENSMUSG00000020814	matrix-remodelling associated 7 [Source:MGI Symbol;Acc:MGI:1914872]
Dnajc5	2223.63	0.866033	0.0649948	13.3247	1.6641e-40	6.13058e-39	3866.37	2118.15	70.0408	38.3711	ENSMUSG00000000826	DnaJ heat shock protein family (Hsp40) member C5 [Source:MGI Symbol;Acc:MGI:892995]
Laptm5	3716.73	0.906095	0.0680096	13.323	1.70032e-40	6.25183e-39	9040.03	4821.2	309.567	165.097	ENSMUSG00000028581	lysosomal-associated protein transmembrane 5 [Source:MGI Symbol;Acc:MGI:108046]
Lgi2	158.266	-2.63681	0.198093	-13.3109	1.99998e-40	7.33935e-39	34.1186	220.595	1.45393	9.40041	ENSMUSG00000039252	leucine-rich repeat LGI family, member 2 [Source:MGI Symbol;Acc:MGI:2180196]
Slfn9	417.925	-1.31544	0.0989108	-13.2993	2.33727e-40	8.56048e-39	306.5	762.492	6.52719	16.238	ENSMUSG00000069793	schlafen 9 [Source:MGI Symbol;Acc:MGI:2445121]
Cygb	1307.61	-1.95343	0.146899	-13.2978	2.38535e-40	8.71967e-39	326.597	1282.13	11.5055	45.1674	ENSMUSG00000020810	cytoglobin [Source:MGI Symbol;Acc:MGI:2149481]
Lrrc25	515.875	1.47684	0.1111	13.293	2.54333e-40	9.27924e-39	1404.51	502.868	90.6002	32.4384	ENSMUSG00000049988	leucine rich repeat containing 25 [Source:MGI Symbol;Acc:MGI:2445284]
Arhgap31	1417.96	0.928837	0.0699204	13.2842	2.85879e-40	1.04101e-38	2016.84	1057.3	21.4474	11.2435	ENSMUSG00000022799	Rho GTPase activating protein 31 [Source:MGI Symbol;Acc:MGI:1333857]
Capza1	1126.16	0.929239	0.0699528	13.2838	2.87424e-40	1.04462e-38	2219.87	1163.89	57.1977	29.989	ENSMUSG00000070372	capping protein (actin filament) muscle Z-line, alpha 1 [Source:MGI Symbol;Acc:MGI:106227]
Ereg	158.309	2.88194	0.216968	13.2828	2.91354e-40	1.05687e-38	169.225	22.4626	3.35983	0.445979	ENSMUSG00000029377	epiregulin [Source:MGI Symbol;Acc:MGI:107508]
Trex1	1049.36	1.19794	0.0901943	13.2818	2.95232e-40	1.06889e-38	2388.07	1039.83	172.472	75.0991	ENSMUSG00000049734	three prime repair exonuclease 1 [Source:MGI Symbol;Acc:MGI:1328317]
Cpne2	858.346	1.70869	0.128661	13.2806	3.0018e-40	1.08472e-38	2348.74	715.326	83.7845	25.5172	ENSMUSG00000034361	copine II [Source:MGI Symbol;Acc:MGI:2387578]
Abcg1	1880.5	0.94974	0.0715434	13.275	3.23203e-40	1.16569e-38	4582.07	2369.82	64.6728	33.4484	ENSMUSG00000024030	ATP binding cassette subfamily G member 1 [Source:MGI Symbol;Acc:MGI:107704]
Glrx	584.964	1.3656	0.103043	13.2527	4.35347e-40	1.56717e-38	1225.88	475.02	75.8594	29.3951	ENSMUSG00000021591	glutaredoxin [Source:MGI Symbol;Acc:MGI:2135625]
Mecom	809.535	-1.21041	0.0913343	-13.2525	4.36438e-40	1.56811e-38	302.45	699.98	4.51241	10.4434	ENSMUSG00000027684	MDS1 and EVI1 complex locus [Source:MGI Symbol;Acc:MGI:95457]
Retnlg	1502.5	2.71202	0.204658	13.2515	4.42248e-40	1.58597e-38	4370.82	655.411	590.328	88.5205	ENSMUSG00000022651	resistin like gamma [Source:MGI Symbol;Acc:MGI:2667763]
Dpysl2	2287.72	-1.32411	0.0999581	-13.2466	4.72047e-40	1.68963e-38	746.19	1877.85	13.8256	34.7932	ENSMUSG00000022048	dihydropyrimidinase-like 2 [Source:MGI Symbol;Acc:MGI:1349763]
Slc25a23	408.33	-1.54843	0.116921	-13.2434	4.92802e-40	1.76058e-38	122.071	356.01	2.9816	8.69556	ENSMUSG00000046329	solute carrier family 25 (mitochondrial carrier; phosphate carrier), member 23 [Source:MGI Symbol;Acc:MGI:1914222]
G0s2	980.79	0.926006	0.0699858	13.2313	5.78477e-40	2.06276e-38	1968.88	1036.01	191.79	100.918	ENSMUSG00000009633	G0/G1 switch gene 2 [Source:MGI Symbol;Acc:MGI:1316737]
Tnfaip3	11643	1.15395	0.0872396	13.2274	6.09815e-40	2.17041e-38	29702.2	13329.4	530.807	238.209	ENSMUSG00000019850	tumor necrosis factor, alpha-induced protein 3 [Source:MGI Symbol;Acc:MGI:1196377]
Tril	197.862	-2.95109	0.22312	-13.2265	6.16852e-40	2.19133e-38	21.3758	178.633	0.327608	2.73774	ENSMUSG00000043496	TLR4 interactor with leucine-rich repeats [Source:MGI Symbol;Acc:MGI:1914123]
Atg9a	998.835	1.34907	0.102072	13.2168	7.01725e-40	2.48816e-38	1962.96	767.484	39.2482	15.3454	ENSMUSG00000033124	autophagy related 9A [Source:MGI Symbol;Acc:MGI:2138446]
Slc43a2	4855.98	0.936916	0.0709047	13.2137	7.31029e-40	2.58721e-38	10125.5	5283.56	114.972	59.9932	ENSMUSG00000038178	solute carrier family 43, member 2 [Source:MGI Symbol;Acc:MGI:2442746]
1700017B05Rik	6783.47	1.11886	0.0849102	13.177	1.19107e-39	4.20749e-38	17301.7	7955.92	287.954	132.411	ENSMUSG00000032300	RIKEN cDNA 1700017B05 gene [Source:MGI Symbol;Acc:MGI:1921461]
Dmxl2	6554.46	2.15679	0.16369	13.1761	1.20487e-39	4.24829e-38	20113.5	4469.81	155.612	34.5815	ENSMUSG00000041268	Dmx-like 2 [Source:MGI Symbol;Acc:MGI:2444630]
Smap2	856.566	0.886882	0.0673588	13.1665	1.36728e-39	4.81195e-38	1552	838.164	43.8713	23.6928	ENSMUSG00000032870	small ArfGAP 2 [Source:MGI Symbol;Acc:MGI:1917030]
Slc7a5	439.511	1.45393	0.110471	13.1613	1.46618e-39	5.15042e-38	790.545	287.528	18.4792	6.72102	ENSMUSG00000040010	solute carrier family 7 (cationic amino acid transporter, y+ system), member 5 [Source:MGI Symbol;Acc:MGI:1298205]
Rtfdc1	1101.44	0.931785	0.0708106	13.1588	1.51403e-39	5.30867e-38	2202.54	1152.8	84.438	44.1944	NA	NA
Asxl1	2162.43	1.30704	0.0993368	13.1576	1.53873e-39	5.38528e-38	4239.55	1708.89	52.1636	21.0262	ENSMUSG00000042548	additional sex combs like 1 [Source:MGI Symbol;Acc:MGI:2684063]
Ikzf1	836.264	0.888959	0.0675643	13.1572	1.54655e-39	5.40263e-38	1809.67	975.764	28.7827	15.5194	ENSMUSG00000018654	IKAROS family zinc finger 1 [Source:MGI Symbol;Acc:MGI:1342540]
Gbp4	2519.24	1.55649	0.11835	13.1516	1.66627e-39	5.81012e-38	3339.76	1130.99	60.4345	20.4657	ENSMUSG00000079363	guanylate binding protein 4 [Source:MGI Symbol;Acc:MGI:97072]
Obsl1	655.403	-1.2173	0.0925766	-13.1491	1.72201e-39	5.99342e-38	302.198	709.362	4.3008	10.0955	ENSMUSG00000026211	obscurin-like 1 [Source:MGI Symbol;Acc:MGI:2138628]
Mpdz	856.37	-0.997904	0.0759055	-13.1467	1.7785e-39	6.17864e-38	431.626	862.011	4.71642	9.41928	ENSMUSG00000028402	multiple PDZ domain protein [Source:MGI Symbol;Acc:MGI:1343489]
Heg1	4519.89	-0.842083	0.0640754	-13.1421	1.8903e-39	6.55499e-38	2727.96	4895.97	46.8645	84.1095	ENSMUSG00000075254	heart development protein with EGF-like domains 1 [Source:MGI Symbol;Acc:MGI:1924696]
S100a9	6443.2	1.8544	0.141113	13.1412	1.91193e-39	6.61786e-38	18023.6	4955.8	2824.52	776.634	ENSMUSG00000056071	S100 calcium binding protein A9 (calgranulin B) [Source:MGI Symbol;Acc:MGI:1338947]
Rps6ka1	637.829	0.954726	0.0726569	13.1402	1.93739e-39	6.69373e-38	1153.92	595.03	29.0843	14.9976	ENSMUSG00000003644	ribosomal protein S6 kinase polypeptide 1 [Source:MGI Symbol;Acc:MGI:104558]
Tgfbi	2870.38	0.770544	0.0586699	13.1336	2.1146e-39	7.29268e-38	6028.83	3532.95	184.865	108.333	ENSMUSG00000035493	transforming growth factor, beta induced [Source:MGI Symbol;Acc:MGI:99959]
Tbc1d15	1411.33	1.34474	0.102481	13.1218	2.47034e-39	8.50401e-38	3350.33	1316.1	72.8021	28.5987	ENSMUSG00000020130	TBC1 domain family, member 15 [Source:MGI Symbol;Acc:MGI:1913937]
Gab2	2401.27	0.876564	0.0668331	13.1157	2.67675e-39	9.1978e-38	5023.64	2734.4	68.663	37.3737	ENSMUSG00000004508	growth factor receptor bound protein 2-associated protein 2 [Source:MGI Symbol;Acc:MGI:1333854]
Synpo	1353.34	-0.878493	0.0670368	-13.1046	3.09726e-39	1.06234e-37	797.868	1467.12	9.21111	16.9373	ENSMUSG00000043079	synaptopodin [Source:MGI Symbol;Acc:MGI:1099446]
Gm5431	420.687	1.23558	0.0942975	13.103	3.16608e-39	1.08398e-37	780.064	331.126	21.5606	9.15218	ENSMUSG00000058163	predicted gene 5431 [Source:MGI Symbol;Acc:MGI:3645205]
Pdzrn3	1027.95	-1.21333	0.0926356	-13.0979	3.38631e-39	1.15728e-37	433.035	1011.4	8.6604	20.2274	ENSMUSG00000035357	PDZ domain containing RING finger 3 [Source:MGI Symbol;Acc:MGI:1933157]
Abi3	279.251	1.78707	0.136469	13.095	3.51561e-39	1.19931e-37	738.259	212.917	14.877	4.29058	ENSMUSG00000018381	ABI gene family, member 3 [Source:MGI Symbol;Acc:MGI:1913860]
Sirpb1b	335.245	1.4147	0.10808	13.0894	3.78659e-39	1.28942e-37	863.179	323.196	47.3809	17.7406	ENSMUSG00000095028	signal-regulatory protein beta 1B [Source:MGI Symbol;Acc:MGI:3779828]
Prdx5	3623.8	1.40431	0.107386	13.0772	4.44453e-39	1.51074e-37	9247.3	3485.3	1103.72	415.992	ENSMUSG00000024953	peroxiredoxin 5 [Source:MGI Symbol;Acc:MGI:1859821]
Hip1r	2059.15	1.21598	0.0929917	13.0762	4.50482e-39	1.52849e-37	3911.59	1679.99	73.135	31.4107	ENSMUSG00000000915	huntingtin interacting protein 1 related [Source:MGI Symbol;Acc:MGI:1352504]
Acadl	1077.42	1.00293	0.0768655	13.0479	6.53146e-39	2.21215e-37	1383.74	688.656	58.3311	29.03	ENSMUSG00000026003	acyl-Coenzyme A dehydrogenase, long-chain [Source:MGI Symbol;Acc:MGI:87866]
Acoxl	646.067	-2.12151	0.162599	-13.0475	6.57026e-39	2.22131e-37	42.6473	197.306	1.22407	5.66311	ENSMUSG00000027380	acyl-Coenzyme A oxidase-like [Source:MGI Symbol;Acc:MGI:1921371]
Pik3cb	848.597	1.34119	0.102832	13.0425	7.00749e-39	2.3649e-37	1938.93	763.135	32.8017	12.9103	ENSMUSG00000032462	phosphatidylinositol-4,5-bisphosphate 3-kinase catalytic subunit beta [Source:MGI Symbol;Acc:MGI:1922019]
Lrp3	283.289	-1.94282	0.148974	-13.0413	7.12285e-39	2.39955e-37	65.6546	259.51	1.34987	5.33555	ENSMUSG00000001802	low density lipoprotein receptor-related protein 3 [Source:MGI Symbol;Acc:MGI:3584516]
Mzb1	112.329	3.3889	0.260037	13.0323	8.01088e-39	2.69391e-37	350.23	32.2913	31.7438	2.92678	ENSMUSG00000024353	marginal zone B and B1 cell-specific protein 1 [Source:MGI Symbol;Acc:MGI:1917066]
Gcnt1	1288.91	1.06847	0.0820042	13.0295	8.31879e-39	2.79248e-37	3130.57	1490.41	54.4301	25.9133	ENSMUSG00000038843	glucosaminyl (N-acetyl) transferase 1, core 2 [Source:MGI Symbol;Acc:MGI:95676]
Pik3ap1	5505.1	1.1917	0.0915021	13.0238	8.96503e-39	3.00408e-37	14446.8	6314.48	453.663	198.289	ENSMUSG00000025017	phosphoinositide-3-kinase adaptor protein 1 [Source:MGI Symbol;Acc:MGI:1933177]
Dact3	315.919	-1.85626	0.142808	-12.9983	1.25133e-38	4.18565e-37	75.1989	274.068	2.18356	7.95815	ENSMUSG00000078794	dishevelled-binding antagonist of beta-catenin 3 [Source:MGI Symbol;Acc:MGI:3654828]
Thbs1	18468.2	-0.62937	0.0484307	-12.9953	1.30144e-38	4.34558e-37	15288.9	23661.5	216.388	334.887	ENSMUSG00000040152	thrombospondin 1 [Source:MGI Symbol;Acc:MGI:98737]
Gbp8	370.063	1.81035	0.139468	12.9804	1.58066e-38	5.26858e-37	503.725	142.164	16.8217	4.7475	ENSMUSG00000034438	guanylate-binding protein 8 [Source:MGI Symbol;Acc:MGI:1923324]
Ppp1r18	1442.84	0.786258	0.0606605	12.9616	2.01977e-38	6.72034e-37	3103.45	1798.07	75.2648	43.6067	ENSMUSG00000034595	protein phosphatase 1, regulatory subunit 18 [Source:MGI Symbol;Acc:MGI:1923698]
Mfsd12	517.207	1.31957	0.101831	12.9584	2.10542e-38	6.99301e-37	1148.39	458.61	55.4068	22.1267	ENSMUSG00000034854	major facilitator superfamily domain containing 12 [Source:MGI Symbol;Acc:MGI:3604804]
Megf8	1462.13	-0.835291	0.0645305	-12.9441	2.53621e-38	8.40909e-37	781.162	1392.81	6.38912	11.3918	ENSMUSG00000045039	multiple EGF-like-domains 8 [Source:MGI Symbol;Acc:MGI:2446294]
Marco	57.6495	4.8219	0.372612	12.9408	2.64846e-38	8.76588e-37	199.892	6.65206	8.26932	0.275188	ENSMUSG00000026390	macrophage receptor with collagenous structure [Source:MGI Symbol;Acc:MGI:1309998]
Art4	275.757	-1.77701	0.137389	-12.9341	2.8883e-38	9.543e-37	82.6342	288.912	2.84634	9.95161	ENSMUSG00000030217	ADP-ribosyltransferase 4 [Source:MGI Symbol;Acc:MGI:1202710]
Runx1t1	241.682	-1.99825	0.154516	-12.9323	2.95846e-38	9.75774e-37	54.8071	221.842	0.541914	2.1935	ENSMUSG00000006586	RUNX1 translocation partner 1 [Source:MGI Symbol;Acc:MGI:104793]
Man2b1	1555.4	0.992256	0.0767601	12.9267	3.18125e-38	1.04743e-36	2732.41	1371.89	51.8791	26.0475	ENSMUSG00000005142	mannosidase 2, alpha B1 [Source:MGI Symbol;Acc:MGI:107286]
Gde1	1467.09	0.736739	0.0570562	12.9125	3.82665e-38	1.25774e-36	2161.7	1295.81	116.097	69.5931	ENSMUSG00000033917	glycerophosphodiester phosphodiesterase 1 [Source:MGI Symbol;Acc:MGI:1891827]
Pydc3	372.967	1.71948	0.133181	12.9109	3.90843e-38	1.28239e-36	893.543	270.241	24.5648	7.42934	NA	NA
Adrb2	1711.5	1.27376	0.0987174	12.9031	4.32403e-38	1.41629e-36	3970.29	1638.04	143.688	59.2823	ENSMUSG00000045730	adrenergic receptor, beta 2 [Source:MGI Symbol;Acc:MGI:87938]
Pde5a	353.7	-1.58829	0.123209	-12.8911	5.05249e-38	1.65203e-36	115.945	353.444	1.41514	4.31388	ENSMUSG00000053965	phosphodiesterase 5A, cGMP-specific [Source:MGI Symbol;Acc:MGI:2651499]
Myd88	1416.43	0.872735	0.0678168	12.869	6.72694e-38	2.19572e-36	2714.76	1481.6	117.023	63.8661	ENSMUSG00000032508	myeloid differentiation primary response gene 88 [Source:MGI Symbol;Acc:MGI:108005]
Reep3	1536.85	0.923228	0.0717819	12.8616	7.40707e-38	2.41355e-36	2691.36	1416.39	39.8211	20.9567	ENSMUSG00000019873	receptor accessory protein 3 [Source:MGI Symbol;Acc:MGI:88930]
Anxa11	1011.88	0.989376	0.0769291	12.8609	7.47276e-38	2.43077e-36	1868.77	939.939	64.0742	32.2276	ENSMUSG00000021866	annexin A11 [Source:MGI Symbol;Acc:MGI:108481]
Lsp1	2234.85	1.02152	0.0794749	12.8533	8.23978e-38	2.67566e-36	4788.87	2356.61	150.901	74.2585	ENSMUSG00000018819	lymphocyte specific 1 [Source:MGI Symbol;Acc:MGI:96832]
Foxf2	242.213	-2.20289	0.171393	-12.8528	8.29186e-38	2.68796e-36	40.2346	190.887	1.39643	6.62513	ENSMUSG00000038402	forkhead box F2 [Source:MGI Symbol;Acc:MGI:1347479]
D630003M21Rik	102.615	-3.69254	0.287485	-12.8443	9.25872e-38	2.99624e-36	10.8309	159.018	0.174085	2.5559	ENSMUSG00000037813	RIKEN cDNA D630003M21 gene [Source:MGI Symbol;Acc:MGI:3606579]
Gpm6b	861.285	-1.55355	0.121045	-12.8345	1.05137e-37	3.39654e-36	271.277	800.525	4.33226	12.7843	ENSMUSG00000031342	glycoprotein m6b [Source:MGI Symbol;Acc:MGI:107672]
Sorcs2	727.32	-1.34749	0.105068	-12.8249	1.19015e-37	3.83832e-36	348.533	896.032	5.00271	12.8613	ENSMUSG00000029093	sortilin-related VPS10 domain containing receptor 2 [Source:MGI Symbol;Acc:MGI:1932289]
Zfp655	1102.86	1.27993	0.0998714	12.8158	1.33807e-37	4.30803e-36	2050.67	843.366	30.0598	12.3625	ENSMUSG00000007812	zinc finger protein 655 [Source:MGI Symbol;Acc:MGI:1919861]
Cd86	97.9543	2.33852	0.182495	12.8141	1.36654e-37	4.39222e-36	272.909	53.4183	8.82652	1.72767	ENSMUSG00000022901	CD86 antigen [Source:MGI Symbol;Acc:MGI:101773]
Dapk1	2814.81	-0.654998	0.0511255	-12.8116	1.41226e-37	4.53146e-36	1478.39	2330.2	20.4378	32.2137	ENSMUSG00000021559	death associated protein kinase 1 [Source:MGI Symbol;Acc:MGI:1916885]
Igfbp7	3363.42	-1.84976	0.144464	-12.8043	1.55179e-37	4.97072e-36	927.284	3369.75	62.7749	228.124	ENSMUSG00000036256	insulin-like growth factor binding protein 7 [Source:MGI Symbol;Acc:MGI:1352480]
BC100530	57.1754	5.78228	0.451789	12.7986	1.66859e-37	5.33583e-36	213.767	3.4757	39.8048	0.647198	ENSMUSG00000071561	cDNA sequence BC100530 [Source:MGI Symbol;Acc:MGI:3696883]
5330417C22Rik	1160.46	-1.88111	0.147015	-12.7954	1.7403e-37	5.55572e-36	280.653	1048.01	6.92917	25.8747	ENSMUSG00000040412	RIKEN cDNA 5330417C22 gene [Source:MGI Symbol;Acc:MGI:1923930]
Rab8a	924.366	0.868374	0.0678882	12.7913	1.83497e-37	5.84806e-36	1751.99	959.696	71.505	39.1687	ENSMUSG00000003037	RAB8A, member RAS oncogene family [Source:MGI Symbol;Acc:MGI:96960]
Fpr2	887.438	1.74943	0.136819	12.7865	1.95185e-37	6.21012e-36	2580.03	764.235	163.476	48.4234	ENSMUSG00000052270	formyl peptide receptor 2 [Source:MGI Symbol;Acc:MGI:1278319]
Ankrd44	2210.15	1.27453	0.0998397	12.7658	2.5453e-37	8.08465e-36	4636.65	1912.23	62.0112	25.5745	ENSMUSG00000052331	ankyrin repeat domain 44 [Source:MGI Symbol;Acc:MGI:3045243]
Zswim4	2291.86	0.869757	0.0682614	12.7416	3.47338e-37	1.1014e-35	4720.67	2580.61	89.1554	48.7378	ENSMUSG00000035671	zinc finger SWIM-type containing 4 [Source:MGI Symbol;Acc:MGI:2443726]
Rcn1	785.01	-1.59226	0.124981	-12.74	3.54546e-37	1.12237e-35	287.588	879.303	7.71007	23.5736	ENSMUSG00000005973	reticulocalbin 1 [Source:MGI Symbol;Acc:MGI:104559]
Cxcr4	3220.74	1.19162	0.0935393	12.7393	3.57684e-37	1.13041e-35	8456.8	3697.02	382.827	167.359	ENSMUSG00000045382	chemokine (C-X-C motif) receptor 4 [Source:MGI Symbol;Acc:MGI:109563]
Pde7b	526.506	-1.16131	0.0912273	-12.7299	4.03565e-37	1.27328e-35	258.018	578.89	5.13391	11.5185	ENSMUSG00000019990	phosphodiesterase 7B [Source:MGI Symbol;Acc:MGI:1352752]
Cds2	3245.99	0.629619	0.049518	12.715	4.88385e-37	1.53833e-35	5377.45	3472.66	49.1464	31.7378	ENSMUSG00000058793	CDP-diacylglycerol synthase (phosphatidate cytidylyltransferase) 2 [Source:MGI Symbol;Acc:MGI:1332236]
Slc26a9	857.72	-1.17342	0.092346	-12.7068	5.42174e-37	1.70492e-35	211.233	478.02	4.76535	10.784	ENSMUSG00000042268	solute carrier family 26, member 9 [Source:MGI Symbol;Acc:MGI:2444594]
Nkx2-1	1629.38	-1.2338	0.097099	-12.7066	5.4337e-37	1.70584e-35	461.635	1086.67	13.2315	31.1465	ENSMUSG00000001496	NK2 homeobox 1 [Source:MGI Symbol;Acc:MGI:108067]
1600014C10Rik	985.434	0.895183	0.0704851	12.7003	5.88984e-37	1.84597e-35	2165.42	1163.22	51.5416	27.6871	ENSMUSG00000054676	RIKEN cDNA 1600014C10 gene [Source:MGI Symbol;Acc:MGI:1919494]
Gpcpd1	2432.89	1.43653	0.113123	12.6988	6.00505e-37	1.87896e-35	6059.06	2232.36	98.4668	36.2785	ENSMUSG00000027346	glycerophosphocholine phosphodiesterase 1 [Source:MGI Symbol;Acc:MGI:104898]
Abca8b	445.802	-1.40685	0.110818	-12.6951	6.29825e-37	1.96745e-35	159.064	425.688	2.11426	5.65819	ENSMUSG00000020620	ATP-binding cassette, sub-family A (ABC1), member 8b [Source:MGI Symbol;Acc:MGI:1351668]
Rbm7	529.974	1.1306	0.089105	12.6883	6.86184e-37	2.13997e-35	959.952	436.967	41.1637	18.7376	ENSMUSG00000042396	RNA binding motif protein 7 [Source:MGI Symbol;Acc:MGI:1914260]
A530013C23Rik	420.495	1.28753	0.101476	12.688	6.88932e-37	2.145e-35	917.867	375.151	34.059	13.9206	ENSMUSG00000006462	RIKEN cDNA A530013C23 gene [Source:MGI Symbol;Acc:MGI:3041178]
Fasn	10697.9	-1.51297	0.119289	-12.6832	7.32588e-37	2.27717e-35	1838.2	5269.2	15.189	43.5391	ENSMUSG00000025153	fatty acid synthase [Source:MGI Symbol;Acc:MGI:95485]
Arid3a	675.802	1.24281	0.0980287	12.6781	7.82387e-37	2.42797e-35	1493.67	630.388	22.6261	9.5491	ENSMUSG00000019564	AT rich interactive domain 3A (BRIGHT-like) [Source:MGI Symbol;Acc:MGI:1328360]
Tcp11l2	673.314	1.15601	0.0912192	12.6728	8.36348e-37	2.59117e-35	1112.52	498.985	38.0655	17.073	ENSMUSG00000020034	t-complex 11 (mouse) like 2 [Source:MGI Symbol;Acc:MGI:2444679]
Picalm	7254.6	1.39222	0.109936	12.6639	9.37213e-37	2.89892e-35	15719.1	5972.4	309.249	117.498	ENSMUSG00000039361	phosphatidylinositol binding clathrin assembly protein [Source:MGI Symbol;Acc:MGI:2385902]
Lrat	142.19	-3.40007	0.268688	-12.6543	1.05876e-36	3.26952e-35	12.6881	146.803	0.194785	2.25369	ENSMUSG00000028003	lecithin-retinol acyltransferase (phosphatidylcholine-retinol-O-acyltransferase) [Source:MGI Symbol;Acc:MGI:1891259]
Flt4	82.7585	2.92462	0.231126	12.6538	1.06604e-36	3.28665e-35	169.856	21.9564	2.38878	0.308786	ENSMUSG00000020357	FMS-like tyrosine kinase 4 [Source:MGI Symbol;Acc:MGI:95561]
Pitpnm2	1121.46	-0.985228	0.0778722	-12.6518	1.09272e-36	3.3634e-35	517.738	1024.89	5.7773	11.4365	ENSMUSG00000029406	phosphatidylinositol transfer protein, membrane-associated 2 [Source:MGI Symbol;Acc:MGI:1336192]
Ugt1a7c	518.97	1.24106	0.0981029	12.6506	1.11024e-36	3.41176e-35	1265.13	533.236	31.5387	13.2932	ENSMUSG00000090124	UDP glucuronosyltransferase 1 family, polypeptide A7C [Source:MGI Symbol;Acc:MGI:3032636]
Chst11	1145.27	0.856387	0.0677522	12.64	1.27077e-36	3.89876e-35	2408.02	1327.44	35.8289	19.751	ENSMUSG00000034612	carbohydrate sulfotransferase 11 [Source:MGI Symbol;Acc:MGI:1927166]
Plagl2	1290.01	0.916307	0.0724936	12.6398	1.27339e-36	3.90046e-35	2607.13	1378.65	39.5949	20.9379	ENSMUSG00000051413	pleiomorphic adenoma gene-like 2 [Source:MGI Symbol;Acc:MGI:1933165]
Rlim	2368.47	0.792655	0.0627172	12.6386	1.29381e-36	3.95658e-35	3722.19	2147.87	41.1103	23.7225	ENSMUSG00000056537	ring finger protein, LIM domain interacting [Source:MGI Symbol;Acc:MGI:1342291]
Rnf34	640.962	0.994508	0.078869	12.6096	1.86876e-36	5.70559e-35	1385.19	694.835	58.2128	29.2005	ENSMUSG00000029474	ring finger protein 34 [Source:MGI Symbol;Acc:MGI:2153340]
Dclre1b	196.188	1.5987	0.126882	12.5999	2.11337e-36	6.44202e-35	435.279	143.315	8.3358	2.74454	ENSMUSG00000027845	DNA cross-link repair 1B [Source:MGI Symbol;Acc:MGI:2156057]
Camk1d	424.616	1.38991	0.110353	12.5951	2.24696e-36	6.8382e-35	928.849	353.316	10.3888	3.95169	ENSMUSG00000039145	calcium/calmodulin-dependent protein kinase ID [Source:MGI Symbol;Acc:MGI:2442190]
Ptpn6	1911.84	0.800048	0.0637121	12.5572	3.62723e-36	1.10211e-34	4382.05	2514.08	148.083	84.9584	ENSMUSG00000004266	protein tyrosine phosphatase, non-receptor type 6 [Source:MGI Symbol;Acc:MGI:96055]
Dpep2	127.835	1.98205	0.157875	12.5545	3.75558e-36	1.13927e-34	283.371	71.1563	13.1764	3.30869	ENSMUSG00000053687	dipeptidase 2 [Source:MGI Symbol;Acc:MGI:2442042]
Cdt1	355.494	1.21175	0.0965287	12.5533	3.81296e-36	1.15483e-34	807.399	347.67	30.2608	13.0304	ENSMUSG00000006585	chromatin licensing and DNA replication factor 1 [Source:MGI Symbol;Acc:MGI:1914427]
Setbp1	982.843	-1.1161	0.0889371	-12.5493	4.00838e-36	1.21207e-34	432.001	939.479	3.5635	7.74961	ENSMUSG00000024548	SET binding protein 1 [Source:MGI Symbol;Acc:MGI:1933199]
Pfkl	1070.82	1.18287	0.0942885	12.5453	4.21949e-36	1.27387e-34	2069.99	909.376	45.7309	20.0902	ENSMUSG00000020277	phosphofructokinase, liver, B-type [Source:MGI Symbol;Acc:MGI:97547]
Lnpep	2853.61	0.940453	0.0749721	12.544	4.286e-36	1.29188e-34	5128.78	2668.71	81.2894	42.2982	ENSMUSG00000023845	leucyl/cystinyl aminopeptidase [Source:MGI Symbol;Acc:MGI:2387123]
Msl1	1448.62	0.893531	0.0712676	12.5377	4.64328e-36	1.39735e-34	2516.2	1352.79	47.609	25.5961	ENSMUSG00000052915	male specific lethal 1 [Source:MGI Symbol;Acc:MGI:1921276]
Psmd8	953.713	1.02622	0.081854	12.5372	4.67126e-36	1.40353e-34	1733.77	850.433	94.0993	46.1567	ENSMUSG00000030591	proteasome (prosome, macropain) 26S subunit, non-ATPase, 8 [Source:MGI Symbol;Acc:MGI:1888669]
Mast3	937.965	1.23116	0.098227	12.5338	4.87781e-36	1.46327e-34	1678.71	712.904	25.8438	10.9752	ENSMUSG00000031833	microtubule associated serine/threonine kinase 3 [Source:MGI Symbol;Acc:MGI:2683541]
Grina	8563	1.07295	0.0856155	12.5322	4.97445e-36	1.48989e-34	20783.5	9866.43	1008.08	478.56	ENSMUSG00000022564	glutamate receptor, ionotropic, N-methyl D-aspartate-associated protein 1 (glutamate binding) [Source:MGI Symbol;Acc:MGI:1913418]
Adamtsl5	428.816	-1.53472	0.122487	-12.5297	5.13591e-36	1.53582e-34	147.018	427.781	3.39217	9.87022	ENSMUSG00000043822	ADAMTS-like 5 [Source:MGI Symbol;Acc:MGI:1913798]
Gch1	536.378	1.22704	0.0979767	12.5238	5.532e-36	1.64904e-34	1110.42	472.001	32.99	14.0229	ENSMUSG00000037580	GTP cyclohydrolase 1 [Source:MGI Symbol;Acc:MGI:95675]
Ltbp1	2189.1	-1.57418	0.125694	-12.5239	5.52588e-36	1.64904e-34	680.262	2040.25	6.86508	20.5898	ENSMUSG00000001870	latent transforming growth factor beta binding protein 1 [Source:MGI Symbol;Acc:MGI:109151]
Kcnk2	191.761	-2.16961	0.173294	-12.5198	5.81699e-36	1.73127e-34	49.0373	221.826	0.976668	4.41808	ENSMUSG00000037624	potassium channel, subfamily K, member 2 [Source:MGI Symbol;Acc:MGI:109366]
Ube2g1	475.013	1.12646	0.0899787	12.5192	5.86401e-36	1.74251e-34	746.337	341.701	15.9726	7.31288	ENSMUSG00000020794	ubiquitin-conjugating enzyme E2G 1 [Source:MGI Symbol;Acc:MGI:1914378]
Rhov	537.043	1.03128	0.0824212	12.5123	6.3938e-36	1.89696e-34	1375.77	672.31	68.18	33.3181	ENSMUSG00000034226	ras homolog family member V [Source:MGI Symbol;Acc:MGI:2444227]
Tshz2	453.634	-1.26649	0.101242	-12.5095	6.6254e-36	1.96259e-34	210.859	507.632	3.38649	8.15281	ENSMUSG00000047907	teashirt zinc finger family member 2 [Source:MGI Symbol;Acc:MGI:2153084]
Ppp1r9a	1107.6	-1.48551	0.118774	-12.5071	6.83055e-36	2.0202e-34	262.439	729.241	2.25733	6.27246	ENSMUSG00000032827	protein phosphatase 1, regulatory subunit 9A [Source:MGI Symbol;Acc:MGI:2442401]
Rasl12	332.516	-1.70272	0.136179	-12.5035	7.14436e-36	2.10971e-34	79.4957	257.182	1.6842	5.44866	ENSMUSG00000041696	RAS-like, family 12 [Source:MGI Symbol;Acc:MGI:1918034]
Pvrl1	843.86	-1.38245	0.110658	-12.4931	8.14492e-36	2.40142e-34	201.661	527.157	3.27205	8.55336	NA	NA
Zfand5	2237.42	1.08491	0.0870243	12.4667	1.1336e-35	3.33706e-34	3858.76	1816.67	42.9073	20.2004	ENSMUSG00000024750	zinc finger, AN1-type domain 5 [Source:MGI Symbol;Acc:MGI:1278334]
Gpatch2l	779.271	1.03954	0.0834545	12.4564	1.29104e-35	3.79462e-34	1560.32	756.422	32.6943	15.8498	ENSMUSG00000021254	G patch domain containing 2 like [Source:MGI Symbol;Acc:MGI:1917623]
Htra3	1007.28	-1.27593	0.102455	-12.4536	1.33707e-35	3.92381e-34	368.989	897.691	8.78016	21.3607	ENSMUSG00000029096	HtrA serine peptidase 3 [Source:MGI Symbol;Acc:MGI:1925808]
Apoc2	53.2279	3.18088	0.255503	12.4495	1.40737e-35	4.1237e-34	182.84	19.5856	20.6524	2.21226	ENSMUSG00000002992	apolipoprotein C-II [Source:MGI Symbol;Acc:MGI:88054]
Ms4a4c	89.5994	3.0213	0.242906	12.4382	1.62215e-35	4.74567e-34	235.136	28.1988	11.2064	1.34394	ENSMUSG00000024675	membrane-spanning 4-domains, subfamily A, member 4C [Source:MGI Symbol;Acc:MGI:1927656]
Ppp4r4	239.908	-2.55583	0.205529	-12.4354	1.67866e-35	4.90339e-34	44.1247	263.343	0.983816	5.87156	ENSMUSG00000021209	protein phosphatase 4, regulatory subunit 4 [Source:MGI Symbol;Acc:MGI:1921771]
Rora	918.9	-0.974791	0.0784006	-12.4335	1.72022e-35	5.01706e-34	376.731	739.954	2.51084	4.93165	ENSMUSG00000032238	RAR-related orphan receptor alpha [Source:MGI Symbol;Acc:MGI:104661]
Ccdc86	382.598	1.73602	0.139665	12.4299	1.79825e-35	5.23654e-34	947.78	282.737	25.9171	7.73146	ENSMUSG00000024732	coiled-coil domain containing 86 [Source:MGI Symbol;Acc:MGI:1277220]
Alox5	457.647	1.23537	0.0994182	12.426	1.88964e-35	5.4942e-34	1155.57	489.599	33.5664	14.2216	ENSMUSG00000025701	arachidonate 5-lipoxygenase [Source:MGI Symbol;Acc:MGI:87999]
Per3	851.522	-1.47692	0.118886	-12.423	1.96081e-35	5.69239e-34	504.352	1407.66	6.84788	19.1126	ENSMUSG00000028957	period circadian clock 3 [Source:MGI Symbol;Acc:MGI:1277134]
Rcsd1	1025.63	1.57599	0.126872	12.4219	1.98685e-35	5.75912e-34	2742.82	915.87	84.3566	28.168	ENSMUSG00000040723	RCSD domain containing 1 [Source:MGI Symbol;Acc:MGI:2676394]
H6pd	4542.88	-0.82209	0.0661877	-12.4206	2.02066e-35	5.84815e-34	2342.06	4146.76	38.8454	68.778	ENSMUSG00000028980	hexose-6-phosphate dehydrogenase (glucose 1-dehydrogenase) [Source:MGI Symbol;Acc:MGI:2140356]
Adamts10	2546.01	-1.75084	0.140981	-12.419	2.06132e-35	5.9567e-34	865.713	2921.52	17.4668	58.9452	ENSMUSG00000024299	a disintegrin-like and metallopeptidase (reprolysin type) with thrombospondin type 1 motif, 10 [Source:MGI Symbol;Acc:MGI:2449112]
Six5	200.429	-1.98077	0.159543	-12.4153	2.16011e-35	6.23266e-34	58.8901	236.986	1.69502	6.82109	ENSMUSG00000040841	sine oculis-related homeobox 5 [Source:MGI Symbol;Acc:MGI:106220]
Preb	1247.5	1.17141	0.094368	12.4132	2.21593e-35	6.38397e-34	2409.39	1066.84	36.0649	15.9689	ENSMUSG00000045302	prolactin regulatory element binding [Source:MGI Symbol;Acc:MGI:1355326]
Ccpg1	1394.91	0.85152	0.0686101	12.411	2.27764e-35	6.55178e-34	2195.26	1212.96	44.8094	24.7589	ENSMUSG00000034563	cell cycle progression 1 [Source:MGI Symbol;Acc:MGI:1196419]
Mmp2	3299.37	-1.8608	0.14996	-12.4086	2.34699e-35	6.74101e-34	855.056	3135.43	23.0893	84.667	ENSMUSG00000031740	matrix metallopeptidase 2 [Source:MGI Symbol;Acc:MGI:97009]
Nrros	880.842	0.909885	0.0733449	12.4056	2.43782e-35	6.99126e-34	2062.35	1096.69	47.5849	25.3041	ENSMUSG00000052384	negative regulator of reactive oxygen species [Source:MGI Symbol;Acc:MGI:2445095]
Raf1	4436.03	1.31922	0.106367	12.4025	2.53278e-35	7.25259e-34	10676.6	4267.85	285.953	114.306	ENSMUSG00000000441	v-raf-leukemia viral oncogene 1 [Source:MGI Symbol;Acc:MGI:97847]
Limd2	799.93	1.30432	0.105207	12.3978	2.68763e-35	7.68435e-34	1476.69	596.454	41.1057	16.6031	ENSMUSG00000040699	LIM domain containing 2 [Source:MGI Symbol;Acc:MGI:1915053]
E030018B13Rik	332.939	1.20443	0.0972329	12.3871	3.06936e-35	8.76251e-34	631.705	273.656	51.1072	22.1398	ENSMUSG00000095061	RIKEN cDNA E030018B13 gene [Source:MGI Symbol;Acc:MGI:2686543]
Tagap	983.319	1.05795	0.085426	12.3844	3.17504e-35	9.05054e-34	2289.41	1098.58	61.1181	29.3279	ENSMUSG00000033450	T cell activation Rho GTPase activating protein [Source:MGI Symbol;Acc:MGI:3615484]
Steap3	354.544	-2.15977	0.174464	-12.3794	3.37655e-35	9.61046e-34	88.2943	406.745	2.28218	10.5133	ENSMUSG00000026389	STEAP family member 3 [Source:MGI Symbol;Acc:MGI:1915678]
Itga4	1141.94	1.46615	0.118492	12.3734	3.64019e-35	1.03452e-33	2611.94	941.855	21.815	7.8664	ENSMUSG00000027009	integrin alpha 4 [Source:MGI Symbol;Acc:MGI:96603]
Matn4	395.42	-1.86888	0.151056	-12.372	3.70258e-35	1.05068e-33	57.5928	209.7	1.8395	6.69777	ENSMUSG00000016995	matrilin 4 [Source:MGI Symbol;Acc:MGI:1328314]
Zfp704	1481.68	-0.814314	0.0658349	-12.369	3.84411e-35	1.0892e-33	654.152	1153.06	3.88017	6.83952	ENSMUSG00000040209	zinc finger protein 704 [Source:MGI Symbol;Acc:MGI:2180715]
Ppp1r3d	506.299	1.39062	0.112462	12.3652	4.02964e-35	1.14006e-33	1267.56	481.637	31.9484	12.1395	ENSMUSG00000049999	protein phosphatase 1, regulatory subunit 3D [Source:MGI Symbol;Acc:MGI:1917664]
Irx1	906.473	-1.45205	0.117579	-12.3495	4.89873e-35	1.38387e-33	146.047	408.392	5.81619	16.2638	ENSMUSG00000060969	Iroquois homeobox 1 [Source:MGI Symbol;Acc:MGI:1197515]
Ttc3	967.787	-1.11464	0.0903649	-12.3349	5.87526e-35	1.65726e-33	503.243	1093.15	5.66482	12.3052	ENSMUSG00000040785	tetratricopeptide repeat domain 3 [Source:MGI Symbol;Acc:MGI:1276539]
Ncald	339.52	-1.709	0.138585	-12.3318	6.11014e-35	1.72095e-33	78.8917	261.341	1.5992	5.29761	ENSMUSG00000051359	neurocalcin delta [Source:MGI Symbol;Acc:MGI:1196326]
Esrra	547.486	1.30602	0.105972	12.3242	6.70885e-35	1.88676e-33	1162.06	468.075	42.5623	17.1441	ENSMUSG00000024955	estrogen related receptor, alpha [Source:MGI Symbol;Acc:MGI:1346831]
2010005H15Rik	53.0757	3.48329	0.282679	12.3224	6.86308e-35	1.92727e-33	176.928	15.3402	27.5167	2.38578	ENSMUSG00000095620	RIKEN cDNA 2010005H15 gene [Source:MGI Symbol;Acc:MGI:1924020]
Gpr124	1437.13	-1.32	0.107164	-12.3175	7.29218e-35	2.04473e-33	665.375	1670.45	9.90369	24.8635	NA	NA
Gatad2b	811.511	0.831988	0.0676138	12.305	8.51429e-35	2.38387e-33	1358.33	761.811	58.5215	32.8215	ENSMUSG00000042390	GATA zinc finger domain containing 2B [Source:MGI Symbol;Acc:MGI:2443225]
Hmcn1	3343.51	-1.2836	0.104484	-12.2851	1.08966e-34	3.04639e-33	1531.55	3746.16	6.86724	16.7972	ENSMUSG00000066842	hemicentin 1 [Source:MGI Symbol;Acc:MGI:2685047]
Ms4a6d	77.1754	2.64399	0.215235	12.2842	1.10086e-34	3.07315e-33	215.652	34.3955	12.9167	2.06015	ENSMUSG00000024679	membrane-spanning 4-domains, subfamily A, member 6D [Source:MGI Symbol;Acc:MGI:1916024]
Iqca	191.062	-1.96807	0.160271	-12.2797	1.1643e-34	3.24543e-33	67.6873	265.923	1.73155	6.80276	ENSMUSG00000026301	IQ motif containing with AAA domain [Source:MGI Symbol;Acc:MGI:1922168]
Ccnd3	1310.21	1.07043	0.0872129	12.2737	1.25341e-34	3.48868e-33	2121.61	1006.82	77.0887	36.5826	ENSMUSG00000034165	cyclin D3 [Source:MGI Symbol;Acc:MGI:88315]
2700081O15Rik	576.872	-1.18223	0.0963846	-12.2657	1.38354e-34	3.84522e-33	253.95	573.638	4.17993	9.44187	ENSMUSG00000053080	RIKEN cDNA 2700081O15 gene [Source:MGI Symbol;Acc:MGI:1919667]
Prex1	2524.99	1.20967	0.0986347	12.2641	1.41138e-34	3.91683e-33	6365.76	2746.53	80.0517	34.5386	ENSMUSG00000039621	phosphatidylinositol-3,4,5-trisphosphate-dependent Rac exchange factor 1 [Source:MGI Symbol;Acc:MGI:3040696]
Rasgef1b	718.724	1.0508	0.0857116	12.2598	1.48914e-34	4.12658e-33	936.517	451.698	25.6689	12.3805	ENSMUSG00000089809	RasGEF domain family, member 1B [Source:MGI Symbol;Acc:MGI:2443755]
Mapkapk2	5784.65	0.827093	0.0674653	12.2595	1.49351e-34	4.13262e-33	12306.7	6931.77	393.686	221.744	ENSMUSG00000016528	MAP kinase-activated protein kinase 2 [Source:MGI Symbol;Acc:MGI:109298]
Il1b	15942.3	0.845424	0.0690045	12.2517	1.64463e-34	4.54413e-33	38377	21344.6	2374.84	1320.84	ENSMUSG00000027398	interleukin 1 beta [Source:MGI Symbol;Acc:MGI:96543]
Exoc3l4	354.947	-1.48141	0.120933	-12.2498	1.68472e-34	4.6481e-33	131.391	371.407	3.06084	8.65215	ENSMUSG00000021280	exocyst complex component 3-like 4 [Source:MGI Symbol;Acc:MGI:1921363]
Col6a3	6775.93	-1.75915	0.143715	-12.2405	1.88821e-34	5.20193e-33	2183.03	7440.06	16.5358	56.3561	ENSMUSG00000048126	collagen, type VI, alpha 3 [Source:MGI Symbol;Acc:MGI:88461]
Wdr65	246.434	-1.44347	0.117956	-12.2374	1.9629e-34	5.39985e-33	125.379	340.813	2.64333	7.18525	NA	NA
Dnah6	3621.27	-1.51465	0.123905	-12.2242	2.30716e-34	6.33764e-33	1859.26	5323.86	12.0684	34.557	ENSMUSG00000052861	dynein, axonemal, heavy chain 6 [Source:MGI Symbol;Acc:MGI:107744]
C1qc	63.8362	3.17137	0.259462	12.2229	2.34614e-34	6.43537e-33	188.628	20.2502	14.696	1.57769	ENSMUSG00000036896	complement component 1, q subcomponent, C chain [Source:MGI Symbol;Acc:MGI:88225]
Actb	43878.3	0.920262	0.0753194	12.2181	2.48739e-34	6.81292e-33	80759.9	42640.6	3510.73	1853.64	ENSMUSG00000029580	actin, beta [Source:MGI Symbol;Acc:MGI:87904]
Ssbp4	606.094	0.948379	0.0776598	12.212	2.68322e-34	7.33867e-33	930.259	481.969	51.79	26.8325	ENSMUSG00000070003	single stranded DNA binding protein 4 [Source:MGI Symbol;Acc:MGI:1924150]
Cnppd1	1209.81	0.854026	0.0699507	12.209	2.78379e-34	7.60273e-33	2375.13	1311.93	71.234	39.3471	ENSMUSG00000033159	cyclin Pas1/PHO80 domain containing 1 [Source:MGI Symbol;Acc:MGI:1916421]
5031426D15Rik	437.188	-1.68651	0.138145	-12.2083	2.80587e-34	7.65196e-33	140.111	455.463	1.9109	6.2118	NA	NA
Sec14l4	612.768	-1.40926	0.115449	-12.2068	2.85796e-34	7.78279e-33	125.489	333.009	3.50265	9.29495	ENSMUSG00000019368	SEC14-like lipid binding 4 [Source:MGI Symbol;Acc:MGI:2144095]
Capza2	1509.77	0.945073	0.0774246	12.2064	2.87451e-34	7.81661e-33	2715.21	1409.02	112.268	58.2603	ENSMUSG00000015733	capping protein (actin filament) muscle Z-line, alpha 2 [Source:MGI Symbol;Acc:MGI:106222]
2024-03-01	332.243	1.24741	0.102228	12.2022	3.0239e-34	8.21101e-33	819.521	343.994	13.9562	5.85811	ENSMUSG00000036469	membrane-associated ring finger (C3HC4) 1 [Source:MGI Symbol;Acc:MGI:1920175]
Bin3	689.673	1.10494	0.0906016	12.1956	3.27925e-34	8.89161e-33	1512.58	701.133	71.9218	33.3382	ENSMUSG00000022089	bridging integrator 3 [Source:MGI Symbol;Acc:MGI:1929883]
B2m	15796	0.911771	0.0747746	12.1936	3.36247e-34	9.10421e-33	28351.7	15059.6	2713.47	1441.32	ENSMUSG00000060802	beta-2 microglobulin [Source:MGI Symbol;Acc:MGI:88127]
Osmr	1908.56	-0.837691	0.0687055	-12.1925	3.40832e-34	9.21514e-33	1049.66	1879.77	17.8274	31.9259	ENSMUSG00000022146	oncostatin M receptor [Source:MGI Symbol;Acc:MGI:1330819]
Nuak2	901.67	1.1271	0.092522	12.182	3.8772e-34	1.04679e-32	1901.94	868.297	49.8666	22.7657	ENSMUSG00000009772	NUAK family, SNF1-like kinase, 2 [Source:MGI Symbol;Acc:MGI:1921387]
Snx30	662.772	-1.14159	0.0937245	-12.1803	3.9595e-34	1.06748e-32	437.529	970.117	4.78602	10.6119	ENSMUSG00000028385	sorting nexin family member 30 [Source:MGI Symbol;Acc:MGI:2443882]
Pcp4l1	249.413	-1.62778	0.133664	-12.1781	4.06489e-34	1.09433e-32	111.994	354.173	5.83915	18.4658	ENSMUSG00000038370	Purkinje cell protein 4-like 1 [Source:MGI Symbol;Acc:MGI:1913675]
Dock9	2224.16	-1.06406	0.0873997	-12.1747	4.24168e-34	1.1403e-32	987.012	2068.05	9.12116	19.1112	ENSMUSG00000025558	dedicator of cytokinesis 9 [Source:MGI Symbol;Acc:MGI:106321]
Tmem204	318.741	-1.84184	0.151339	-12.1703	4.47456e-34	1.2012e-32	58.1979	214.578	2.68637	9.90472	ENSMUSG00000024168	transmembrane protein 204 [Source:MGI Symbol;Acc:MGI:3039635]
Cd180	137.851	1.68618	0.138564	12.169	4.54831e-34	1.21927e-32	370.092	114.847	13.0657	4.05455	ENSMUSG00000021624	CD180 antigen [Source:MGI Symbol;Acc:MGI:1194924]
Hbp1	1383.48	1.20659	0.09917	12.1669	4.66434e-34	1.24684e-32	2634.98	1140.49	51.0324	22.0881	ENSMUSG00000002996	high mobility group box transcription factor 1 [Source:MGI Symbol;Acc:MGI:894659]
Il17ra	2930.92	0.711894	0.0585106	12.1669	4.66356e-34	1.24684e-32	5817.37	3550.68	120.329	73.4437	ENSMUSG00000002897	interleukin 17 receptor A [Source:MGI Symbol;Acc:MGI:107399]
Shc1	1463.13	0.720033	0.0592029	12.1621	4.94509e-34	1.32002e-32	1920.28	1162.8	42.4692	25.7166	ENSMUSG00000042626	src homology 2 domain-containing transforming protein C1 [Source:MGI Symbol;Acc:MGI:98296]
Usp38	873.368	0.995899	0.0819085	12.1587	5.15816e-34	1.37495e-32	1672.44	836.62	29.314	14.664	ENSMUSG00000038250	ubiquitin specific peptidase 38 [Source:MGI Symbol;Acc:MGI:1922091]
Dchs1	495.049	-1.64416	0.135321	-12.1501	5.73116e-34	1.52554e-32	144.563	458.895	1.11455	3.53799	ENSMUSG00000036862	dachsous cadherin related 1 [Source:MGI Symbol;Acc:MGI:2685011]
Col4a5	918.439	-1.06028	0.0872737	-12.1489	5.81163e-34	1.54478e-32	313.315	657.626	3.96372	8.31958	ENSMUSG00000031274	collagen, type IV, alpha 5 [Source:MGI Symbol;Acc:MGI:88456]
Midn	3533.86	0.921587	0.0758661	12.1475	5.91124e-34	1.56905e-32	6261.69	3301.34	138.671	73.1114	ENSMUSG00000035621	midnolin [Source:MGI Symbol;Acc:MGI:1890222]
Msn	10009.7	0.479053	0.0394534	12.1423	6.30575e-34	1.67142e-32	19246.2	13806.2	411.573	295.241	ENSMUSG00000031207	moesin [Source:MGI Symbol;Acc:MGI:97167]
Pgm5	242.566	-2.2496	0.185301	-12.1403	6.46064e-34	1.71008e-32	40.6792	194.678	0.418551	2.00305	ENSMUSG00000041731	phosphoglucomutase 5 [Source:MGI Symbol;Acc:MGI:1925668]
Olfml3	1372.27	-1.95342	0.161019	-12.1317	7.17823e-34	1.89736e-32	356.39	1395.94	16.8581	66.0315	ENSMUSG00000027848	olfactomedin-like 3 [Source:MGI Symbol;Acc:MGI:1914877]
Nlgn2	857.841	-1.05233	0.0867886	-12.1252	7.77092e-34	2.05115e-32	456.892	947.155	7.50073	15.5493	ENSMUSG00000051790	neuroligin 2 [Source:MGI Symbol;Acc:MGI:2681835]
Arpc3	828.096	1.02778	0.0847739	12.1238	7.90042e-34	2.08243e-32	1629.19	798.733	157.764	77.3463	ENSMUSG00000029465	actin related protein 2/3 complex, subunit 3 [Source:MGI Symbol;Acc:MGI:1928375]
Fgf10	240.246	-2.13327	0.175992	-12.1214	8.14035e-34	2.14268e-32	37.5695	171.312	0.674782	3.07691	ENSMUSG00000021732	fibroblast growth factor 10 [Source:MGI Symbol;Acc:MGI:1099809]
Zhx2	667.036	-0.998302	0.0823718	-12.1195	8.33034e-34	2.18964e-32	509.571	1014.91	9.56665	19.0539	ENSMUSG00000071757	zinc fingers and homeoboxes 2 [Source:MGI Symbol;Acc:MGI:2683087]
Frat2	195.238	1.53364	0.126638	12.1104	9.30429e-34	2.44225e-32	393.876	135.101	14.9949	5.14332	ENSMUSG00000047604	frequently rearranged in advanced T cell lymphomas 2 [Source:MGI Symbol;Acc:MGI:2673967]
Car8	1130.35	-1.13135	0.0934604	-12.1051	9.92528e-34	2.60164e-32	426.946	940.54	6.12715	13.4978	ENSMUSG00000041261	carbonic anhydrase 8 [Source:MGI Symbol;Acc:MGI:88253]
Btg2	6224.08	0.566968	0.04684	12.1044	1.00153e-33	2.6216e-32	8446.98	5700.27	224.989	151.829	ENSMUSG00000020423	B cell translocation gene 2, anti-proliferative [Source:MGI Symbol;Acc:MGI:108384]
Atp2b2	81.811	-2.8621	0.236483	-12.1027	1.02136e-33	2.6698e-32	21.6834	164.93	0.246686	1.87636	ENSMUSG00000030302	ATPase, Ca++ transporting, plasma membrane 2 [Source:MGI Symbol;Acc:MGI:105368]
Larp4b	2589.46	0.978811	0.080892	12.1002	1.0533e-33	2.74949e-32	4602.59	2331.4	80.621	40.8378	ENSMUSG00000033499	La ribonucleoprotein domain family, member 4B [Source:MGI Symbol;Acc:MGI:106330]
Slfn1	1820.84	0.710307	0.0587093	12.0987	1.07284e-33	2.79664e-32	4141.51	2529.56	183.139	111.858	ENSMUSG00000078763	schlafen 1 [Source:MGI Symbol;Acc:MGI:1313259]
Fam217b	161.075	1.70307	0.14082	12.0939	1.13723e-33	2.96041e-32	430.845	130.997	15.6271	4.75137	ENSMUSG00000070476	family with sequence similarity 217, member B [Source:MGI Symbol;Acc:MGI:1918782]
Rmnd5a	1159.22	0.965933	0.0798702	12.0938	1.13902e-33	2.96099e-32	1716.85	877.25	22.8682	11.6849	ENSMUSG00000002222	required for meiotic nuclear division 5 homolog A [Source:MGI Symbol;Acc:MGI:1915727]
Pdgfrb	832.011	-1.31425	0.108685	-12.0923	1.16009e-33	3.01162e-32	337.027	847.182	5.11281	12.8521	ENSMUSG00000024620	platelet derived growth factor receptor, beta polypeptide [Source:MGI Symbol;Acc:MGI:97531]
Adpgk	326.544	1.35382	0.111966	12.0914	1.1733e-33	3.04172e-32	563.725	219.375	18.7339	7.29036	ENSMUSG00000025236	ADP-dependent glucokinase [Source:MGI Symbol;Acc:MGI:1919391]
Pde9a	177.039	-2.32812	0.192668	-12.0836	1.28976e-33	3.33907e-32	40.19	200.009	1.59898	7.95743	ENSMUSG00000041119	phosphodiesterase 9A [Source:MGI Symbol;Acc:MGI:1277179]
Psd3	914.629	-1.00768	0.0834293	-12.0782	1.37702e-33	3.56009e-32	448.919	902.456	3.12301	6.27813	ENSMUSG00000030465	pleckstrin and Sec7 domain containing 3 [Source:MGI Symbol;Acc:MGI:1918215]
Ms4a6c	101.503	3.16196	0.261825	12.0766	1.40382e-33	3.62443e-32	271.438	29.1691	10.8624	1.16729	ENSMUSG00000079419	membrane-spanning 4-domains, subfamily A, member 6C [Source:MGI Symbol;Acc:MGI:2385644]
Maob	228.556	-2.29556	0.190455	-12.053	1.86943e-33	4.81996e-32	30.7449	160.766	1.04672	5.47331	ENSMUSG00000040147	monoamine oxidase B [Source:MGI Symbol;Acc:MGI:96916]
Fxyd5	2436.29	0.944577	0.0783975	12.0486	1.97376e-33	5.08202e-32	5885.46	3054.9	342.764	177.915	ENSMUSG00000009687	FXYD domain-containing ion transport regulator 5 [Source:MGI Symbol;Acc:MGI:1201785]
Sec16b	339.686	-1.74883	0.145173	-12.0465	2.02391e-33	5.20407e-32	124.621	423.827	2.20076	7.48462	ENSMUSG00000026589	SEC16 homolog B (S. cerevisiae) [Source:MGI Symbol;Acc:MGI:2148802]
Srcin1	552.656	-1.20317	0.0998933	-12.0446	2.07098e-33	5.31785e-32	229.608	527.158	2.70707	6.21517	ENSMUSG00000038453	SRC kinase signaling inhibitor 1 [Source:MGI Symbol;Acc:MGI:1933179]
Cat	1419.28	-1.60532	0.133302	-12.0428	2.11722e-33	5.42921e-32	278.834	856.971	8.9757	27.586	ENSMUSG00000027187	catalase [Source:MGI Symbol;Acc:MGI:88271]
Atf4	2342.62	0.572495	0.047558	12.0378	2.248e-33	5.75677e-32	3841.26	2582.06	182.437	122.632	ENSMUSG00000042406	activating transcription factor 4 [Source:MGI Symbol;Acc:MGI:88096]
Abca9	348.115	-1.3138	0.10916	-12.0356	2.31078e-33	5.90952e-32	150.672	373.777	1.97396	4.89686	ENSMUSG00000041797	ATP-binding cassette, sub-family A (ABC1), member 9 [Source:MGI Symbol;Acc:MGI:2386796]
Socs3	5947.88	0.822631	0.0684193	12.0234	2.67809e-33	6.83962e-32	10498.8	5931.35	316.494	178.805	ENSMUSG00000053113	suppressor of cytokine signaling 3 [Source:MGI Symbol;Acc:MGI:1201791]
Fam188a	555.403	1.4311	0.119052	12.0208	2.7623e-33	7.04516e-32	1206.66	445.762	42.4723	15.69	NA	NA
Gpc6	249.407	-1.91563	0.159518	-12.0088	3.1931e-33	8.13295e-32	51.2958	196.649	0.621278	2.38174	ENSMUSG00000058571	glypican 6 [Source:MGI Symbol;Acc:MGI:1346322]
Pmp22	1283.97	-1.41578	0.117951	-12.0031	3.4221e-33	8.70448e-32	364.523	981.269	16.6205	44.7412	ENSMUSG00000018217	peripheral myelin protein 22 [Source:MGI Symbol;Acc:MGI:97631]
Osbpl6	1002.16	-1.15325	0.0960983	-12.0007	3.52214e-33	8.9469e-32	512.794	1144.25	4.64524	10.3654	ENSMUSG00000042359	oxysterol binding protein-like 6 [Source:MGI Symbol;Acc:MGI:2139014]
Mterfd2	675.345	-1.53297	0.127847	-11.9906	3.97957e-33	1.00953e-31	293.521	853.073	7.27091	21.1318	NA	NA
Abca13	193.446	2.62449	0.219064	11.9805	4.49701e-33	1.13774e-31	582.136	92.747	2.98566	0.47568	ENSMUSG00000004668	ATP-binding cassette, sub-family A (ABC1), member 13 [Source:MGI Symbol;Acc:MGI:2388707]
Arhgap6	385.651	-1.65992	0.138552	-11.9805	4.49608e-33	1.13774e-31	110.994	355.099	1.45715	4.66182	ENSMUSG00000031355	Rho GTPase activating protein 6 [Source:MGI Symbol;Acc:MGI:1196332]
Adam8	4425.41	0.695146	0.0580357	11.9779	4.63981e-33	1.1723e-31	9315.53	5749.44	250.152	154.391	ENSMUSG00000025473	a disintegrin and metallopeptidase domain 8 [Source:MGI Symbol;Acc:MGI:107825]
Tcf4	1146.43	-0.965712	0.0806393	-11.9757	4.76408e-33	1.20209e-31	564.577	1100.91	6.03586	11.7698	ENSMUSG00000053477	transcription factor 4 [Source:MGI Symbol;Acc:MGI:98506]
Rnasel	1007.76	1.22235	0.1021	11.9722	4.97108e-33	1.25265e-31	2033.29	869.107	35.092	14.9997	ENSMUSG00000066800	ribonuclease L (2', 5'-oligoisoadenylate synthetase-dependent) [Source:MGI Symbol;Acc:MGI:1098272]
Slc16a10	394.691	1.31666	0.110027	11.9667	5.3085e-33	1.33589e-31	629.859	252.142	7.88929	3.15821	ENSMUSG00000019838	solute carrier family 16 (monocarboxylic acid transporters), member 10 [Source:MGI Symbol;Acc:MGI:1919722]
Dennd4a	5764.34	1.69705	0.142027	11.9488	6.58817e-33	1.65572e-31	14767.3	4529.65	140.11	42.9765	ENSMUSG00000053641	DENN/MADD domain containing 4A [Source:MGI Symbol;Acc:MGI:2142979]
Chst2	164.911	-2.27168	0.190132	-11.9479	6.65838e-33	1.67114e-31	34.5031	170.342	0.453908	2.24095	ENSMUSG00000033350	carbohydrate sulfotransferase 2 [Source:MGI Symbol;Acc:MGI:1891160]
Atg9b	67.1271	4.44699	0.3727	11.9318	8.07593e-33	2.02423e-31	144.067	6.06223	3.03187	0.127579	ENSMUSG00000038295	autophagy related 9B [Source:MGI Symbol;Acc:MGI:2685420]
Hspa4l	1411.93	0.762042	0.0638791	11.9294	8.31213e-33	2.08067e-31	2213.68	1302.72	51.0907	30.0662	ENSMUSG00000025757	heat shock protein 4 like [Source:MGI Symbol;Acc:MGI:107422]
9430020K01Rik	1051.75	-1.10823	0.0929289	-11.9256	8.70522e-33	2.17619e-31	405.411	879.636	4.94595	10.7314	NA	NA
Max	964.872	1.11799	0.0937744	11.9222	9.07028e-33	2.26445e-31	1807.43	830.222	74.0256	34.0027	ENSMUSG00000059436	Max protein [Source:MGI Symbol;Acc:MGI:96921]
Abca3	7150.16	-1.00936	0.0846902	-11.9183	9.50549e-33	2.36998e-31	1626.2	3284.18	20.611	41.6248	ENSMUSG00000024130	ATP-binding cassette, sub-family A (ABC1), member 3 [Source:MGI Symbol;Acc:MGI:1351617]
Nfe2	225.965	1.38228	0.115994	11.9168	9.67092e-33	2.40805e-31	570.623	218.406	28.0923	10.7523	ENSMUSG00000058794	nuclear factor, erythroid derived 2 [Source:MGI Symbol;Acc:MGI:97308]
Tnfrsf19	334.972	-1.83257	0.153898	-11.9077	1.0789e-32	2.68291e-31	67.4135	251.132	1.15884	4.31698	ENSMUSG00000060548	tumor necrosis factor receptor superfamily, member 19 [Source:MGI Symbol;Acc:MGI:1352474]
Gstm1	1718.46	-0.891402	0.0748685	-11.9062	1.09832e-32	2.72762e-31	983.673	1832.28	62.4238	116.277	ENSMUSG00000058135	glutathione S-transferase, mu 1 [Source:MGI Symbol;Acc:MGI:95860]
Igsf6	1859.52	1.43115	0.120254	11.901	1.1687e-32	2.89859e-31	5141.54	1900.5	197.941	73.1661	ENSMUSG00000035004	immunoglobulin superfamily, member 6 [Source:MGI Symbol;Acc:MGI:1891393]
Pmepa1	1084.99	-1.10261	0.0927438	-11.8888	1.35359e-32	3.35276e-31	454.945	988.076	8.24515	17.9073	ENSMUSG00000038400	prostate transmembrane protein, androgen induced 1 [Source:MGI Symbol;Acc:MGI:1929600]
Sftpb	25773.8	-1.40929	0.118545	-11.8882	1.36247e-32	3.37033e-31	4234.88	11290.2	222.351	592.785	ENSMUSG00000056370	surfactant associated protein B [Source:MGI Symbol;Acc:MGI:109516]
Col18a1	1317.23	-1.45424	0.122336	-11.8873	1.3779e-32	3.40404e-31	441.338	1221.11	6.25824	17.3155	ENSMUSG00000001435	collagen, type XVIII, alpha 1 [Source:MGI Symbol;Acc:MGI:88451]
C1qa	59.5206	3.40105	0.286396	11.8754	1.58933e-32	3.92125e-31	174.978	15.9451	13.2798	1.21013	ENSMUSG00000036887	complement component 1, q subcomponent, alpha polypeptide [Source:MGI Symbol;Acc:MGI:88223]
Rxrb	629.774	0.907697	0.076458	11.8718	1.65768e-32	4.08454e-31	999.852	531.227	29.6622	15.7597	ENSMUSG00000039656	retinoid X receptor beta [Source:MGI Symbol;Acc:MGI:98215]
Foxred2	87.9975	2.38457	0.200896	11.8697	1.70099e-32	4.18581e-31	232.684	43.9874	3.90664	0.738524	ENSMUSG00000016552	FAD-dependent oxidoreductase domain containing 2 [Source:MGI Symbol;Acc:MGI:106315]
Rap2a	816.409	-1.10599	0.0932555	-11.8597	1.91569e-32	4.70347e-31	378.331	819.894	7.44666	16.1379	ENSMUSG00000051615	RAS related protein 2a [Source:MGI Symbol;Acc:MGI:97855]
Igsf3	916.523	-1.19247	0.100548	-11.8597	1.91633e-32	4.70347e-31	303.621	697.825	3.40143	7.81765	ENSMUSG00000042035	immunoglobulin superfamily, member 3 [Source:MGI Symbol;Acc:MGI:1926158]
Adamts3	329.281	-1.33111	0.112321	-11.851	2.12669e-32	5.21302e-31	156.992	394.503	1.68233	4.22752	ENSMUSG00000043635	a disintegrin-like and metallopeptidase (reprolysin type) with thrombospondin type 1 motif, 3 [Source:MGI Symbol;Acc:MGI:3045353]
Pycard	462.842	1.15632	0.0975935	11.8483	2.19549e-32	5.37469e-31	857.749	385.517	32.9911	14.8279	ENSMUSG00000030793	PYD and CARD domain containing [Source:MGI Symbol;Acc:MGI:1931465]
Itgb2	3864.26	0.867245	0.0732016	11.8473	2.22116e-32	5.4305e-31	9401.71	5149.54	269.756	147.752	ENSMUSG00000000290	integrin beta 2 [Source:MGI Symbol;Acc:MGI:96611]
Orai2	999.86	1.08429	0.0916129	11.8355	2.55761e-32	6.245e-31	2212.25	1040.77	47.1977	22.2045	ENSMUSG00000039747	ORAI calcium release-activated calcium modulator 2 [Source:MGI Symbol;Acc:MGI:2443195]
Maml1	1277.5	0.946571	0.0801017	11.8171	3.18424e-32	7.76504e-31	2180.07	1128.65	32.2444	16.6934	ENSMUSG00000050567	mastermind like transcriptional coactivator 1 [Source:MGI Symbol;Acc:MGI:1890504]
Slc9a3r1	2705.23	0.797758	0.0675521	11.8095	3.48486e-32	8.48715e-31	5381.85	3093.43	229.939	132.166	ENSMUSG00000020733	solute carrier family 9 (sodium/hydrogen exchanger), member 3 regulator 1 [Source:MGI Symbol;Acc:MGI:1349482]
Rbm3	1009.9	1.21698	0.103102	11.8037	3.73559e-32	9.0861e-31	1513.82	650.506	35.4767	15.2448	ENSMUSG00000031167	RNA binding motif (RNP1, RRM) protein 3 [Source:MGI Symbol;Acc:MGI:1099460]
Odf3b	365.705	-1.3338	0.113014	-11.8021	3.8055e-32	9.24423e-31	209.545	525.061	16.5454	41.4582	ENSMUSG00000047394	outer dense fiber of sperm tails 3B [Source:MGI Symbol;Acc:MGI:1917363]
Pydc4	100.012	2.29096	0.194187	11.7977	4.01158e-32	9.73234e-31	222.694	45.2146	6.82352	1.38541	NA	NA
Vps4b	1899.82	1.00571	0.0852474	11.7976	4.01821e-32	9.73591e-31	4064.94	2021.78	102.017	50.7404	ENSMUSG00000009907	vacuolar protein sorting 4B [Source:MGI Symbol;Acc:MGI:1100499]
Mrgpra2b	145.018	1.685	0.14291	11.7906	4.36401e-32	1.05602e-30	408.081	127.199	26.5956	8.28988	ENSMUSG00000096719	MAS-related GPR, member A2B [Source:MGI Symbol;Acc:MGI:3033098]
Tmem2	742.586	0.858351	0.0728039	11.7899	4.40088e-32	1.06358e-30	1027.05	566.757	12.5841	6.94426	NA	NA
Ap4b1	414.545	1.51198	0.128262	11.7883	4.48763e-32	1.08316e-30	916.363	319.365	25.8588	9.01215	ENSMUSG00000032952	adaptor-related protein complex AP-4, beta 1 [Source:MGI Symbol;Acc:MGI:1337130]
Poldip3	1715.72	0.674437	0.0572164	11.7875	4.52846e-32	1.09163e-30	2821.54	1766.88	71.3134	44.6572	ENSMUSG00000041815	polymerase (DNA-directed), delta interacting protein 3 [Source:MGI Symbol;Acc:MGI:1921076]
Ptp4a2	2006.07	0.958355	0.0813165	11.7855	4.63693e-32	1.11635e-30	3229.22	1661.02	75.6561	38.9152	ENSMUSG00000028788	protein tyrosine phosphatase 4a2 [Source:MGI Symbol;Acc:MGI:1277117]
Plagl1	328.96	-1.40846	0.119551	-11.7812	4.87836e-32	1.17298e-30	138.105	365.979	2.15564	5.71244	ENSMUSG00000019817	pleiomorphic adenoma gene-like 1 [Source:MGI Symbol;Acc:MGI:1100874]
Wnt5a	470.295	-1.68914	0.143471	-11.7734	5.35372e-32	1.28564e-30	122.133	403.296	2.29344	7.57317	ENSMUSG00000021994	wingless-type MMTV integration site family, member 5A [Source:MGI Symbol;Acc:MGI:98958]
Gdf15	218.392	-1.62683	0.138265	-11.766	5.84053e-32	1.40076e-30	187.182	581.798	14.1797	44.0734	ENSMUSG00000038508	growth differentiation factor 15 [Source:MGI Symbol;Acc:MGI:1346047]
Arhgef6	344.286	1.41344	0.12016	11.7629	6.05942e-32	1.45142e-30	675.168	251.978	12.1346	4.52871	ENSMUSG00000031133	Rac/Cdc42 guanine nucleotide exchange factor (GEF) 6 [Source:MGI Symbol;Acc:MGI:1920591]
Tmem170b	762.356	0.977436	0.0831421	11.7562	6.56129e-32	1.56964e-30	1274.35	646.26	14.595	7.40154	ENSMUSG00000087370	transmembrane protein 170B [Source:MGI Symbol;Acc:MGI:3647046]
Zfp36	10686.9	0.771653	0.0656409	11.7557	6.60324e-32	1.57768e-30	19672.7	11515.6	915.279	535.768	ENSMUSG00000044786	zinc finger protein 36 [Source:MGI Symbol;Acc:MGI:99180]
Xaf1	1016.49	0.890252	0.0757553	11.7517	6.92253e-32	1.65188e-30	1722.79	926.533	54.4537	29.2857	ENSMUSG00000040483	XIAP associated factor 1 [Source:MGI Symbol;Acc:MGI:3772572]
Arhgap9	639.211	1.12719	0.095942	11.7487	7.17109e-32	1.70904e-30	1594.31	728.667	52.8756	24.1664	ENSMUSG00000040345	Rho GTPase activating protein 9 [Source:MGI Symbol;Acc:MGI:2143764]
Fbxo38	1260.3	0.729025	0.0620761	11.744	7.57748e-32	1.80361e-30	2193.38	1322.02	40.9536	24.6841	ENSMUSG00000042211	F-box protein 38 [Source:MGI Symbol;Acc:MGI:2444639]
Ptch2	293.258	-1.85656	0.158179	-11.7371	8.22683e-32	1.95571e-30	118.928	430.864	2.75177	9.96937	ENSMUSG00000028681	patched 2 [Source:MGI Symbol;Acc:MGI:1095405]
Wsb1	2100.78	0.694824	0.0592274	11.7315	8.79117e-32	2.08462e-30	3486.31	2151.43	85.2549	52.6115	ENSMUSG00000017677	WD repeat and SOCS box-containing 1 [Source:MGI Symbol;Acc:MGI:1926139]
Tmem132c	403.124	-2.47869	0.211285	-11.7315	8.78911e-32	2.08462e-30	51.3512	299.824	0.824724	4.81532	ENSMUSG00000034324	transmembrane protein 132C [Source:MGI Symbol;Acc:MGI:2443061]
Rab35	743.925	0.895455	0.0763854	11.7229	9.73339e-32	2.30516e-30	1282.15	690.104	48.6762	26.1994	ENSMUSG00000029518	RAB35, member RAS oncogene family [Source:MGI Symbol;Acc:MGI:1924657]
Ptk2b	5225.39	1.09239	0.0931941	11.7217	9.86846e-32	2.33422e-30	13090.4	6129.3	266.472	124.77	ENSMUSG00000059456	PTK2 protein tyrosine kinase 2 beta [Source:MGI Symbol;Acc:MGI:104908]
Neurl3	2302.61	0.895618	0.0764525	11.7147	1.07166e-31	2.53167e-30	5497.72	2952.04	174.78	93.8493	ENSMUSG00000047180	neuralized E3 ubiquitin protein ligase 3 [Source:MGI Symbol;Acc:MGI:2429944]
AA467197	492.437	1.18759	0.101396	11.7124	1.10084e-31	2.59734e-30	1314.74	575.893	168.692	73.8917	ENSMUSG00000033213	expressed sequence AA467197 [Source:MGI Symbol;Acc:MGI:3034182]
St8sia2	433.214	-1.43801	0.122828	-11.7074	1.16753e-31	2.75126e-30	117.225	321.267	1.79092	4.90819	ENSMUSG00000025789	ST8 alpha-N-acetyl-neuraminide alpha-2,8-sialyltransferase 2 [Source:MGI Symbol;Acc:MGI:106020]
Pram1	604.596	1.30162	0.111224	11.7027	1.23446e-31	2.90537e-30	1491.95	603.3	52.9677	21.4186	ENSMUSG00000032739	PML-RAR alpha-regulated adaptor molecule 1 [Source:MGI Symbol;Acc:MGI:3576625]
Ssh1	825.128	0.910448	0.0778104	11.7009	1.26177e-31	2.96595e-30	1357.07	721.931	35.1099	18.6777	ENSMUSG00000042121	slingshot protein phosphatase 1 [Source:MGI Symbol;Acc:MGI:2686240]
Nckap5	854.455	-1.69698	0.145087	-11.6963	1.33175e-31	3.12656e-30	147.546	481.427	1.59569	5.20655	ENSMUSG00000049690	NCK-associated protein 5 [Source:MGI Symbol;Acc:MGI:2686394]
Zbtb7a	2050.14	0.801182	0.0685101	11.6944	1.36219e-31	3.19405e-30	3420.8	1960.51	52.2811	29.9631	ENSMUSG00000035011	zinc finger and BTB domain containing 7a [Source:MGI Symbol;Acc:MGI:1335091]
Bdkrb1	183.208	-2.19798	0.188066	-11.6873	1.4803e-31	3.46668e-30	54.2361	258.395	3.32863	15.8585	ENSMUSG00000041347	bradykinin receptor, beta 1 [Source:MGI Symbol;Acc:MGI:88144]
Kif21a	839.359	-0.912259	0.0780564	-11.6872	1.48236e-31	3.46721e-30	518.876	979.198	6.59781	12.4511	ENSMUSG00000022629	kinesin family member 21A [Source:MGI Symbol;Acc:MGI:109188]
LOC100038947	130.523	1.88141	0.160985	11.6868	1.48837e-31	3.47696e-30	358.586	96.4123	20.224	5.43757	NA	NA
Cyb561d1	494.656	0.936199	0.0801217	11.6847	1.52605e-31	3.56059e-30	1020.67	533.975	19.9987	10.4625	ENSMUSG00000048796	cytochrome b-561 domain containing 1 [Source:MGI Symbol;Acc:MGI:1919273]
Sdcbp	5549.23	0.720388	0.0616557	11.684	1.5381e-31	3.5843e-30	11077.3	6721.29	356.301	216.19	ENSMUSG00000028249	syndecan binding protein [Source:MGI Symbol;Acc:MGI:1337026]
Lyn	3134.61	1.00638	0.0861663	11.6795	1.62215e-31	3.7755e-30	7286.65	3622.84	173.136	86.0815	ENSMUSG00000042228	LYN proto-oncogene, Src family tyrosine kinase [Source:MGI Symbol;Acc:MGI:96892]
Nhs	176.613	-1.89901	0.1626	-11.679	1.63149e-31	3.79257e-30	59.5993	229.967	0.90935	3.50877	ENSMUSG00000059493	NHS actin remodeling regulator [Source:MGI Symbol;Acc:MGI:2684894]
Cdon	1296.07	-1.09151	0.0934599	-11.6789	1.63467e-31	3.79528e-30	594.166	1274.48	6.7634	14.5075	ENSMUSG00000038119	cell adhesion molecule-related/down-regulated by oncogenes [Source:MGI Symbol;Acc:MGI:1926387]
Sephs2	847.161	1.30489	0.111746	11.6773	1.66582e-31	3.86287e-30	1932.68	780.854	72.7675	29.4001	ENSMUSG00000049091	selenophosphate synthetase 2 [Source:MGI Symbol;Acc:MGI:108388]
Gca	368.386	1.18837	0.101784	11.6754	1.70345e-31	3.94528e-30	760.397	332.834	18.9908	8.31247	ENSMUSG00000026893	grancalcin [Source:MGI Symbol;Acc:MGI:1918521]
Tmc6	771.176	1.02079	0.0874703	11.6701	1.81238e-31	4.19244e-30	1215.89	597.395	31.7574	15.6032	ENSMUSG00000025572	transmembrane channel-like gene family 6 [Source:MGI Symbol;Acc:MGI:1098686]
Prdm16	473.207	-1.12867	0.0967357	-11.6675	1.86751e-31	4.31467e-30	193.001	423.543	1.84051	4.03904	ENSMUSG00000039410	PR domain containing 16 [Source:MGI Symbol;Acc:MGI:1917923]
Tmem38b	657.802	1.01069	0.086653	11.6637	1.9543e-31	4.50969e-30	1199.96	593.624	34.4414	17.0383	ENSMUSG00000028420	transmembrane protein 38B [Source:MGI Symbol;Acc:MGI:1098718]
Klhl2	863.838	1.07927	0.0925966	11.6556	2.14763e-31	4.94976e-30	1658.47	783.044	41.033	19.3737	ENSMUSG00000031605	kelch-like 2, Mayven [Source:MGI Symbol;Acc:MGI:1924363]
Cab39	1713.19	0.685911	0.0588545	11.6543	2.18048e-31	5.01934e-30	2599.37	1615.53	56.1717	34.9112	ENSMUSG00000036707	calcium binding protein 39 [Source:MGI Symbol;Acc:MGI:107438]
Akt1	2516.06	0.78393	0.0672687	11.6537	2.19685e-31	5.05089e-30	4243.5	2460.62	129.541	75.1148	ENSMUSG00000001729	thymoma viral proto-oncogene 1 [Source:MGI Symbol;Acc:MGI:87986]
Sfrp4	94.0016	-2.97278	0.255232	-11.6473	2.36713e-31	5.43576e-30	16.8367	136.934	0.786449	6.39626	ENSMUSG00000021319	secreted frizzled-related protein 4 [Source:MGI Symbol;Acc:MGI:892010]
Irf2bp2	5680.11	0.739512	0.0635184	11.6425	2.50639e-31	5.74857e-30	9726.17	5821.08	176.31	105.521	ENSMUSG00000051495	interferon regulatory factor 2 binding protein 2 [Source:MGI Symbol;Acc:MGI:2443921]
2024-09-08	944.705	-0.940381	0.0807894	-11.6399	2.58288e-31	5.91683e-30	451.058	870.009	8.00509	15.4404	ENSMUSG00000018398	septin 8 [Source:MGI Symbol;Acc:MGI:894310]
Hnrnpf	1389.1	0.68498	0.0588586	11.6377	2.65e-31	6.06325e-30	2163.94	1344.73	59.4303	36.9316	ENSMUSG00000042079	heterogeneous nuclear ribonucleoprotein F [Source:MGI Symbol;Acc:MGI:2138741]
Kif3b	963.794	0.800371	0.0687911	11.6348	2.74236e-31	6.26696e-30	1604.51	919.652	23.3987	13.4113	ENSMUSG00000027475	kinesin family member 3B [Source:MGI Symbol;Acc:MGI:107688]
Hdac4	1390.39	1.23884	0.10649	11.6334	2.78721e-31	6.36177e-30	2789.28	1178.86	58.0602	24.5386	ENSMUSG00000026313	histone deacetylase 4 [Source:MGI Symbol;Acc:MGI:3036234]
Sqstm1	9161.23	0.535664	0.0460675	11.6278	2.97608e-31	6.78468e-30	17453.7	12037.7	706.034	486.948	ENSMUSG00000015837	sequestosome 1 [Source:MGI Symbol;Acc:MGI:107931]
Nfia	1578.52	-0.855278	0.073588	-11.6225	3.16649e-31	7.21005e-30	760.262	1380.78	6.47418	11.7583	ENSMUSG00000028565	nuclear factor I/A [Source:MGI Symbol;Acc:MGI:108056]
Tmem189	2737.19	1.18823	0.102236	11.6224	3.17146e-31	7.2127e-30	6880.84	3013.13	332.373	145.547	ENSMUSG00000090213	transmembrane protein 189 [Source:MGI Symbol;Acc:MGI:2142624]
Pard3	1024.13	-1.05406	0.0908533	-11.6018	4.03607e-31	9.16799e-30	416.757	868.547	4.26773	8.8942	ENSMUSG00000025812	par-3 family cell polarity regulator [Source:MGI Symbol;Acc:MGI:2135608]
Tgfb3	753.019	-1.25345	0.108137	-11.5913	4.56401e-31	1.03548e-29	257.102	621.978	6.23706	15.0886	ENSMUSG00000021253	transforming growth factor, beta 3 [Source:MGI Symbol;Acc:MGI:98727]
Glis2	528.833	-1.24923	0.10788	-11.5798	5.21614e-31	1.18201e-29	253.243	606.12	5.74622	13.7532	ENSMUSG00000014303	GLIS family zinc finger 2 [Source:MGI Symbol;Acc:MGI:1932535]
M6pr	2325.85	0.807021	0.0697189	11.5754	5.49447e-31	1.24359e-29	4379.9	2501.86	161.865	92.4596	ENSMUSG00000007458	mannose-6-phosphate receptor, cation dependent [Source:MGI Symbol;Acc:MGI:96904]
Axin2	412.945	-1.45261	0.1255	-11.5746	5.54552e-31	1.25365e-29	118.774	324.973	2.29061	6.26722	ENSMUSG00000000142	axin 2 [Source:MGI Symbol;Acc:MGI:1270862]
Nedd9	2646.36	0.807479	0.0697818	11.5715	5.74837e-31	1.29795e-29	4160.4	2373.77	71.894	41.02	ENSMUSG00000021365	neural precursor cell expressed, developmentally down-regulated gene 9 [Source:MGI Symbol;Acc:MGI:97302]
N4bp1	6368.24	0.979827	0.0847041	11.5676	6.01112e-31	1.35566e-29	15285.1	7741.08	194.029	98.2649	ENSMUSG00000031652	NEDD4 binding protein 1 [Source:MGI Symbol;Acc:MGI:2136825]
Arhgap30	2407.49	1.27321	0.110192	11.5545	7.00933e-31	1.5789e-29	6345.92	2619.01	116.137	47.9309	ENSMUSG00000048865	Rho GTPase activating protein 30 [Source:MGI Symbol;Acc:MGI:2684948]
Tbx3	256.159	-1.61253	0.139581	-11.5527	7.15521e-31	1.60984e-29	83.6613	258.814	1.42031	4.39385	ENSMUSG00000018604	T-box 3 [Source:MGI Symbol;Acc:MGI:98495]
Abi1	1962.64	0.754251	0.0652976	11.551	7.29926e-31	1.64029e-29	3561.99	2108.54	83.4524	49.4	ENSMUSG00000058835	abl-interactor 1 [Source:MGI Symbol;Acc:MGI:104913]
Sat1	2772.06	0.914898	0.0792069	11.5507	7.31919e-31	1.64282e-29	5081.94	2692.75	326.537	173.021	ENSMUSG00000025283	spermidine/spermine N1-acetyl transferase 1 [Source:MGI Symbol;Acc:MGI:98233]
Carns1	233.482	1.63399	0.141566	11.5423	8.07796e-31	1.81098e-29	533.167	170.801	11.0338	3.53471	ENSMUSG00000075289	carnosine synthase 1 [Source:MGI Symbol;Acc:MGI:2147595]
Scamp2	950.104	0.988919	0.0857077	11.5383	8.46023e-31	1.89443e-29	1704.02	858.117	59.7476	30.088	ENSMUSG00000040188	secretory carrier membrane protein 2 [Source:MGI Symbol;Acc:MGI:1346518]
Prkcb	738.315	1.27331	0.110611	11.5117	1.15228e-30	2.57715e-29	1829.25	754.845	17.0136	7.02069	ENSMUSG00000052889	protein kinase C, beta [Source:MGI Symbol;Acc:MGI:97596]
Oas1g	283.965	1.59487	0.13855	11.5111	1.15938e-30	2.58996e-29	511.807	168.773	21.0879	6.95392	ENSMUSG00000066861	2'-5' oligoadenylate synthetase 1G [Source:MGI Symbol;Acc:MGI:97429]
Gm2a	1037.55	0.865147	0.0751785	11.5079	1.20364e-30	2.68567e-29	1731.87	948.602	33.4154	18.3027	ENSMUSG00000000594	GM2 ganglioside activator protein [Source:MGI Symbol;Acc:MGI:95762]
Il33	1221.19	-1.75743	0.152745	-11.5057	1.2353e-30	2.75306e-29	422.749	1444.94	13.3365	45.5837	ENSMUSG00000024810	interleukin 33 [Source:MGI Symbol;Acc:MGI:1924375]
Irf5	1031.43	0.853252	0.0742873	11.4858	1.55411e-30	3.45949e-29	2302.82	1272.89	79.0556	43.6982	ENSMUSG00000029771	interferon regulatory factor 5 [Source:MGI Symbol;Acc:MGI:1350924]
Rcn3	871.728	-2.34813	0.204559	-11.479	1.68238e-30	3.74062e-29	222.357	1159.19	12.5666	65.5123	ENSMUSG00000019539	reticulocalbin 3, EF-hand calcium binding domain [Source:MGI Symbol;Acc:MGI:1277122]
Vstm4	301.414	-1.82704	0.159185	-11.4775	1.71227e-30	3.8026e-29	72.0508	262.329	2.15698	7.85333	ENSMUSG00000050666	V-set and transmembrane domain containing 4 [Source:MGI Symbol;Acc:MGI:2444633]
Myo1d	2294.69	-0.711622	0.0620321	-11.4718	1.82743e-30	4.0536e-29	1411.98	2321.88	21.6604	35.6185	ENSMUSG00000035441	myosin ID [Source:MGI Symbol;Acc:MGI:107728]
Bgn	11888.5	-1.38002	0.120319	-11.4697	1.87392e-30	4.15184e-29	3968.49	10369.1	136.409	356.417	ENSMUSG00000031375	biglycan [Source:MGI Symbol;Acc:MGI:88158]
Themis2	2786.39	1.25544	0.10949	11.4663	1.94896e-30	4.31304e-29	7053.16	2947.33	227.846	95.2111	ENSMUSG00000037731	thymocyte selection associated family member 2 [Source:MGI Symbol;Acc:MGI:2446213]
H2-D1	6313.3	1.04833	0.0914815	11.4595	2.10754e-30	4.65852e-29	11674.5	5638.06	552.233	266.694	ENSMUSG00000073411	histocompatibility 2, D region locus 1 [Source:MGI Symbol;Acc:MGI:95896]
Chad	379.555	-2.04677	0.178628	-11.4583	2.13665e-30	4.71736e-29	101.152	423.782	5.02499	21.0525	ENSMUSG00000039084	chondroadherin [Source:MGI Symbol;Acc:MGI:1096866]
Iqgap1	16438.7	0.563441	0.0491792	11.4569	2.17126e-30	4.78816e-29	27699.1	18735.6	309.087	209.066	ENSMUSG00000030536	IQ motif containing GTPase activating protein 1 [Source:MGI Symbol;Acc:MGI:1352757]
Etv5	1790.08	-1.34261	0.1172	-11.4557	2.20212e-30	4.85057e-29	266.997	680.975	5.73653	14.631	ENSMUSG00000013089	ets variant 5 [Source:MGI Symbol;Acc:MGI:1096867]
Cyld	1298.92	0.990332	0.08648	11.4516	2.30897e-30	5.07999e-29	2544.34	1278.83	25.6141	12.8741	ENSMUSG00000036712	CYLD lysine 63 deubiquitinase [Source:MGI Symbol;Acc:MGI:1921506]
Hr	306.131	-1.53076	0.133717	-11.4478	2.41291e-30	5.3025e-29	102.041	291.042	1.52713	4.35566	ENSMUSG00000022096	lysine demethylase and nuclear receptor corepressor [Source:MGI Symbol;Acc:MGI:96223]
Dnmt1	2100.58	1.08823	0.095104	11.4425	2.56333e-30	5.62653e-29	4350.68	2041.98	56.6728	26.5992	ENSMUSG00000004099	DNA methyltransferase (cytosine-5) 1 [Source:MGI Symbol;Acc:MGI:94912]
Edem1	2172.46	0.764044	0.0668058	11.4368	2.7383e-30	6.00361e-29	3831.64	2254.69	53.7117	31.6061	ENSMUSG00000030104	ER degradation enhancer, mannosidase alpha-like 1 [Source:MGI Symbol;Acc:MGI:2180139]
Fndc1	2782.73	-1.07481	0.0939954	-11.4347	2.80641e-30	6.14581e-29	1320.99	2793.36	18.5556	39.2376	ENSMUSG00000071984	fibronectin type III domain containing 1 [Source:MGI Symbol;Acc:MGI:1915905]
Fosl2	6613.79	0.703406	0.061518	11.4341	2.82328e-30	6.1756e-29	11525.6	7073.82	161.427	99.0759	ENSMUSG00000029135	fos-like antigen 2 [Source:MGI Symbol;Acc:MGI:102858]
Gpr98	184.011	-2.73099	0.238942	-11.4295	2.97806e-30	6.50664e-29	51.4267	339.285	0.218492	1.44149	NA	NA
Ptprm	731.122	-0.958788	0.0838936	-11.4286	3.00852e-30	6.5656e-29	310.659	602.945	4.58079	8.89066	ENSMUSG00000033278	protein tyrosine phosphatase, receptor type, M [Source:MGI Symbol;Acc:MGI:102694]
Lpxn	66.615	2.90071	0.253907	11.4243	3.16274e-30	6.89419e-29	188.05	24.2591	9.23019	1.19073	ENSMUSG00000024696	leupaxin [Source:MGI Symbol;Acc:MGI:2147677]
Rap1b	2640.97	0.985021	0.0862565	11.4197	3.33513e-30	7.26158e-29	4994.65	2520.9	211.743	106.871	ENSMUSG00000052681	RAS related protein 1b [Source:MGI Symbol;Acc:MGI:894315]
Zyg11b	1129.2	0.874983	0.0766258	11.4189	3.36409e-30	7.31623e-29	1712.73	932.201	13.2011	7.18506	ENSMUSG00000034636	zyg-ll family member B, cell cycle regulator [Source:MGI Symbol;Acc:MGI:2685277]
Lmbr1l	874.036	1.2607	0.110446	11.4147	3.53097e-30	7.67032e-29	1916.97	798.092	72.6424	30.2432	ENSMUSG00000022999	limb region 1 like [Source:MGI Symbol;Acc:MGI:1289247]
Nuak1	399.375	-1.56036	0.136729	-11.4121	3.63711e-30	7.89181e-29	101.631	308.338	1.66314	5.0458	ENSMUSG00000020032	NUAK family, SNF1-like kinase, 1 [Source:MGI Symbol;Acc:MGI:1925226]
Psen2	382.181	1.07522	0.0942201	11.4118	3.65101e-30	7.9129e-29	736.324	348.537	29.0138	13.7336	ENSMUSG00000010609	presenilin 2 [Source:MGI Symbol;Acc:MGI:109284]
Jade2	994.911	0.864395	0.0757855	11.4058	3.91087e-30	8.46639e-29	1232.81	677.451	16.5959	9.11972	ENSMUSG00000020387	jade family PHD finger 2 [Source:MGI Symbol;Acc:MGI:1924151]
Lgi4	120.735	-2.34349	0.205645	-11.3958	4.38653e-30	9.48525e-29	27.8321	142.07	0.663615	3.38746	ENSMUSG00000036560	leucine-rich repeat LGI family, member 4 [Source:MGI Symbol;Acc:MGI:2180197]
Nek6	1680.54	0.870012	0.0763873	11.3895	4.71827e-30	1.01909e-28	3558.48	1944.31	89.3069	48.7961	ENSMUSG00000026749	NIMA (never in mitosis gene a)-related expressed kinase 6 [Source:MGI Symbol;Acc:MGI:1891638]
Atp8a1	4601.11	-0.778619	0.0683667	-11.3889	4.75167e-30	1.02514e-28	2022.48	3466.85	20.1309	34.5076	ENSMUSG00000037685	ATPase, aminophospholipid transporter (APLT), class I, type 8A, member 1 [Source:MGI Symbol;Acc:MGI:1330848]
Derl3	75.6345	2.46061	0.216284	11.3768	5.45939e-30	1.17648e-28	191.095	34.276	11.7456	2.10677	ENSMUSG00000009092	Der1-like domain family, member 3 [Source:MGI Symbol;Acc:MGI:1917627]
Csf2rb	5101.95	0.733781	0.0645133	11.3741	5.62829e-30	1.21149e-28	11725.4	7046.63	202.068	121.437	ENSMUSG00000071713	colony stimulating factor 2 receptor, beta, low-affinity (granulocyte-macrophage) [Source:MGI Symbol;Acc:MGI:1339759]
Inpp5d	3357.21	1.35189	0.119022	11.3584	6.74023e-30	1.44919e-28	9169.15	3581.66	152.48	59.5617	ENSMUSG00000026288	inositol polyphosphate-5-phosphatase D [Source:MGI Symbol;Acc:MGI:107357]
Clint1	1429.54	0.883757	0.0778857	11.3468	7.68887e-30	1.65127e-28	2212.53	1197.22	53.4687	28.9324	ENSMUSG00000006169	clathrin interactor 1 [Source:MGI Symbol;Acc:MGI:2144243]
Cry1	786.346	1.33523	0.117689	11.3454	7.81496e-30	1.67645e-28	1882.6	743.973	51.258	20.2563	ENSMUSG00000020038	cryptochrome 1 (photolyase-like) [Source:MGI Symbol;Acc:MGI:1270841]
Ccdc141	972.454	-1.1986	0.105684	-11.3413	8.19223e-30	1.75538e-28	292.068	665.29	3.78951	8.63196	ENSMUSG00000044033	coiled-coil domain containing 141 [Source:MGI Symbol;Acc:MGI:1919735]
Nfix	3547.53	-0.998711	0.0881645	-11.3278	9.55587e-30	2.04526e-28	1509.12	3023.29	18.251	36.5632	ENSMUSG00000001911	nuclear factor I/X [Source:MGI Symbol;Acc:MGI:97311]
Fli1	459.34	1.03961	0.0918001	11.3247	9.89707e-30	2.11589e-28	1082.87	525.238	28.8053	13.9718	ENSMUSG00000016087	Friend leukemia integration 1 [Source:MGI Symbol;Acc:MGI:95554]
Arih2	1348.53	0.881836	0.077881	11.3229	1.01102e-29	2.15901e-28	2592.33	1404.34	54.2632	29.3959	ENSMUSG00000064145	ariadne RBR E3 ubiquitin protein ligase 2 [Source:MGI Symbol;Acc:MGI:1344361]
Vwf	1521.42	-1.6414	0.145053	-11.3159	1.09504e-29	2.33579e-28	1425.11	4462.24	13.2472	41.4791	ENSMUSG00000001930	Von Willebrand factor [Source:MGI Symbol;Acc:MGI:98941]
Ube2d3	2586.33	0.800689	0.0707709	11.3138	1.12106e-29	2.3886e-28	4162.99	2388.26	130.528	74.8824	ENSMUSG00000078578	ubiquitin-conjugating enzyme E2D 3 [Source:MGI Symbol;Acc:MGI:1913355]
Pde1b	1213.07	1.88525	0.166661	11.3119	1.14567e-29	2.43829e-28	3480.67	934.16	77.9445	20.9192	ENSMUSG00000022489	phosphodiesterase 1B, Ca2+-calmodulin dependent [Source:MGI Symbol;Acc:MGI:97523]
Kdelc2	404.513	-1.63117	0.144323	-11.3022	1.28013e-29	2.7214e-28	120.457	380.494	2.71448	8.57438	ENSMUSG00000034487	KDEL (Lys-Asp-Glu-Leu) containing 2 [Source:MGI Symbol;Acc:MGI:1923765]
E030019B06Rik	203.81	-1.65916	0.146814	-11.3011	1.29587e-29	2.75177e-28	99.4484	315.347	4.89887	15.5341	NA	NA
Ptms	2168.13	-0.731756	0.0647797	-11.2961	1.3722e-29	2.91057e-28	1261.22	2090.06	89.6694	148.597	ENSMUSG00000030122	parathymosin [Source:MGI Symbol;Acc:MGI:1916452]
Anxa6	1500.26	-1.07184	0.0949014	-11.2943	1.40058e-29	2.96744e-28	619.014	1307.26	19.1024	40.3414	ENSMUSG00000018340	annexin A6 [Source:MGI Symbol;Acc:MGI:88255]
Tpp1	1424.88	-0.715733	0.0634348	-11.283	1.5928e-29	3.37091e-28	1448.71	2375.25	34.0481	55.8239	ENSMUSG00000030894	tripeptidyl peptidase I [Source:MGI Symbol;Acc:MGI:1336194]
Zbtb20	946.997	-1.09968	0.0974688	-11.2824	1.60328e-29	3.38552e-28	449.637	960.542	11.0913	23.6939	ENSMUSG00000022708	zinc finger and BTB domain containing 20 [Source:MGI Symbol;Acc:MGI:1929213]
Mt1	1244.19	1.17316	0.103981	11.2824	1.60277e-29	3.38552e-28	1400.62	620.909	212.205	94.0725	ENSMUSG00000031765	metallothionein 1 [Source:MGI Symbol;Acc:MGI:97171]
Ago1	1125.59	-0.768559	0.068183	-11.272	1.80411e-29	3.80534e-28	622.852	1060.44	7.24049	12.3273	ENSMUSG00000041530	argonaute RISC catalytic subunit 1 [Source:MGI Symbol;Acc:MGI:2446630]
Ppp2ca	1688.65	0.61571	0.0546882	11.2586	2.10177e-29	4.42824e-28	2486.93	1622.75	105.813	69.0445	ENSMUSG00000020349	protein phosphatase 2 (formerly 2A), catalytic subunit, alpha isoform [Source:MGI Symbol;Acc:MGI:1321159]
Mier1	1180.9	0.797969	0.0709208	11.2516	2.27548e-29	4.7889e-28	1981.46	1138.52	32.3418	18.5831	ENSMUSG00000028522	MEIR1 treanscription regulator [Source:MGI Symbol;Acc:MGI:1918398]
Mt2	1148.24	1.23455	0.109788	11.2449	2.45495e-29	5.16086e-28	1350.4	573.589	199.445	84.7149	ENSMUSG00000031762	metallothionein 2 [Source:MGI Symbol;Acc:MGI:97172]
Gng2	226.293	1.23888	0.110207	11.2414	2.55254e-29	5.36005e-28	479.79	202.485	9.82027	4.14444	ENSMUSG00000043004	guanine nucleotide binding protein (G protein), gamma 2 [Source:MGI Symbol;Acc:MGI:102705]
Cybb	1231.51	0.988605	0.0880589	11.2266	3.0173e-29	6.32895e-28	2994.68	1508.71	51.7714	26.0823	ENSMUSG00000015340	cytochrome b-245, beta polypeptide [Source:MGI Symbol;Acc:MGI:88574]
Hlx	606.518	0.937534	0.0835124	11.2263	3.02929e-29	6.34706e-28	1216.52	634.749	46.5287	24.2775	ENSMUSG00000039377	H2.0-like homeobox [Source:MGI Symbol;Acc:MGI:96109]
Ddx6	6024.67	0.885342	0.0789071	11.22	3.25106e-29	6.80419e-28	10903.4	5896.23	147.627	79.832	ENSMUSG00000032097	DEAD (Asp-Glu-Ala-Asp) box polypeptide 6 [Source:MGI Symbol;Acc:MGI:104976]
Batf	139.264	1.74298	0.155444	11.2129	3.52372e-29	7.36667e-28	381.736	113.521	34.676	10.312	ENSMUSG00000034266	basic leucine zipper transcription factor, ATF-like [Source:MGI Symbol;Acc:MGI:1859147]
Sulf1	1065.25	-1.02448	0.091412	-11.2072	3.75763e-29	7.84701e-28	563.475	1152	9.51294	19.4489	ENSMUSG00000016918	sulfatase 1 [Source:MGI Symbol;Acc:MGI:2138563]
Krt7	1225	1.09551	0.0977622	11.2059	3.81443e-29	7.95683e-28	1216.33	569.087	62.9771	29.4652	ENSMUSG00000023039	keratin 7 [Source:MGI Symbol;Acc:MGI:96704]
Zfp740	1164.45	0.757477	0.0676046	11.2045	3.87473e-29	8.07371e-28	1584.83	938.07	30.3715	17.977	ENSMUSG00000046897	zinc finger protein 740 [Source:MGI Symbol;Acc:MGI:1915994]
Adamts2	3594.59	-1.30016	0.116098	-11.1988	4.13251e-29	8.5919e-28	1187.66	2941.26	10.7374	26.5912	ENSMUSG00000036545	a disintegrin-like and metallopeptidase (reprolysin type) with thrombospondin type 1 motif, 2 [Source:MGI Symbol;Acc:MGI:1347356]
Gbp9	2603.57	1.62196	0.144834	11.1988	4.1321e-29	8.5919e-28	5130.68	1657.79	115.969	37.4713	ENSMUSG00000029298	guanylate-binding protein 9 [Source:MGI Symbol;Acc:MGI:3605620]
Ubl7	312.784	1.21115	0.108191	11.1945	4.33651e-29	9.00611e-28	587.118	252.595	35.3464	15.207	ENSMUSG00000055720	ubiquitin-like 7 (bone marrow stromal cell-derived) [Source:MGI Symbol;Acc:MGI:1916709]
Inpp5k	998.626	0.969844	0.0866503	11.1926	4.43134e-29	9.19296e-28	2017.96	1028.15	62.7449	31.9686	ENSMUSG00000006127	inositol polyphosphate 5-phosphatase K [Source:MGI Symbol;Acc:MGI:1194899]
Dnah5	3293.02	-0.726097	0.0648899	-11.1897	4.58074e-29	9.49248e-28	2435.69	4032.82	12.8081	21.2067	ENSMUSG00000022262	dynein, axonemal, heavy chain 5 [Source:MGI Symbol;Acc:MGI:107718]
Csnk1e	1318.83	0.853081	0.0763256	11.1769	5.29214e-29	1.09547e-27	2302.43	1272.36	37.536	20.7429	ENSMUSG00000022433	casein kinase 1, epsilon [Source:MGI Symbol;Acc:MGI:1351660]
Gm16894	1363.13	1.03741	0.0928522	11.1727	5.5445e-29	1.14645e-27	3268.71	1590.32	312.841	152.206	ENSMUSG00000097899	predicted gene, 16894 [Source:MGI Symbol;Acc:MGI:4439818]
Nckap1l	3508.25	1.61805	0.144842	11.1711	5.64461e-29	1.16587e-27	10022.4	3247.57	174.478	56.5361	ENSMUSG00000022488	NCK associated protein 1 like [Source:MGI Symbol;Acc:MGI:1926063]
Tmtc1	975.383	-0.934308	0.0836472	-11.1696	5.74199e-29	1.18469e-27	415.624	792.743	4.08936	7.79987	ENSMUSG00000030306	transmembrane and tetratricopeptide repeat containing 1 [Source:MGI Symbol;Acc:MGI:3039590]
Akirin1	656.614	1.00995	0.0904749	11.1627	6.20664e-29	1.27916e-27	1178.04	585.518	40.8173	20.2874	ENSMUSG00000023075	akirin 1 [Source:MGI Symbol;Acc:MGI:1915300]
Eif4a1	2826.31	0.79646	0.0714007	11.1548	6.78596e-29	1.39704e-27	4213.54	2425.12	184.045	105.927	ENSMUSG00000059796	eukaryotic translation initiation factor 4A1 [Source:MGI Symbol;Acc:MGI:95303]
Arpc1b	3230.69	0.819195	0.0735535	11.1374	8.24821e-29	1.69622e-27	6331.12	3586.37	335.199	189.879	ENSMUSG00000029622	actin related protein 2/3 complex, subunit 1B [Source:MGI Symbol;Acc:MGI:1343142]
Piwil2	271.927	1.61829	0.145321	11.1359	8.38835e-29	1.72317e-27	762.934	247.647	12.7519	4.13924	ENSMUSG00000033644	piwi-like RNA-mediated gene silencing 2 [Source:MGI Symbol;Acc:MGI:1930036]
Eaf1	819.167	0.820519	0.0736938	11.1342	8.55387e-29	1.75526e-27	1435.43	811.461	27.8134	15.7232	ENSMUSG00000021890	ELL associated factor 1 [Source:MGI Symbol;Acc:MGI:1921677]
Fcgrt	524.974	-1.63125	0.146664	-11.1224	9.76647e-29	2.00191e-27	146.432	461.53	6.91861	21.8064	ENSMUSG00000003420	Fc receptor, IgG, alpha chain transporter [Source:MGI Symbol;Acc:MGI:103017]
Figf	720.065	-1.13462	0.102033	-11.1201	1.00119e-28	2.05e-27	230.01	506.72	10.0681	22.1804	NA	NA
Dact1	519.25	-1.42722	0.12837	-11.118	1.02502e-28	2.09652e-27	145.668	399.58	3.18049	8.72437	ENSMUSG00000044548	dishevelled-binding antagonist of beta-catenin 1 [Source:MGI Symbol;Acc:MGI:1891740]
Def6	383.546	1.24579	0.112117	11.1115	1.1035e-28	2.25461e-27	917.293	385.747	33.081	13.9115	ENSMUSG00000002257	differentially expressed in FDCP 6 [Source:MGI Symbol;Acc:MGI:1346328]
Tnpo1	2354.06	0.714023	0.0643086	11.1031	1.21206e-28	2.47373e-27	3560.56	2167.92	52.9776	32.2565	ENSMUSG00000009470	transportin 1 [Source:MGI Symbol;Acc:MGI:2681523]
Zfp467	434.159	-1.32292	0.119174	-11.1007	1.24464e-28	2.53749e-27	176.421	433.985	3.68911	9.07502	ENSMUSG00000068551	zinc finger protein 467 [Source:MGI Symbol;Acc:MGI:1916160]
Sgce	307.229	-1.4705	0.132476	-11.1001	1.25237e-28	2.5505e-27	96.174	270.998	4.21202	11.8686	ENSMUSG00000004631	sarcoglycan, epsilon [Source:MGI Symbol;Acc:MGI:1329042]
Nek2	700.732	0.97951	0.0882474	11.0996	1.26025e-28	2.56377e-27	1047.12	532.196	26.8961	13.6698	ENSMUSG00000026622	NIMA (never in mitosis gene a)-related expressed kinase 2 [Source:MGI Symbol;Acc:MGI:109359]
B4galnt1	1148.93	0.723495	0.0651852	11.0991	1.26762e-28	2.57599e-27	1802.36	1089.76	45	27.2084	ENSMUSG00000006731	beta-1,4-N-acetyl-galactosaminyl transferase 1 [Source:MGI Symbol;Acc:MGI:1342057]
Pnrc1	4502.89	0.87714	0.079047	11.0964	1.30541e-28	2.64993e-27	9246.12	5028.07	394.423	214.489	ENSMUSG00000040128	proline-rich nuclear receptor coactivator 1 [Source:MGI Symbol;Acc:MGI:1917838]
Gsn	37502.9	-1.60471	0.144685	-11.091	1.3868e-28	2.81213e-27	6547.54	20026.2	183.004	559.733	ENSMUSG00000026879	gelsolin [Source:MGI Symbol;Acc:MGI:95851]
Rbp4	149.434	-2.50484	0.226036	-11.0816	1.54069e-28	3.12085e-27	24.5736	144.558	1.55583	9.1524	ENSMUSG00000024990	retinol binding protein 4, plasma [Source:MGI Symbol;Acc:MGI:97879]
Ccr2	134.604	2.13908	0.193099	11.0777	1.61033e-28	3.25841e-27	306.243	69.1802	7.00691	1.58286	ENSMUSG00000049103	chemokine (C-C motif) receptor 2 [Source:MGI Symbol;Acc:MGI:106185]
Tbx5	345.105	-1.34099	0.1211	-11.0735	1.68773e-28	3.41137e-27	119.687	306.604	2.49387	6.38859	ENSMUSG00000018263	T-box 5 [Source:MGI Symbol;Acc:MGI:102541]
Sp1	2306.41	0.575481	0.0519879	11.0695	1.76357e-28	3.56086e-27	3427.72	2299.57	36.0034	24.1538	ENSMUSG00000001280	trans-acting transcription factor 1 [Source:MGI Symbol;Acc:MGI:98372]
Pip4k2a	649.169	1.28183	0.115942	11.0558	2.05475e-28	4.14436e-27	1534.55	628.909	36.3044	14.8788	ENSMUSG00000026737	phosphatidylinositol-5-phosphate 4-kinase, type II, alpha [Source:MGI Symbol;Acc:MGI:1298206]
Tab2	2125.73	1.0523	0.0951922	11.0545	2.08542e-28	4.20174e-27	4378.66	2106.64	84.0493	40.4375	ENSMUSG00000015755	TGF-beta activated kinase 1/MAP3K7 binding protein 2 [Source:MGI Symbol;Acc:MGI:1915902]
Gria1	290.322	-2.09717	0.189778	-11.0507	2.17584e-28	4.37926e-27	30.195	131.553	0.414775	1.80708	ENSMUSG00000020524	glutamate receptor, ionotropic, AMPA1 (alpha 1) [Source:MGI Symbol;Acc:MGI:95808]
Nt5c2	1099.03	1.01902	0.0922211	11.0498	2.19792e-28	4.41899e-27	1926.48	949.292	35.3988	17.4431	ENSMUSG00000025041	5'-nucleotidase, cytosolic II [Source:MGI Symbol;Acc:MGI:2178563]
C1qtnf7	225.145	-1.77577	0.160756	-11.0464	2.28147e-28	4.5821e-27	60.7477	215.705	2.94824	10.4687	ENSMUSG00000061535	C1q and tumor necrosis factor related protein 7 [Source:MGI Symbol;Acc:MGI:1925911]
Muc1	2352.13	-1.12774	0.102107	-11.0447	2.3251e-28	4.66477e-27	1022.75	2239.55	37.4433	81.991	ENSMUSG00000042784	mucin 1, transmembrane [Source:MGI Symbol;Acc:MGI:97231]
Kat7	1097.4	0.79162	0.0716821	11.0435	2.35713e-28	4.72401e-27	1691.69	975.588	23.2847	13.4282	ENSMUSG00000038909	K(lysine) acetyltransferase 7 [Source:MGI Symbol;Acc:MGI:2182799]
Calca	55.9886	3.34583	0.303041	11.0408	2.42742e-28	4.85973e-27	127.864	12.2742	6.93975	0.666176	ENSMUSG00000030669	calcitonin/calcitonin-related polypeptide, alpha [Source:MGI Symbol;Acc:MGI:2151253]
Slc22a17	266.232	-1.65893	0.150285	-11.0385	2.49107e-28	4.98187e-27	80.7604	261.813	2.89094	9.37199	ENSMUSG00000022199	solute carrier family 22 (organic cation transporter), member 17 [Source:MGI Symbol;Acc:MGI:1926225]
Chka	1737.41	1.06056	0.0960957	11.0365	2.54868e-28	5.09171e-27	3059.71	1463.96	93.5073	44.7398	ENSMUSG00000024843	choline kinase alpha [Source:MGI Symbol;Acc:MGI:107760]
Pard3b	572.678	-1.08576	0.098391	-11.0351	2.58621e-28	5.16122e-27	267.815	571.097	2.62062	5.58828	ENSMUSG00000052062	par-3 family cell polarity regulator beta [Source:MGI Symbol;Acc:MGI:1919301]
Ripk1	1176.67	0.926539	0.0839697	11.0342	2.61341e-28	5.21001e-27	2135.35	1121.11	39.0097	20.4811	ENSMUSG00000021408	receptor (TNFRSF)-interacting serine-threonine kinase 1 [Source:MGI Symbol;Acc:MGI:108212]
Prr7	174.656	1.84026	0.16678	11.034	2.6184e-28	5.21444e-27	399.132	110.085	24.0997	6.64693	ENSMUSG00000034686	proline rich 7 (synaptic) [Source:MGI Symbol;Acc:MGI:3487246]
Azin1	2076.83	0.749904	0.0680385	11.0217	3.00167e-28	5.97143e-27	3163.93	1879.47	51.6732	30.6955	ENSMUSG00000037458	antizyme inhibitor 1 [Source:MGI Symbol;Acc:MGI:1859169]
Specc1l	1995.96	-0.911327	0.0826871	-11.0214	3.0134e-28	5.98846e-27	881.238	1657.86	11.2402	21.1461	ENSMUSG00000033444	sperm antigen with calponin homology and coiled-coil domains 1-like [Source:MGI Symbol;Acc:MGI:1921642]
Kctd12	2258.23	0.651825	0.0591507	11.0197	3.06945e-28	6.09344e-27	4521.81	2877.36	61.3039	39.0094	ENSMUSG00000098557	potassium channel tetramerisation domain containing 12 [Source:MGI Symbol;Acc:MGI:2145823]
Rab5c	1873.72	0.769213	0.0698144	11.018	3.13074e-28	6.2086e-27	3187.39	1869.22	166.395	97.5809	ENSMUSG00000019173	RAB5C, member RAS oncogene family [Source:MGI Symbol;Acc:MGI:105306]
Fxyd1	199.101	-2.00384	0.181968	-11.0121	3.34241e-28	6.6214e-27	44.6363	187.48	5.14804	21.6226	ENSMUSG00000036570	FXYD domain-containing ion transport regulator 1 [Source:MGI Symbol;Acc:MGI:1889273]
Ctse	117.888	1.88076	0.170797	11.0117	3.35712e-28	6.64358e-27	331.596	89.2213	12.8442	3.45594	ENSMUSG00000004552	cathepsin E [Source:MGI Symbol;Acc:MGI:107361]
Ifngr1	1520.17	0.891726	0.0809873	11.0107	3.39412e-28	6.70978e-27	2028.74	1092.83	79.3684	42.7538	ENSMUSG00000020009	interferon gamma receptor 1 [Source:MGI Symbol;Acc:MGI:107655]
Abcf2	626.467	0.983369	0.0893337	11.0078	3.50388e-28	6.91953e-27	1055.63	532.025	33.6905	16.9795	ENSMUSG00000028953	ATP-binding cassette, sub-family F (GCN20), member 2 [Source:MGI Symbol;Acc:MGI:1351657]
Rap1gap2	760.377	0.934301	0.0848915	11.0058	3.58197e-28	7.06635e-27	1664.83	869.014	21.3278	11.1327	ENSMUSG00000038807	RAP1 GTPase activating protein 2 [Source:MGI Symbol;Acc:MGI:3028623]
Plekha4	378.854	-1.366	0.124169	-11.0012	3.77284e-28	7.43513e-27	187.539	486.525	5.78953	15.0195	ENSMUSG00000040428	pleckstrin homology domain containing, family A (phosphoinositide binding specific) member 4 [Source:MGI Symbol;Acc:MGI:1916467]
Eng	321.385	-1.53962	0.14001	-10.9965	3.97234e-28	7.82012e-27	122.286	360.005	2.81124	8.2762	ENSMUSG00000026814	endoglin [Source:MGI Symbol;Acc:MGI:95392]
Areg	350.164	1.68813	0.153533	10.9953	4.02776e-28	7.92098e-27	384.981	119.203	26.3666	8.16399	ENSMUSG00000029378	amphiregulin [Source:MGI Symbol;Acc:MGI:88068]
Pgam1	709.217	0.931029	0.0846859	10.9939	4.08818e-28	8.03145e-27	1407.21	736.71	63.0766	33.0221	ENSMUSG00000011752	phosphoglycerate mutase 1 [Source:MGI Symbol;Acc:MGI:97552]
Frat1	169.474	1.40332	0.127658	10.9928	4.13983e-28	8.12446e-27	356.581	133.888	11.2018	4.20602	ENSMUSG00000067199	frequently rearranged in advanced T cell lymphomas [Source:MGI Symbol;Acc:MGI:109450]
Rbfox2	1240.4	-0.73728	0.0671208	-10.9844	4.5439e-28	8.90821e-27	658.445	1103.79	7.34841	12.3186	ENSMUSG00000033565	RNA binding protein, fox-1 homolog (C. elegans) 2 [Source:MGI Symbol;Acc:MGI:1933973]
Cyba	1855.04	1.20262	0.109621	10.9706	5.28918e-28	1.03586e-26	4534.45	1965.54	490.587	212.654	ENSMUSG00000006519	cytochrome b-245, alpha polypeptide [Source:MGI Symbol;Acc:MGI:1316658]
Fmnl2	3755.5	1.10521	0.100772	10.9674	5.47961e-28	1.07204e-26	9353.25	4339.27	131.27	60.9005	ENSMUSG00000036053	formin-like 2 [Source:MGI Symbol;Acc:MGI:1918659]
Islr	525.185	-2.33215	0.212667	-10.9662	5.55515e-28	1.0857e-26	80.4803	417.803	2.80629	14.5685	ENSMUSG00000037206	immunoglobulin superfamily containing leucine-rich repeat [Source:MGI Symbol;Acc:MGI:1349645]
Vps37b	1121.23	0.945573	0.0862382	10.9647	5.65095e-28	1.10328e-26	2439.54	1263.47	79.7483	41.3029	ENSMUSG00000066278	vacuolar protein sorting 37B [Source:MGI Symbol;Acc:MGI:1916724]
Slc34a2	22360.5	-1.97275	0.180038	-10.9574	6.12316e-28	1.19424e-26	2137.93	8485.78	42.0605	166.945	ENSMUSG00000029188	solute carrier family 34 (sodium phosphate), member 2 [Source:MGI Symbol;Acc:MGI:1342284]
Eml1	711.744	-0.863746	0.0788746	-10.9509	6.58079e-28	1.28217e-26	421.66	772.724	7.73927	14.1828	ENSMUSG00000058070	echinoderm microtubule associated protein like 1 [Source:MGI Symbol;Acc:MGI:1915769]
Nfam1	2114.61	0.84326	0.0770568	10.9433	7.15102e-28	1.39183e-26	4949.83	2756.23	94.5708	52.6602	ENSMUSG00000058099	Nfat activating molecule with ITAM motif 1 [Source:MGI Symbol;Acc:MGI:1921289]
Tle3	4169	0.92364	0.0844315	10.9395	7.45942e-28	1.45037e-26	8285.64	4362.23	130.794	68.8607	ENSMUSG00000032280	transducin-like enhancer of split 3 [Source:MGI Symbol;Acc:MGI:104634]
St5	1082.52	-0.835379	0.0763978	-10.9346	7.87564e-28	1.52972e-26	607.359	1092.05	11.0196	19.8135	ENSMUSG00000031024	suppression of tumorigenicity 5 [Source:MGI Symbol;Acc:MGI:108517]
Cdc40	565.332	1.08795	0.0996773	10.9148	9.79923e-28	1.90139e-26	1044.74	490.378	25.4952	11.9668	ENSMUSG00000038446	cell division cycle 40 [Source:MGI Symbol;Acc:MGI:1918963]
Tmem163	267.118	-2.04332	0.187247	-10.9124	1.00553e-27	1.94907e-26	34.9155	150.396	1.13912	4.90667	ENSMUSG00000026347	transmembrane protein 163 [Source:MGI Symbol;Acc:MGI:1919410]
Endog	209.403	-1.46059	0.133898	-10.9082	1.05351e-27	2.04e-26	99.9209	275.375	7.95079	21.9118	ENSMUSG00000015337	endonuclease G [Source:MGI Symbol;Acc:MGI:1261433]
Ddx54	1182.74	0.710129	0.065156	10.8989	1.16654e-27	2.25654e-26	1968.94	1202.11	41.1305	25.1116	ENSMUSG00000029599	DEAD (Asp-Glu-Ala-Asp) box polypeptide 54 [Source:MGI Symbol;Acc:MGI:1919240]
Iqgap2	622.014	1.04414	0.0958545	10.893	1.24535e-27	2.40653e-26	1046.03	505.008	14.8842	7.1859	ENSMUSG00000021676	IQ motif containing GTPase activating protein 2 [Source:MGI Symbol;Acc:MGI:2449975]
Arhgdia	3722.64	0.604362	0.0554912	10.8911	1.2705e-27	2.45262e-26	5880.6	3866.15	176.756	116.207	ENSMUSG00000025132	Rho GDP dissociation inhibitor (GDI) alpha [Source:MGI Symbol;Acc:MGI:2178103]
Vps13c	2039.52	-0.966733	0.088798	-10.8869	1.3313e-27	2.56736e-26	1115.31	2176.72	7.94811	15.5121	ENSMUSG00000035284	vacuolar protein sorting 13C [Source:MGI Symbol;Acc:MGI:2444207]
Edem2	698.499	0.88695	0.0814713	10.8867	1.33443e-27	2.57077e-26	1211.28	654.864	43.3595	23.4418	ENSMUSG00000038312	ER degradation enhancer, mannosidase alpha-like 2 [Source:MGI Symbol;Acc:MGI:1915540]
Pnpla8	624.158	1.05434	0.0969072	10.8799	1.43679e-27	2.76517e-26	981.649	470.36	18.3039	8.77034	ENSMUSG00000036257	patatin-like phospholipase domain containing 8 [Source:MGI Symbol;Acc:MGI:1914702]
Tox4	1030.47	0.721762	0.0663709	10.8747	1.52199e-27	2.92616e-26	1688.38	1023.27	31.1003	18.8488	ENSMUSG00000016831	TOX high mobility group box family member 4 [Source:MGI Symbol;Acc:MGI:1915389]
Acsl5	1934.77	0.850949	0.0782987	10.868	1.63776e-27	3.14554e-26	2749.82	1522.27	71.6621	39.6713	ENSMUSG00000024981	acyl-CoA synthetase long-chain family member 5 [Source:MGI Symbol;Acc:MGI:1919129]
Cdhr3	1061.53	-0.839877	0.0773021	-10.8649	1.69487e-27	3.25191e-26	744.4	1327.87	20.7003	36.9256	ENSMUSG00000035860	cadherin-related family member 3 [Source:MGI Symbol;Acc:MGI:1916014]
Epas1	6755.71	-1.12348	0.103544	-10.8503	1.98857e-27	3.81157e-26	2734.48	5972.86	41.9559	91.6432	ENSMUSG00000024140	endothelial PAS domain protein 1 [Source:MGI Symbol;Acc:MGI:109169]
Gstt1	357.004	-1.92547	0.177535	-10.8456	2.09251e-27	4.00672e-26	85.0248	331.709	6.73287	26.2671	ENSMUSG00000001663	glutathione S-transferase, theta 1 [Source:MGI Symbol;Acc:MGI:107379]
Gm16702	74.1694	-2.8127	0.259384	-10.8438	2.13535e-27	4.08461e-26	18.0455	128.814	0.621578	4.43702	ENSMUSG00000097796	predicted gene, 16702 [Source:MGI Symbol;Acc:MGI:4439626]
Arhgef1	3908.05	1.30517	0.120371	10.8429	2.15517e-27	4.11835e-26	8343.38	3365.76	190.474	76.8381	ENSMUSG00000040940	Rho guanine nucleotide exchange factor (GEF) 1 [Source:MGI Symbol;Acc:MGI:1353510]
Prok2	118.012	2.08966	0.192733	10.8423	2.17005e-27	4.14261e-26	367.884	85.2461	19.9667	4.62668	ENSMUSG00000030069	prokineticin 2 [Source:MGI Symbol;Acc:MGI:1354178]
Notch3	315.501	-1.30922	0.12076	-10.8415	2.18854e-27	4.17368e-26	112.873	282.501	1.16692	2.92058	ENSMUSG00000038146	notch 3 [Source:MGI Symbol;Acc:MGI:99460]
Hnrnpa0	1805.15	0.609026	0.0562179	10.8333	2.39339e-27	4.55974e-26	2394.76	1568.74	73.4319	48.1032	ENSMUSG00000007836	heterogeneous nuclear ribonucleoprotein A0 [Source:MGI Symbol;Acc:MGI:1924384]
Tprgl	1070.62	0.812919	0.0750483	10.8319	2.42952e-27	4.62391e-26	1818.29	1035.78	85.7135	48.8262	ENSMUSG00000029030	transformation related protein 63 regulated like [Source:MGI Symbol;Acc:MGI:1915058]
Nab1	1522.13	0.667954	0.0616858	10.8283	2.52769e-27	4.80591e-26	2748.8	1728.59	44.3639	27.8983	ENSMUSG00000002881	Ngfi-A binding protein 1 [Source:MGI Symbol;Acc:MGI:107564]
Acox3	727.042	1.09645	0.101265	10.8275	2.55149e-27	4.84629e-26	1373.76	640.19	28.5161	13.2888	ENSMUSG00000029098	acyl-Coenzyme A oxidase 3, pristanoyl [Source:MGI Symbol;Acc:MGI:1933156]
Sun2	2664.85	0.73312	0.0677299	10.8242	2.64489e-27	5.01866e-26	5166.78	3104.24	111.389	66.9234	ENSMUSG00000042524	Sad1 and UNC84 domain containing 2 [Source:MGI Symbol;Acc:MGI:2443011]
Pigm	843.438	0.923005	0.0853585	10.8133	2.97828e-27	5.64559e-26	1659.78	874.311	18.0072	9.48552	ENSMUSG00000050229	phosphatidylinositol glycan anchor biosynthesis, class M [Source:MGI Symbol;Acc:MGI:1914806]
Rnf130	788.188	0.900477	0.0832871	10.8117	3.02959e-27	5.73709e-26	1484.56	794.555	14.8668	7.9569	ENSMUSG00000020376	ring finger protein 130 [Source:MGI Symbol;Acc:MGI:1891717]
Egflam	629.903	-1.95952	0.181256	-10.8108	3.06011e-27	5.78909e-26	94.7068	377.48	1.58942	6.33509	ENSMUSG00000042961	EGF-like, fibronectin type III and laminin G domains [Source:MGI Symbol;Acc:MGI:2146149]
Fam171a1	645.508	-1.21782	0.112695	-10.8063	3.21371e-27	6.07359e-26	285.191	667.248	5.64859	13.2158	ENSMUSG00000050530	family with sequence similarity 171, member A1 [Source:MGI Symbol;Acc:MGI:2442917]
Pcdhgc5	149.895	-1.9124	0.176976	-10.806	3.22503e-27	6.0889e-26	51.8342	197.73	0.904286	3.44955	ENSMUSG00000102543	protocadherin gamma subfamily C, 5 [Source:MGI Symbol;Acc:MGI:1935205]
Mapk6	2232.5	1.06113	0.0982205	10.8035	3.31252e-27	6.24784e-26	4924.49	2355	92.6851	44.324	ENSMUSG00000042688	mitogen-activated protein kinase 6 [Source:MGI Symbol;Acc:MGI:1354946]
2310067B10Rik	1130.87	-0.785664	0.0727237	-10.8034	3.31659e-27	6.24927e-26	708.496	1218.37	11.6452	20.0259	NA	NA
Mnt	1107.06	0.883253	0.0817692	10.8018	3.37623e-27	6.35532e-26	2132.38	1153.76	38.1825	20.6592	ENSMUSG00000000282	max binding protein [Source:MGI Symbol;Acc:MGI:109150]
Dock6	1047.56	-1.08586	0.10056	-10.7981	3.51304e-27	6.60626e-26	462.902	982.139	5.79454	12.2943	ENSMUSG00000032198	dedicator of cytokinesis 6 [Source:MGI Symbol;Acc:MGI:1914789]
Anxa3	1060.02	0.903713	0.0836989	10.7972	3.54897e-27	6.6672e-26	1204.36	641.632	61.9277	32.9925	ENSMUSG00000029484	annexin A3 [Source:MGI Symbol;Acc:MGI:1201378]
Dlec1	609.187	-1.12683	0.104466	-10.7866	3.98454e-27	7.47804e-26	370.632	809.782	5.78286	12.6348	ENSMUSG00000038060	deleted in lung and esophageal cancer 1 [Source:MGI Symbol;Acc:MGI:2443671]
Sub1	525.06	1.08723	0.100825	10.7833	4.12685e-27	7.73743e-26	757.484	356.241	18.73	8.80863	ENSMUSG00000022205	SUB1 homolog (S. cerevisiae) [Source:MGI Symbol;Acc:MGI:104811]
Cacna1d	1877.79	-1.10556	0.102543	-10.7815	4.2087e-27	7.88307e-26	755.791	1625.37	6.7081	14.4262	ENSMUSG00000015968	calcium channel, voltage-dependent, L type, alpha 1D subunit [Source:MGI Symbol;Acc:MGI:88293]
Vav3	577.96	1.37442	0.127545	10.7759	4.47168e-27	8.36735e-26	1492.5	573.38	24.1069	9.26127	ENSMUSG00000033721	vav 3 oncogene [Source:MGI Symbol;Acc:MGI:1888518]
Cald1	1367.78	-0.754277	0.070053	-10.7672	4.91603e-27	9.18972e-26	723.759	1226.61	14.7294	24.963	ENSMUSG00000029761	caldesmon 1 [Source:MGI Symbol;Acc:MGI:88250]
3632451O06Rik	131.652	-2.1183	0.197039	-10.7506	5.88457e-27	1.09894e-25	37.267	164.242	1.11363	4.90795	NA	NA
Blnk	82.4414	1.92959	0.17964	10.7414	6.50398e-27	1.21341e-25	185.066	48.143	7.24705	1.88525	ENSMUSG00000061132	B cell linker [Source:MGI Symbol;Acc:MGI:96878]
Clec7a	3455.49	1.0602	0.0987493	10.7363	6.87291e-27	1.28098e-25	8473.85	4058.12	305.599	146.351	ENSMUSG00000079293	C-type lectin domain family 7, member a [Source:MGI Symbol;Acc:MGI:1861431]
Cables1	292.203	-1.40697	0.131208	-10.7232	7.92315e-27	1.47527e-25	110.01	297.68	2.70228	7.31219	ENSMUSG00000040957	CDK5 and Abl enzyme substrate 1 [Source:MGI Symbol;Acc:MGI:1927065]
Spry1	806.022	-1.26878	0.118327	-10.7227	7.96848e-27	1.48225e-25	158.311	383.625	5.2209	12.6515	ENSMUSG00000037211	sprouty RTK signaling antagonist 1 [Source:MGI Symbol;Acc:MGI:1345139]
Cytip	1168.02	0.811114	0.0756871	10.7167	8.50019e-27	1.57934e-25	2298.6	1309.04	32.9127	18.7437	ENSMUSG00000026832	cytohesin 1 interacting protein [Source:MGI Symbol;Acc:MGI:2183535]
Klf3	1458.72	0.676191	0.0630975	10.7166	8.50718e-27	1.57934e-25	2295.58	1435.56	81.4633	50.9439	ENSMUSG00000029178	Kruppel-like factor 3 (basic) [Source:MGI Symbol;Acc:MGI:1342773]
Ipcef1	298.261	1.37141	0.127986	10.7153	8.62331e-27	1.59933e-25	701.233	270.747	6.98825	2.69818	ENSMUSG00000064065	interaction protein for cytohesin exchange factors 1 [Source:MGI Symbol;Acc:MGI:2444159]
Atp6v1c2	597.64	-1.24858	0.116527	-10.7149	8.6628e-27	1.60508e-25	123.22	299.188	6.33595	15.3841	ENSMUSG00000020566	ATPase, H+ transporting, lysosomal V1 subunit C2 [Source:MGI Symbol;Acc:MGI:1916025]
Gapdh	339.427	1.07167	0.100033	10.7132	8.82647e-27	1.6338e-25	623.45	295.625	34.2219	16.2272	ENSMUSG00000057666	glyceraldehyde-3-phosphate dehydrogenase [Source:MGI Symbol;Acc:MGI:95640]
Nynrin	477.055	-1.30159	0.121608	-10.7032	9.83456e-27	1.81862e-25	189.209	470.496	2.09596	5.21189	ENSMUSG00000075592	NYN domain and retroviral integrase containing [Source:MGI Symbol;Acc:MGI:2652872]
Exoc5	725.863	0.985313	0.092063	10.7026	9.89562e-27	1.82813e-25	1224.25	617.927	21.5781	10.8913	ENSMUSG00000061244	exocyst complex component 5 [Source:MGI Symbol;Acc:MGI:2145645]
Tapt1	902.908	0.942847	0.0881073	10.7011	1.00558e-26	1.8559e-25	1312.74	680.828	30.8968	16.024	ENSMUSG00000046985	transmembrane anterior posterior transformation 1 [Source:MGI Symbol;Acc:MGI:2683537]
Cdk2ap2	681.245	0.983679	0.0919263	10.7007	1.00975e-26	1.86179e-25	1303.4	659.29	117.488	59.4281	ENSMUSG00000024856	CDK2-associated protein 2 [Source:MGI Symbol;Acc:MGI:1098779]
Sftpc	66666.9	-3.0049	0.280822	-10.7004	1.01394e-26	1.86769e-25	1942.84	16237.6	198.681	1660.51	ENSMUSG00000022097	surfactant associated protein C [Source:MGI Symbol;Acc:MGI:109517]
Mtm1	575.313	1.25333	0.117212	10.6928	1.09964e-26	2.02358e-25	1316.87	550.07	27.9353	11.6689	ENSMUSG00000031337	X-linked myotubular myopathy gene 1 [Source:MGI Symbol;Acc:MGI:1099452]
Nlrp12	411.617	1.36034	0.127266	10.689	1.14647e-26	2.1077e-25	990.607	384.246	18.7909	7.28878	ENSMUSG00000078817	NLR family, pyrin domain containing 12 [Source:MGI Symbol;Acc:MGI:2676630]
Pstpip2	669.597	1.3287	0.124318	10.6879	1.15954e-26	2.12966e-25	1761.42	699.193	63.9447	25.3827	ENSMUSG00000025429	proline-serine-threonine phosphatase-interacting protein 2 [Source:MGI Symbol;Acc:MGI:1335088]
Pknox2	240.917	-1.66373	0.155718	-10.6842	1.20692e-26	2.21452e-25	69.3743	222.225	1.60474	5.14042	ENSMUSG00000035934	Pbx/knotted 1 homeobox 2 [Source:MGI Symbol;Acc:MGI:2445415]
Eppk1	2866.06	-0.740836	0.069348	-10.6829	1.2243e-26	2.24423e-25	1840.22	3083.57	12.2608	20.5447	ENSMUSG00000115388	epiplakin 1 [Source:MGI Symbol;Acc:MGI:2386306]
Fbln1	2545.87	-2.08822	0.19551	-10.6809	1.25056e-26	2.29015e-25	490.997	2121.08	12.0033	51.8537	ENSMUSG00000006369	fibulin 1 [Source:MGI Symbol;Acc:MGI:95487]
Ubl3	1320.77	0.635254	0.0594923	10.6779	1.29148e-26	2.36279e-25	1655.98	1064.84	50.9878	32.7864	ENSMUSG00000001687	ubiquitin-like 3 [Source:MGI Symbol;Acc:MGI:1344373]
Svep1	4498.76	-1.35021	0.126476	-10.6756	1.32412e-26	2.42017e-25	1388.51	3558.57	10.1127	25.9175	ENSMUSG00000028369	sushi, von Willebrand factor type A, EGF and pentraxin domain containing 1 [Source:MGI Symbol;Acc:MGI:1928849]
Fbxo31	653.19	1.05546	0.0989267	10.6691	1.42003e-26	2.59296e-25	914.095	438.567	17.236	8.26953	ENSMUSG00000052934	F-box protein 31 [Source:MGI Symbol;Acc:MGI:1354708]
Nipa2	402.605	1.0868	0.101915	10.6638	1.50366e-26	2.74302e-25	718.514	337.784	14.7912	6.95359	ENSMUSG00000030452	non imprinted in Prader-Willi/Angelman syndrome 2 homolog (human) [Source:MGI Symbol;Acc:MGI:1913918]
Fyb	1773.04	1.5542	0.145754	10.6632	1.51271e-26	2.75569e-25	4818.3	1632.33	79.1804	26.8245	ENSMUSG00000022148	FYN binding protein [Source:MGI Symbol;Acc:MGI:1346327]
Chmp1a	817.457	0.759971	0.0712707	10.6632	1.51352e-26	2.75569e-25	1191.12	703.813	45.0536	26.6214	ENSMUSG00000000743	charged multivesicular body protein 1A [Source:MGI Symbol;Acc:MGI:1920159]
Fads2	457.535	-1.42874	0.133998	-10.6624	1.52586e-26	2.77547e-25	165.565	451.688	9.01572	24.5964	ENSMUSG00000024665	fatty acid desaturase 2 [Source:MGI Symbol;Acc:MGI:1930079]
Irx3	646.752	-1.23524	0.115893	-10.6584	1.59284e-26	2.89453e-25	194.006	458.493	6.74196	15.9332	ENSMUSG00000031734	Iroquois related homeobox 3 [Source:MGI Symbol;Acc:MGI:1197522]
Mrc1	68.0034	2.4788	0.232609	10.6565	1.62554e-26	2.95112e-25	175.828	30.6955	2.71503	0.47398	ENSMUSG00000026712	mannose receptor, C type 1 [Source:MGI Symbol;Acc:MGI:97142]
Cebpb	12094.7	0.853447	0.080095	10.6554	1.64497e-26	2.98351e-25	26458.7	14630.9	1431.3	791.467	ENSMUSG00000056501	CCAAT/enhancer binding protein (C/EBP), beta [Source:MGI Symbol;Acc:MGI:88373]
Cldn4	466.973	2.03266	0.190767	10.6552	1.64833e-26	2.98675e-25	639.738	154.612	29.008	7.01064	ENSMUSG00000047501	claudin 4 [Source:MGI Symbol;Acc:MGI:1313314]
Ttc21a	1718.04	-0.945067	0.0886987	-10.6548	1.65602e-26	2.99781e-25	1149.71	2209.49	22.5756	43.3852	ENSMUSG00000032514	tetratricopeptide repeat domain 21A [Source:MGI Symbol;Acc:MGI:1921302]
Ecm2	229.907	-1.95126	0.183239	-10.6487	1.76755e-26	3.19664e-25	39.9979	155.536	0.913379	3.55178	ENSMUSG00000043631	extracellular matrix protein 2, female organ and adipocyte specific [Source:MGI Symbol;Acc:MGI:3039578]
Atp2b1	3651.68	1.06293	0.0998216	10.6482	1.77679e-26	3.20822e-25	7390.14	3529.96	85.1131	40.655	ENSMUSG00000019943	ATPase, Ca++ transporting, plasma membrane 1 [Source:MGI Symbol;Acc:MGI:104653]
Rara	1858.44	0.919317	0.0863353	10.6482	1.77735e-26	3.20822e-25	3717.31	1962.13	73.8937	39.0038	ENSMUSG00000037992	retinoic acid receptor, alpha [Source:MGI Symbol;Acc:MGI:97856]
Atp11b	1741.27	1.5138	0.142201	10.6455	1.83007e-26	3.30024e-25	3781.49	1317.38	63.8415	22.2408	ENSMUSG00000037400	ATPase, class VI, type 11B [Source:MGI Symbol;Acc:MGI:1923545]
Ly6c2	312.548	2.6503	0.249232	10.6339	2.07343e-26	3.73554e-25	814.41	126.517	83.4919	12.9703	ENSMUSG00000022584	lymphocyte antigen 6 complex, locus C2 [Source:MGI Symbol;Acc:MGI:3712069]
Elf1	1393.83	0.659192	0.0620005	10.632	2.11438e-26	3.80569e-25	2044.38	1293.61	38.7799	24.5386	ENSMUSG00000036461	E74-like factor 1 [Source:MGI Symbol;Acc:MGI:107180]
Igdcc4	204.042	-1.56195	0.147017	-10.6243	2.29757e-26	4.13148e-25	74.5282	218.26	0.982351	2.87687	ENSMUSG00000032816	immunoglobulin superfamily, DCC subclass, member 4 [Source:MGI Symbol;Acc:MGI:1858497]
Tbc1d2	1571.4	1.26781	0.11947	10.6119	2.62418e-26	4.7143e-25	4076.65	1687.71	77.7614	32.1928	ENSMUSG00000039813	TBC1 domain family, member 2 [Source:MGI Symbol;Acc:MGI:2652885]
Zdhhc8	530.395	-1.05182	0.0991437	-10.6091	2.70474e-26	4.8544e-25	221.53	459.408	3.73694	7.74965	ENSMUSG00000060166	zinc finger, DHHC domain containing 8 [Source:MGI Symbol;Acc:MGI:1338012]
Rnf38	1468.01	0.937368	0.0883573	10.6088	2.71117e-26	4.86133e-25	2657.59	1385.24	42.1301	21.9599	ENSMUSG00000035696	ring finger protein 38 [Source:MGI Symbol;Acc:MGI:1920719]
Gm12338	148.844	1.44016	0.135898	10.5974	3.06362e-26	5.4881e-25	340.239	124.354	47.6782	17.4259	ENSMUSG00000081485	predicted gene 12338 [Source:MGI Symbol;Acc:MGI:3650622]
Tbc1d8	846.439	1.1899	0.112397	10.5866	3.43931e-26	6.15526e-25	1375.51	600.698	25.4455	11.1123	ENSMUSG00000003134	TBC1 domain family, member 8 [Source:MGI Symbol;Acc:MGI:1927225]
Il1r1	1370.2	-0.753436	0.0711831	-10.5845	3.517e-26	6.28834e-25	770.948	1302.05	12.5736	21.2355	ENSMUSG00000026072	interleukin 1 receptor, type I [Source:MGI Symbol;Acc:MGI:96545]
Myo1b	1657.85	-0.933592	0.0882512	-10.5788	3.73737e-26	6.67605e-25	692.31	1326.09	11.2508	21.5505	ENSMUSG00000018417	myosin IB [Source:MGI Symbol;Acc:MGI:107752]
Gtf2i	1570.32	-0.816238	0.0771629	-10.5781	3.76459e-26	6.71833e-25	740.497	1309.8	13.6065	24.0673	ENSMUSG00000060261	general transcription factor II I [Source:MGI Symbol;Acc:MGI:1202722]
Traf6	969.094	0.756951	0.071576	10.5755	3.87172e-26	6.90299e-25	1793.55	1061.55	26.9055	15.9247	ENSMUSG00000027164	TNF receptor-associated factor 6 [Source:MGI Symbol;Acc:MGI:108072]
Rab11fip1	3948.68	0.851894	0.0805755	10.5726	3.99179e-26	7.11035e-25	8065.31	4463.36	83.1513	46.0161	ENSMUSG00000031488	RAB11 family interacting protein 1 (class I) [Source:MGI Symbol;Acc:MGI:1923017]
Prlr	54.9618	3.04967	0.288607	10.5668	4.24533e-26	7.55485e-25	109.021	12.7804	0.667352	0.0782328	ENSMUSG00000005268	prolactin receptor [Source:MGI Symbol;Acc:MGI:97763]
Egln3	231.895	1.12441	0.106449	10.5629	4.42854e-26	7.87346e-25	552.966	253.008	16.9686	7.76393	ENSMUSG00000035105	egl-9 family hypoxia-inducible factor 3 [Source:MGI Symbol;Acc:MGI:1932288]
Efcc1	147.432	-2.07816	0.196788	-10.5604	4.54664e-26	8.07584e-25	38.6131	162.442	1.15176	4.84537	ENSMUSG00000068263	EF hand and coiled-coil domain containing 1 [Source:MGI Symbol;Acc:MGI:3611451]
Fcgr2b	1218.64	0.917465	0.0868822	10.5599	4.57268e-26	8.11447e-25	3086.47	1631.96	163.94	86.6831	ENSMUSG00000026656	Fc receptor, IgG, low affinity IIb [Source:MGI Symbol;Acc:MGI:95499]
Spata2	490.672	0.864213	0.0818796	10.5547	4.8328e-26	8.56802e-25	876.626	480.093	18.0145	9.86584	ENSMUSG00000047030	spermatogenesis associated 2 [Source:MGI Symbol;Acc:MGI:2146885]
Pcif1	1173	0.866314	0.0821629	10.5439	5.42282e-26	9.60505e-25	1975.04	1081.8	58.9334	32.2799	ENSMUSG00000039849	PDX1 C-terminal inhibiting factor 1 [Source:MGI Symbol;Acc:MGI:2443858]
Cd300lf	5050.8	1.12165	0.106392	10.5426	5.49788e-26	9.72887e-25	13069.5	5993.83	569.351	261.112	ENSMUSG00000047798	CD300 molecule like family member F [Source:MGI Symbol;Acc:MGI:2442359]
Arsi	132.977	-2.07938	0.197256	-10.5415	5.55765e-26	9.82544e-25	39.3167	170.075	1.8749	8.11039	ENSMUSG00000036412	arylsulfatase i [Source:MGI Symbol;Acc:MGI:2670959]
Rcbtb2	700.778	0.998676	0.09478	10.5368	5.84705e-26	1.03274e-24	1203.34	599.629	25.6263	12.7696	ENSMUSG00000022106	regulator of chromosome condensation (RCC1) and BTB (POZ) domain containing protein 2 [Source:MGI Symbol;Acc:MGI:1917200]
Dennd5a	2301.46	0.558705	0.0530399	10.5337	6.04254e-26	1.06628e-24	3479.65	2360.27	57.6667	39.1158	ENSMUSG00000035901	DENN/MADD domain containing 5A [Source:MGI Symbol;Acc:MGI:1201681]
Daxx	1437.76	1.0725	0.10182	10.5333	6.06948e-26	1.07003e-24	2890.87	1371.09	83.7354	39.7144	ENSMUSG00000002307	Fas death domain-associated protein [Source:MGI Symbol;Acc:MGI:1197015]
T2	111.091	-2.52951	0.240155	-10.5328	6.0977e-26	1.074e-24	32.7829	189.954	1.53567	8.89815	ENSMUSG00000058159	brachyury 2 [Source:MGI Symbol;Acc:MGI:104658]
Itgb5	1027.54	-1.18456	0.112467	-10.5325	6.11837e-26	1.07664e-24	417.087	953.052	10.4357	23.8458	ENSMUSG00000022817	integrin beta 5 [Source:MGI Symbol;Acc:MGI:96614]
Gria3	514.554	-1.13033	0.107335	-10.5309	6.22479e-26	1.09435e-24	200.139	439.042	3.08867	6.77558	ENSMUSG00000001986	glutamate receptor, ionotropic, AMPA3 (alpha 3) [Source:MGI Symbol;Acc:MGI:95810]
Rdh12	246.907	1.71722	0.163125	10.527	6.48608e-26	1.13922e-24	696.723	209.869	34.1773	10.295	ENSMUSG00000021123	retinol dehydrogenase 12 [Source:MGI Symbol;Acc:MGI:1925224]
Cdk18	426.516	1.35556	0.128918	10.5149	7.37506e-26	1.29416e-24	736.434	286.584	19.8535	7.72601	ENSMUSG00000026437	cyclin-dependent kinase 18 [Source:MGI Symbol;Acc:MGI:97518]
Grap	74.7576	2.08001	0.197848	10.5131	7.51545e-26	1.31757e-24	184.396	43.3708	9.4697	2.22732	ENSMUSG00000004837	GRB2-related adaptor protein [Source:MGI Symbol;Acc:MGI:1918770]
Fam161a	410.64	-1.09421	0.104089	-10.5122	7.58906e-26	1.32925e-24	262.617	560.683	11.1334	23.7696	ENSMUSG00000049811	family with sequence similarity 161, member A [Source:MGI Symbol;Acc:MGI:1921123]
Plaa	524.637	0.974207	0.0926916	10.5102	7.75284e-26	1.35667e-24	788.84	401.905	9.50511	4.84275	ENSMUSG00000028577	phospholipase A2, activating protein [Source:MGI Symbol;Acc:MGI:104810]
Becn1	877.304	0.929913	0.0885744	10.4987	8.76052e-26	1.53018e-24	1610.95	843.434	65.1338	34.1016	ENSMUSG00000035086	beclin 1, autophagy related [Source:MGI Symbol;Acc:MGI:1891828]
Ufd1l	490.327	0.915663	0.0872166	10.4987	8.75636e-26	1.53018e-24	783.386	412.916	32.2292	16.9877	NA	NA
Zbtb4	1244.11	-0.838637	0.0799024	-10.4958	9.03356e-26	1.57641e-24	514.839	926.588	5.40351	9.72504	ENSMUSG00000018750	zinc finger and BTB domain containing 4 [Source:MGI Symbol;Acc:MGI:1922830]
Camk2n1	367.67	-1.32529	0.126285	-10.4944	9.16289e-26	1.5975e-24	114.736	289.699	2.60774	6.58435	ENSMUSG00000046447	calcium/calmodulin-dependent protein kinase II inhibitor 1 [Source:MGI Symbol;Acc:MGI:1913509]
Tnik	414.723	-1.23703	0.117947	-10.488	9.81009e-26	1.70876e-24	146.167	344.548	1.63615	3.85677	ENSMUSG00000027692	TRAF2 and NCK interacting kinase [Source:MGI Symbol;Acc:MGI:1916264]
Mlc1	388.796	-2.38938	0.22796	-10.4816	1.04984e-25	1.82697e-24	29.6893	156.757	1.0468	5.52701	ENSMUSG00000035805	megalencephalic leukoencephalopathy with subcortical cysts 1 homolog (human) [Source:MGI Symbol;Acc:MGI:2157910]
9530091C08Rik	287.35	-1.46885	0.140168	-10.4792	1.07629e-25	1.87128e-24	121.191	331.18	1.24757	3.40924	NA	NA
Mtmr14	715.387	1.0065	0.09627	10.455	1.39031e-25	2.41502e-24	1526.94	757.157	46.8564	23.2345	ENSMUSG00000030269	myotubularin related protein 14 [Source:MGI Symbol;Acc:MGI:1916075]
Creb3l1	710.449	-1.10962	0.106189	-10.4495	1.47284e-25	2.55604e-24	338.102	733.239	12.2254	26.5132	ENSMUSG00000027230	cAMP responsive element binding protein 3-like 1 [Source:MGI Symbol;Acc:MGI:1347062]
Eif2ak3	887.073	0.853228	0.0816595	10.4486	1.48699e-25	2.57822e-24	1460.52	807.49	26.6757	14.7484	ENSMUSG00000031668	eukaryotic translation initiation factor 2 alpha kinase 3 [Source:MGI Symbol;Acc:MGI:1341830]
Csde1	3626.51	0.706794	0.0677186	10.4372	1.67632e-25	2.90383e-24	5469.49	3346.88	106.912	65.4215	ENSMUSG00000068823	cold shock domain containing E1, RNA binding [Source:MGI Symbol;Acc:MGI:92356]
Ncf4	1788.83	1.23474	0.118316	10.4359	1.69914e-25	2.94067e-24	4836.37	2049.08	273.142	115.725	ENSMUSG00000071715	neutrophil cytosolic factor 4 [Source:MGI Symbol;Acc:MGI:109186]
Tnfaip8l2	111.502	1.7237	0.165239	10.4316	1.77893e-25	3.07594e-24	297.108	89.2147	21.7448	6.52946	ENSMUSG00000013707	tumor necrosis factor, alpha-induced protein 8-like 2 [Source:MGI Symbol;Acc:MGI:1917019]
Dock5	2442.47	1.10424	0.105864	10.4308	1.79435e-25	3.09976e-24	5243.6	2433.43	41.6632	19.3349	ENSMUSG00000044447	dedicator of cytokinesis 5 [Source:MGI Symbol;Acc:MGI:2652871]
Slc15a3	3604.2	0.805521	0.0772547	10.4268	1.87035e-25	3.2281e-24	8582.17	4904.89	300.53	171.759	ENSMUSG00000024737	solute carrier family 15, member 3 [Source:MGI Symbol;Acc:MGI:1929691]
Sh3d19	1135.39	-0.870872	0.0835309	-10.4257	1.89165e-25	3.26189e-24	526.711	961.095	6.74443	12.3066	ENSMUSG00000028082	SH3 domain protein D19 [Source:MGI Symbol;Acc:MGI:1350923]
Rab43	1017.1	0.712995	0.0683984	10.4241	1.92385e-25	3.31438e-24	1495.08	910.907	25.153	15.325	ENSMUSG00000030055	RAB43, member RAS oncogene family [Source:MGI Symbol;Acc:MGI:1917084]
Nhsl2	627.063	0.8385	0.080474	10.4195	2.0198e-25	3.47652e-24	911.806	508.907	5.77248	3.2218	ENSMUSG00000079481	NHS-like 2 [Source:MGI Symbol;Acc:MGI:3645090]
Gpr126	475.706	-1.20738	0.115973	-10.4108	2.21318e-25	3.8059e-24	178.072	420.368	2.24793	5.3066	NA	NA
Ogfrl1	819.614	0.903803	0.0868265	10.4093	2.24877e-25	3.86358e-24	1734.21	924.721	29.3989	15.6762	ENSMUSG00000026158	opioid growth factor receptor-like 1 [Source:MGI Symbol;Acc:MGI:1917405]
Fads1	1067.84	-1.36232	0.130947	-10.4036	2.38735e-25	4.09797e-24	373.633	967.774	8.87267	22.9817	ENSMUSG00000010663	fatty acid desaturase 1 [Source:MGI Symbol;Acc:MGI:1923517]
Kcns3	114.592	-2.58019	0.24808	-10.4006	2.46318e-25	4.22428e-24	17.8915	107.797	0.480288	2.89375	ENSMUSG00000043673	potassium voltage-gated channel, delayed-rectifier, subfamily S, member 3 [Source:MGI Symbol;Acc:MGI:1098804]
Sspo	183.984	-2.07388	0.199703	-10.3848	2.90804e-25	4.98268e-24	49.2294	207.394	0.259372	1.09269	ENSMUSG00000029797	SCO-spondin [Source:MGI Symbol;Acc:MGI:2674311]
Kcna2	203.253	-2.37635	0.228845	-10.3841	2.92928e-25	5.01454e-24	23.7936	132.67	0.168698	0.94064	ENSMUSG00000040724	potassium voltage-gated channel, shaker-related subfamily, member 2 [Source:MGI Symbol;Acc:MGI:96659]
Mxra8	2315.27	-1.56938	0.151207	-10.379	3.08967e-25	5.28432e-24	689.097	2061.57	25.0051	74.8079	ENSMUSG00000029070	matrix-remodelling associated 8 [Source:MGI Symbol;Acc:MGI:1922011]
Pdlim5	1367.55	0.746398	0.0719293	10.3768	3.16098e-25	5.40138e-24	2195.95	1306.47	26.4717	15.7492	ENSMUSG00000028273	PDZ and LIM domain 5 [Source:MGI Symbol;Acc:MGI:1927489]
AI464131	282.7	-1.65573	0.159582	-10.3754	3.20751e-25	5.47595e-24	69.5067	225.03	1.36711	4.42606	ENSMUSG00000046312	expressed sequence AI464131 [Source:MGI Symbol;Acc:MGI:2140300]
Maged1	1738.05	-1.42551	0.137406	-10.3744	3.24286e-25	5.53129e-24	685.731	1857.05	20.4616	55.4128	ENSMUSG00000025151	melanoma antigen, family D, 1 [Source:MGI Symbol;Acc:MGI:1930187]
H3f3a	1664.13	0.965707	0.0930892	10.374	3.25597e-25	5.54865e-24	3008.83	1538.96	229.625	117.449	ENSMUSG00000060743	H3 histone, family 3A [Source:MGI Symbol;Acc:MGI:1097686]
Csk	843.092	0.85656	0.082593	10.3709	3.36495e-25	5.72921e-24	1540.46	849.685	55.579	30.6563	ENSMUSG00000032312	c-src tyrosine kinase [Source:MGI Symbol;Acc:MGI:88537]
Il16	1017.91	1.15453	0.111339	10.3695	3.41137e-25	5.80301e-24	1989.61	890.727	32.7483	14.661	ENSMUSG00000001741	interleukin 16 [Source:MGI Symbol;Acc:MGI:1270855]
Sertad3	175.318	1.32077	0.127502	10.3588	3.81752e-25	6.48807e-24	338.668	135.789	22.1245	8.87078	ENSMUSG00000055200	SERTA domain containing 3 [Source:MGI Symbol;Acc:MGI:2180697]
Atf6	1390.21	0.702147	0.0677862	10.3583	3.83899e-25	6.5187e-24	1834.15	1125.01	20.1815	12.3788	ENSMUSG00000026663	activating transcription factor 6 [Source:MGI Symbol;Acc:MGI:1926157]
Mapt	249.109	-1.88263	0.181834	-10.3535	4.03319e-25	6.8423e-24	54.5044	199.277	0.831923	3.04165	ENSMUSG00000018411	microtubule-associated protein tau [Source:MGI Symbol;Acc:MGI:97180]
Lmbrd1	1083.88	0.803172	0.0776149	10.3482	4.26565e-25	7.23019e-24	1734.06	991.158	26.4087	15.0948	ENSMUSG00000073725	LMBR1 domain containing 1 [Source:MGI Symbol;Acc:MGI:1915671]
Smtnl2	558.737	-0.983687	0.0951683	-10.3363	4.82879e-25	8.17004e-24	237.209	474.088	7.42337	14.8364	ENSMUSG00000045667	smoothelin-like 2 [Source:MGI Symbol;Acc:MGI:2442764]
Tspan14	1183.01	0.807124	0.0780859	10.3364	4.82495e-25	8.17004e-24	2261.76	1289.94	75.0119	42.781	ENSMUSG00000037824	tetraspanin 14 [Source:MGI Symbol;Acc:MGI:1196325]
Gpr65	93.3571	1.93414	0.187174	10.3334	4.97604e-25	8.41165e-24	242.598	62.5615	9.27872	2.39281	ENSMUSG00000021886	G-protein coupled receptor 65 [Source:MGI Symbol;Acc:MGI:108031]
Cdo1	749.15	-0.980294	0.0948767	-10.3323	5.03416e-25	8.50229e-24	266.887	530.556	14.3242	28.4756	ENSMUSG00000033022	cysteine dioxygenase 1, cytosolic [Source:MGI Symbol;Acc:MGI:105925]
H2-M3	205.744	1.43866	0.139351	10.324	5.48851e-25	9.26137e-24	353.07	129.929	20.346	7.48732	ENSMUSG00000016206	histocompatibility 2, M region locus 3 [Source:MGI Symbol;Acc:MGI:95915]
Ephb2	305.857	-1.36978	0.132773	-10.3167	5.92021e-25	9.98091e-24	123.33	320.16	2.08513	5.41293	ENSMUSG00000028664	Eph receptor B2 [Source:MGI Symbol;Acc:MGI:99611]
Pten	2507.08	0.674432	0.0653845	10.3149	6.03692e-25	1.01686e-23	3924.92	2458.06	39.2479	24.5798	ENSMUSG00000013663	phosphatase and tensin homolog [Source:MGI Symbol;Acc:MGI:109583]
Fam175b	421.992	0.99943	0.096899	10.3141	6.08264e-25	1.02365e-23	769.002	384.035	21.8129	10.8932	NA	NA
Parvg	519.15	0.829655	0.0804684	10.3103	6.32906e-25	1.06397e-23	1237.1	695.188	36.1262	20.3011	ENSMUSG00000022439	parvin, gamma [Source:MGI Symbol;Acc:MGI:2158329]
Nlrx1	517.928	1.06978	0.103759	10.3103	6.33351e-25	1.06397e-23	1044.58	496.245	21.5522	10.2387	ENSMUSG00000032109	NLR family member X1 [Source:MGI Symbol;Acc:MGI:2429611]
2310047M10Rik	289.239	1.09029	0.105795	10.3057	6.64156e-25	1.11473e-23	591.768	277.683	26.9669	12.654	NA	NA
Pclo	310.966	-1.68557	0.163624	-10.3015	6.93936e-25	1.16368e-23	97.3383	315.895	0.361681	1.17377	ENSMUSG00000061601	piccolo (presynaptic cytomatrix protein) [Source:MGI Symbol;Acc:MGI:1349390]
Lhfp	691.139	-1.24525	0.120895	-10.3002	7.02822e-25	1.17754e-23	266.497	637.626	10.4758	25.0646	ENSMUSG00000048332	lipoma HMGIC fusion partner [Source:MGI Symbol;Acc:MGI:1920048]
Ano1	669.907	-0.978561	0.0950534	-10.2949	7.43308e-25	1.24427e-23	360.699	717.879	6.43344	12.8041	ENSMUSG00000031075	anoctamin 1, calcium activated chloride channel [Source:MGI Symbol;Acc:MGI:2142149]
Dgkd	2119.72	0.82645	0.0802899	10.2933	7.55304e-25	1.26323e-23	3670.67	2066.12	52.9372	29.797	ENSMUSG00000070738	diacylglycerol kinase, delta [Source:MGI Symbol;Acc:MGI:2138334]
Cd248	916.236	-1.75472	0.170518	-10.2905	7.77673e-25	1.29949e-23	227.28	779.724	7.28477	24.9917	ENSMUSG00000056481	CD248 antigen, endosialin [Source:MGI Symbol;Acc:MGI:1917695]
Bahcc1	581.239	-1.04662	0.101717	-10.2895	7.85489e-25	1.31139e-23	231.291	484.209	1.77058	3.70671	ENSMUSG00000039741	BAH domain and coiled-coil containing 1 [Source:MGI Symbol;Acc:MGI:2679272]
Kalrn	561.729	-1.14468	0.111261	-10.2882	7.96128e-25	1.32798e-23	250.61	555.955	1.21627	2.69819	ENSMUSG00000061751	kalirin, RhoGEF kinase [Source:MGI Symbol;Acc:MGI:2685385]
Per1	7142.75	1.16411	0.113172	10.2862	8.1334e-25	1.35549e-23	13706.6	6101.41	239.579	106.648	ENSMUSG00000020893	period circadian clock 1 [Source:MGI Symbol;Acc:MGI:1098283]
B4galt6	160.982	1.62059	0.157565	10.2852	8.21964e-25	1.36866e-23	332.273	108.046	4.69789	1.52762	ENSMUSG00000056124	UDP-Gal:betaGlcNAc beta 1,4-galactosyltransferase, polypeptide 6 [Source:MGI Symbol;Acc:MGI:1928380]
Zbtb2	353.738	1.2329	0.119898	10.2829	8.41492e-25	1.39994e-23	690.517	292.678	17.5715	7.44775	ENSMUSG00000075327	zinc finger and BTB domain containing 2 [Source:MGI Symbol;Acc:MGI:2685949]
Vps11	835.954	0.76156	0.074066	10.2822	8.47811e-25	1.40922e-23	1384.17	815.19	35.7433	21.0506	ENSMUSG00000032127	VPS11, CORVET/HOPS core subunit [Source:MGI Symbol;Acc:MGI:1918982]
Tacr1	56.4633	-3.2794	0.31901	-10.2799	8.67831e-25	1.44122e-23	10.1823	108.189	0.166363	1.76764	ENSMUSG00000030043	tachykinin receptor 1 [Source:MGI Symbol;Acc:MGI:98475]
Tnks1bp1	2625.95	-0.574846	0.0559353	-10.277	8.9492e-25	1.48491e-23	1564.27	2329.42	22.3514	33.2843	ENSMUSG00000033955	tankyrase 1 binding protein 1 [Source:MGI Symbol;Acc:MGI:2446193]
Snx25	918.291	-1.11079	0.108135	-10.2723	9.39829e-25	1.55805e-23	211.762	464.777	5.66981	12.4441	ENSMUSG00000038291	sorting nexin 25 [Source:MGI Symbol;Acc:MGI:2142610]
Ccng2	537.478	0.848112	0.0827534	10.2487	1.19984e-24	1.98632e-23	890.247	492.918	29.3122	16.2298	ENSMUSG00000029385	cyclin G2 [Source:MGI Symbol;Acc:MGI:1095734]
Sez6l	57.0972	2.42015	0.236144	10.2486	1.20027e-24	1.98632e-23	136.215	24.774	1.83974	0.3346	ENSMUSG00000058153	seizure related 6 homolog like [Source:MGI Symbol;Acc:MGI:1935121]
Wasf2	2508.7	0.707264	0.0690213	10.247	1.22022e-24	2.01757e-23	3825.81	2339.21	76.8504	46.9885	ENSMUSG00000028868	WAS protein family, member 2 [Source:MGI Symbol;Acc:MGI:1098641]
Myo1g	549.31	1.26955	0.123925	10.2445	1.25287e-24	2.06976e-23	1329.27	549.52	33.0076	13.6453	ENSMUSG00000020437	myosin IG [Source:MGI Symbol;Acc:MGI:1927091]
Rbm33	2221.62	0.927075	0.0905357	10.2399	1.31392e-24	2.16871e-23	3738.42	1962.4	32.3112	16.961	ENSMUSG00000048271	RNA binding motif protein 33 [Source:MGI Symbol;Acc:MGI:1919670]
Porcn	440.682	-1.0744	0.104926	-10.2396	1.31763e-24	2.17294e-23	228.038	484.779	9.87647	20.9961	ENSMUSG00000031169	porcupine O-acyltransferase [Source:MGI Symbol;Acc:MGI:1890212]
Mapk7	881.442	0.971654	0.0948934	10.2394	1.32017e-24	2.17523e-23	1823.19	926.756	44.4127	22.5757	ENSMUSG00000001034	mitogen-activated protein kinase 7 [Source:MGI Symbol;Acc:MGI:1346347]
Wdr78	554.88	-1.2562	0.122799	-10.2297	1.45982e-24	2.40323e-23	322.412	768.021	6.9801	16.6274	ENSMUSG00000035126	WD repeat domain 78 [Source:MGI Symbol;Acc:MGI:2385328]
Map2k3	1609.1	0.702437	0.0686815	10.2275	1.49397e-24	2.45731e-23	2907.26	1783.22	110.22	67.6052	ENSMUSG00000018932	mitogen-activated protein kinase kinase 3 [Source:MGI Symbol;Acc:MGI:1346868]
Gpr157	564.488	0.817738	0.0800314	10.2177	1.65193e-24	2.71478e-23	1172.56	664.336	20.22	11.456	ENSMUSG00000047875	G protein-coupled receptor 157 [Source:MGI Symbol;Acc:MGI:2442046]
Ywhaz	4239.34	0.611187	0.0598337	10.2148	1.703e-24	2.79626e-23	5806.36	3802.5	121.788	79.7575	ENSMUSG00000022285	tyrosine 3-monooxygenase/tryptophan 5-monooxygenase activation protein, zeta polypeptide [Source:MGI Symbol;Acc:MGI:109484]
5930403L14Rik	372.518	-1.33302	0.130627	-10.2048	1.88727e-24	3.09614e-23	132.187	330.146	1.91207	4.77552	NA	NA
Ncf1	3996.32	1.11846	0.10962	10.2031	1.92085e-24	3.14769e-23	10445.8	4800.67	288.912	132.778	ENSMUSG00000015950	neutrophil cytosolic factor 1 [Source:MGI Symbol;Acc:MGI:97283]
Sin3a	1525.1	1.19352	0.116977	10.203	1.92202e-24	3.14769e-23	2949.74	1285.38	46.1995	20.1319	ENSMUSG00000042557	transcriptional regulator, SIN3A (yeast) [Source:MGI Symbol;Acc:MGI:107157]
Ntng2	645.1	1.21401	0.118994	10.2023	1.93648e-24	3.16863e-23	1549.05	665.783	71.8662	30.8883	ENSMUSG00000035513	netrin G2 [Source:MGI Symbol;Acc:MGI:2159341]
Loxl1	3952.53	-1.29907	0.127435	-10.194	2.11011e-24	3.44975e-23	1271.96	3148.19	31.291	77.4476	ENSMUSG00000032334	lysyl oxidase-like 1 [Source:MGI Symbol;Acc:MGI:106096]
Trpm6	686.392	-1.0472	0.102731	-10.1935	2.11937e-24	3.46188e-23	267.76	555.156	3.37805	7.00381	ENSMUSG00000024727	transient receptor potential cation channel, subfamily M, member 6 [Source:MGI Symbol;Acc:MGI:2675603]
Cmklr1	2106.18	-0.733689	0.072044	-10.1839	2.34009e-24	3.81912e-23	1064.01	1774.76	30.7114	51.226	ENSMUSG00000042190	chemokine-like receptor 1 [Source:MGI Symbol;Acc:MGI:109603]
Fbxl14	798.188	0.696679	0.0684177	10.1827	2.36807e-24	3.86144e-23	1246.65	767.929	24.2643	14.9467	ENSMUSG00000030019	F-box and leucine-rich repeat protein 14 [Source:MGI Symbol;Acc:MGI:2141676]
Tnip3	120.101	1.91835	0.18847	10.1786	2.47199e-24	4.02742e-23	155.394	40.9013	3.38565	0.891138	ENSMUSG00000044162	TNFAIP3 interacting protein 3 [Source:MGI Symbol;Acc:MGI:3041165]
Pik3r6	356.705	1.65157	0.162263	10.1783	2.4781e-24	4.03391e-23	1028.14	324.752	26.0823	8.23839	ENSMUSG00000046207	phosphoinositide-3-kinase regulatory subunit 5 [Source:MGI Symbol;Acc:MGI:2144613]
Itpkb	1557.52	0.711372	0.0698962	10.1776	2.49743e-24	4.06188e-23	2614.92	1594.66	42.0956	25.6713	ENSMUSG00000038855	inositol 1,4,5-trisphosphate 3-kinase B [Source:MGI Symbol;Acc:MGI:109235]
Adamts12	310.063	-1.25002	0.122898	-10.1712	2.66643e-24	4.33301e-23	114.972	273.342	1.51446	3.60059	ENSMUSG00000047497	a disintegrin-like and metallopeptidase (reprolysin type) with thrombospondin type 1 motif, 12 [Source:MGI Symbol;Acc:MGI:2146046]
Tef	903.022	-0.95767	0.0941659	-10.17	2.69821e-24	4.38088e-23	615.242	1198.3	11.3329	22.073	ENSMUSG00000022389	thyrotroph embryonic factor [Source:MGI Symbol;Acc:MGI:98663]
Rab32	859.988	1.04876	0.103144	10.1679	2.75851e-24	4.47494e-23	2106.07	1016.77	84.1986	40.6495	ENSMUSG00000019832	RAB32, member RAS oncogene family [Source:MGI Symbol;Acc:MGI:1915094]
Slc27a3	253.089	-1.5268	0.150161	-10.1677	2.76237e-24	4.47736e-23	82.9963	240.28	3.00902	8.7113	ENSMUSG00000027932	solute carrier family 27 (fatty acid transporter), member 3 [Source:MGI Symbol;Acc:MGI:1347358]
Macf1	35029.9	-1.0509	0.103399	-10.1636	2.88248e-24	4.66804e-23	12604.7	26156.2	44.0546	91.4182	ENSMUSG00000028649	microtubule-actin crosslinking factor 1 [Source:MGI Symbol;Acc:MGI:108559]
Pdzd8	2137.24	0.917036	0.0902308	10.1632	2.8932e-24	4.67739e-23	4275.18	2260.4	49.6136	26.232	ENSMUSG00000074746	PDZ domain containing 8 [Source:MGI Symbol;Acc:MGI:2677270]
Mef2a	2778.81	0.93804	0.0922968	10.1633	2.89124e-24	4.67739e-23	5104.4	2659.31	71.7369	37.3737	ENSMUSG00000030557	myocyte enhancer factor 2A [Source:MGI Symbol;Acc:MGI:99532]
Bcl10	590.49	0.997533	0.0981582	10.1625	2.91503e-24	4.70865e-23	1188.91	595.331	49.8875	24.9805	ENSMUSG00000028191	B cell leukemia/lymphoma 10 [Source:MGI Symbol;Acc:MGI:1337994]
Cdk14	706.74	-0.8387	0.0825632	-10.1583	3.04401e-24	4.91279e-23	416.211	740.895	6.95949	12.3885	ENSMUSG00000028926	cyclin-dependent kinase 14 [Source:MGI Symbol;Acc:MGI:894318]
Xpo6	2649.42	1.05809	0.104204	10.154	3.1809e-24	5.12934e-23	5266.9	2524.7	97.148	46.5681	ENSMUSG00000000131	exportin 6 [Source:MGI Symbol;Acc:MGI:2429950]
Kcnb1	270.659	-1.38023	0.135983	-10.15	3.31313e-24	5.33801e-23	83.7819	217.277	0.616868	1.59976	ENSMUSG00000050556	potassium voltage gated channel, Shab-related subfamily, member 1 [Source:MGI Symbol;Acc:MGI:96666]
Gprasp1	403.938	-1.29097	0.127216	-10.1479	3.38553e-24	5.45001e-23	170.048	415.17	2.34332	5.72119	ENSMUSG00000043384	G protein-coupled receptor associated sorting protein 1 [Source:MGI Symbol;Acc:MGI:1917418]
Unc119	196.338	1.29938	0.128104	10.1432	3.5516e-24	5.71248e-23	399.416	161.997	25.6041	10.3847	ENSMUSG00000002058	unc-119 lipid binding chaperone [Source:MGI Symbol;Acc:MGI:1328357]
Iqsec1	9548.54	0.947679	0.0934384	10.1423	3.5862e-24	5.76323e-23	21361.6	11059.8	257.509	133.323	ENSMUSG00000034312	IQ motif and Sec7 domain 1 [Source:MGI Symbol;Acc:MGI:1196356]
Gadd45b	3429.32	0.774489	0.0763949	10.138	3.74788e-24	6.01794e-23	7494.86	4377.88	486.142	283.964	ENSMUSG00000015312	growth arrest and DNA-damage-inducible 45 beta [Source:MGI Symbol;Acc:MGI:107776]
Ppp1r14a	204.716	-2.09022	0.206195	-10.1371	3.78114e-24	6.06619e-23	29.937	133.358	4.62964	20.6232	ENSMUSG00000037166	protein phosphatase 1, regulatory inhibitor subunit 14A [Source:MGI Symbol;Acc:MGI:1931139]
Col8a2	307.408	-1.41108	0.139298	-10.1299	4.07104e-24	6.52574e-23	129.254	348.806	2.4507	6.61347	ENSMUSG00000056174	collagen, type VIII, alpha 2 [Source:MGI Symbol;Acc:MGI:88464]
Cdc42bpa	1310.47	-0.737314	0.0727988	-10.1281	4.14612e-24	6.64047e-23	620.881	1038.84	5.89013	9.85522	ENSMUSG00000026490	CDC42 binding protein kinase alpha [Source:MGI Symbol;Acc:MGI:2441841]
Ncf2	2324.26	1.07724	0.106405	10.1239	4.32645e-24	6.92342e-23	5765.91	2727.19	182.388	86.267	ENSMUSG00000026480	neutrophil cytosolic factor 2 [Source:MGI Symbol;Acc:MGI:97284]
Dhx38	1428.43	0.892145	0.0881401	10.1219	4.41769e-24	7.06345e-23	2815.59	1515.05	55.1808	29.6925	ENSMUSG00000037993	DEAH (Asp-Glu-Ala-His) box polypeptide 38 [Source:MGI Symbol;Acc:MGI:1927617]
Gramd1a	1609.31	1.38274	0.136619	10.1211	4.45293e-24	7.11377e-23	3764.85	1437.47	115.315	44.0286	ENSMUSG00000001248	GRAM domain containing 1A [Source:MGI Symbol;Acc:MGI:105490]
Gcnt2	1910.59	0.567818	0.0561165	10.1186	4.57131e-24	7.29673e-23	3446.94	2324.38	40.2121	27.1163	ENSMUSG00000021360	glucosaminyl (N-acetyl) transferase 2, I-branching enzyme [Source:MGI Symbol;Acc:MGI:1100870]
Glyr1	1481.05	0.828333	0.0818952	10.1145	4.7621e-24	7.59485e-23	2390.46	1342.84	58.5613	32.8968	ENSMUSG00000022536	glyoxylate reductase 1 homolog (Arabidopsis) [Source:MGI Symbol;Acc:MGI:1921272]
Mettl6	352.623	1.29089	0.127671	10.1111	4.93316e-24	7.86102e-23	673.331	273.291	29.0247	11.7805	ENSMUSG00000021891	methyltransferase like 6 [Source:MGI Symbol;Acc:MGI:1914261]
Ints3	675.771	-0.853534	0.0844855	-10.1027	5.37297e-24	8.55466e-23	410.12	743.637	7.55109	13.6918	ENSMUSG00000027933	integrator complex subunit 3 [Source:MGI Symbol;Acc:MGI:2140050]
Tfcp2l1	1204.25	-1.00756	0.0998044	-10.0954	5.79197e-24	9.21401e-23	239.226	487.427	2.11915	4.31781	ENSMUSG00000026380	transcription factor CP2-like 1 [Source:MGI Symbol;Acc:MGI:2444691]
H2-Q10	441.548	1.02507	0.10171	10.0784	6.88255e-24	1.09397e-22	996.585	488.458	55.5579	27.2307	ENSMUSG00000067235	histocompatibility 2, Q region locus 10 [Source:MGI Symbol;Acc:MGI:95929]
Lyst	18771.3	1.62026	0.160869	10.0719	7.3531e-24	1.16687e-22	52621.1	17003.5	366.008	118.268	ENSMUSG00000019726	lysosomal trafficking regulator [Source:MGI Symbol;Acc:MGI:107448]
Chfr	791.725	1.03314	0.102576	10.0719	7.35353e-24	1.16687e-22	1517.05	738.749	36.3938	17.7225	ENSMUSG00000014668	checkpoint with forkhead and ring finger domains [Source:MGI Symbol;Acc:MGI:2444898]
Enah	1108.38	-0.665277	0.0661038	-10.0641	7.95928e-24	1.26193e-22	719.076	1143.21	4.78241	7.6032	ENSMUSG00000022995	ENAH actin regulator [Source:MGI Symbol;Acc:MGI:108360]
Clca4	163.425	1.66752	0.16574	10.061	8.21384e-24	1.3012e-22	211.794	65.4545	5.26231	1.6263	NA	NA
Drap1	696.754	0.93279	0.0927384	10.0583	8.44543e-24	1.33677e-22	958.628	500.112	77.1762	40.2625	ENSMUSG00000024914	Dr1 associated protein 1 (negative cofactor 2 alpha) [Source:MGI Symbol;Acc:MGI:1913806]
Plxnb1	2990.1	-0.656432	0.0652761	-10.0562	8.62228e-24	1.36362e-22	1785.4	2809.77	17.0479	26.829	ENSMUSG00000053646	plexin B1 [Source:MGI Symbol;Acc:MGI:2154238]
Osbpl5	978.676	-0.884581	0.0880078	-10.0512	9.07878e-24	1.43461e-22	432.552	806.288	8.69521	16.2081	ENSMUSG00000037606	oxysterol binding protein-like 5 [Source:MGI Symbol;Acc:MGI:1930265]
Tspyl1	843.434	0.726085	0.0722886	10.0443	9.7382e-24	1.53753e-22	1235.19	745.282	37.6225	22.7004	ENSMUSG00000047514	testis-specific protein, Y-encoded-like 1 [Source:MGI Symbol;Acc:MGI:1298395]
Rapgef6	1769.52	0.950829	0.0946649	10.0442	9.74841e-24	1.53786e-22	3146.44	1624.48	21.598	11.1509	ENSMUSG00000037533	Rap guanine nucleotide exchange factor (GEF) 6 [Source:MGI Symbol;Acc:MGI:2384761]
Ier5	4728.11	0.873026	0.0869473	10.0409	1.0079e-23	1.58868e-22	10551.4	5754.19	264.969	144.501	ENSMUSG00000056708	immediate early response 5 [Source:MGI Symbol;Acc:MGI:1337072]
Abhd15	87.0911	2.00769	0.199975	10.0397	1.02001e-23	1.60643e-22	217.695	53.8216	5.50214	1.36032	ENSMUSG00000000686	abhydrolase domain containing 15 [Source:MGI Symbol;Acc:MGI:1914727]
Trmt112	366.079	0.971335	0.0967884	10.0357	1.06253e-23	1.672e-22	653.582	333.461	52.0061	26.5337	ENSMUSG00000038812	tRNA methyltransferase 11-2 [Source:MGI Symbol;Acc:MGI:1914924]
St3gal6	450.922	1.24016	0.123603	10.0334	1.08688e-23	1.70889e-22	935.929	393.958	48.246	20.308	ENSMUSG00000022747	ST3 beta-galactoside alpha-2,3-sialyltransferase 6 [Source:MGI Symbol;Acc:MGI:1888707]
Galnt15	528.125	1.17796	0.117471	10.0277	1.15133e-23	1.80873e-22	459.383	203.308	16.1141	7.1316	ENSMUSG00000021903	polypeptide N-acetylgalactosaminyltransferase 15 [Source:MGI Symbol;Acc:MGI:1926004]
Itsn1	970.88	-0.815198	0.0813167	-10.025	1.18393e-23	1.85839e-22	620.725	1093.54	2.6196	4.61499	ENSMUSG00000022957	intersectin 1 (SH3 domain protein 1A) [Source:MGI Symbol;Acc:MGI:1338069]
Slc12a4	1024.67	-0.863421	0.0861394	-10.0235	1.20122e-23	1.88397e-22	474.127	869.795	10.1602	18.6391	ENSMUSG00000017765	solute carrier family 12, member 4 [Source:MGI Symbol;Acc:MGI:1309465]
Tmed8	687.248	0.836404	0.0834782	10.0194	1.2523e-23	1.96245e-22	1103.64	616.126	12.6241	7.04756	ENSMUSG00000034111	transmembrane p24 trafficking protein 8 [Source:MGI Symbol;Acc:MGI:1923480]
Syf2	551.075	0.998411	0.0996532	10.0189	1.25948e-23	1.97208e-22	986.304	492.135	63.4737	31.6714	ENSMUSG00000028821	SYF2 homolog, RNA splicing factor (S. cerevisiae) [Source:MGI Symbol;Acc:MGI:1915842]
Nav1	1220.53	-0.826019	0.0824503	-10.0184	1.26551e-23	1.97988e-22	619.779	1096.99	3.98641	7.05581	ENSMUSG00000009418	neuron navigator 1 [Source:MGI Symbol;Acc:MGI:2183683]
Gnai2	3786.43	0.641323	0.0640445	10.0137	1.3267e-23	2.07388e-22	6643.62	4257.87	250.599	160.608	ENSMUSG00000032562	guanine nucleotide binding protein (G protein), alpha inhibiting 2 [Source:MGI Symbol;Acc:MGI:95772]
Rgcc	607.004	0.942526	0.0941558	10.0103	1.37367e-23	2.14554e-22	936.691	486.321	84.1558	43.6928	ENSMUSG00000022018	regulator of cell cycle [Source:MGI Symbol;Acc:MGI:1913464]
Gm14403	104.232	-1.92936	0.192768	-10.0087	1.39506e-23	2.17714e-22	37.5143	144.356	0.829893	3.19346	ENSMUSG00000094786	predicted gene 14403 [Source:MGI Symbol;Acc:MGI:3649813]
Heca	1015.16	0.819527	0.0818854	10.0082	1.40254e-23	2.18701e-22	1883.24	1065.89	42.1724	23.8691	ENSMUSG00000039879	hdc homolog, cell cycle regulator [Source:MGI Symbol;Acc:MGI:2685715]
Hcst	96.6188	1.76722	0.176607	10.0065	1.42717e-23	2.22358e-22	274.062	80.4298	50.9167	14.9427	ENSMUSG00000064109	hematopoietic cell signal transducer [Source:MGI Symbol;Acc:MGI:1344360]
Fam133b	455.706	1.14424	0.114382	10.0036	1.46901e-23	2.28689e-22	912.464	410.901	32.5495	14.6577	ENSMUSG00000058503	family with sequence similarity 133, member B [Source:MGI Symbol;Acc:MGI:1915402]
Cyth2	724.028	0.868892	0.0868592	10.0034	1.47187e-23	2.28946e-22	1146.1	624.906	37.2436	20.3069	ENSMUSG00000003269	cytohesin 2 [Source:MGI Symbol;Acc:MGI:1334255]
Adamts1	4226.17	-0.727682	0.0727455	-10.0031	1.47661e-23	2.29494e-22	1460.01	2419.14	24.5428	40.6659	ENSMUSG00000022893	a disintegrin-like and metallopeptidase (reprolysin type) with thrombospondin type 1 motif, 1 [Source:MGI Symbol;Acc:MGI:109249]
Fcho1	95.3322	1.8068	0.180641	10.0022	1.49112e-23	2.31558e-22	183.896	52.4955	4.44277	1.26825	ENSMUSG00000070000	FCH domain only 1 [Source:MGI Symbol;Acc:MGI:1921265]
Grb10	1096	-0.915322	0.0915748	-9.99535	1.59722e-23	2.47831e-22	520.638	989.697	8.28873	15.7563	ENSMUSG00000020176	growth factor receptor bound protein 10 [Source:MGI Symbol;Acc:MGI:103232]
Adcy6	1185.13	-0.676409	0.0676893	-9.99286	1.63789e-23	2.53934e-22	699.902	1117.52	9.53925	15.2311	ENSMUSG00000022994	adenylate cyclase 6 [Source:MGI Symbol;Acc:MGI:87917]
Pcdhgb6	272.509	-1.25636	0.125741	-9.99169	1.65728e-23	2.56729e-22	121.105	293.265	2.12359	5.14244	ENSMUSG00000103088	protocadherin gamma subfamily B, 6 [Source:MGI Symbol;Acc:MGI:1935197]
Trim25	3939.71	0.696286	0.0696935	9.99069	1.67413e-23	2.58915e-22	7403.92	4565.54	109.292	67.3933	ENSMUSG00000000275	tripartite motif-containing 25 [Source:MGI Symbol;Acc:MGI:102749]
Sema4d	8162.87	0.744733	0.0745426	9.99069	1.67412e-23	2.58915e-22	19491.2	11623.4	352.236	210.053	ENSMUSG00000021451	sema domain, immunoglobulin domain (Ig), transmembrane domain (TM) and short cytoplasmic domain, (semaphorin) 4D [Source:MGI Symbol;Acc:MGI:109244]
Cnr1	129.47	-2.08492	0.20884	-9.98335	1.80274e-23	2.78577e-22	27.2386	116.747	0.385183	1.65092	ENSMUSG00000044288	cannabinoid receptor 1 (brain) [Source:MGI Symbol;Acc:MGI:104615]
Trabd2b	448.507	-1.34775	0.135063	-9.97865	1.89022e-23	2.91857e-22	176.188	458.425	2.1865	5.68907	ENSMUSG00000070867	TraB domain containing 2B [Source:MGI Symbol;Acc:MGI:3650152]
Spi1	1676.35	0.743957	0.0745638	9.97745	1.91322e-23	2.95166e-22	3906	2329.82	240.622	143.524	ENSMUSG00000002111	spleen focus forming virus (SFFV) proviral integration oncogene [Source:MGI Symbol;Acc:MGI:98282]
Dyrk1a	2084.44	0.60437	0.0606544	9.96416	2.1872e-23	3.37161e-22	3519.22	2312.52	47.4919	31.2074	ENSMUSG00000022897	dual-specificity tyrosine-(Y)-phosphorylation regulated kinase 1a [Source:MGI Symbol;Acc:MGI:1330299]
Bach1	2861.2	0.541016	0.0543221	9.95941	2.29423e-23	3.53371e-22	5197.61	3571.08	72.8598	50.0592	ENSMUSG00000025612	BTB and CNC homology 1, basic leucine zipper transcription factor 1 [Source:MGI Symbol;Acc:MGI:894680]
Etohi1	321.512	1.3329	0.133842	9.95877	2.30906e-23	3.55366e-22	663.557	262.46	12.9582	5.12545	NA	NA
Pcolce	1658.14	-1.71464	0.172177	-9.95861	2.31266e-23	3.5563e-22	457.104	1518.39	24.3899	81.0176	ENSMUSG00000029718	procollagen C-endopeptidase enhancer protein [Source:MGI Symbol;Acc:MGI:105099]
Atp6v1e1	1212.48	0.654436	0.0657465	9.95393	2.42419e-23	3.72478e-22	2268.98	1441.62	154.753	98.3239	ENSMUSG00000019210	ATPase, H+ transporting, lysosomal V1 subunit E1 [Source:MGI Symbol;Acc:MGI:894326]
Fgfr1	1773.37	-0.871693	0.0875743	-9.95375	2.42848e-23	3.72833e-22	851.719	1567.31	13.9185	25.6125	ENSMUSG00000031565	fibroblast growth factor receptor 1 [Source:MGI Symbol;Acc:MGI:95522]
Lpcat1	2098.4	-1.33509	0.134146	-9.95251	2.45897e-23	3.77209e-22	301.775	767.09	15.4398	39.2469	ENSMUSG00000021608	lysophosphatidylcholine acyltransferase 1 [Source:MGI Symbol;Acc:MGI:2384812]
Kcnab2	127.503	1.42331	0.143036	9.95074	2.50305e-23	3.83659e-22	246.209	91.0596	5.34584	1.97714	ENSMUSG00000028931	potassium voltage-gated channel, shaker-related subfamily, beta member 2 [Source:MGI Symbol;Acc:MGI:109239]
Cap1	4411.58	0.606267	0.0609351	9.94939	2.53733e-23	3.88598e-22	8414.17	5525.98	288.737	189.627	ENSMUSG00000028656	CAP, adenylate cyclase-associated protein 1 (yeast) [Source:MGI Symbol;Acc:MGI:88262]
Ms4a6b	53.6387	2.77968	0.279387	9.94921	2.54181e-23	3.88969e-22	120.763	16.8135	5.87833	0.818419	ENSMUSG00000024677	membrane-spanning 4-domains, subfamily A, member 6B [Source:MGI Symbol;Acc:MGI:1917024]
Dgkg	234.677	1.7668	0.177631	9.94648	2.61259e-23	3.99477e-22	582.214	169.687	8.68479	2.53119	ENSMUSG00000022861	diacylglycerol kinase, gamma [Source:MGI Symbol;Acc:MGI:105060]
Msra	319.096	0.98066	0.0985991	9.94593	2.62702e-23	4.01358e-22	664.438	335.944	28.1681	14.242	ENSMUSG00000054733	methionine sulfoxide reductase A [Source:MGI Symbol;Acc:MGI:106916]
Slc16a9	310.59	-1.51615	0.152579	-9.93682	2.87863e-23	4.39445e-22	80.0949	230.081	1.84596	5.30272	ENSMUSG00000037762	solute carrier family 16 (monocarboxylic acid transporters), member 9 [Source:MGI Symbol;Acc:MGI:1914109]
Mn1	320.213	-1.45121	0.146058	-9.93581	2.90807e-23	4.43581e-22	108.175	301.178	1.44958	4.03587	ENSMUSG00000070576	meningioma 1 [Source:MGI Symbol;Acc:MGI:1261813]
Ctla4	38.8632	4.26158	0.429148	9.93032	3.07264e-23	4.68305e-22	85.5572	3.92769	3.63461	0.166855	ENSMUSG00000026011	cytotoxic T-lymphocyte-associated protein 4 [Source:MGI Symbol;Acc:MGI:88556]
Spag16	345.213	-1.14844	0.115712	-9.92505	3.2394e-23	4.93324e-22	201.606	450.413	3.38416	7.56064	ENSMUSG00000053153	sperm associated antigen 16 [Source:MGI Symbol;Acc:MGI:1913972]
Fam115a	291.207	-1.57943	0.159241	-9.91848	3.45978e-23	5.26461e-22	92.3432	278.271	2.02861	6.11312	NA	NA
Fcgr4	673.577	1.36716	0.137853	9.91749	3.49441e-23	5.31302e-22	1699.95	656.881	111.676	43.153	ENSMUSG00000059089	Fc receptor, IgG, low affinity IV [Source:MGI Symbol;Acc:MGI:2179523]
Acpp	257.544	1.15509	0.116475	9.91702	3.51086e-23	5.33374e-22	465.778	208.581	6.42074	2.87528	ENSMUSG00000032561	acid phosphatase, prostate [Source:MGI Symbol;Acc:MGI:1928480]
Ninj1	3116.12	1.05704	0.106611	9.91494	3.58462e-23	5.44142e-22	8039.23	3857.14	583.179	279.803	ENSMUSG00000037966	ninjurin 1 [Source:MGI Symbol;Acc:MGI:1196617]
Gm4956	140.916	-2.34906	0.237027	-9.91054	3.74628e-23	5.67771e-22	19.0126	99.3993	1.35998	7.11009	ENSMUSG00000025936	predicted gene 4956 [Source:MGI Symbol;Acc:MGI:3647976]
Kif1c	2967.01	0.616374	0.0621933	9.91062	3.74333e-23	5.67771e-22	4758.99	3101.81	57.7757	37.657	ENSMUSG00000020821	kinesin family member 1C [Source:MGI Symbol;Acc:MGI:1098260]
Map1lc3b	1593.04	0.614174	0.0619792	9.90935	3.79092e-23	5.74076e-22	2359.73	1539.69	113.186	73.8524	ENSMUSG00000031812	microtubule-associated protein 1 light chain 3 beta [Source:MGI Symbol;Acc:MGI:1914693]
Slc16a2	442.549	-1.40058	0.141507	-9.8976	4.26382e-23	6.45171e-22	161.399	429.883	3.18827	8.49188	ENSMUSG00000033965	solute carrier family 16 (monocarboxylic acid transporters), member 2 [Source:MGI Symbol;Acc:MGI:1203732]
Arrb1	1860.17	-0.533973	0.0539556	-9.89651	4.31036e-23	6.51693e-22	1085.93	1572.9	12.5384	18.1612	ENSMUSG00000018909	arrestin, beta 1 [Source:MGI Symbol;Acc:MGI:99473]
Rasa4	295.776	1.45868	0.147396	9.89634	4.31791e-23	6.52311e-22	658.039	237.826	18.5373	6.69969	ENSMUSG00000004952	RAS p21 protein activator 4 [Source:MGI Symbol;Acc:MGI:1858600]
Cyp7b1	189.488	-1.39138	0.140605	-9.8957	4.34568e-23	6.55982e-22	90.5909	241.788	3.43447	9.16662	ENSMUSG00000039519	cytochrome P450, family 7, subfamily b, polypeptide 1 [Source:MGI Symbol;Acc:MGI:104978]
Cdkn2d	238.49	1.12459	0.113689	9.89178	4.51942e-23	6.81665e-22	457.619	209.124	29.5892	13.5217	ENSMUSG00000096472	cyclin dependent kinase inhibitor 2D [Source:MGI Symbol;Acc:MGI:105387]
Pink1	979.777	1.05727	0.10689	9.89123	4.54391e-23	6.84812e-22	1391.12	667.08	48.2816	23.1524	ENSMUSG00000028756	PTEN induced putative kinase 1 [Source:MGI Symbol;Acc:MGI:1916193]
Patz1	463.658	0.944059	0.0955619	9.87903	5.13249e-23	7.72899e-22	604.981	312.637	14.2675	7.37301	ENSMUSG00000020453	POZ (BTB) and AT hook containing zinc finger 1 [Source:MGI Symbol;Acc:MGI:1891832]
Sidt2	3952.01	0.971715	0.0983855	9.87661	5.25798e-23	7.91166e-22	7421.92	3776.79	141.67	72.0918	ENSMUSG00000034908	SID1 transmembrane family, member 2 [Source:MGI Symbol;Acc:MGI:2446134]
Aars	1564.58	-0.577555	0.0584839	-9.87545	5.3194e-23	7.99772e-22	1661.42	2479.81	36.7244	54.8143	ENSMUSG00000031960	alanyl-tRNA synthetase [Source:MGI Symbol;Acc:MGI:2384560]
Dgkz	6666.54	1.03384	0.104701	9.87416	5.38842e-23	8.09505e-22	16600.5	8092.43	311.728	151.961	ENSMUSG00000040479	diacylglycerol kinase zeta [Source:MGI Symbol;Acc:MGI:1278339]
Lcp2	2492.28	0.861376	0.0872808	9.86903	5.67103e-23	8.51285e-22	6038.98	3319.56	148.119	81.4196	ENSMUSG00000002699	lymphocyte cytosolic protein 2 [Source:MGI Symbol;Acc:MGI:1321402]
Zfp516	1380.87	0.707088	0.0716543	9.86805	5.72682e-23	8.58978e-22	2063.59	1262.09	21.6779	13.2582	ENSMUSG00000058881	zinc finger protein 516 [Source:MGI Symbol;Acc:MGI:2443957]
Ghr	592.219	-0.943312	0.0956805	-9.85897	6.26899e-23	9.39552e-22	282.444	550.254	5.13358	10.0012	ENSMUSG00000055737	growth hormone receptor [Source:MGI Symbol;Acc:MGI:95708]
Hmgb2	558.196	0.863779	0.0876834	9.85111	6.77926e-23	1.01522e-21	900.837	493.271	27.4792	15.0468	ENSMUSG00000054717	high mobility group box 2 [Source:MGI Symbol;Acc:MGI:96157]
Ggt5	537.583	0.994601	0.101057	9.84193	7.42724e-23	1.11138e-21	949.928	475.594	18.8555	9.44027	ENSMUSG00000006344	gamma-glutamyltransferase 5 [Source:MGI Symbol;Acc:MGI:1346063]
Eif4e2	672.122	0.727076	0.0738947	9.83936	7.61957e-23	1.13926e-21	1020.32	616.37	17.0019	10.2708	ENSMUSG00000026254	eukaryotic translation initiation factor 4E member 2 [Source:MGI Symbol;Acc:MGI:1914440]
Grb2	1392.65	0.706836	0.0718413	9.83885	7.65804e-23	1.1441e-21	2569.92	1572.05	80.8562	49.4606	ENSMUSG00000059923	growth factor receptor bound protein 2 [Source:MGI Symbol;Acc:MGI:95805]
Dpp7	333.271	-1.0895	0.110891	-9.82492	8.79475e-23	1.31289e-21	321.089	684.531	15.9317	33.9648	ENSMUSG00000026958	dipeptidylpeptidase 7 [Source:MGI Symbol;Acc:MGI:1933213]
Alkbh5	2694.97	0.50668	0.0515728	9.82456	8.82606e-23	1.31652e-21	3703.24	2602.43	50.4729	35.4695	ENSMUSG00000042650	alkB homolog 5, RNA demethylase [Source:MGI Symbol;Acc:MGI:2144489]
Rgs1	923.339	1.16066	0.118146	9.82395	8.87967e-23	1.32348e-21	2451.6	1094.17	151.367	67.5564	ENSMUSG00000026358	regulator of G-protein signaling 1 [Source:MGI Symbol;Acc:MGI:1354694]
Ptafr	4061.17	0.636092	0.0647666	9.82129	9.1165e-23	1.3577e-21	9583.51	6163.03	432.401	278.071	ENSMUSG00000056529	platelet-activating factor receptor [Source:MGI Symbol;Acc:MGI:106066]
Lepre1	406.471	-1.19801	0.121993	-9.82025	9.21162e-23	1.37079e-21	197.007	456.76	4.80906	11.1498	NA	NA
Vipr2	240.812	-1.58354	0.16133	-9.81556	9.65012e-23	1.43492e-21	54.7964	167.631	1.32931	4.06658	ENSMUSG00000011171	vasoactive intestinal peptide receptor 2 [Source:MGI Symbol;Acc:MGI:107166]
Ypel3	1014.46	0.832801	0.0848551	9.81439	9.76277e-23	1.45052e-21	1924.88	1078.42	150.11	84.0995	ENSMUSG00000042675	yippee like 3 [Source:MGI Symbol;Acc:MGI:1913340]
Rgs7bp	62.5132	-3.00406	0.306153	-9.8123	9.9671e-23	1.47972e-21	11.1108	92.8074	0.156553	1.30767	ENSMUSG00000021719	regulator of G-protein signalling 7 binding protein [Source:MGI Symbol;Acc:MGI:106334]
Cilp	295.8	-1.64558	0.16773	-9.81093	1.01038e-22	1.49883e-21	85.0022	268.83	1.68074	5.31556	ENSMUSG00000042254	cartilage intermediate layer protein, nucleotide pyrophosphohydrolase [Source:MGI Symbol;Acc:MGI:2444507]
Ythdf3	1855.19	0.763304	0.077868	9.80254	1.09786e-22	1.62732e-21	3105.41	1827.7	47.9969	28.2488	ENSMUSG00000047213	YTH N6-methyladenosine RNA binding protein 3 [Source:MGI Symbol;Acc:MGI:1918850]
E2f2	391.31	1.0394	0.106037	9.80219	1.10171e-22	1.63175e-21	628.077	304.034	10.8856	5.2694	ENSMUSG00000018983	E2F transcription factor 2 [Source:MGI Symbol;Acc:MGI:1096341]
Rtkn	388.738	-1.27835	0.130445	-9.79995	1.12645e-22	1.66709e-21	105.191	258.499	2.57236	6.32139	ENSMUSG00000034930	rhotekin [Source:MGI Symbol;Acc:MGI:107371]
Fancc	478.457	-1.06643	0.108849	-9.7973	1.1563e-22	1.70993e-21	189.968	400.684	3.63289	7.66256	ENSMUSG00000021461	Fanconi anemia, complementation group C [Source:MGI Symbol;Acc:MGI:95480]
Dennd5b	261.903	1.13479	0.115875	9.79326	1.20357e-22	1.77844e-21	435.154	197.554	3.63405	1.64981	ENSMUSG00000030313	DENN/MADD domain containing 5B [Source:MGI Symbol;Acc:MGI:2444273]
Dzip3	211.537	-1.62265	0.165996	-9.77527	1.43774e-22	2.1228e-21	87.5457	267.327	1.24571	3.80387	ENSMUSG00000064061	DAZ interacting protein 3, zinc finger [Source:MGI Symbol;Acc:MGI:1917433]
Bcl3	1207.93	0.724415	0.0741095	9.77493	1.44256e-22	2.12825e-21	2339.43	1414.36	104.69	63.2935	ENSMUSG00000053175	B cell leukemia/lymphoma 3 [Source:MGI Symbol;Acc:MGI:88140]
Tbk1	2203.45	1.02458	0.104902	9.76699	1.56023e-22	2.29827e-21	4945.55	2425.93	134.031	65.7461	ENSMUSG00000020115	TANK-binding kinase 1 [Source:MGI Symbol;Acc:MGI:1929658]
Nfkbid	2474.21	1.2654	0.129559	9.76699	1.56019e-22	2.29827e-21	6719.24	2785.63	274.51	113.805	ENSMUSG00000036931	nuclear factor of kappa light polypeptide gene enhancer in B cells inhibitor, delta [Source:MGI Symbol;Acc:MGI:3041243]
Herpud2	811.135	0.674573	0.0690823	9.76477	1.59466e-22	2.34716e-21	1260.74	788.709	37.7291	23.603	ENSMUSG00000008429	HERPUD family member 2 [Source:MGI Symbol;Acc:MGI:1915393]
Mgat4a	1561.47	0.854269	0.0874956	9.76357	1.61379e-22	2.37346e-21	3057.75	1688.83	34.6288	19.1258	ENSMUSG00000026110	mannoside acetylglucosaminyltransferase 4, isoenzyme A [Source:MGI Symbol;Acc:MGI:2662992]
Ski	5818.96	0.72454	0.0742139	9.76286	1.62512e-22	2.38827e-21	10702.2	6470.07	160.812	97.2194	ENSMUSG00000029050	ski sarcoma viral oncogene homolog (avian) [Source:MGI Symbol;Acc:MGI:98310]
Tmem47	170.035	-1.84723	0.189285	-9.75896	1.68883e-22	2.47998e-21	37.9425	133.892	0.763285	2.69348	ENSMUSG00000025666	transmembrane protein 47 [Source:MGI Symbol;Acc:MGI:2177570]
Ifit3	3984.26	0.494403	0.0506724	9.75686	1.72414e-22	2.52986e-21	5250.94	3724.25	215.812	153.065	ENSMUSG00000074896	interferon-induced protein with tetratricopeptide repeats 3 [Source:MGI Symbol;Acc:MGI:1101055]
Slc4a3	369.364	-1.3287	0.136211	-9.75474	1.7605e-22	2.5812e-21	171.701	428.584	3.17487	7.92481	ENSMUSG00000006576	solute carrier family 4 (anion exchanger), member 3 [Source:MGI Symbol;Acc:MGI:109350]
Mllt6	8542.3	0.934707	0.0958257	9.75424	1.76917e-22	2.5919e-21	18990.1	9920.46	214.47	112.04	ENSMUSG00000038437	myeloid/lymphoid or mixed-lineage leukemia; translocated to, 6 [Source:MGI Symbol;Acc:MGI:1935145]
Tln2	287.574	-1.28254	0.131489	-9.75399	1.77358e-22	2.59635e-21	127.765	315.023	0.864651	2.13192	ENSMUSG00000052698	talin 2 [Source:MGI Symbol;Acc:MGI:1917799]
Stx11	1102.23	0.820988	0.0842095	9.74936	1.85638e-22	2.71547e-21	2567.13	1451.24	87.9822	49.7376	ENSMUSG00000039232	syntaxin 11 [Source:MGI Symbol;Acc:MGI:1921982]
5930430L01Rik	171.135	-1.62482	0.166932	-9.73342	2.17168e-22	3.17421e-21	74.9457	228.745	1.54398	4.71246	ENSMUSG00000106951	RIKEN cDNA 5930430L01 gene [Source:MGI Symbol;Acc:MGI:2443110]
Ubc	6070.87	0.712465	0.0732199	9.73048	2.23534e-22	3.26473e-21	11138.5	6791.36	379.841	231.597	ENSMUSG00000008348	ubiquitin C [Source:MGI Symbol;Acc:MGI:98889]
Bag6	2757.06	0.602858	0.0619943	9.72441	2.37269e-22	3.46266e-21	4073.11	2678.35	82.2607	54.0921	ENSMUSG00000024392	BCL2-associated athanogene 6 [Source:MGI Symbol;Acc:MGI:1919439]
Lphn3	207.451	-1.81464	0.186681	-9.72053	2.4649e-22	3.59445e-21	52.2463	185.933	0.738183	2.62703	NA	NA
Shc2	91.9996	-2.3454	0.241391	-9.71619	2.57224e-22	3.7481e-21	19.4579	103.941	0.403797	2.15702	ENSMUSG00000020312	SHC (Src homology 2 domain containing) transforming protein 2 [Source:MGI Symbol;Acc:MGI:106180]
Il12a	90.6442	1.86007	0.191643	9.7059	2.84558e-22	4.14319e-21	262.275	71.357	15.7206	4.2771	ENSMUSG00000027776	interleukin 12a [Source:MGI Symbol;Acc:MGI:96539]
Sirpa	4020.7	0.618182	0.0636975	9.70497	2.87154e-22	4.17777e-21	8463.48	5509.62	162.877	106.031	ENSMUSG00000037902	signal-regulatory protein alpha [Source:MGI Symbol;Acc:MGI:108563]
Wdr37	681.888	0.947635	0.0977132	9.69813	3.07071e-22	4.4641e-21	1246.15	643.975	12.7912	6.61018	ENSMUSG00000021147	WD repeat domain 37 [Source:MGI Symbol;Acc:MGI:1920393]
Smpdl3b	297.292	1.16941	0.120592	9.69723	3.09791e-22	4.50019e-21	769.079	341.327	32.8076	14.5604	ENSMUSG00000028885	sphingomyelin phosphodiesterase, acid-like 3B [Source:MGI Symbol;Acc:MGI:1916022]
Vdac2	1136.93	0.937119	0.0966844	9.69255	3.24322e-22	4.70766e-21	1949.02	1017.24	96.2984	50.2606	ENSMUSG00000021771	voltage-dependent anion channel 2 [Source:MGI Symbol;Acc:MGI:106915]
Flnc	849.769	0.803391	0.0829278	9.68784	3.39649e-22	4.92634e-21	957.039	549.301	8.574	4.92113	ENSMUSG00000068699	filamin C, gamma [Source:MGI Symbol;Acc:MGI:95557]
Efemp1	958.61	-1.32318	0.136602	-9.68641	3.44421e-22	4.99173e-21	297.77	753.651	12.0098	30.3967	ENSMUSG00000020467	epidermal growth factor-containing fibulin-like extracellular matrix protein 1 [Source:MGI Symbol;Acc:MGI:1339998]
Tpst2	440.989	0.937055	0.0967723	9.68309	3.55807e-22	5.1528e-21	804.445	418.632	36.416	18.9509	ENSMUSG00000029344	protein-tyrosine sulfotransferase 2 [Source:MGI Symbol;Acc:MGI:1309516]
Notch2	10794.4	0.492835	0.0509127	9.68	3.66718e-22	5.30674e-21	18011.7	12793.8	140.783	99.9988	ENSMUSG00000027878	notch 2 [Source:MGI Symbol;Acc:MGI:97364]
Efnb2	200.024	1.38778	0.143468	9.67308	3.92375e-22	5.67368e-21	249.117	96.0636	4.73646	1.82646	ENSMUSG00000001300	ephrin B2 [Source:MGI Symbol;Acc:MGI:105097]
AU019990	125.444	1.45803	0.15074	9.67249	3.94672e-22	5.70252e-21	343.005	124.748	11.2937	4.10745	ENSMUSG00000074783	expressed sequence AU019990 [Source:MGI Symbol;Acc:MGI:3034641]
Wipf2	1267.41	0.746817	0.0772331	9.66966	4.05726e-22	5.85545e-21	2230.96	1326.88	24.1402	14.3575	ENSMUSG00000038013	WAS/WASL interacting protein family, member 2 [Source:MGI Symbol;Acc:MGI:1924462]
Atxn7l3	1303.92	0.84377	0.0872599	9.66962	4.05875e-22	5.85545e-21	2424.05	1348.3	53.6973	29.8675	ENSMUSG00000059995	ataxin 7-like 3 [Source:MGI Symbol;Acc:MGI:3036270]
Ltbp2	696.21	-0.848986	0.0878111	-9.66833	4.11049e-22	5.92556e-21	378.87	685.351	4.71175	8.52326	ENSMUSG00000002020	latent transforming growth factor beta binding protein 2 [Source:MGI Symbol;Acc:MGI:99502]
Arf5	1021.63	0.619804	0.0641244	9.66566	4.21908e-22	6.07747e-21	1548.44	1008.46	136.285	88.7584	ENSMUSG00000020440	ADP-ribosylation factor 5 [Source:MGI Symbol;Acc:MGI:99434]
Pilra	781.994	1.03858	0.10756	9.6558	4.6454e-22	6.68648e-21	1961.13	952.791	62.2264	30.232	ENSMUSG00000046245	paired immunoglobin-like type 2 receptor alpha [Source:MGI Symbol;Acc:MGI:2450529]
Itgb6	255.176	1.30394	0.135057	9.65479	4.69104e-22	6.74704e-21	259.375	103.858	4.16812	1.66899	ENSMUSG00000026971	integrin beta 6 [Source:MGI Symbol;Acc:MGI:96615]
Rlf	2016.14	1.30716	0.135495	9.64725	5.04918e-22	7.25661e-21	4762.1	1916.71	59.3849	23.902	ENSMUSG00000049878	rearranged L-myc fusion sequence [Source:MGI Symbol;Acc:MGI:1924705]
Arhgef19	276.426	-1.33908	0.138878	-9.64213	5.30775e-22	7.62242e-21	115.373	292.798	2.78896	7.07792	ENSMUSG00000028919	Rho guanine nucleotide exchange factor (GEF) 19 [Source:MGI Symbol;Acc:MGI:1925912]
Ttyh3	2545.54	0.783876	0.0813432	9.63665	5.59853e-22	8.03391e-21	5503.39	3191.99	97.0208	56.2724	ENSMUSG00000036565	tweety family member 3 [Source:MGI Symbol;Acc:MGI:1925589]
Fam107b	968.654	0.733057	0.0760928	9.63371	5.76088e-22	8.26061e-21	1589.01	957	41.4501	24.9638	ENSMUSG00000026655	family with sequence similarity 107, member B [Source:MGI Symbol;Acc:MGI:1913790]
Cdca7	146.949	1.28614	0.133554	9.63017	5.96325e-22	8.54431e-21	270.414	110.662	9.40519	3.8489	ENSMUSG00000055612	cell division cycle associated 7 [Source:MGI Symbol;Acc:MGI:1914203]
Arhgap25	851.257	1.06161	0.110297	9.62504	6.26828e-22	8.97456e-21	2110.44	1008.41	40.6529	19.4247	ENSMUSG00000030047	Rho GTPase activating protein 25 [Source:MGI Symbol;Acc:MGI:2443687]
Ago2	4040	0.774347	0.0804524	9.6249	6.2765e-22	8.97953e-21	7929.1	4630.6	81.0752	47.3479	ENSMUSG00000036698	argonaute RISC catalytic subunit 2 [Source:MGI Symbol;Acc:MGI:2446632]
Gpx8	305.919	-1.18111	0.122716	-9.62477	6.28458e-22	8.98429e-21	147.651	340.124	11.9338	27.4901	ENSMUSG00000021760	glutathione peroxidase 8 (putative) [Source:MGI Symbol;Acc:MGI:1916840]
Tiparp	1575.64	1.26256	0.131188	9.62406	6.32834e-22	9.04001e-21	3181.97	1321.54	62.9018	26.1245	ENSMUSG00000034640	TCDD-inducible poly(ADP-ribose) polymerase [Source:MGI Symbol;Acc:MGI:2159210]
Acap2	2710.65	0.841175	0.0874118	9.62312	6.38617e-22	9.11573e-21	5024.87	2800.87	63.5497	35.4227	ENSMUSG00000049076	ArfGAP with coiled-coil, ankyrin repeat and PH domains 2 [Source:MGI Symbol;Acc:MGI:1925868]
Stfa3	25.8304	4.84974	0.504123	9.62015	6.57321e-22	9.37563e-21	97.9652	2.97592	19.5258	0.59314	ENSMUSG00000054905	stefin A3 [Source:MGI Symbol;Acc:MGI:106196]
Gak	2610.92	0.802269	0.0833953	9.62007	6.57868e-22	9.37636e-21	4597.16	2632.36	78.6798	45.0524	ENSMUSG00000062234	cyclin G associated kinase [Source:MGI Symbol;Acc:MGI:2442153]
Dirc2	647.502	0.81112	0.0843847	9.61217	7.10379e-22	1.01171e-20	1211.48	689.052	21.8452	12.4249	ENSMUSG00000022848	disrupted in renal carcinoma 2 (human) [Source:MGI Symbol;Acc:MGI:2387188]
Tmem127	1577	0.665764	0.0692855	9.609	7.32568e-22	1.04253e-20	2618.61	1647.53	48.86	30.7409	ENSMUSG00000034850	transmembrane protein 127 [Source:MGI Symbol;Acc:MGI:1916720]
Ibtk	1048.56	0.674197	0.0701685	9.60826	7.37819e-22	1.04921e-20	1446.53	905.481	21.0239	13.1603	ENSMUSG00000035941	inhibitor of Bruton agammaglobulinemia tyrosine kinase [Source:MGI Symbol;Acc:MGI:1918677]
Ecm1	1770.63	0.691746	0.0720053	9.60688	7.47783e-22	1.06258e-20	2142.62	1326.27	92.652	57.3508	ENSMUSG00000028108	extracellular matrix protein 1 [Source:MGI Symbol;Acc:MGI:103060]
Trpm3	93.2328	-1.9633	0.204432	-9.60369	7.71353e-22	1.09525e-20	31.5798	126.314	0.241929	0.967676	ENSMUSG00000052387	transient receptor potential cation channel, subfamily M, member 3 [Source:MGI Symbol;Acc:MGI:2443101]
Mmp25	383.088	0.901635	0.0939712	9.5948	8.40829e-22	1.19301e-20	919.949	491.579	22.3965	11.9677	ENSMUSG00000023903	matrix metallopeptidase 25 [Source:MGI Symbol;Acc:MGI:2443938]
Tatdn2	2351.57	0.745744	0.0777516	9.59136	8.69282e-22	1.23245e-20	5029.81	2996.27	156.097	92.9876	ENSMUSG00000056952	TatD DNase domain containing 2 [Source:MGI Symbol;Acc:MGI:3576210]
Zdhhc13	272.297	1.04245	0.108703	9.58991	8.81597e-22	1.24897e-20	481.686	233.807	16.4332	7.97655	ENSMUSG00000030471	zinc finger, DHHC domain containing 13 [Source:MGI Symbol;Acc:MGI:1919227]
Zdhhc4	219.134	1.11118	0.115895	9.58783	8.99599e-22	1.27352e-20	334.481	154.291	20.4061	9.41304	ENSMUSG00000001844	zinc finger, DHHC domain containing 4 [Source:MGI Symbol;Acc:MGI:1920131]
Spryd3	665.639	0.827917	0.0863621	9.58658	9.10545e-22	1.28805e-20	1097.81	617.735	36.9918	20.8152	ENSMUSG00000036966	SPRY domain containing 3 [Source:MGI Symbol;Acc:MGI:2446175]
Pdcd10	319.627	1.03028	0.107536	9.58082	9.62796e-22	1.36095e-20	561.372	273.956	23.9721	11.6987	ENSMUSG00000027835	programmed cell death 10 [Source:MGI Symbol;Acc:MGI:1928396]
Lpcat3	515.582	0.804508	0.0839767	9.58014	9.69119e-22	1.36886e-20	653.69	373.212	21.4545	12.249	ENSMUSG00000004270	lysophosphatidylcholine acyltransferase 3 [Source:MGI Symbol;Acc:MGI:1315211]
Necap2	602.048	0.867221	0.0905285	9.57954	9.74815e-22	1.37588e-20	1017.78	557.056	44.1274	24.152	ENSMUSG00000028923	NECAP endocytosis associated 2 [Source:MGI Symbol;Acc:MGI:1913397]
Lax1	39.0626	3.3853	0.353457	9.5777	9.92286e-22	1.39949e-20	116.268	10.7921	4.02683	0.373774	ENSMUSG00000051998	lymphocyte transmembrane adaptor 1 [Source:MGI Symbol;Acc:MGI:2443362]
Ntn1	904.533	-1.18595	0.123831	-9.57715	9.97584e-22	1.40592e-20	279.176	643.775	3.99531	9.21313	ENSMUSG00000020902	netrin 1 [Source:MGI Symbol;Acc:MGI:105088]
Dennd3	1646.91	1.18618	0.123866	9.57632	1.00565e-21	1.41623e-20	3842.6	1683.52	59.5477	26.089	ENSMUSG00000036661	DENN/MADD domain containing 3 [Source:MGI Symbol;Acc:MGI:2146009]
Rab11a	724.381	0.712176	0.0743767	9.57525	1.01611e-21	1.42989e-20	1163.89	708.572	40.9668	24.9404	ENSMUSG00000004771	RAB11A, member RAS oncogene family [Source:MGI Symbol;Acc:MGI:1858202]
Rnf19b	5664.39	0.663961	0.0693706	9.57123	1.05645e-21	1.48555e-20	11528.6	7272.32	373.891	235.854	ENSMUSG00000028793	ring finger protein 19B [Source:MGI Symbol;Acc:MGI:1922484]
Pcdh18	136.841	-2.59714	0.271464	-9.56716	1.09878e-21	1.54299e-20	20.947	131.764	0.332837	2.09366	ENSMUSG00000037892	protocadherin 18 [Source:MGI Symbol;Acc:MGI:1920423]
Atp6v0d2	171.731	1.20885	0.126354	9.56715	1.09893e-21	1.54299e-20	457.304	197.058	15.003	6.46497	ENSMUSG00000028238	ATPase, H+ transporting, lysosomal V0 subunit D2 [Source:MGI Symbol;Acc:MGI:1924415]
Dnajb4	801.377	-0.954533	0.0997817	-9.56621	1.10893e-21	1.55587e-20	311.934	606.013	9.15808	17.7919	ENSMUSG00000028035	DnaJ heat shock protein family (Hsp40) member B4 [Source:MGI Symbol;Acc:MGI:1914285]
Bmp4	331.756	-1.63157	0.17058	-9.56485	1.12365e-21	1.57536e-20	66.0834	209.74	2.72145	8.63753	ENSMUSG00000021835	bone morphogenetic protein 4 [Source:MGI Symbol;Acc:MGI:88180]
Ms4a8a	56.688	2.222	0.232709	9.54842	1.31691e-21	1.84495e-20	124.89	26.2138	9.47841	1.98946	ENSMUSG00000024730	membrane-spanning 4-domains, subfamily A, member 8A [Source:MGI Symbol;Acc:MGI:1927657]
4930523C07Rik	799.476	0.945738	0.0990563	9.54747	1.32897e-21	1.86046e-20	1316.54	681.564	20.0576	10.3837	ENSMUSG00000090394	RIKEN cDNA 4930523C07 gene [Source:MGI Symbol;Acc:MGI:1914897]
Ehd2	1310.94	-1.39364	0.146092	-9.53948	1.43553e-21	2.00815e-20	475.2	1261.47	12.7607	33.8744	ENSMUSG00000074364	EH-domain containing 2 [Source:MGI Symbol;Acc:MGI:2154274]
Bpifb1	4368.49	-1.99588	0.209256	-9.53798	1.45638e-21	2.03581e-20	1397.61	5658.7	67.0371	271.423	ENSMUSG00000027485	BPI fold containing family B, member 1 [Source:MGI Symbol;Acc:MGI:2137431]
Scyl3	603.353	1.05077	0.110194	9.53566	1.48933e-21	2.08033e-20	1139.16	548.423	19.9498	9.60438	ENSMUSG00000026584	SCY1-like 3 (S. cerevisiae) [Source:MGI Symbol;Acc:MGI:1921385]
Cyp2f2	11617.4	-1.64725	0.172813	-9.53197	1.54322e-21	2.15401e-20	2707.18	8551.69	122.146	385.846	ENSMUSG00000052974	cytochrome P450, family 2, subfamily f, polypeptide 2 [Source:MGI Symbol;Acc:MGI:88608]
Col1a2	29777.4	-1.56293	0.163998	-9.53019	1.56998e-21	2.18975e-20	10419.7	30999.5	166.37	494.962	ENSMUSG00000029661	collagen, type I, alpha 2 [Source:MGI Symbol;Acc:MGI:88468]
Atg13	796.016	0.822764	0.0863384	9.52953	1.57996e-21	2.20205e-20	1135.6	641.494	26.0992	14.7432	ENSMUSG00000027244	autophagy related 13 [Source:MGI Symbol;Acc:MGI:1196429]
Mmp11	161.666	-1.88329	0.197686	-9.52666	1.62418e-21	2.262e-20	37.245	138.552	1.36113	5.0634	ENSMUSG00000000901	matrix metallopeptidase 11 [Source:MGI Symbol;Acc:MGI:97008]
Snx4	740.566	0.74381	0.0780867	9.52544	1.64349e-21	2.28721e-20	1030.79	613.708	34.6623	20.6372	ENSMUSG00000022808	sorting nexin 4 [Source:MGI Symbol;Acc:MGI:1916400]
Rtn2	229.415	-1.71061	0.1796	-9.52459	1.65701e-21	2.30434e-20	41.4434	138.39	1.61903	5.40638	ENSMUSG00000030401	reticulon 2 (Z-band associated protein) [Source:MGI Symbol;Acc:MGI:107612]
Eepd1	293.136	1.14588	0.120312	9.52423	1.66265e-21	2.31047e-20	445.121	199.865	13.6745	6.14006	ENSMUSG00000036611	endonuclease/exonuclease/phosphatase family domain containing 1 [Source:MGI Symbol;Acc:MGI:1914734]
Meis1	633.335	-0.967578	0.101593	-9.52404	1.66575e-21	2.31307e-20	323.111	630.08	7.71081	15.0364	ENSMUSG00000020160	Meis homeobox 1 [Source:MGI Symbol;Acc:MGI:104717]
Ncstn	1435	0.60681	0.0637178	9.52339	1.67616e-21	2.32583e-20	2064.14	1354.88	59.37	38.9699	ENSMUSG00000003458	nicastrin [Source:MGI Symbol;Acc:MGI:1891700]
Il10ra	1400.76	1.16843	0.122704	9.5223	1.69394e-21	2.34877e-20	3592.44	1593.73	84.4548	37.4671	ENSMUSG00000032089	interleukin 10 receptor, alpha [Source:MGI Symbol;Acc:MGI:96538]
Sectm1a	138.565	1.71952	0.180611	9.52056	1.72245e-21	2.38655e-20	159.592	48.191	8.11467	2.45034	ENSMUSG00000025165	secreted and transmembrane 1A [Source:MGI Symbol;Acc:MGI:2384805]
Casp3	300.262	1.11533	0.117165	9.51932	1.74316e-21	2.41348e-20	490.589	226.65	15.4352	7.13099	ENSMUSG00000031628	caspase 3 [Source:MGI Symbol;Acc:MGI:107739]
Sort1	2716.76	-0.990918	0.104098	-9.51909	1.74703e-21	2.41707e-20	977.333	1950.34	11.5809	23.1105	ENSMUSG00000068747	sortilin 1 [Source:MGI Symbol;Acc:MGI:1338015]
Atp6v1c1	1265.76	0.640745	0.0673188	9.51807	1.76426e-21	2.43912e-20	2658.18	1701.97	104.043	66.6164	ENSMUSG00000022295	ATPase, H+ transporting, lysosomal V1 subunit C1 [Source:MGI Symbol;Acc:MGI:1913585]
Slc2a6	1316.52	0.79539	0.083609	9.51322	1.84853e-21	2.55376e-20	3124.73	1798.37	120.128	69.137	ENSMUSG00000036067	solute carrier family 2 (facilitated glucose transporter), member 6 [Source:MGI Symbol;Acc:MGI:2443286]
Pan3	2089.93	1.12076	0.117813	9.51305	1.85154e-21	2.55605e-20	4009.95	1838.94	71.1508	32.6293	ENSMUSG00000029647	PAN3 poly(A) specific ribonuclease subunit [Source:MGI Symbol;Acc:MGI:1919837]
Ctdsp1	1229.48	0.711862	0.0748393	9.51187	1.87264e-21	2.58329e-20	1576.3	959.676	46.6286	28.3883	ENSMUSG00000026176	CTD (carboxy-terminal domain, RNA polymerase II, polypeptide A) small phosphatase 1 [Source:MGI Symbol;Acc:MGI:2654470]
Dnajb12	470.335	0.764864	0.0804142	9.51155	1.87841e-21	2.58936e-20	744	437.215	34.4392	20.2384	ENSMUSG00000020109	DnaJ heat shock protein family (Hsp40) member B12 [Source:MGI Symbol;Acc:MGI:1931881]
Tle6	108.879	-2.14629	0.225779	-9.50616	1.9783e-21	2.72507e-20	22.5239	100.708	0.917914	4.10415	ENSMUSG00000034758	transducin-like enhancer of split 6 [Source:MGI Symbol;Acc:MGI:2149593]
Chst3	224.774	-1.61869	0.170295	-9.50519	1.99688e-21	2.74865e-20	44.8945	143.294	0.603175	1.92521	ENSMUSG00000057337	carbohydrate sulfotransferase 3 [Source:MGI Symbol;Acc:MGI:1858224]
Iqgap3	198.56	-1.25219	0.131798	-9.50083	2.08229e-21	2.86414e-20	134.942	326.998	1.95226	4.73082	ENSMUSG00000028068	IQ motif containing GTPase activating protein 3 [Source:MGI Symbol;Acc:MGI:3028642]
Zdhhc1	902.402	-0.90631	0.0954011	-9.5	2.09897e-21	2.88498e-20	571.67	1069.23	22.8549	42.7467	ENSMUSG00000039199	zinc finger, DHHC domain containing 1 [Source:MGI Symbol;Acc:MGI:1918046]
Faim2	137.307	-1.9465	0.205051	-9.49276	2.24986e-21	3.09013e-20	28.5136	113.479	0.501598	1.99627	ENSMUSG00000023011	Fas apoptotic inhibitory molecule 2 [Source:MGI Symbol;Acc:MGI:1919643]
Ptpro	49.8523	2.41515	0.254441	9.49199	2.26657e-21	3.11082e-20	124.567	23.0014	1.51587	0.279906	ENSMUSG00000030223	protein tyrosine phosphatase, receptor type, O [Source:MGI Symbol;Acc:MGI:1097152]
Rtp4	1398.93	0.799911	0.0843366	9.48475	2.42975e-21	3.33235e-20	2631.73	1510.78	137.387	78.8689	ENSMUSG00000033355	receptor transporter protein 4 [Source:MGI Symbol;Acc:MGI:1915025]
Arpc5	1588.44	0.935911	0.0986793	9.48437	2.43845e-21	3.34186e-20	3033.23	1583.48	131.302	68.5457	ENSMUSG00000008475	actin related protein 2/3 complex, subunit 5 [Source:MGI Symbol;Acc:MGI:1915021]
Xrn2	1078.86	0.776674	0.0818911	9.48422	2.44191e-21	3.34418e-20	1611.35	939.43	39.2989	22.9116	ENSMUSG00000027433	5'-3' exoribonuclease 2 [Source:MGI Symbol;Acc:MGI:894687]
Zfp532	455.229	-1.11244	0.117337	-9.48068	2.52642e-21	3.45741e-20	202.81	441.978	3.03023	6.60371	ENSMUSG00000042439	zinc finger protein 532 [Source:MGI Symbol;Acc:MGI:3036282]
Wdfy1	1002.41	1.37342	0.144878	9.47985	2.54652e-21	3.4824e-20	2047.4	786.301	35.6654	13.6972	ENSMUSG00000073643	WD repeat and FYVE domain containing 1 [Source:MGI Symbol;Acc:MGI:1916618]
Dync1h1	10110.5	-0.389619	0.0411061	-9.47839	2.58242e-21	3.52894e-20	8781.97	11507.3	50.0868	65.6303	ENSMUSG00000018707	dynein cytoplasmic 1 heavy chain 1 [Source:MGI Symbol;Acc:MGI:103147]
Dlst	1143.17	0.691148	0.0729282	9.4771	2.61439e-21	3.57004e-20	1633.9	1009.37	48.4897	29.9553	ENSMUSG00000004789	dihydrolipoamide S-succinyltransferase (E2 component of 2-oxo-glutarate complex) [Source:MGI Symbol;Acc:MGI:1926170]
Il13ra1	1672.42	0.886006	0.0935316	9.47279	2.72461e-21	3.71786e-20	2966.79	1603.39	66.1123	35.7301	ENSMUSG00000017057	interleukin 13 receptor, alpha 1 [Source:MGI Symbol;Acc:MGI:105052]
Acsf2	340.951	-1.12951	0.119313	-9.46673	2.88752e-21	3.93733e-20	157.541	343.852	4.21533	9.20044	ENSMUSG00000076435	acyl-CoA synthetase family member 2 [Source:MGI Symbol;Acc:MGI:2388287]
D930015E06Rik	1286.62	1.13721	0.120205	9.46058	3.06248e-21	4.17287e-20	2700.06	1223.61	45.1663	20.4684	NA	NA
Itih5	300.864	-1.34163	0.141963	-9.45055	3.37067e-21	4.5895e-20	92.0079	232.327	0.953005	2.40641	ENSMUSG00000025780	inter-alpha (globulin) inhibitor H5 [Source:MGI Symbol;Acc:MGI:1925751]
Lasp1	6600.64	0.550387	0.0582509	9.44856	3.43533e-21	4.67418e-20	12179.8	8312.28	291.34	198.829	ENSMUSG00000038366	LIM and SH3 protein 1 [Source:MGI Symbol;Acc:MGI:109656]
Eya3	1751.05	-1.08035	0.114348	-9.44793	3.45603e-21	4.69896e-20	1865.93	3950.7	29.472	62.4004	ENSMUSG00000028886	EYA transcriptional coactivator and phosphatase 3 [Source:MGI Symbol;Acc:MGI:109339]
Snx10	1694.28	0.757034	0.0801398	9.44642	3.50628e-21	4.76386e-20	3732.24	2206.51	113.553	67.133	ENSMUSG00000038301	sorting nexin 10 [Source:MGI Symbol;Acc:MGI:1919232]
0610039K10Rik	79.6814	1.74304	0.184546	9.44501	3.55358e-21	4.82464e-20	192.134	57.2084	16.5904	4.93984	ENSMUSG00000058812	RIKEN cDNA 0610039K10 gene [Source:MGI Symbol;Acc:MGI:1915636]
Mir22hg	922.857	1.10597	0.117097	9.44486	3.55882e-21	4.82829e-20	2116.48	980.614	98.4143	45.5975	ENSMUSG00000085148	Mir22 host gene (non-protein coding) [Source:MGI Symbol;Acc:MGI:1914348]
Herc4	1437.92	0.94735	0.100308	9.44438	3.57501e-21	4.84679e-20	2851.24	1475.73	57.9113	29.9735	ENSMUSG00000020064	hect domain and RLD 4 [Source:MGI Symbol;Acc:MGI:1914595]
Col27a1	677.708	-0.950175	0.100618	-9.44334	3.61065e-21	4.8916e-20	433.845	837.385	4.66677	9.00756	ENSMUSG00000045672	collagen, type XXVII, alpha 1 [Source:MGI Symbol;Acc:MGI:2672118]
Fcer1g	1614.13	0.807214	0.0854814	9.44315	3.61733e-21	4.89713e-20	3893.95	2223.59	485.957	277.5	ENSMUSG00000058715	Fc receptor, IgE, high affinity I, gamma polypeptide [Source:MGI Symbol;Acc:MGI:95496]
Eps8	1210.64	0.767457	0.081288	9.44122	3.6847e-21	4.98477e-20	1478.7	866.346	24.6001	14.4128	ENSMUSG00000015766	epidermal growth factor receptor pathway substrate 8 [Source:MGI Symbol;Acc:MGI:104684]
Tat	47.0668	2.96872	0.3146	9.43649	3.8546e-21	5.21088e-20	117.565	14.3015	4.06147	0.494067	ENSMUSG00000001670	tyrosine aminotransferase [Source:MGI Symbol;Acc:MGI:98487]
Pank1	156.732	-1.73963	0.184446	-9.43169	4.03533e-21	5.4513e-20	37.1792	125.742	0.399091	1.34975	ENSMUSG00000033610	pantothenate kinase 1 [Source:MGI Symbol;Acc:MGI:1922985]
Col3a1	48792.5	-1.73311	0.183758	-9.43149	4.04309e-21	5.45788e-20	16941.8	56858.4	250.038	839.153	ENSMUSG00000026043	collagen, type III, alpha 1 [Source:MGI Symbol;Acc:MGI:88453]
Abtb2	1674.26	0.757811	0.0803619	9.42998	4.10173e-21	5.53309e-20	3539.33	2090.31	63.7646	37.6591	ENSMUSG00000032724	ankyrin repeat and BTB (POZ) domain containing 2 [Source:MGI Symbol;Acc:MGI:2139365]
Mmp3	685.609	-1.8854	0.199961	-9.42883	4.1469e-21	5.59003e-20	210.725	795.492	9.61339	36.2908	ENSMUSG00000043613	matrix metallopeptidase 3 [Source:MGI Symbol;Acc:MGI:97010]
Acvrl1	609.311	-0.906137	0.0961654	-9.42269	4.39685e-21	5.92275e-20	304.615	572.898	6.60352	12.4194	ENSMUSG00000000530	activin A receptor, type II-like 1 [Source:MGI Symbol;Acc:MGI:1338946]
Nbea	910.021	-0.759995	0.0806923	-9.41844	4.57826e-21	6.16272e-20	500.291	847.006	3.74055	6.33285	ENSMUSG00000027799	neurobeachin [Source:MGI Symbol;Acc:MGI:1347075]
Rab7	2135.73	0.73723	0.0783222	9.41279	4.83153e-21	6.499e-20	4284.45	2569.32	563.825	338.117	ENSMUSG00000079477	RAB7, member RAS oncogene family [Source:MGI Symbol;Acc:MGI:105068]
Srpx	256.614	-1.62125	0.172272	-9.41101	4.9139e-21	6.60511e-20	72.617	229.514	2.42797	7.67388	ENSMUSG00000090084	sushi-repeat-containing protein [Source:MGI Symbol;Acc:MGI:1858306]
Ythdf2	787.915	0.700702	0.0744678	9.40947	4.98653e-21	6.69798e-20	1156.12	711.057	23.2803	14.3183	ENSMUSG00000040025	YTH N6-methyladenosine RNA binding protein 2 [Source:MGI Symbol;Acc:MGI:2444233]
Ddx28	199.361	1.33178	0.141542	9.40903	5.00727e-21	6.72105e-20	459.34	182.444	20.1602	8.00738	ENSMUSG00000045538	DEAD (Asp-Glu-Ala-Asp) box polypeptide 28 [Source:MGI Symbol;Acc:MGI:1919236]
Fbxl20	1233.13	0.818231	0.0869635	9.40891	5.01311e-21	6.72411e-20	2021.99	1145.12	19.2913	10.9253	ENSMUSG00000020883	F-box and leucine-rich repeat protein 20 [Source:MGI Symbol;Acc:MGI:1919444]
Bri3	1117.01	0.693839	0.073755	9.40735	5.088e-21	6.81973e-20	1999.67	1236.91	143.789	88.9418	ENSMUSG00000047843	brain protein I3 [Source:MGI Symbol;Acc:MGI:1933174]
Elk4	2007.93	0.758311	0.08068	9.39899	5.50905e-21	7.37885e-20	3609.68	2130.88	80.7455	47.6661	ENSMUSG00000026436	ELK4, member of ETS oncogene family [Source:MGI Symbol;Acc:MGI:102853]
Pafah1b1	2835.05	0.577153	0.0614186	9.39704	5.61183e-21	7.51119e-20	4068.25	2724.01	54.0921	36.2189	ENSMUSG00000020745	platelet-activating factor acetylhydrolase, isoform 1b, subunit 1 [Source:MGI Symbol;Acc:MGI:109520]
N4bp2l1	260.118	1.14988	0.122407	9.39392	5.78065e-21	7.73167e-20	565.342	254.08	24.3569	10.9466	ENSMUSG00000041132	NEDD4 binding protein 2-like 1 [Source:MGI Symbol;Acc:MGI:2140872]
Hk2	1297.27	0.698004	0.0743059	9.39365	5.79543e-21	7.74596e-20	1757.91	1084.21	26.194	16.1554	ENSMUSG00000000628	hexokinase 2 [Source:MGI Symbol;Acc:MGI:1315197]
Gltscr2	926.292	0.640778	0.0682541	9.38813	6.10739e-21	8.15714e-20	1170.42	748.509	61.7284	39.4768	NA	NA
Frg1	200.361	1.13508	0.120938	9.38564	6.25372e-21	8.34668e-20	363.312	163.815	27.4211	12.364	ENSMUSG00000031590	FSHD region gene 1 [Source:MGI Symbol;Acc:MGI:893597]
Inpp5a	988.69	1.00751	0.107376	9.38296	6.41459e-21	8.55535e-20	1771.57	878.204	51.4778	25.5186	ENSMUSG00000025477	inositol polyphosphate-5-phosphatase A [Source:MGI Symbol;Acc:MGI:2686961]
Serpinf1	626.473	-1.72296	0.183653	-9.38161	6.49735e-21	8.65962e-20	129.782	437.622	7.1334	24.0537	ENSMUSG00000000753	serine (or cysteine) peptidase inhibitor, clade F, member 1 [Source:MGI Symbol;Acc:MGI:108080]
Notch4	92.6543	1.96237	0.20923	9.37902	6.65911e-21	8.86895e-20	232.323	59.1086	2.8888	0.734983	ENSMUSG00000015468	notch 4 [Source:MGI Symbol;Acc:MGI:107471]
Dcaf5	833.479	0.672634	0.0717348	9.37668	6.80801e-21	9.06089e-20	1204.55	754.745	17.3321	10.8599	ENSMUSG00000049106	DDB1 and CUL4 associated factor 5 [Source:MGI Symbol;Acc:MGI:2444785]
Unc93b1	1583.59	0.619717	0.0660919	9.3766	6.81324e-21	9.06147e-20	2995.41	1948.79	108.55	70.6216	ENSMUSG00000036908	unc-93 homolog B1, TLR signaling regulator [Source:MGI Symbol;Acc:MGI:1859307]
Flt3l	472.971	-1.00378	0.107064	-9.37554	6.8824e-21	9.14701e-20	241.978	488.238	18.4842	37.2955	ENSMUSG00000110206	FMS-like tyrosine kinase 3 ligand [Source:MGI Symbol;Acc:MGI:95560]
Slc12a6	1997.92	0.937798	0.100074	9.37101	7.18438e-21	9.54164e-20	3971.14	2069.44	48.4184	25.2318	ENSMUSG00000027130	solute carrier family 12, member 6 [Source:MGI Symbol;Acc:MGI:2135960]
Dusp6	1431.22	0.582624	0.0621897	9.3685	7.35703e-21	9.76408e-20	2134.6	1426.18	62.6697	41.8713	ENSMUSG00000019960	dual specificity phosphatase 6 [Source:MGI Symbol;Acc:MGI:1914853]
Suco	2845.44	1.22583	0.130878	9.3662	7.51921e-21	9.97232e-20	6514.5	2775.8	84.8054	36.1352	ENSMUSG00000040297	SUN domain containing ossification factor [Source:MGI Symbol;Acc:MGI:2138346]
Smox	3418.27	0.691556	0.0738417	9.36539	7.57721e-21	1.00422e-19	7726.55	4780.51	280.496	173.546	ENSMUSG00000027333	spermine oxidase [Source:MGI Symbol;Acc:MGI:2445356]
Klhdc3	710.909	0.737944	0.0788518	9.35863	8.07799e-21	1.06984e-19	1088.71	651.772	42.0714	25.1866	ENSMUSG00000063576	kelch domain containing 3 [Source:MGI Symbol;Acc:MGI:2651568]
Sptbn1	12404.9	-0.812736	0.0868512	-9.3578	8.14146e-21	1.07749e-19	5988.04	10533.3	44.6248	78.4972	ENSMUSG00000020315	spectrin beta, non-erythrocytic 1 [Source:MGI Symbol;Acc:MGI:98388]
Fign	138.69	-1.681	0.179683	-9.35537	8.33083e-21	1.10178e-19	49.3941	156.499	0.406912	1.28925	ENSMUSG00000075324	fidgetin [Source:MGI Symbol;Acc:MGI:1890647]
Ehd1	4853.59	0.535576	0.0572645	9.35268	8.54574e-21	1.12941e-19	9841.67	6786.58	253.982	175.14	ENSMUSG00000024772	EH-domain containing 1 [Source:MGI Symbol;Acc:MGI:1341878]
Fgf7	224.215	-1.49458	0.159861	-9.34925	8.82715e-21	1.16579e-19	65.9014	186.828	2.02531	5.74169	ENSMUSG00000027208	fibroblast growth factor 7 [Source:MGI Symbol;Acc:MGI:95521]
Arl2bp	508.425	0.879334	0.0940801	9.34666	9.04605e-21	1.19386e-19	703.263	382.858	25.8389	14.0668	ENSMUSG00000031776	ADP-ribosylation factor-like 2 binding protein [Source:MGI Symbol;Acc:MGI:1349429]
Gucy1a2	90.3634	-2.2959	0.245651	-9.34621	9.08471e-21	1.19813e-19	21.9248	108.771	0.131196	0.650873	ENSMUSG00000041624	guanylate cyclase 1, soluble, alpha 2 [Source:MGI Symbol;Acc:MGI:2660877]
Rab9	354.977	0.973307	0.104187	9.34188	9.46384e-21	1.24726e-19	590.683	299.199	33.498	16.9678	ENSMUSG00000079316	RAB9, member RAS oncogene family [Source:MGI Symbol;Acc:MGI:1890695]
Specc1	408.553	-0.92249	0.0987872	-9.33815	9.80309e-21	1.29107e-19	323.325	612.678	3.69836	7.00813	ENSMUSG00000042331	sperm antigen with calponin homology and coiled-coil domains 1 [Source:MGI Symbol;Acc:MGI:2442356]
Sh3bgrl3	869.736	0.950747	0.101844	9.33536	1.00653e-20	1.32468e-19	1937.91	1001.91	225.085	116.37	ENSMUSG00000028843	SH3 domain binding glutamic acid-rich protein-like 3 [Source:MGI Symbol;Acc:MGI:1920973]
Aldh2	3562.18	-1.07073	0.114715	-9.3338	1.02139e-20	1.3433e-19	1383.37	2915.38	51.4718	108.474	ENSMUSG00000029455	aldehyde dehydrogenase 2, mitochondrial [Source:MGI Symbol;Acc:MGI:99600]
Cyth4	1352.58	1.14585	0.1228	9.33102	1.04861e-20	1.37814e-19	3471.14	1563.79	102.128	46.0099	ENSMUSG00000018008	cytohesin 4 [Source:MGI Symbol;Acc:MGI:2441702]
Trim46	260.719	-1.33291	0.142856	-9.33038	1.05489e-20	1.38543e-19	124.357	314.458	3.18922	8.06447	ENSMUSG00000042766	tripartite motif-containing 46 [Source:MGI Symbol;Acc:MGI:2673000]
AI662270	54.7494	2.1937	0.235189	9.32739	1.08507e-20	1.42407e-19	139.969	30.2432	8.16326	1.76384	ENSMUSG00000087107	expressed sequence AI662270 [Source:MGI Symbol;Acc:MGI:2144254]
Irf7	4219.96	0.645723	0.0692521	9.32425	1.11776e-20	1.46596e-19	5920.08	3780.77	261.506	167.007	ENSMUSG00000025498	interferon regulatory factor 7 [Source:MGI Symbol;Acc:MGI:1859212]
D830031N03Rik	1318.56	-1.01521	0.108889	-9.32334	1.12733e-20	1.47749e-19	575.787	1164.66	5.68908	11.5075	NA	NA
Fmnl1	6007.71	0.991218	0.106323	9.32269	1.13431e-20	1.48561e-19	15073.5	7568.85	319.596	160.478	ENSMUSG00000055805	formin-like 1 [Source:MGI Symbol;Acc:MGI:1888994]
Zak	1142.49	-0.677465	0.0726941	-9.31939	1.17007e-20	1.53138e-19	642.706	1027.25	5.79332	9.2596	NA	NA
Gpr137b	532.639	0.956355	0.102651	9.31656	1.2017e-20	1.57169e-19	1052.43	540.569	28.991	14.891	ENSMUSG00000021306	G protein-coupled receptor 137B [Source:MGI Symbol;Acc:MGI:1891463]
Qk	2458.16	0.668321	0.071763	9.31289	1.24406e-20	1.62597e-19	3832.49	2410.75	31.86	20.0409	ENSMUSG00000062078	quaking [Source:MGI Symbol;Acc:MGI:97837]
Tek	176.688	-1.73128	0.185908	-9.31259	1.24749e-20	1.62933e-19	43.1194	146.144	0.75305	2.55231	ENSMUSG00000006386	TEK receptor tyrosine kinase [Source:MGI Symbol;Acc:MGI:98664]
Apbb1	438.489	-1.16756	0.125405	-9.31032	1.27453e-20	1.66349e-19	168.417	382.926	4.35451	9.90075	ENSMUSG00000037032	amyloid beta (A4) precursor protein-binding, family B, member 1 [Source:MGI Symbol;Acc:MGI:107765]
Smim3	687.074	0.745906	0.0801401	9.30753	1.30834e-20	1.70644e-19	1387.74	825.967	57.3804	34.1521	ENSMUSG00000038059	small integral membrane protein 3 [Source:MGI Symbol;Acc:MGI:1917088]
Apbb1ip	1776.88	1.10808	0.119066	9.30642	1.32212e-20	1.72323e-19	4429.25	2049.25	143.196	66.2514	ENSMUSG00000026786	amyloid beta (A4) precursor protein-binding, family B, member 1 interacting protein [Source:MGI Symbol;Acc:MGI:1861354]
Colec12	1458.2	-1.34151	0.144154	-9.30614	1.32561e-20	1.72658e-19	475.842	1217.31	11.7624	30.0908	ENSMUSG00000036103	collectin sub-family member 12 [Source:MGI Symbol;Acc:MGI:2152907]
Slu7	648.981	0.84893	0.0912346	9.30491	1.34108e-20	1.74552e-19	1217.22	673.07	26.7832	14.8099	ENSMUSG00000020409	SLU7 splicing factor homolog (S. cerevisiae) [Source:MGI Symbol;Acc:MGI:2385598]
Api5	1017.72	0.732179	0.0787511	9.29739	1.43937e-20	1.87218e-19	1512.16	910.408	33.5425	20.1945	ENSMUSG00000027193	apoptosis inhibitor 5 [Source:MGI Symbol;Acc:MGI:1888993]
Notch1	3371.09	0.722715	0.0778152	9.28759	1.57823e-20	2.05137e-19	4822.31	2917.96	41.7319	25.2518	ENSMUSG00000026923	notch 1 [Source:MGI Symbol;Acc:MGI:97363]
Olr1	1824.84	1.26511	0.13623	9.2866	1.59292e-20	2.06905e-19	5060.68	2097.88	116.438	48.2689	ENSMUSG00000030162	oxidized low density lipoprotein (lectin-like) receptor 1 [Source:MGI Symbol;Acc:MGI:1261434]
H13	2152.49	0.65637	0.0707052	9.28318	1.64491e-20	2.13511e-19	3146.79	1993.61	26.007	16.4764	ENSMUSG00000019188	histocompatibility 13 [Source:MGI Symbol;Acc:MGI:95886]
Hilpda	584.559	0.868424	0.0935655	9.28146	1.67172e-20	2.16841e-19	1412.53	772.635	104.876	57.3658	ENSMUSG00000043421	hypoxia inducible lipid droplet associated [Source:MGI Symbol;Acc:MGI:1916823]
Cd81	1746.47	-0.908765	0.0979296	-9.27978	1.69829e-20	2.20137e-19	654.238	1237.68	35.3914	66.9528	ENSMUSG00000037706	CD81 antigen [Source:MGI Symbol;Acc:MGI:1096398]
Syde1	465.424	-0.997288	0.10749	-9.27798	1.72714e-20	2.23723e-19	186.386	377.759	4.65494	9.43444	ENSMUSG00000032714	synapse defective 1, Rho GTPase, homolog 1 (C. elegans) [Source:MGI Symbol;Acc:MGI:1918959]
Slco2b1	295.903	-1.27415	0.137339	-9.27741	1.73643e-20	2.24772e-19	89.2664	218.403	1.46959	3.59556	ENSMUSG00000030737	solute carrier organic anion transporter family, member 2b1 [Source:MGI Symbol;Acc:MGI:1351872]
Gja5	142.109	-2.47915	0.267372	-9.27227	1.8223e-20	2.35726e-19	14.8751	89.2063	0.384119	2.30357	ENSMUSG00000057123	gap junction protein, alpha 5 [Source:MGI Symbol;Acc:MGI:95716]
Dmd	415.718	-1.22052	0.131639	-9.27168	1.83232e-20	2.3686e-19	145.09	339.294	0.860116	2.01139	ENSMUSG00000045103	dystrophin, muscular dystrophy [Source:MGI Symbol;Acc:MGI:94909]
Maf1	646.096	1.28409	0.138517	9.27021	1.85773e-20	2.39981e-19	1140.96	466.934	53.569	21.923	ENSMUSG00000022553	MAF1 homolog, negative regulator of RNA polymerase III [Source:MGI Symbol;Acc:MGI:1916127]
Ube2d2a	878.04	0.597185	0.0644335	9.26825	1.89228e-20	2.44278e-19	1296.78	857.815	42.8866	28.3694	ENSMUSG00000091896	ubiquitin-conjugating enzyme E2D 2A [Source:MGI Symbol;Acc:MGI:1930715]
Map3k11	1277.14	0.756885	0.0816803	9.26643	1.92487e-20	2.48315e-19	2450.28	1447.47	52.9083	31.2547	ENSMUSG00000004054	mitogen-activated protein kinase kinase kinase 11 [Source:MGI Symbol;Acc:MGI:1346880]
Rnf166	421.084	0.98785	0.106656	9.26202	2.00593e-20	2.58595e-19	776.93	391.034	35.782	18.0093	ENSMUSG00000014470	ring finger protein 166 [Source:MGI Symbol;Acc:MGI:1915968]
Klf11	615.339	0.721774	0.0779304	9.26178	2.01059e-20	2.59019e-19	873.799	530.586	18.0196	10.9418	ENSMUSG00000020653	Kruppel-like factor 11 [Source:MGI Symbol;Acc:MGI:2653368]
Tuba8	146.855	1.31454	0.141969	9.25939	2.05612e-20	2.64705e-19	346.568	138.609	19.8737	7.94846	ENSMUSG00000030137	tubulin, alpha 8 [Source:MGI Symbol;Acc:MGI:1858225]
Clec12a	142.242	1.27619	0.137876	9.25607	2.12093e-20	2.72862e-19	351.262	145.182	12.9814	5.36542	ENSMUSG00000053063	C-type lectin domain family 12, member a [Source:MGI Symbol;Acc:MGI:3040968]
Slc9a3r2	366.264	-1.21329	0.131104	-9.2544	2.15429e-20	2.76966e-19	106.531	247.144	3.87596	8.99193	ENSMUSG00000002504	solute carrier family 9 (sodium/hydrogen exchanger), member 3 regulator 2 [Source:MGI Symbol;Acc:MGI:1890662]
Slc16a7	194.71	-1.58265	0.171087	-9.25058	2.23268e-20	2.86849e-19	52.3182	160.861	1.77603	5.4607	ENSMUSG00000020102	solute carrier family 16 (monocarboxylic acid transporters), member 7 [Source:MGI Symbol;Acc:MGI:1330284]
Ggt1	94.1279	1.78103	0.192625	9.24612	2.32784e-20	2.98871e-19	260.362	74.6026	10.5738	3.02975	ENSMUSG00000006345	gamma-glutamyltransferase 1 [Source:MGI Symbol;Acc:MGI:95706]
Fbxl13	132.028	-1.79559	0.194234	-9.24447	2.36404e-20	3.03312e-19	57.7524	202.314	1.80322	6.3169	ENSMUSG00000048520	F-box and leucine-rich repeat protein 13 [Source:MGI Symbol;Acc:MGI:2443416]
Cbx5	1679.15	-0.968128	0.104747	-9.24254	2.40725e-20	3.08647e-19	738.419	1450.75	6.74793	13.2575	ENSMUSG00000009575	chromobox 5 [Source:MGI Symbol;Acc:MGI:109372]
Tmcc3	560.669	-0.830656	0.0898762	-9.24223	2.41409e-20	3.09314e-19	272.794	488.535	3.80388	6.8122	ENSMUSG00000020023	transmembrane and coiled coil domains 3 [Source:MGI Symbol;Acc:MGI:2442900]
Rap2c	1017.33	0.986926	0.106817	9.23943	2.47808e-20	3.17298e-19	2100.67	1058.09	48.6879	24.5236	ENSMUSG00000050029	RAP2C, member of RAS oncogene family [Source:MGI Symbol;Acc:MGI:1919315]
Ttc28	927.307	-0.897195	0.097172	-9.23305	2.63027e-20	3.36556e-19	403.845	757.979	3.10308	5.82418	ENSMUSG00000033209	tetratricopeptide repeat domain 28 [Source:MGI Symbol;Acc:MGI:2140873]
Kcnj15	943.226	-0.898637	0.0973716	-9.22894	2.7332e-20	3.49491e-19	241.781	456.952	3.63301	6.86616	ENSMUSG00000062609	potassium inwardly-rectifying channel, subfamily J, member 15 [Source:MGI Symbol;Acc:MGI:1310000]
Sytl2	299.076	-1.67054	0.181081	-9.22539	2.8253e-20	3.61023e-19	58.3791	190.881	0.884488	2.89199	ENSMUSG00000030616	synaptotagmin-like 2 [Source:MGI Symbol;Acc:MGI:1933366]
Rec8	100.051	-2.18003	0.236348	-9.2238	2.8675e-20	3.66168e-19	22.222	106.213	0.887982	4.24423	ENSMUSG00000002324	REC8 meiotic recombination protein [Source:MGI Symbol;Acc:MGI:1929645]
Dock1	1191.41	-0.748218	0.0811615	-9.21888	3.00215e-20	3.83104e-19	595.342	1006.44	7.17355	12.1271	ENSMUSG00000058325	dedicator of cytokinesis 1 [Source:MGI Symbol;Acc:MGI:2429765]
Fndc9	168.456	1.5941	0.172981	9.2155	3.0983e-20	3.95107e-19	454.451	149.765	16.4906	5.43452	ENSMUSG00000048721	fibronectin type III domain containing 9 [Source:MGI Symbol;Acc:MGI:2443410]
Igfbp5	10504	-0.843454	0.0915567	-9.21237	3.19009e-20	4.06263e-19	5626.17	10113.1	78.9213	141.861	ENSMUSG00000026185	insulin-like growth factor binding protein 5 [Source:MGI Symbol;Acc:MGI:96440]
Clec4a1	63.9829	2.05475	0.223041	9.21241	3.18895e-20	4.06263e-19	164.014	39.0896	8.64463	2.06028	ENSMUSG00000049037	C-type lectin domain family 4, member a1 [Source:MGI Symbol;Acc:MGI:3036291]
Rnf44	1640.24	0.663533	0.0720391	9.21074	3.23893e-20	4.12206e-19	2686.57	1693.76	50.0257	31.5389	ENSMUSG00000034928	ring finger protein 44 [Source:MGI Symbol;Acc:MGI:2145310]
Phactr1	313.252	-1.23806	0.134418	-9.21052	3.24562e-20	4.1278e-19	102.048	244.819	1.4184	3.40282	ENSMUSG00000054728	phosphatase and actin regulator 1 [Source:MGI Symbol;Acc:MGI:2659021]
Evi2a	201.726	1.22139	0.132615	9.21003	3.26021e-20	4.14356e-19	459.573	196.24	16.4368	7.0186	ENSMUSG00000078771	ecotropic viral integration site 2a [Source:MGI Symbol;Acc:MGI:95458]
Ptprf	6670.36	-0.981744	0.106616	-9.20821	3.31595e-20	4.21157e-19	2378.62	4710.04	25.5394	50.5721	ENSMUSG00000033295	protein tyrosine phosphatase, receptor type, F [Source:MGI Symbol;Acc:MGI:102695]
Epn1	1473.67	0.74765	0.0812098	9.20639	3.37262e-20	4.28067e-19	2386.32	1417.57	76.3968	45.3826	ENSMUSG00000035203	epsin 1 [Source:MGI Symbol;Acc:MGI:1333763]
Irgm1	5679.77	0.397868	0.0432235	9.2049	3.41985e-20	4.3377e-19	9052.84	6870.32	333.809	253.332	ENSMUSG00000046879	immunity-related GTPase family M member 1 [Source:MGI Symbol;Acc:MGI:107567]
Parp3	901.829	-1.05281	0.114452	-9.1987	3.62317e-20	4.59251e-19	564.936	1169.05	17.619	36.4601	ENSMUSG00000023249	poly (ADP-ribose) polymerase family, member 3 [Source:MGI Symbol;Acc:MGI:1891258]
2510009E07Rik	445.745	-1.0873	0.118242	-9.19556	3.73059e-20	4.72549e-19	176.506	380.53	2.80677	6.05112	ENSMUSG00000043391	RIKEN cDNA 2510009E07 gene [Source:MGI Symbol;Acc:MGI:1919440]
Apbb3	470.595	1.01297	0.110183	9.1935	3.80271e-20	4.81362e-19	841.583	416.194	33.5152	16.5745	ENSMUSG00000117679	Mus musculus amyloid beta (A4) protein-binding, family B, member 3 (Apbb3), transcript variant 2, mRNA. [Source:RefSeq mRNA;Acc:NM_001357512]
Thbs3	988.911	-0.787611	0.0856732	-9.1932	3.81329e-20	4.82379e-19	589.466	1021.69	15.2074	26.3583	ENSMUSG00000028047	thrombospondin 3 [Source:MGI Symbol;Acc:MGI:98739]
Csnk1g2	1219.65	0.636623	0.0693471	9.18024	4.30115e-20	5.43707e-19	1652.5	1060.32	54.0415	34.6755	ENSMUSG00000003345	casein kinase 1, gamma 2 [Source:MGI Symbol;Acc:MGI:1920014]
E130310I04Rik	141.394	-1.99856	0.217704	-9.18018	4.30385e-20	5.43707e-19	23.3597	101.741	0.510847	2.22495	ENSMUSG00000116665	RIKEN cDNA E130310I04 gene [Source:MGI Symbol;Acc:MGI:3046461]
Egfl6	663.411	-2.0258	0.220732	-9.17768	4.40499e-20	5.56112e-19	60.385	254.929	1.83654	7.75335	ENSMUSG00000000402	EGF-like-domain, multiple 6 [Source:MGI Symbol;Acc:MGI:1858599]
Spice1	259.277	-1.10969	0.120959	-9.17412	4.55285e-20	5.74394e-19	153.069	332.921	2.89488	6.2963	ENSMUSG00000043065	spindle and centriole associated protein 1 [Source:MGI Symbol;Acc:MGI:1196252]
Armc7	270.3	1.10034	0.119974	9.17148	4.66578e-20	5.8825e-19	641.683	299.268	23.4296	10.9271	ENSMUSG00000057219	armadillo repeat containing 7 [Source:MGI Symbol;Acc:MGI:2679719]
Fam149a	468.834	-0.86929	0.0948251	-9.1673	4.85023e-20	6.11097e-19	295.972	543.024	4.43591	8.13863	ENSMUSG00000070044	family with sequence similarity 149, member A [Source:MGI Symbol;Acc:MGI:2387177]
Adrb3	92.0742	-2.53734	0.276801	-9.16667	4.87841e-20	6.14238e-19	12.5617	79.3719	0.369064	2.33195	ENSMUSG00000031489	adrenergic receptor, beta 3 [Source:MGI Symbol;Acc:MGI:87939]
Cog2	503.82	0.955552	0.104365	9.15587	5.39206e-20	6.78459e-19	844.825	433.643	24.5661	12.6096	ENSMUSG00000031979	component of oligomeric golgi complex 2 [Source:MGI Symbol;Acc:MGI:1923582]
Mmp12	25.4528	3.32135	0.36285	9.15351	5.51143e-20	6.93017e-19	90.8818	8.72709	2.06902	0.198681	ENSMUSG00000049723	matrix metallopeptidase 12 [Source:MGI Symbol;Acc:MGI:97005]
Ube2h	1085.36	0.666108	0.0728186	9.14749	5.82704e-20	7.32215e-19	1412.82	889.437	24.2763	15.2831	ENSMUSG00000039159	ubiquitin-conjugating enzyme E2H [Source:MGI Symbol;Acc:MGI:104632]
Ptgfrn	2895.84	-1.19974	0.131169	-9.14652	5.8795e-20	7.38317e-19	1202.11	2774.59	17.0608	39.3781	ENSMUSG00000027864	prostaglandin F2 receptor negative regulator [Source:MGI Symbol;Acc:MGI:1277114]
Lrrc8d	1433.09	0.600885	0.0657376	9.14066	6.2071e-20	7.78938e-19	2625.64	1729.68	51.3479	33.8262	ENSMUSG00000046079	leucine rich repeat containing 8D [Source:MGI Symbol;Acc:MGI:1922368]
Trub2	363.863	1.02151	0.111758	9.14039	6.22273e-20	7.80381e-19	695.329	341.975	14.2639	7.01524	ENSMUSG00000039826	TruB pseudouridine (psi) synthase family member 2 [Source:MGI Symbol;Acc:MGI:2442186]
Fmod	283.645	-1.45285	0.158987	-9.13816	6.35229e-20	7.96101e-19	70.924	195.652	2.0371	5.61959	ENSMUSG00000041559	fibromodulin [Source:MGI Symbol;Acc:MGI:1328364]
Tmub2	574.935	0.688622	0.0753668	9.13695	6.42402e-20	8.04557e-19	1046.09	647.618	40.9836	25.3724	ENSMUSG00000034757	transmembrane and ubiquitin-like domain containing 2 [Source:MGI Symbol;Acc:MGI:1919303]
Trip10	517.591	-0.828853	0.0907336	-9.13502	6.53921e-20	8.18441e-19	251.066	445.46	8.38764	14.882	ENSMUSG00000019487	thyroid hormone receptor interactor 10 [Source:MGI Symbol;Acc:MGI:2146901]
Atg12	434.691	0.870416	0.0952849	9.13487	6.54832e-20	8.19039e-19	738.056	404.695	24.3206	13.3356	ENSMUSG00000032905	autophagy related 12 [Source:MGI Symbol;Acc:MGI:1914776]
Mtmr12	895.731	0.662505	0.0725316	9.13401	6.60071e-20	8.25046e-19	1459.83	921.3	26.5332	16.7451	ENSMUSG00000039458	myotubularin related protein 12 [Source:MGI Symbol;Acc:MGI:2443034]
Psen1	1142.91	0.658718	0.0721178	9.13392	6.60604e-20	8.25166e-19	1954.22	1236.44	53.0846	33.5868	ENSMUSG00000019969	presenilin 1 [Source:MGI Symbol;Acc:MGI:1202717]
Prr13	714.663	0.659806	0.0722527	9.13193	6.72893e-20	8.3996e-19	1248.22	789.456	83.4014	52.7484	ENSMUSG00000023048	proline rich 13 [Source:MGI Symbol;Acc:MGI:1913401]
Tlr2	5240.77	0.570668	0.0624924	9.13179	6.73745e-20	8.40469e-19	11898.4	8009.71	342.228	230.38	ENSMUSG00000027995	toll-like receptor 2 [Source:MGI Symbol;Acc:MGI:1346060]
Qrich1	1385.31	0.853468	0.0934646	9.13146	6.75832e-20	8.42516e-19	2315.67	1278.7	56.5605	31.2324	ENSMUSG00000006673	glutamine-rich 1 [Source:MGI Symbol;Acc:MGI:1916482]
Srebf2	3399.01	0.432958	0.0474697	9.12073	7.4617e-20	9.29589e-19	4321.49	3198.9	77.6517	57.4802	ENSMUSG00000022463	sterol regulatory element binding factor 2 [Source:MGI Symbol;Acc:MGI:107585]
Ick	529.479	-0.95432	0.104645	-9.11963	7.53828e-20	9.38511e-19	209.09	407.552	2.47798	4.82998	ENSMUSG00000009828	intestinal cell kinase [Source:MGI Symbol;Acc:MGI:1934157]
Cbfb	622.915	0.68974	0.075733	9.10752	8.42884e-20	1.04869e-18	975.068	602.627	27.4871	16.988	ENSMUSG00000031885	core binding factor beta [Source:MGI Symbol;Acc:MGI:99851]
Papd4	713.442	1.14385	0.125623	9.10547	8.58961e-20	1.06799e-18	1491.84	673.013	65.406	29.5066	NA	NA
2610203C20Rik	319.686	-1.09175	0.119939	-9.10249	8.82826e-20	1.09695e-18	162.74	347.911	5.18376	11.082	NA	NA
Npr3	144.026	-1.67218	0.18382	-9.09683	9.3008e-20	1.1549e-18	42.9383	142.646	0.480901	1.59761	ENSMUSG00000022206	natriuretic peptide receptor 3 [Source:MGI Symbol;Acc:MGI:97373]
Tes	584.78	0.737035	0.0810435	9.09432	9.51809e-20	1.18111e-18	1108.06	665.43	37.2606	22.3764	ENSMUSG00000029552	testis derived transcript [Source:MGI Symbol;Acc:MGI:105081]
Olfml1	240.684	-1.34045	0.147471	-9.08957	9.9429e-20	1.23301e-18	77.925	202.094	3.24986	8.42832	ENSMUSG00000051041	olfactomedin-like 1 [Source:MGI Symbol;Acc:MGI:2679264]
BC005537	3922.55	0.571042	0.062864	9.08376	1.04891e-19	1.29989e-18	7042.6	4738.81	226.702	152.543	ENSMUSG00000019132	cDNA sequence BC005537 [Source:MGI Symbol;Acc:MGI:2441726]
Farp1	1400.12	-0.633334	0.0697861	-9.07536	1.133e-19	1.40317e-18	776.5	1210.7	13.1283	20.4692	ENSMUSG00000025555	FERM, RhoGEF (Arhgef) and pleckstrin domain protein 1 (chondrocyte-derived) [Source:MGI Symbol;Acc:MGI:2446173]
Ptpn12	1689.64	0.755261	0.0832217	9.07529	1.13373e-19	1.40317e-18	3255.9	1926.48	84.449	49.9675	ENSMUSG00000028771	protein tyrosine phosphatase, non-receptor type 12 [Source:MGI Symbol;Acc:MGI:104673]
Szrd1	1229.03	0.638136	0.070317	9.07513	1.13538e-19	1.40429e-18	1773.87	1140.2	44.181	28.3985	ENSMUSG00000040842	SUZ RNA binding domain containing 1 [Source:MGI Symbol;Acc:MGI:1098672]
Brox	689.815	0.743801	0.0819689	9.07418	1.14532e-19	1.41566e-18	1121.79	667.878	26.6546	15.8693	ENSMUSG00000046836	BRO1 domain and CAAX motif containing [Source:MGI Symbol;Acc:MGI:1918928]
Ccdc37	391.23	-1.0705	0.118018	-9.0706	1.18363e-19	1.46205e-18	263.731	552.532	10.1153	21.1921	NA	NA
Wipi2	886.849	0.635298	0.0700556	9.06849	1.20678e-19	1.48967e-18	1255.37	806.807	26.3583	16.9401	ENSMUSG00000029578	WD repeat domain, phosphoinositide interacting 2 [Source:MGI Symbol;Acc:MGI:1923831]
Gp49a	8218.15	1.2197	0.13454	9.06566	1.23855e-19	1.52789e-18	21967.4	9399.51	1213.11	519.072	NA	NA
Alox5ap	1055.43	1.86415	0.205718	9.06166	1.28481e-19	1.58392e-18	3050.43	827.842	293.317	79.6019	ENSMUSG00000060063	arachidonate 5-lipoxygenase activating protein [Source:MGI Symbol;Acc:MGI:107505]
Fth1	44709.7	1.12908	0.124624	9.05992	1.30551e-19	1.6084e-18	107671	49092.1	5851.52	2667.97	ENSMUSG00000024661	ferritin heavy polypeptide 1 [Source:MGI Symbol;Acc:MGI:95588]
F3	1229.14	0.57761	0.0637622	9.0588	1.3189e-19	1.62383e-18	1236.57	828.207	54.1277	36.2527	ENSMUSG00000028128	coagulation factor III [Source:MGI Symbol;Acc:MGI:88381]
Col6a2	5137.43	-1.20897	0.133461	-9.05855	1.32193e-19	1.62582e-18	2121.81	4927.86	46.7249	108.518	ENSMUSG00000020241	collagen, type VI, alpha 2 [Source:MGI Symbol;Acc:MGI:88460]
Lphn1	812.152	-0.892621	0.0985393	-9.05853	1.32223e-19	1.62582e-18	438.154	816.111	4.39423	8.18474	NA	NA
Irgm2	2522.8	-0.664547	0.0733735	-9.05704	1.34038e-19	1.64707e-18	1988.37	3159.02	46.4654	73.8217	ENSMUSG00000069874	immunity-related GTPase family M member 2 [Source:MGI Symbol;Acc:MGI:1926262]
Ulk4	640.816	-0.789012	0.0871599	-9.05247	1.39767e-19	1.71635e-18	469.696	815.699	9.45809	16.4254	ENSMUSG00000040936	unc-51-like kinase 4 [Source:MGI Symbol;Acc:MGI:1921622]
Gpsm2	295.009	-1.16827	0.129075	-9.05115	1.41466e-19	1.73608e-18	123.462	280.686	2.90663	6.60811	ENSMUSG00000027883	G-protein signalling modulator 2 (AGS3-like, C. elegans) [Source:MGI Symbol;Acc:MGI:1923373]
Plk3	5575.64	1.18275	0.130711	9.04861	1.44803e-19	1.77588e-18	14249.9	6257.02	494.363	217.071	ENSMUSG00000028680	polo like kinase 3 [Source:MGI Symbol;Acc:MGI:109604]
Evc	278.646	-1.15346	0.127498	-9.04693	1.47038e-19	1.80212e-18	126.408	286.338	2.40729	5.45299	ENSMUSG00000029122	EvC ciliary complex subunit 1 [Source:MGI Symbol;Acc:MGI:1890596]
Nubp2	285.035	1.01274	0.11195	9.04632	1.47866e-19	1.81109e-18	517.372	256.09	29.7099	14.7059	ENSMUSG00000039183	nucleotide binding protein 2 [Source:MGI Symbol;Acc:MGI:1347072]
Rpf1	232.889	1.06355	0.117576	9.04565	1.48781e-19	1.82113e-18	384.814	183.776	12.098	5.77763	ENSMUSG00000028187	ribosome production factor 1 homolog [Source:MGI Symbol;Acc:MGI:1917535]
Ivns1abp	1565.84	0.92583	0.10237	9.04392	1.51158e-19	1.84902e-18	2612.15	1372.1	42.5853	22.3691	ENSMUSG00000023150	influenza virus NS1A binding protein [Source:MGI Symbol;Acc:MGI:2152389]
Taldo1	2018.04	0.708021	0.0783406	9.03773	1.59953e-19	1.95534e-18	4135.63	2531.4	266.149	162.909	ENSMUSG00000025503	transaldolase 1 [Source:MGI Symbol;Acc:MGI:1274789]
Gdf10	343.047	-1.30235	0.144158	-9.03416	1.65265e-19	2.01897e-18	83.5303	212.496	2.73386	6.9548	ENSMUSG00000021943	growth differentiation factor 10 [Source:MGI Symbol;Acc:MGI:95684]
Fgf11	77.6999	-2.53957	0.281204	-9.03104	1.70048e-19	2.07606e-18	14.1003	88.7405	0.442277	2.78347	ENSMUSG00000042826	fibroblast growth factor 11 [Source:MGI Symbol;Acc:MGI:109167]
3110043O21Rik	752.661	0.847729	0.0938894	9.02901	1.73232e-19	2.11356e-18	1700.8	943.529	43.6726	24.2276	NA	NA
Ptgfr	132.76	-2.62481	0.290809	-9.0259	1.78231e-19	2.17315e-18	20.3263	135.48	0.378146	2.52044	ENSMUSG00000028036	prostaglandin F receptor [Source:MGI Symbol;Acc:MGI:97796]
Gpr116	2359.28	-0.838819	0.0929522	-9.02419	1.81023e-19	2.20577e-18	641.388	1150.9	6.17093	11.0731	NA	NA
Dnah11	1242.04	-0.949777	0.105401	-9.0111	2.04001e-19	2.48416e-18	859.778	1661.35	5.01723	9.69483	ENSMUSG00000018581	dynein, axonemal, heavy chain 11 [Source:MGI Symbol;Acc:MGI:1100864]
Axin1	850.097	0.688608	0.0764658	9.00544	2.14811e-19	2.61411e-18	1273.92	791.452	27.682	17.1981	ENSMUSG00000024182	axin 1 [Source:MGI Symbol;Acc:MGI:1096327]
Wdr63	424.322	-0.963569	0.107024	-9.00334	2.18958e-19	2.66286e-18	299.916	583.266	7.991	15.5406	ENSMUSG00000043020	WD repeat domain 63 [Source:MGI Symbol;Acc:MGI:3045269]
Lrp8	743.446	1.21336	0.134776	9.00274	2.20144e-19	2.67557e-18	1965.87	844.511	21.028	9.03332	ENSMUSG00000028613	low density lipoprotein receptor-related protein 8, apolipoprotein e receptor [Source:MGI Symbol;Acc:MGI:1340044]
Samhd1	10040.5	0.870637	0.0967091	9.00264	2.20361e-19	2.67648e-18	19725.7	10773.2	403.945	220.614	ENSMUSG00000027639	SAM domain and HD domain, 1 [Source:MGI Symbol;Acc:MGI:1927468]
Zfpm2	293.799	-1.18627	0.131801	-9.0005	2.24701e-19	2.72744e-18	134.793	314.394	2.22534	5.19042	ENSMUSG00000022306	zinc finger protein, multitype 2 [Source:MGI Symbol;Acc:MGI:1334444]
Tnfsf13b	422.811	-1.09737	0.122055	-8.99076	2.45518e-19	2.97821e-18	208.739	450.327	10.0949	21.7783	ENSMUSG00000031497	tumor necrosis factor (ligand) superfamily, member 13b [Source:MGI Symbol;Acc:MGI:1344376]
Ric8	944.413	0.892234	0.0992471	8.99003	2.47164e-19	2.99625e-18	1604.97	861.952	44.4205	23.8561	NA	NA
Tanc1	1027.32	-0.661068	0.0735526	-8.98768	2.52496e-19	3.05892e-18	533.285	846.137	5.51603	8.75203	ENSMUSG00000035168	tetratricopeptide repeat, ankyrin repeat and coiled-coil containing 1 [Source:MGI Symbol;Acc:MGI:1914110]
Sdk2	114.092	-2.12869	0.236856	-8.98725	2.53499e-19	3.06911e-18	25.0297	110.852	0.31123	1.37839	ENSMUSG00000041592	sidekick cell adhesion molecule 2 [Source:MGI Symbol;Acc:MGI:2443847]
Ttc29	174.737	-1.34512	0.149704	-8.98521	2.58246e-19	3.12458e-18	93.4867	240.774	3.13341	8.07007	ENSMUSG00000037101	tetratricopeptide repeat domain 29 [Source:MGI Symbol;Acc:MGI:1920551]
Cd5l	39.8941	3.61153	0.402095	8.9818	2.66369e-19	3.2208e-18	116.198	8.71204	4.68428	0.351206	ENSMUSG00000015854	CD5 antigen-like [Source:MGI Symbol;Acc:MGI:1334419]
Ppp4c	918.366	0.587408	0.065408	8.98067	2.69114e-19	3.25191e-18	1570.45	1044.84	96.8177	64.4137	ENSMUSG00000030697	protein phosphatase 4, catalytic subunit [Source:MGI Symbol;Acc:MGI:1891763]
Pcdhga4	94.1676	-1.86333	0.207504	-8.97973	2.7143e-19	3.2778e-18	31.4807	115.599	0.57016	2.09367	ENSMUSG00000103677	protocadherin gamma subfamily A, 4 [Source:MGI Symbol;Acc:MGI:1935216]
R3hdm4	1051.4	0.786033	0.087578	8.97522	2.82774e-19	3.41261e-18	1408.08	815.559	63.4967	36.7772	ENSMUSG00000035781	R3H domain containing 4 [Source:MGI Symbol;Acc:MGI:1924814]
Ptp4a1	259.759	1.08252	0.120678	8.97027	2.95787e-19	3.56737e-18	404.279	190.744	8.04025	3.79349	ENSMUSG00000026064	protein tyrosine phosphatase 4a1 [Source:MGI Symbol;Acc:MGI:1277096]
Dhx15	1578.34	0.659672	0.073551	8.96891	2.99455e-19	3.60931e-18	2331.94	1473.34	50.9965	32.2202	ENSMUSG00000029169	DEAH (Asp-Glu-Ala-His) box polypeptide 15 [Source:MGI Symbol;Acc:MGI:1099786]
Pacs1	631.333	0.946069	0.105486	8.9687	3.0003e-19	3.61394e-18	1048.47	542.793	19.829	10.2655	ENSMUSG00000024855	phosphofurin acidic cluster sorting protein 1 [Source:MGI Symbol;Acc:MGI:1277113]
Cmas	306.537	0.874567	0.0975373	8.96649	3.06114e-19	3.68487e-18	477.587	260.435	22.283	12.1512	ENSMUSG00000030282	cytidine monophospho-N-acetylneuraminic acid synthetase [Source:MGI Symbol;Acc:MGI:1337124]
Tuba4a	406.979	1.28025	0.142908	8.95855	3.28978e-19	3.95758e-18	724.533	297.303	28.9803	11.8917	ENSMUSG00000026202	tubulin, alpha 4A [Source:MGI Symbol;Acc:MGI:1095410]
Mapk13	373.65	0.903209	0.100829	8.95781	3.31182e-19	3.98156e-18	577.654	308.203	34.1753	18.234	ENSMUSG00000004864	mitogen-activated protein kinase 13 [Source:MGI Symbol;Acc:MGI:1346864]
Flna	16829.5	0.393786	0.0439608	8.95766	3.31648e-19	3.98463e-18	20820	15842.4	204.238	155.409	ENSMUSG00000031328	filamin, alpha [Source:MGI Symbol;Acc:MGI:95556]
Smarcd3	152.696	-1.53774	0.171673	-8.95734	3.3261e-19	3.99365e-18	63.4341	185.889	3.01972	8.84908	ENSMUSG00000028949	SWI/SNF related, matrix associated, actin dependent regulator of chromatin, subfamily d, member 3 [Source:MGI Symbol;Acc:MGI:1914243]
Gmfb	968.09	0.759126	0.0848087	8.95104	3.5216e-19	4.2257e-18	1461.41	864.623	28.7718	17.0224	ENSMUSG00000062014	glia maturation factor, beta [Source:MGI Symbol;Acc:MGI:1927133]
Palld	367.798	-0.977142	0.109183	-8.94962	3.56702e-19	4.27748e-18	174.071	345.358	4.00847	7.95284	ENSMUSG00000058056	palladin, cytoskeletal associated protein [Source:MGI Symbol;Acc:MGI:1919583]
Agfg2	294.033	0.97662	0.10913	8.94915	3.58219e-19	4.29295e-18	418.618	211.027	11.1501	5.62079	ENSMUSG00000029722	ArfGAP with FG repeats 2 [Source:MGI Symbol;Acc:MGI:2443267]
4931440P22Rik	236.879	1.1288	0.126163	8.94717	3.64727e-19	4.36817e-18	460.062	209.328	20.3222	9.24658	ENSMUSG00000074580	RIKEN cDNA 4931440P22 gene [Source:MGI Symbol;Acc:MGI:1918254]
Igfbp6	1167.85	-1.1965	0.133741	-8.94643	3.67174e-19	4.39469e-18	413.6	956.003	26.3488	60.9032	ENSMUSG00000023046	insulin-like growth factor binding protein 6 [Source:MGI Symbol;Acc:MGI:96441]
Epha7	200.339	-1.95979	0.219259	-8.93826	3.9536e-19	4.72905e-18	26.6724	101.644	0.274296	1.0453	ENSMUSG00000028289	Eph receptor A7 [Source:MGI Symbol;Acc:MGI:95276]
Eif2ak1	580.625	0.802213	0.0897696	8.93636	4.02207e-19	4.80792e-18	928.032	530.109	29.6411	16.9316	ENSMUSG00000029613	eukaryotic translation initiation factor 2 alpha kinase 1 [Source:MGI Symbol;Acc:MGI:1353448]
Stam2	673.429	0.757718	0.0848133	8.93396	4.11031e-19	4.91028e-18	1113.4	656.234	22.17	13.0669	ENSMUSG00000055371	signal transducing adaptor molecule (SH3 domain and ITAM motif) 2 [Source:MGI Symbol;Acc:MGI:1929100]
Hoxa3	132.983	-1.61981	0.181329	-8.93298	4.14672e-19	4.95066e-18	47.8774	145.682	1.54603	4.70428	ENSMUSG00000079560	homeobox A3 [Source:MGI Symbol;Acc:MGI:96175]
1810026B05Rik	763.857	1.04991	0.117544	8.93211	4.1797e-19	4.98688e-18	1427.75	687.273	22.7966	10.9735	ENSMUSG00000101970	RIKEN cDNA 1810026B05 gene [Source:MGI Symbol;Acc:MGI:1916420]
Heyl	347.952	-1.2678	0.142026	-8.92656	4.39478e-19	5.24019e-18	85.7388	208.727	1.55354	3.782	ENSMUSG00000032744	hairy/enhancer-of-split related with YRPW motif-like [Source:MGI Symbol;Acc:MGI:1860511]
B130024G19Rik	105.14	-1.90003	0.212875	-8.92558	4.43356e-19	5.2831e-18	35.9646	134.625	1.62986	6.101	ENSMUSG00000100005	RIKEN cDNA B130024G19 gene [Source:MGI Symbol;Acc:MGI:3604353]
Etf1	2151.74	0.482298	0.0540427	8.9244	4.48125e-19	5.33346e-18	3296.16	2360.12	73.0557	52.3093	ENSMUSG00000024360	eukaryotic translation termination factor 1 [Source:MGI Symbol;Acc:MGI:2385071]
Cxcl2	14886.6	0.862076	0.0965977	8.92439	4.48148e-19	5.33346e-18	36923.2	20287.5	2799.65	1538.28	ENSMUSG00000058427	chemokine (C-X-C motif) ligand 2 [Source:MGI Symbol;Acc:MGI:1340094]
Sult5a1	172.277	-1.72322	0.193094	-8.92429	4.48571e-19	5.33514e-18	45.1082	149.494	3.19324	10.5828	ENSMUSG00000000739	sulfotransferase family 5A, member 1 [Source:MGI Symbol;Acc:MGI:1931463]
Adrbk1	2527.06	0.791164	0.0886851	8.92104	4.61926e-19	5.49052e-18	5125.57	2958.51	121.964	70.3983	NA	NA
P2ry12	87.8439	1.74199	0.195297	8.91972	4.67467e-19	5.55289e-18	243.092	72.4007	8.53808	2.54292	ENSMUSG00000036353	purinergic receptor P2Y, G-protein coupled 12 [Source:MGI Symbol;Acc:MGI:1918089]
Rps6ka4	1794.89	1.03684	0.116248	8.9192	4.69657e-19	5.57541e-18	4015.97	1951.78	105.294	51.1732	ENSMUSG00000024952	ribosomal protein S6 kinase, polypeptide 4 [Source:MGI Symbol;Acc:MGI:1930076]
Gmip	1889.24	1.27119	0.142576	8.91585	4.84086e-19	5.74309e-18	4815.9	1986.76	100.756	41.5661	ENSMUSG00000036246	Gem-interacting protein [Source:MGI Symbol;Acc:MGI:1926066]
Akna	2385.18	0.975631	0.109505	8.9095	5.12646e-19	6.0781e-18	4975.81	2524.54	74.63	37.8644	ENSMUSG00000039158	AT-hook transcription factor [Source:MGI Symbol;Acc:MGI:2140340]
Sh3glb1	2080.75	0.598608	0.0671959	8.9084	5.17724e-19	6.13446e-18	3202.85	2112.39	35.4077	23.3526	ENSMUSG00000037062	SH3-domain GRB2-like B1 (endophilin) [Source:MGI Symbol;Acc:MGI:1859730]
Rnf145	1482.78	0.708282	0.0795322	8.9056	5.30988e-19	6.28768e-18	2142.54	1307.87	25.0626	15.299	ENSMUSG00000019189	ring finger protein 145 [Source:MGI Symbol;Acc:MGI:1921565]
Dnali1	319.541	-1.16392	0.130752	-8.9017	5.49977e-19	6.50847e-18	178.257	399.524	7.01725	15.7276	ENSMUSG00000042707	dynein, axonemal, light intermediate polypeptide 1 [Source:MGI Symbol;Acc:MGI:1922813]
1700019L03Rik	136.697	-1.52118	0.170916	-8.90014	5.57761e-19	6.59645e-18	64.236	182.722	3.14918	8.95799	NA	NA
Lrrc17	127.95	-1.78087	0.200202	-8.89535	5.8233e-19	6.88271e-18	37.6462	130.365	1.41289	4.8927	ENSMUSG00000039883	leucine rich repeat containing 17 [Source:MGI Symbol;Acc:MGI:1921761]
Myo6	601.206	-0.807157	0.0907535	-8.89394	5.89775e-19	6.96635e-18	287.13	503.687	2.99674	5.2569	ENSMUSG00000033577	myosin VI [Source:MGI Symbol;Acc:MGI:104785]
Fgd5	167.174	-1.35844	0.152751	-8.89317	5.93924e-19	7.01097e-18	74.9631	194.655	1.09494	2.84321	ENSMUSG00000034037	FYVE, RhoGEF and PH domain containing 5 [Source:MGI Symbol;Acc:MGI:2443369]
Ephb4	450.192	-1.1367	0.127857	-8.8904	6.08869e-19	7.18291e-18	173.676	388.233	3.2703	7.31038	ENSMUSG00000029710	Eph receptor B4 [Source:MGI Symbol;Acc:MGI:104757]
Fbxo11	1660.84	1.12898	0.126999	8.88966	6.12945e-19	7.22648e-18	3265.28	1487.8	66.8167	30.4445	ENSMUSG00000005371	F-box protein 11 [Source:MGI Symbol;Acc:MGI:2147134]
Rgl1	853.687	-0.702687	0.0790635	-8.88762	6.24309e-19	7.35587e-18	592.004	966.612	12.5067	20.4207	ENSMUSG00000026482	ral guanine nucleotide dissociation stimulator,-like 1 [Source:MGI Symbol;Acc:MGI:107484]
Tet1	102.393	-2.03488	0.229057	-8.88372	6.46623e-19	7.61404e-18	23.2712	96.08	0.135703	0.560277	ENSMUSG00000047146	tet methylcytosine dioxygenase 1 [Source:MGI Symbol;Acc:MGI:1098693]
Nploc4	1053.57	0.635991	0.0715952	8.88315	6.4994e-19	7.64832e-18	1456.89	939.662	25.5359	16.4701	ENSMUSG00000039703	NPL4 homolog, ubiquitin recognition factor [Source:MGI Symbol;Acc:MGI:2679787]
Brinp1	147.305	-1.69212	0.190629	-8.87652	6.89825e-19	8.11264e-18	44.4772	151.731	1.08895	3.71488	ENSMUSG00000028351	bone morphogenic protein/retinoic acid inducible neural specific 1 [Source:MGI Symbol;Acc:MGI:1928478]
Cnnm4	559.76	0.707547	0.0797139	8.87608	6.9255e-19	8.13962e-18	1071.94	657.001	19.2109	11.7746	ENSMUSG00000037408	cyclin M4 [Source:MGI Symbol;Acc:MGI:2151060]
Pltp	790.761	-1.1865	0.13368	-8.8757	6.9496e-19	8.16287e-18	372.238	852.452	16.9253	38.7602	ENSMUSG00000017754	phospholipid transfer protein [Source:MGI Symbol;Acc:MGI:103151]
Cd79b	38.9848	3.5415	0.39903	8.87528	6.97559e-19	8.18831e-18	75.2874	5.814	5.16059	0.398522	ENSMUSG00000040592	CD79B antigen [Source:MGI Symbol;Acc:MGI:96431]
Tbc1d10c	237.994	1.49105	0.168172	8.86618	7.56976e-19	8.88025e-18	554.578	195.945	25.8899	9.14748	ENSMUSG00000040247	TBC1 domain family, member 10c [Source:MGI Symbol;Acc:MGI:1922072]
Plekho1	89.0595	1.69168	0.190804	8.86606	7.57783e-19	8.88421e-18	171.285	53.3032	10.327	3.21373	ENSMUSG00000015745	pleckstrin homology domain containing, family O member 1 [Source:MGI Symbol;Acc:MGI:1914470]
Per2	1514.98	1.09037	0.122998	8.86494	7.65443e-19	8.96845e-18	2893.84	1355.14	40.7116	19.0647	ENSMUSG00000055866	period circadian clock 2 [Source:MGI Symbol;Acc:MGI:1195265]
4931406H21Rik	1275.22	0.853295	0.0962648	8.86404	7.71655e-19	9.03563e-18	2662.65	1470.91	56.6742	31.3081	NA	NA
Pou2f2	109.429	1.63278	0.18433	8.85791	8.15297e-19	9.54075e-18	300.893	96.3183	7.19106	2.30191	ENSMUSG00000008496	POU domain, class 2, transcription factor 2 [Source:MGI Symbol;Acc:MGI:101897]
Zfyve28	149.476	-1.57522	0.17791	-8.85402	8.44257e-19	9.87353e-18	58.0493	175.511	1.1977	3.62122	ENSMUSG00000037224	zinc finger, FYVE domain containing 28 [Source:MGI Symbol;Acc:MGI:2684992]
Fam192a	343.475	0.986308	0.111399	8.85387	8.45334e-19	9.88e-18	626.489	314.532	28.5967	14.3571	ENSMUSG00000031774	family with sequence similarity 192, member A [Source:MGI Symbol;Acc:MGI:1919637]
Galnt2	1608.23	-1.06632	0.120442	-8.8534	8.48955e-19	9.9162e-18	739.576	1558.09	14.773	31.1228	ENSMUSG00000089704	polypeptide N-acetylgalactosaminyltransferase 2 [Source:MGI Symbol;Acc:MGI:894694]
Naip2	848.308	1.1713	0.132306	8.85297	8.52211e-19	9.94808e-18	2193.28	970.794	37.1122	16.4267	ENSMUSG00000078945	NLR family, apoptosis inhibitory protein 2 [Source:MGI Symbol;Acc:MGI:1298226]
Fst	314.609	1.22434	0.138307	8.85231	8.57281e-19	1.00011e-17	227.971	97.173	8.01041	3.41445	ENSMUSG00000021765	follistatin [Source:MGI Symbol;Acc:MGI:95586]
Nfatc4	291.375	-1.2587	0.142283	-8.84646	9.03366e-19	1.05322e-17	117.55	287.974	2.40181	5.88395	ENSMUSG00000023411	nuclear factor of activated T cells, cytoplasmic, calcineurin dependent 4 [Source:MGI Symbol;Acc:MGI:1920431]
I830077J02Rik	71.1464	1.64796	0.186359	8.84293	9.32376e-19	1.08637e-17	178.395	56.469	13.7423	4.34997	ENSMUSG00000074342	RIKEN cDNA I830077J02 gene [Source:MGI Symbol;Acc:MGI:3588284]
Tnip1	3057.88	0.713609	0.0807108	8.84155	9.44001e-19	1.09924e-17	6402.13	3900.13	172.425	105.04	ENSMUSG00000020400	TNFAIP3 interacting protein 1 [Source:MGI Symbol;Acc:MGI:1926194]
Coro2a	701.915	0.955847	0.108275	8.82796	1.06603e-18	1.24057e-17	1400.39	721.274	27.218	14.0187	ENSMUSG00000028337	coronin, actin binding protein 2A [Source:MGI Symbol;Acc:MGI:1345966]
Rnf216	1067.27	0.936622	0.106139	8.82452	1.09932e-18	1.27853e-17	1917.36	998.829	33.7076	17.5596	ENSMUSG00000045078	ring finger protein 216 [Source:MGI Symbol;Acc:MGI:1344349]
Rsph4a	426.94	-1.06001	0.120127	-8.82409	1.10356e-18	1.28267e-17	255.089	535.204	5.73895	12.0409	ENSMUSG00000039552	radial spoke head 4 homolog A (Chlamydomonas) [Source:MGI Symbol;Acc:MGI:3027894]
Tfip11	729.592	0.663115	0.0751623	8.82244	1.11997e-18	1.30094e-17	1270.52	803.085	29.3974	18.5819	ENSMUSG00000029345	tuftelin interacting protein 11 [Source:MGI Symbol;Acc:MGI:1930075]
Fam20a	246.194	-1.18974	0.134862	-8.8219	1.12531e-18	1.30635e-17	102.932	236.882	3.32645	7.65528	ENSMUSG00000020614	family with sequence similarity 20, member A [Source:MGI Symbol;Acc:MGI:2388266]
Pcdhga8	150.544	-1.4964	0.16975	-8.81531	1.1935e-18	1.38465e-17	62.302	175.322	1.08185	3.0444	ENSMUSG00000103897	protocadherin gamma subfamily A, 8 [Source:MGI Symbol;Acc:MGI:1935221]
Tnks	1524.53	0.550683	0.0624786	8.81395	1.20808e-18	1.40071e-17	2058.82	1402.06	26.2359	17.8667	ENSMUSG00000031529	tankyrase, TRF1-interacting ankyrin-related ADP-ribose polymerase [Source:MGI Symbol;Acc:MGI:1341087]
Psmd14	365.918	0.923745	0.104817	8.81289	1.21955e-18	1.41314e-17	529.564	279.052	28.2195	14.8702	ENSMUSG00000026914	proteasome (prosome, macropain) 26S subunit, non-ATPase, 14 [Source:MGI Symbol;Acc:MGI:1913284]
Myc	315.432	1.14354	0.129762	8.81264	1.22237e-18	1.41553e-17	298.773	134.006	10.2269	4.58699	ENSMUSG00000022346	myelocytomatosis oncogene [Source:MGI Symbol;Acc:MGI:97250]
Arhgap21	1694.8	-0.728827	0.0827188	-8.81089	1.24152e-18	1.43683e-17	868.99	1444.42	10.2351	17.0125	ENSMUSG00000036591	Rho GTPase activating protein 21 [Source:MGI Symbol;Acc:MGI:1918685]
Mpp6	579.739	0.864965	0.0981832	8.80971	1.25471e-18	1.45121e-17	753.241	414.699	27.8371	15.3258	ENSMUSG00000038388	membrane protein, palmitoylated 6 (MAGUK p55 subfamily member 6) [Source:MGI Symbol;Acc:MGI:1927340]
Thap2	105.219	-1.95064	0.221433	-8.80914	1.26115e-18	1.45776e-17	27.0963	111.252	0.652895	2.68066	ENSMUSG00000020137	THAP domain containing, apoptosis associated protein 2 [Source:MGI Symbol;Acc:MGI:1914066]
Hpcal1	462.217	0.7433	0.0843896	8.80796	1.27449e-18	1.47229e-17	662.363	396.569	34.8439	20.8617	ENSMUSG00000071379	hippocalcin-like 1 [Source:MGI Symbol;Acc:MGI:1855689]
Map3k2	1352.84	0.650054	0.0738598	8.8012	1.35365e-18	1.56278e-17	2081.91	1327.05	15.8429	10.0986	ENSMUSG00000024383	mitogen-activated protein kinase kinase kinase 2 [Source:MGI Symbol;Acc:MGI:1346873]
B630005N14Rik	328.375	0.957366	0.108786	8.80045	1.36266e-18	1.57222e-17	572.703	293.427	11.3568	5.81873	NA	NA
Eno4	288.75	-1.0818	0.122941	-8.79939	1.37562e-18	1.5862e-17	166.264	359.534	5.31869	11.5013	ENSMUSG00000048029	enolase 4 [Source:MGI Symbol;Acc:MGI:2441717]
Adipor2	1777.21	0.827674	0.0940657	8.79889	1.38174e-18	1.59229e-17	2712.54	1526.16	56.2065	31.6235	ENSMUSG00000030168	adiponectin receptor 2 [Source:MGI Symbol;Acc:MGI:93830]
Clstn1	1918.24	-0.87624	0.0997164	-8.78733	1.53161e-18	1.76392e-17	762.308	1406.88	13.9449	25.7359	ENSMUSG00000039953	calsyntenin 1 [Source:MGI Symbol;Acc:MGI:1929895]
Foxl1	61.9653	-4.68766	0.533507	-8.7865	1.54285e-18	1.77579e-17	1.60451	62.7438	0.0445127	1.74066	ENSMUSG00000097084	forkhead box L1 [Source:MGI Symbol;Acc:MGI:1347469]
Csnk1g1	957.009	1.04347	0.118772	8.78543	1.55764e-18	1.79171e-17	1751.26	846.975	20.0206	9.68274	ENSMUSG00000032384	casein kinase 1, gamma 1 [Source:MGI Symbol;Acc:MGI:2660884]
Rbpjl	520.872	-1.35209	0.153981	-8.78094	1.6211e-18	1.86358e-17	87.953	226.181	2.94073	7.56242	ENSMUSG00000017007	recombination signal binding protein for immunoglobulin kappa J region-like [Source:MGI Symbol;Acc:MGI:1196616]
S100a11	2148.61	0.589184	0.0671059	8.7799	1.63614e-18	1.87972e-17	3476.47	2307.71	566.424	375.998	ENSMUSG00000027907	S100 calcium binding protein A11 [Source:MGI Symbol;Acc:MGI:1338798]
Gm16897	234.988	0.988835	0.112627	8.77976	1.63825e-18	1.881e-17	487.267	244.517	16.063	8.06062	ENSMUSG00000097325	predicted gene, 16897 [Source:MGI Symbol;Acc:MGI:4439821]
Pstpip1	894.519	1.00809	0.114845	8.77787	1.666e-18	1.9117e-17	2135.38	1058.97	94.7334	46.9799	ENSMUSG00000032322	proline-serine-threonine phosphatase-interacting protein 1 [Source:MGI Symbol;Acc:MGI:1321396]
Hpgds	129.278	1.66398	0.189602	8.77617	1.6914e-18	1.93966e-17	313.344	97.4869	7.80197	2.42733	ENSMUSG00000029919	hematopoietic prostaglandin D synthase [Source:MGI Symbol;Acc:MGI:1859384]
Mlph	504.214	-1.00441	0.114453	-8.7758	1.69693e-18	1.94484e-17	233.615	472.076	4.27828	8.6453	ENSMUSG00000026303	melanophilin [Source:MGI Symbol;Acc:MGI:2176380]
Arid5a	1845.62	0.87943	0.100275	8.77016	1.78409e-18	2.04349e-17	3675.25	1994.71	52.0886	28.2705	ENSMUSG00000037447	AT rich interactive domain 5A (MRF1-like) [Source:MGI Symbol;Acc:MGI:2443039]
Atg2a	3336.55	0.930166	0.106141	8.76349	1.89297e-18	2.16689e-17	7262.26	3803.9	94.0625	49.269	ENSMUSG00000024773	autophagy related 2A [Source:MGI Symbol;Acc:MGI:1916291]
Nrbp1	1308.06	0.845665	0.0965014	8.76324	1.89715e-18	2.17035e-17	2363.46	1313.21	90.4805	50.2738	ENSMUSG00000029148	nuclear receptor binding protein 1 [Source:MGI Symbol;Acc:MGI:2183436]
Fkbp4	925.95	-1.20591	0.137707	-8.75707	2.00388e-18	2.29107e-17	344.297	801.883	13.0469	30.3868	ENSMUSG00000030357	FK506 binding protein 4 [Source:MGI Symbol;Acc:MGI:95543]
Tirap	459.816	0.902849	0.103131	8.75439	2.05211e-18	2.34479e-17	834.084	444.855	14.07	7.50416	ENSMUSG00000032041	toll-interleukin 1 receptor (TIR) domain-containing adaptor protein [Source:MGI Symbol;Acc:MGI:2152213]
Ifnar2	1364.1	0.539654	0.0616617	8.75186	2.09871e-18	2.39659e-17	2164.71	1487.87	55.9873	38.4818	ENSMUSG00000022971	interferon (alpha and beta) receptor 2 [Source:MGI Symbol;Acc:MGI:1098243]
Tpcn1	804.028	-0.718605	0.0821432	-8.7482	2.16791e-18	2.47411e-17	622.523	1028.75	10.9982	18.1752	ENSMUSG00000032741	two pore channel 1 [Source:MGI Symbol;Acc:MGI:2182472]
Mau2	2572.74	0.954608	0.109167	8.74452	2.23972e-18	2.55453e-17	4996.15	2572.8	76.3718	39.3282	ENSMUSG00000031858	MAU2 sister chromatid cohesion factor [Source:MGI Symbol;Acc:MGI:1921799]
Polr3c	343.126	0.891526	0.101971	8.74293	2.27141e-18	2.5891e-17	610.195	327.439	27.8995	14.9712	ENSMUSG00000028099	polymerase (RNA) III (DNA directed) polypeptide C [Source:MGI Symbol;Acc:MGI:1921664]
Ap5b1	343.308	0.859176	0.0982781	8.74229	2.28433e-18	2.60227e-17	612.142	335.958	16.2572	8.92235	ENSMUSG00000049562	adaptor-related protein complex 5, beta 1 subunit [Source:MGI Symbol;Acc:MGI:2685808]
P2rx6	192.699	-1.45002	0.165884	-8.74115	2.30758e-18	2.62716e-17	96.7283	264.684	3.38578	9.26474	ENSMUSG00000022758	purinergic receptor P2X, ligand-gated ion channel, 6 [Source:MGI Symbol;Acc:MGI:1337113]
Il7r	98.715	1.38562	0.158546	8.73958	2.33988e-18	2.66234e-17	222.015	84.3208	5.6795	2.15707	ENSMUSG00000003882	interleukin 7 receptor [Source:MGI Symbol;Acc:MGI:96562]
Mff	492.816	0.726377	0.0831436	8.73642	2.40617e-18	2.73612e-17	749.274	452.046	32.991	19.9039	ENSMUSG00000026150	mitochondrial fission factor [Source:MGI Symbol;Acc:MGI:1922984]
Dhx9	1496.65	0.743128	0.0850626	8.73626	2.40965e-18	2.73842e-17	2022.7	1204.92	36.0065	21.4491	ENSMUSG00000042699	DEAH (Asp-Glu-Ala-His) box polypeptide 9 [Source:MGI Symbol;Acc:MGI:108177]
Cd28	36.0983	3.61491	0.413959	8.73253	2.49036e-18	2.82845e-17	80.2922	5.63745	1.5273	0.107234	ENSMUSG00000026012	CD28 antigen [Source:MGI Symbol;Acc:MGI:88327]
Brms1	330.74	0.996405	0.114161	8.72808	2.59039e-18	2.94029e-17	587.755	293.344	36.0723	18.0034	ENSMUSG00000080268	breast cancer metastasis-suppressor 1 [Source:MGI Symbol;Acc:MGI:2388804]
Ppp2r5a	1263.22	0.78151	0.0895536	8.72673	2.62133e-18	2.97362e-17	2182.32	1267.66	58.1458	33.7757	ENSMUSG00000026626	protein phosphatase 2, regulatory subunit B', alpha [Source:MGI Symbol;Acc:MGI:2388479]
Slmo2	334.275	1.03712	0.118887	8.72359	2.69515e-18	3.05553e-17	623.285	302.062	36.8483	17.8578	NA	NA
Jam2	167.035	-1.39252	0.159651	-8.72229	2.72642e-18	3.08913e-17	67.2428	180.932	1.14631	3.08442	ENSMUSG00000053062	junction adhesion molecule 2 [Source:MGI Symbol;Acc:MGI:1933820]
Plekhd1	249.546	-1.3865	0.15897	-8.72183	2.73746e-18	3.09978e-17	60.9501	158.225	1.41907	3.68386	ENSMUSG00000066438	pleckstrin homology domain containing, family D (with coiled-coil domains) member 1 [Source:MGI Symbol;Acc:MGI:3036228]
Syk	6718.29	0.972826	0.111541	8.72171	2.74025e-18	3.10108e-17	16859.5	8573.28	262.605	133.538	ENSMUSG00000021457	spleen tyrosine kinase [Source:MGI Symbol;Acc:MGI:99515]
Ubxn8	225.708	1.04504	0.11983	8.72098	2.75803e-18	3.11933e-17	335.343	161.363	9.77543	4.70383	ENSMUSG00000052906	UBX domain protein 8 [Source:MGI Symbol;Acc:MGI:1337129]
Zfp36l2	4884.31	0.697654	0.0800109	8.71949	2.79446e-18	3.15865e-17	9266.41	5707.45	215.378	132.658	ENSMUSG00000045817	zinc finger protein 36, C3H type-like 2 [Source:MGI Symbol;Acc:MGI:107945]
H3f3b	5841.19	0.512249	0.0587647	8.71695	2.85792e-18	3.22844e-17	8413.88	5899.81	346.675	243.089	ENSMUSG00000016559	H3 histone, family 3B [Source:MGI Symbol;Acc:MGI:1101768]
Ccnk	542.905	0.860764	0.0987475	8.71683	2.86112e-18	3.23012e-17	901.112	495.327	28.1143	15.454	ENSMUSG00000021258	cyclin K [Source:MGI Symbol;Acc:MGI:1276106]
Fas	841.082	0.776235	0.0890634	8.71554	2.89386e-18	3.26513e-17	1778.33	1037.04	81.0833	47.2839	ENSMUSG00000024778	Fas (TNF receptor superfamily member 6) [Source:MGI Symbol;Acc:MGI:95484]
Mbnl2	3899.87	0.865185	0.0993308	8.71014	3.03511e-18	3.42247e-17	6507.47	3566.05	117.368	64.3166	ENSMUSG00000022139	muscleblind like splicing factor 2 [Source:MGI Symbol;Acc:MGI:2145597]
Unc79	166.596	-1.35779	0.156003	-8.70363	3.21424e-18	3.62229e-17	74.7264	192.454	0.691806	1.78171	ENSMUSG00000021198	unc-79 homolog [Source:MGI Symbol;Acc:MGI:2684729]
Stk11ip	996.296	0.921513	0.105923	8.69983	3.32395e-18	3.74371e-17	1924.32	1013.22	35.4463	18.6637	ENSMUSG00000026213	serine/threonine kinase 11 interacting protein [Source:MGI Symbol;Acc:MGI:1918978]
Nin	1554.94	0.865041	0.0994581	8.69754	3.39164e-18	3.81767e-17	2427.18	1330.33	18.6938	10.246	ENSMUSG00000021068	ninein [Source:MGI Symbol;Acc:MGI:105108]
Cxcl9	615.839	-0.833233	0.0958026	-8.6974	3.39576e-18	3.82003e-17	324.452	580.89	9.17146	16.4203	ENSMUSG00000029417	chemokine (C-X-C motif) ligand 9 [Source:MGI Symbol;Acc:MGI:1352449]
Mob4	416.026	0.90181	0.103733	8.69353	3.51335e-18	3.94996e-17	702.698	375.206	20.4188	10.9026	ENSMUSG00000025979	MOB family member 4, phocein [Source:MGI Symbol;Acc:MGI:104899]
B3gnt2	550.192	0.798505	0.0918561	8.693	3.5298e-18	3.96609e-17	855.691	490.693	24.935	14.2989	ENSMUSG00000051650	UDP-GlcNAc:betaGal beta-1,3-N-acetylglucosaminyltransferase 2 [Source:MGI Symbol;Acc:MGI:1889505]
Mfsd4	583.398	0.664564	0.0764613	8.6915	3.5768e-18	4.01651e-17	948.517	596.677	16.0498	10.0963	NA	NA
Akap2	2025.81	-0.645787	0.0743463	-8.68621	3.74731e-18	4.20548e-17	1170.33	1839.46	13.991	21.9903	ENSMUSG00000038729	A kinase (PRKA) anchor protein 2 [Source:MGI Symbol;Acc:MGI:1306795]
Hexim1	1252.93	0.92336	0.106334	8.6836	3.83439e-18	4.30066e-17	2145.49	1128.41	51.8181	27.2534	ENSMUSG00000048878	hexamethylene bis-acetamide inducible 1 [Source:MGI Symbol;Acc:MGI:2385923]
Synj1	1566.18	0.783064	0.0902137	8.6801	3.95419e-18	4.4324e-17	2811.58	1631.66	31.9379	18.5347	ENSMUSG00000022973	synaptojanin 1 [Source:MGI Symbol;Acc:MGI:1354961]
Pomgnt2	108.121	-2.05714	0.237057	-8.67784	4.03355e-18	4.51868e-17	21.0128	89.6676	0.668027	2.85066	ENSMUSG00000066235	protein O-linked mannose beta 1,4-N-acetylglucosaminyltransferase 2 [Source:MGI Symbol;Acc:MGI:2143424]
C030046E11Rik	1693.09	0.991594	0.114293	8.67592	4.10218e-18	4.59284e-17	3176.1	1593.08	41.5174	20.8244	NA	NA
Fam73b	321.097	-1.1589	0.133635	-8.67218	4.23917e-18	4.7434e-17	122.759	276.419	2.78469	6.27038	NA	NA
Samd4	455.12	-0.978445	0.112836	-8.67143	4.26738e-18	4.77215e-17	231.065	458.528	2.55651	5.07316	ENSMUSG00000021838	sterile alpha motif domain containing 4 [Source:MGI Symbol;Acc:MGI:1921730]
Gosr2	1017.46	0.718238	0.0828291	8.67133	4.27107e-18	4.77345e-17	1592.17	967.1	42.477	25.801	ENSMUSG00000020946	golgi SNAP receptor complex member 2 [Source:MGI Symbol;Acc:MGI:1927204]
Fzd7	785.385	-0.877754	0.101285	-8.66614	4.47003e-18	4.99286e-17	318.397	588.03	5.43686	10.041	ENSMUSG00000041075	frizzled class receptor 7 [Source:MGI Symbol;Acc:MGI:108570]
Ephx1	650.794	-1.01571	0.117227	-8.66448	4.5358e-18	5.06332e-17	276.525	561.705	13.6381	27.7031	ENSMUSG00000038776	epoxide hydrolase 1, microsomal [Source:MGI Symbol;Acc:MGI:95405]
Pim1	7077.63	0.814151	0.0940085	8.6604	4.70124e-18	5.24491e-17	15569.5	8843.93	729.334	414.283	ENSMUSG00000024014	proviral integration site 1 [Source:MGI Symbol;Acc:MGI:97584]
Exph5	657.129	-0.767575	0.0886453	-8.65895	4.76132e-18	5.3088e-17	286.536	487.857	2.45074	4.17263	ENSMUSG00000034584	exophilin 5 [Source:MGI Symbol;Acc:MGI:2443248]
Mta2	1321.14	0.697768	0.0806066	8.65647	4.86615e-18	5.42248e-17	1963.78	1209.78	52.2384	32.1813	ENSMUSG00000071646	metastasis-associated gene family, member 2 [Source:MGI Symbol;Acc:MGI:1346340]
Arf2	718.739	0.856012	0.0989504	8.65092	5.10844e-18	5.68912e-17	1333.02	736.611	41.1672	22.7486	ENSMUSG00000062421	ADP-ribosylation factor 2 [Source:MGI Symbol;Acc:MGI:99595]
Pak2	2100.16	0.499899	0.0578076	8.64763	5.25783e-18	5.85205e-17	3578.43	2530.38	51.1845	36.1936	ENSMUSG00000022781	p21 (RAC1) activated kinase 2 [Source:MGI Symbol;Acc:MGI:1339984]
Gabpb1	664.163	0.65308	0.0755621	8.64295	5.4778e-18	6.09329e-17	1194.49	760.004	17.3792	11.0576	ENSMUSG00000027361	GA repeat binding protein, beta 1 [Source:MGI Symbol;Acc:MGI:95611]
Ky	109.296	-1.67655	0.194032	-8.64058	5.59262e-18	6.21735e-17	47.532	156.59	0.716313	2.35983	ENSMUSG00000035606	kyphoscoliosis peptidase [Source:MGI Symbol;Acc:MGI:96709]
Tceb3	934.204	0.634726	0.0734644	8.63991	5.6256e-18	6.25033e-17	1452.14	933.762	25.9681	16.6981	NA	NA
Prdm4	637.662	0.807622	0.0935488	8.63316	5.96815e-18	6.62703e-17	1087.98	619.546	22.797	12.9817	ENSMUSG00000035529	PR domain containing 4 [Source:MGI Symbol;Acc:MGI:1920093]
Wbp1l	1695.52	0.460893	0.0534127	8.6289	6.19443e-18	6.87425e-17	2234.75	1622.95	44.7044	32.4658	ENSMUSG00000047731	WW domain binding protein 1 like [Source:MGI Symbol;Acc:MGI:107577]
Dock10	5404.05	1.29301	0.14998	8.62118	6.62649e-18	7.34941e-17	14244.1	5786.2	154.885	62.9165	ENSMUSG00000038608	dedicator of cytokinesis 10 [Source:MGI Symbol;Acc:MGI:2146320]
Lifr	1708.83	-0.630688	0.0731736	-8.61906	6.75057e-18	7.48264e-17	678.106	1053.27	5.38896	8.37038	ENSMUSG00000054263	LIF receptor alpha [Source:MGI Symbol;Acc:MGI:96788]
Ivd	432.567	-0.930477	0.10796	-8.61868	6.77317e-18	7.50329e-17	179.637	342.08	7.13655	13.59	ENSMUSG00000027332	isovaleryl coenzyme A dehydrogenase [Source:MGI Symbol;Acc:MGI:1929242]
Mbp	1085.99	0.628278	0.0729336	8.61438	7.03216e-18	7.78563e-17	1589.42	1027.8	19.4282	12.5633	ENSMUSG00000041607	myelin basic protein [Source:MGI Symbol;Acc:MGI:96925]
Apol6	438.199	-1.2135	0.140877	-8.61389	7.06223e-18	7.81434e-17	113.026	261.124	2.76313	6.38366	ENSMUSG00000033576	apolipoprotein L 6 [Source:MGI Symbol;Acc:MGI:1919189]
Junb	15290.3	0.691625	0.080295	8.61355	7.08313e-18	7.83289e-17	27019.3	16716.6	1205.84	746.042	ENSMUSG00000052837	jun B proto-oncogene [Source:MGI Symbol;Acc:MGI:96647]
Cd24a	6933.88	0.709397	0.0823944	8.60977	7.32052e-18	8.09067e-17	12977.5	7930.73	586.826	358.617	ENSMUSG00000047139	CD24a antigen [Source:MGI Symbol;Acc:MGI:88323]
Fzd2	307.001	-1.47137	0.170922	-8.60838	7.40992e-18	8.18469e-17	86.3321	243.636	1.95406	5.51451	ENSMUSG00000050288	frizzled class receptor 2 [Source:MGI Symbol;Acc:MGI:1888513]
Xpot	1071.78	-0.570191	0.0662537	-8.60617	7.55436e-18	8.33937e-17	843.696	1253.29	11.5682	17.1843	ENSMUSG00000034667	exportin, tRNA (nuclear export receptor for tRNAs) [Source:MGI Symbol;Acc:MGI:1920442]
Slc11a1	3656.56	0.68849	0.0800178	8.60421	7.6845e-18	8.47807e-17	8765.07	5433.02	312.397	193.639	ENSMUSG00000026177	solute carrier family 11 (proton-coupled divalent metal ion transporters), member 1 [Source:MGI Symbol;Acc:MGI:1345275]
Lpin3	223.344	-1.2188	0.141657	-8.60389	7.706e-18	8.49683e-17	103.14	236.401	2.40408	5.51025	ENSMUSG00000027412	lipin 3 [Source:MGI Symbol;Acc:MGI:1891342]
Radil	173.724	-1.77465	0.206279	-8.60315	7.7559e-18	8.54687e-17	34.5088	123.508	0.751861	2.69094	ENSMUSG00000029576	Ras association and DIL domains [Source:MGI Symbol;Acc:MGI:2443088]
Lpar2	250.165	1.33808	0.15555	8.60226	7.81633e-18	8.60844e-17	501.321	196.497	7.22102	2.83034	ENSMUSG00000031861	lysophosphatidic acid receptor 2 [Source:MGI Symbol;Acc:MGI:1858422]
Rab31	766.348	0.643038	0.0747591	8.60148	7.86977e-18	8.66225e-17	1424.82	911.876	33.66	21.5422	ENSMUSG00000056515	RAB31, member RAS oncogene family [Source:MGI Symbol;Acc:MGI:1914603]
Slc25a42	226.146	-1.22117	0.141979	-8.60108	7.89709e-18	8.68726e-17	91.6668	211.335	2.37308	5.47105	ENSMUSG00000002346	solute carrier family 25, member 42 [Source:MGI Symbol;Acc:MGI:1920345]
Hrh2	316.02	1.1472	0.133383	8.60078	7.91794e-18	8.70513e-17	794.656	357.401	23.3637	10.508	ENSMUSG00000034987	histamine receptor H2 [Source:MGI Symbol;Acc:MGI:108482]
Zfp52	167.338	1.43005	0.166308	8.59883	8.05355e-18	8.84907e-17	363.64	133.834	9.43776	3.47346	ENSMUSG00000051341	zinc finger protein 52 [Source:MGI Symbol;Acc:MGI:99199]
Tmem40	81.5542	1.53682	0.178786	8.59582	8.26698e-18	9.07831e-17	210.53	72.3326	10.0047	3.43735	ENSMUSG00000059900	transmembrane protein 40 [Source:MGI Symbol;Acc:MGI:2137870]
Pum2	3148.71	0.497037	0.0578413	8.59311	8.46452e-18	9.28984e-17	4932.97	3492.56	60.5865	42.8954	ENSMUSG00000020594	pumilio RNA-binding family member 2 [Source:MGI Symbol;Acc:MGI:1931751]
Itch	1387.96	0.869854	0.101258	8.59044	8.66405e-18	9.5033e-17	2391.99	1306.09	36.4489	19.9021	ENSMUSG00000027598	itchy, E3 ubiquitin protein ligase [Source:MGI Symbol;Acc:MGI:1202301]
Ccdc153	602.969	-0.762227	0.0888074	-8.58292	9.24925e-18	1.01393e-16	465.07	789.558	35.1659	59.7018	ENSMUSG00000070306	coiled-coil domain containing 153 [Source:MGI Symbol;Acc:MGI:2448587]
Klhl13	163.956	-1.96049	0.228475	-8.58072	9.42775e-18	1.0329e-16	26.4916	107.649	0.617664	2.50989	ENSMUSG00000036782	kelch-like 13 [Source:MGI Symbol;Acc:MGI:1914705]
Rnf167	733.055	0.832891	0.0970729	8.58005	9.48299e-18	1.03835e-16	1297.51	726.601	69.9133	39.1512	ENSMUSG00000040746	ring finger protein 167 [Source:MGI Symbol;Acc:MGI:1917760]
Xpnpep2	103.366	-1.75064	0.204051	-8.57943	9.53405e-18	1.04334e-16	35.4321	123.992	0.786585	2.75259	ENSMUSG00000037005	X-prolyl aminopeptidase (aminopeptidase P) 2, membrane-bound [Source:MGI Symbol;Acc:MGI:2180001]
Chsy3	147.472	-1.56142	0.182003	-8.5791	9.56188e-18	1.04578e-16	48.8505	145.325	1.03335	3.0741	ENSMUSG00000058152	chondroitin sulfate synthase 3 [Source:MGI Symbol;Acc:MGI:1926173]
Tarm1	266.69	0.955218	0.111354	8.57818	9.63882e-18	1.05358e-16	648.436	333.198	55.6402	28.5906	ENSMUSG00000053338	T cell-interacting, activating receptor on myeloid cells 1 [Source:MGI Symbol;Acc:MGI:2442280]
Zbtb39	528.072	0.782069	0.0911852	8.57672	9.76194e-18	1.06642e-16	887.445	514.296	12.2478	7.0979	ENSMUSG00000044617	zinc finger and BTB domain containing 39 [Source:MGI Symbol;Acc:MGI:2443316]
Itpr1	2737.27	-0.492968	0.0575144	-8.57121	1.024e-17	1.118e-16	1750.99	2458.41	14.5577	20.4392	ENSMUSG00000030102	inositol 1,4,5-trisphosphate receptor 1 [Source:MGI Symbol;Acc:MGI:96623]
A330076H08Rik	98.6686	-2.41359	0.281707	-8.56776	1.05521e-17	1.15141e-16	18.6333	99.5529	0.833394	4.45261	ENSMUSG00000109321	RIKEN cDNA A330076H08 gene [Source:MGI Symbol;Acc:MGI:2443193]
Dnajb1	1084.4	-0.743487	0.086843	-8.56127	1.1163e-17	1.21737e-16	806.632	1351.53	29.2572	49.0212	ENSMUSG00000005483	DnaJ heat shock protein family (Hsp40) member B1 [Source:MGI Symbol;Acc:MGI:1931874]
Cdh11	2053.61	-1.28407	0.150004	-8.56026	1.12616e-17	1.22741e-16	652.223	1602.57	12.7037	31.2141	ENSMUSG00000031673	cadherin 11 [Source:MGI Symbol;Acc:MGI:99217]
Foxn4	135.93	1.34295	0.156885	8.56014	1.12728e-17	1.22792e-16	239.811	93.7468	6.6305	2.59199	ENSMUSG00000042002	forkhead box N4 [Source:MGI Symbol;Acc:MGI:2151057]
Rbl2	742.73	0.787315	0.0919788	8.55975	1.13112e-17	1.23139e-16	995.4	575.803	16.5968	9.60067	ENSMUSG00000031666	RB transcriptional corepressor like 2 [Source:MGI Symbol;Acc:MGI:105085]
Itga5	2698.03	0.707283	0.08268	8.55446	1.18418e-17	1.28841e-16	5136.18	3141.74	96.5808	59.0773	ENSMUSG00000000555	integrin alpha 5 (fibronectin receptor alpha) [Source:MGI Symbol;Acc:MGI:96604]
Atp7b	953.623	-0.724624	0.0847607	-8.54906	1.24097e-17	1.34942e-16	344.74	571.052	6.00914	9.95396	ENSMUSG00000006567	ATPase, Cu++ transporting, beta polypeptide [Source:MGI Symbol;Acc:MGI:103297]
Neurl1b	255.897	-1.44718	0.169334	-8.54632	1.2707e-17	1.38097e-16	111.889	307.9	1.48481	4.08595	ENSMUSG00000034413	neuralized E3 ubiquitin protein ligase 1B [Source:MGI Symbol;Acc:MGI:3643092]
Mvp	2532.56	0.420547	0.0492152	8.54506	1.28466e-17	1.39533e-16	4035.59	3015.05	117.933	88.1092	ENSMUSG00000030681	major vault protein [Source:MGI Symbol;Acc:MGI:1925638]
Ubald1	518.913	0.726679	0.0850507	8.54407	1.29576e-17	1.40658e-16	709.084	426.699	42.0115	25.2809	ENSMUSG00000039568	UBA-like domain containing 1 [Source:MGI Symbol;Acc:MGI:1916255]
Carhsp1	962.382	0.771589	0.0903393	8.54101	1.33053e-17	1.44349e-16	1460.21	855.456	42.0879	24.6569	ENSMUSG00000008393	calcium regulated heat stable protein 1 [Source:MGI Symbol;Acc:MGI:1196368]
Speg	282.855	-1.34367	0.157332	-8.54029	1.3388e-17	1.45164e-16	134.952	345.724	0.929296	2.3807	ENSMUSG00000026207	SPEG complex locus [Source:MGI Symbol;Acc:MGI:109282]
Zbtb7b	1297.92	0.617424	0.0723149	8.53799	1.36575e-17	1.48001e-16	2256.84	1469.77	50.2236	32.7081	ENSMUSG00000028042	zinc finger and BTB domain containing 7B [Source:MGI Symbol;Acc:MGI:102755]
Rela	2241.75	0.622222	0.0728922	8.53618	1.38726e-17	1.50246e-16	4003.96	2598.24	121.371	78.7596	ENSMUSG00000024927	v-rel reticuloendotheliosis viral oncogene homolog A (avian) [Source:MGI Symbol;Acc:MGI:103290]
Actr2	3605.89	0.692688	0.081217	8.52886	1.478e-17	1.59981e-16	6442.61	3984.35	144.194	89.1751	ENSMUSG00000020152	ARP2 actin-related protein 2 [Source:MGI Symbol;Acc:MGI:1913963]
Hic1	616.784	-0.777549	0.0912018	-8.52559	1.5203e-17	1.64466e-16	331.882	570.937	6.06705	10.4372	ENSMUSG00000043099	hypermethylated in cancer 1 [Source:MGI Symbol;Acc:MGI:1338010]
Got2	697.018	0.947413	0.111154	8.52342	1.54909e-17	1.67485e-16	1131.45	585.478	39.6211	20.5023	ENSMUSG00000031672	glutamatic-oxaloacetic transaminase 2, mitochondrial [Source:MGI Symbol;Acc:MGI:95792]
Unc13b	530.689	-0.826812	0.0970182	-8.52224	1.56495e-17	1.69102e-16	251.995	447.131	3.23785	5.74512	ENSMUSG00000028456	unc-13 homolog B [Source:MGI Symbol;Acc:MGI:1342278]
D030018L15Rik	83.8677	-1.90134	0.223115	-8.52179	1.57105e-17	1.69664e-16	32.8271	124.35	0.433666	1.64274	ENSMUSG00000078925	RIKEN cDNA D030018L15 gene [Source:MGI Symbol;Acc:MGI:3028082]
Slc27a6	130.681	-1.90279	0.223312	-8.52077	1.58495e-17	1.71068e-16	32.0691	125.068	1.01364	3.95311	ENSMUSG00000024600	solute carrier family 27 (fatty acid transporter), member 6 [Source:MGI Symbol;Acc:MGI:3036230]
Scnn1b	301.978	-1.22574	0.143872	-8.51962	1.60077e-17	1.72677e-16	167.003	391.528	4.81694	11.293	ENSMUSG00000030873	sodium channel, nonvoltage-gated 1 beta [Source:MGI Symbol;Acc:MGI:104696]
Xbp1	1995.7	0.524222	0.0615556	8.51624	1.64817e-17	1.77688e-16	2585.79	1800.28	94.4983	65.7917	ENSMUSG00000020484	X-box binding protein 1 [Source:MGI Symbol;Acc:MGI:98970]
Edc4	1148.63	0.687397	0.0807297	8.5148	1.6688e-17	1.79809e-16	1678.92	1039.83	29.6874	18.3866	ENSMUSG00000036270	enhancer of mRNA decapping 4 [Source:MGI Symbol;Acc:MGI:2446249]
Cpsf7	1576.74	1.05795	0.124319	8.50991	1.74064e-17	1.87444e-16	3085.23	1477.23	70.2969	33.6586	ENSMUSG00000034820	cleavage and polyadenylation specific factor 7 [Source:MGI Symbol;Acc:MGI:1917826]
C1s1	3377.55	-1.20425	0.141514	-8.5097	1.74378e-17	1.87675e-16	1361.17	3154.15	37.4457	86.7703	ENSMUSG00000038521	complement component 1, s subcomponent 1 [Source:MGI Symbol;Acc:MGI:1355312]
Ttc39b	1964.16	0.717472	0.0843227	8.50864	1.75989e-17	1.89301e-16	3350.35	2035.12	31.3921	19.0687	ENSMUSG00000038172	tetratricopeptide repeat domain 39B [Source:MGI Symbol;Acc:MGI:1917113]
Csf2rb2	3415.08	0.619763	0.0728601	8.5062	1.79719e-17	1.93204e-16	7898.54	5135.76	136.866	88.9921	ENSMUSG00000071714	colony stimulating factor 2 receptor, beta 2, low-affinity (granulocyte-macrophage) [Source:MGI Symbol;Acc:MGI:1339760]
Mob2	306.413	1.06194	0.124893	8.50273	1.85178e-17	1.98959e-16	505.45	240.829	28.507	13.5826	ENSMUSG00000025147	MOB kinase activator 2 [Source:MGI Symbol;Acc:MGI:1919891]
Sh3rf3	159.482	-1.54002	0.181137	-8.50197	1.86408e-17	2.00166e-16	49.8728	148.088	0.708427	2.10354	ENSMUSG00000037990	SH3 domain containing ring finger 3 [Source:MGI Symbol;Acc:MGI:2444637]
Wapal	1810.61	0.905109	0.106555	8.49429	1.99152e-17	2.1373e-16	3145.12	1675.27	56.3289	30.004	NA	NA
Tnfrsf1b	9948.76	0.437158	0.0514704	8.49338	2.00717e-17	2.15286e-16	21553.9	15916.1	360.257	266.027	ENSMUSG00000028599	tumor necrosis factor receptor superfamily, member 1b [Source:MGI Symbol;Acc:MGI:1314883]
Ttc16	335.839	-1.11305	0.131064	-8.49241	2.02395e-17	2.16963e-16	216.617	465.685	4.66142	10.0211	ENSMUSG00000039021	tetratricopeptide repeat domain 16 [Source:MGI Symbol;Acc:MGI:2443048]
Zfp9	144.75	-1.41155	0.166263	-8.48982	2.06954e-17	2.21725e-16	57.544	157.776	1.20514	3.30428	ENSMUSG00000072623	zinc finger protein 9 [Source:MGI Symbol;Acc:MGI:99210]
Ap1s2	275.777	0.874544	0.103034	8.48791	2.10378e-17	2.25265e-16	494.5	270.307	8.33818	4.55787	ENSMUSG00000031367	adaptor-related protein complex 1, sigma 2 subunit [Source:MGI Symbol;Acc:MGI:1889383]
Foxp2	197.149	-1.3386	0.157816	-8.48207	2.2122e-17	2.3674e-16	58.159	147.286	0.675318	1.71022	ENSMUSG00000029563	forkhead box P2 [Source:MGI Symbol;Acc:MGI:2148705]
Sntb1	267.036	-1.12287	0.132401	-8.48081	2.23638e-17	2.39193e-16	103.669	226.545	3.954	8.64059	ENSMUSG00000060429	syntrophin, basic 1 [Source:MGI Symbol;Acc:MGI:101781]
Mill2	146.521	-1.54965	0.182744	-8.47991	2.25367e-17	2.40905e-16	51.6802	151.039	3.78913	11.074	ENSMUSG00000040987	MHC I like leukocyte 2 [Source:MGI Symbol;Acc:MGI:2179989]
Rarres2	436.723	-1.20451	0.142078	-8.47783	2.29438e-17	2.45119e-16	151.712	354.675	17.5963	41.1368	ENSMUSG00000009281	retinoic acid receptor responder (tazarotene induced) 2 [Source:MGI Symbol;Acc:MGI:1918910]
Zfp281	1481.88	0.961138	0.113377	8.47734	2.30409e-17	2.46017e-16	2992.85	1533.73	46.5904	23.876	ENSMUSG00000041483	zinc finger protein 281 [Source:MGI Symbol;Acc:MGI:3029290]
Hs1bp3	280.905	-1.06931	0.126142	-8.477	2.31066e-17	2.4658e-16	236.788	493.339	6.57349	13.6956	ENSMUSG00000020605	HCLS1 binding protein 3 [Source:MGI Symbol;Acc:MGI:1913224]
2310036O22Rik	837.175	0.637248	0.0751862	8.4756	2.33872e-17	2.49433e-16	1342.1	862.5	123.553	79.4013	NA	NA
Fyn	466.422	-0.831199	0.0980803	-8.47469	2.35712e-17	2.51253e-16	228.641	405.854	5.09507	9.04411	ENSMUSG00000019843	Fyn proto-oncogene [Source:MGI Symbol;Acc:MGI:95602]
Fnip2	10265.6	0.849785	0.100282	8.47399	2.37126e-17	2.52618e-16	25112.3	13914.5	290.648	161.046	ENSMUSG00000061175	folliculin interacting protein 2 [Source:MGI Symbol;Acc:MGI:2683054]
Acadsb	741.564	-0.819934	0.0967629	-8.47364	2.37839e-17	2.53235e-16	379.919	673.379	9.31835	16.5161	ENSMUSG00000030861	acyl-Coenzyme A dehydrogenase, short/branched chain [Source:MGI Symbol;Acc:MGI:1914135]
Ccrn4l	842.355	0.93228	0.110107	8.46701	2.51769e-17	2.67916e-16	1825.96	954.745	48.8571	25.5461	NA	NA
Zfp862-ps	139.763	-1.53609	0.181443	-8.46599	2.53988e-17	2.70125e-16	55.3676	163.13	0.72295	2.13003	ENSMUSG00000107476	zinc finger protein 862, pseudogene [Source:MGI Symbol;Acc:MGI:1889827]
Stard5	404.813	0.749092	0.0885572	8.45886	2.70011e-17	2.87004e-16	576.793	342.009	19.5318	11.5814	ENSMUSG00000046027	StAR-related lipid transfer (START) domain containing 5 [Source:MGI Symbol;Acc:MGI:2156765]
Med7	369.494	0.845318	0.0999425	8.45804	2.71913e-17	2.88863e-16	745.507	414.737	23.7836	13.2312	ENSMUSG00000020397	mediator complex subunit 7 [Source:MGI Symbol;Acc:MGI:1913463]
Ahnak	28743.7	-0.346557	0.0409744	-8.45788	2.72279e-17	2.8909e-16	22203.8	28238.9	97.026	123.398	ENSMUSG00000069833	AHNAK nucleoprotein (desmoyokin) [Source:MGI Symbol;Acc:MGI:1316648]
Cxcl10	5464.94	0.430634	0.0509162	8.45769	2.7273e-17	2.89406e-16	9572.27	7100.06	714.589	530.033	ENSMUSG00000034855	chemokine (C-X-C motif) ligand 10 [Source:MGI Symbol;Acc:MGI:1352450]
Sema3b	340.093	-1.10208	0.130316	-8.45693	2.74514e-17	2.91136e-16	112.977	241.558	2.17675	4.65416	ENSMUSG00000057969	sema domain, immunoglobulin domain (Ig), short basic domain, secreted, (semaphorin) 3B [Source:MGI Symbol;Acc:MGI:107561]
Rnf220	577.055	0.740568	0.0875725	8.45662	2.75228e-17	2.9173e-16	862.09	517.637	24.4871	14.7032	ENSMUSG00000028677	ring finger protein 220 [Source:MGI Symbol;Acc:MGI:1913993]
Stx2	475.673	-0.896055	0.10597	-8.45576	2.77273e-17	2.93733e-16	472.194	875.686	13.2068	24.4921	ENSMUSG00000029428	syntaxin 2 [Source:MGI Symbol;Acc:MGI:108059]
Map3k4	500.856	-0.843224	0.0997259	-8.45541	2.78112e-17	2.94456e-16	292.054	523.882	4.52075	8.10928	ENSMUSG00000014426	mitogen-activated protein kinase kinase kinase 4 [Source:MGI Symbol;Acc:MGI:1346875]
Gfpt2	1556.16	-0.588535	0.0696192	-8.45362	2.824e-17	2.98829e-16	817.674	1235.87	22.4866	33.9872	ENSMUSG00000020363	glutamine fructose-6-phosphate transaminase 2 [Source:MGI Symbol;Acc:MGI:1338883]
Wtap	929.318	0.747398	0.0884281	8.45204	2.86265e-17	3.02748e-16	1599.64	952.232	20.0302	11.9235	ENSMUSG00000060475	Wilms tumour 1-associating protein [Source:MGI Symbol;Acc:MGI:1926395]
Prnp	1373.17	1.11478	0.131919	8.45046	2.9016e-17	3.06697e-16	1589.65	731.296	34.9779	16.0911	ENSMUSG00000079037	prion protein [Source:MGI Symbol;Acc:MGI:97769]
Vamp3	630.291	0.799028	0.0946175	8.44483	3.0449e-17	3.21663e-16	1041.2	598.283	40.4258	23.229	ENSMUSG00000028955	vesicle-associated membrane protein 3 [Source:MGI Symbol;Acc:MGI:1321389]
Bckdha	376.78	0.85099	0.100838	8.43921	3.19486e-17	3.37316e-16	508.287	281.103	23.5415	13.0194	ENSMUSG00000060376	branched chain ketoacid dehydrogenase E1, alpha polypeptide [Source:MGI Symbol;Acc:MGI:107701]
Tax1bp1	3086.04	0.572929	0.067893	8.43871	3.20858e-17	3.38576e-16	5349.15	3592.45	133.757	89.83	ENSMUSG00000004535	Tax1 (human T cell leukemia virus type I) binding protein 1 [Source:MGI Symbol;Acc:MGI:1289308]
Mbd2	863.938	0.603433	0.0715087	8.43859	3.21179e-17	3.38726e-16	1299.14	855.015	57.6656	37.9521	ENSMUSG00000024513	methyl-CpG binding domain protein 2 [Source:MGI Symbol;Acc:MGI:1333813]
Adcy9	599.266	-0.714929	0.0847617	-8.43458	3.324e-17	3.50364e-16	311.731	510.181	3.2651	5.34369	ENSMUSG00000005580	adenylate cyclase 9 [Source:MGI Symbol;Acc:MGI:108450]
Tulp4	908.719	-0.695827	0.0825019	-8.43407	3.33839e-17	3.51568e-16	567.143	919.311	4.72191	7.65398	ENSMUSG00000034377	tubby like protein 4 [Source:MGI Symbol;Acc:MGI:1916092]
Chic2	351.057	0.85077	0.100873	8.43405	3.33915e-17	3.51568e-16	521.279	290.384	38.391	21.3861	ENSMUSG00000029229	cysteine-rich hydrophobic domain 2 [Source:MGI Symbol;Acc:MGI:1921527]
Slc2a10	117.696	-1.6818	0.199503	-8.42995	3.45821e-17	3.63901e-16	35.454	118.498	0.847811	2.83363	ENSMUSG00000027661	solute carrier family 2 (facilitated glucose transporter), member 10 [Source:MGI Symbol;Acc:MGI:2156687]
Muc13	31.4876	2.99782	0.355725	8.42736	3.53563e-17	3.71841e-16	64.1046	7.643	1.77302	0.211391	ENSMUSG00000022824	mucin 13, epithelial transmembrane [Source:MGI Symbol;Acc:MGI:103190]
Arhgap15	198.88	1.44757	0.171798	8.42603	3.57602e-17	3.7588e-16	451.511	164.863	9.49227	3.46596	ENSMUSG00000049744	Rho GTPase activating protein 15 [Source:MGI Symbol;Acc:MGI:1923367]
Chmp2b	513.794	0.708777	0.0841293	8.42485	3.61198e-17	3.79448e-16	691.006	422.289	30.8724	18.8668	ENSMUSG00000004843	charged multivesicular body protein 2B [Source:MGI Symbol;Acc:MGI:1916192]
P2ry2	1248.36	0.812299	0.0964185	8.42472	3.61599e-17	3.79658e-16	2806.6	1595.86	76.8232	43.6825	ENSMUSG00000032860	purinergic receptor P2Y, G-protein coupled 2 [Source:MGI Symbol;Acc:MGI:105107]
Vamp4	356.193	0.957977	0.11374	8.42255	3.68376e-17	3.8656e-16	665.844	341.606	21.5945	11.0789	ENSMUSG00000026696	vesicle-associated membrane protein 4 [Source:MGI Symbol;Acc:MGI:1858730]
Rftn2	196.374	-1.25338	0.148827	-8.42172	3.70994e-17	3.89091e-16	82.1773	194.122	1.83573	4.33644	ENSMUSG00000025978	raftlin family member 2 [Source:MGI Symbol;Acc:MGI:1921263]
Irf1	10849.9	0.56307	0.0668634	8.4212	3.72647e-17	3.90607e-16	20477.5	13853.8	500.462	338.582	ENSMUSG00000018899	interferon regulatory factor 1 [Source:MGI Symbol;Acc:MGI:96590]
Sfrp1	1556.9	-1.13846	0.135196	-8.42079	3.73939e-17	3.91745e-16	603.492	1338.64	11.3351	25.143	ENSMUSG00000031548	secreted frizzled-related protein 1 [Source:MGI Symbol;Acc:MGI:892014]
Bcl6	1219.38	0.665734	0.0791243	8.41378	3.97006e-17	4.1568e-16	2017.18	1269.71	50.4247	31.7398	ENSMUSG00000022508	B cell leukemia/lymphoma 6 [Source:MGI Symbol;Acc:MGI:107187]
Trp53i11	366.337	0.808465	0.0960916	8.41349	3.97995e-17	4.16484e-16	447.479	255.527	13.8038	7.88248	ENSMUSG00000068735	transformation related protein 53 inducible protein 11 [Source:MGI Symbol;Acc:MGI:2670995]
Atg16l2	372.979	0.948423	0.112806	8.40759	4.18532e-17	4.37539e-16	726.287	374.245	27.5603	14.2014	ENSMUSG00000047767	autophagy related 16-like 2 (S. cerevisiae) [Source:MGI Symbol;Acc:MGI:1920933]
Efnb1	461.957	-1.00379	0.119392	-8.40757	4.18578e-17	4.37539e-16	162.29	327.196	4.09047	8.2469	ENSMUSG00000031217	ephrin B1 [Source:MGI Symbol;Acc:MGI:102708]
Crtc2	1088.18	0.915764	0.10893	8.40687	4.21101e-17	4.39933e-16	2203.35	1165.2	68.8218	36.3953	ENSMUSG00000027936	CREB regulated transcription coactivator 2 [Source:MGI Symbol;Acc:MGI:1921593]
Kcnj8	130.551	-2.22936	0.265193	-8.40653	4.22307e-17	4.40949e-16	31.135	154.385	1.16852	5.79416	ENSMUSG00000030247	potassium inwardly-rectifying channel, subfamily J, member 8 [Source:MGI Symbol;Acc:MGI:1100508]
Pcdhgb7	212.011	-1.32734	0.157898	-8.40632	4.23087e-17	4.4152e-16	89.0189	224.832	1.61332	4.07472	ENSMUSG00000104063	protocadherin gamma subfamily B, 7 [Source:MGI Symbol;Acc:MGI:1935199]
B230319C09Rik	166.352	1.07111	0.127463	8.40324	4.34317e-17	4.52988e-16	314.648	148.941	15.2978	7.24134	ENSMUSG00000051844	RIKEN cDNA B230319C09 gene [Source:MGI Symbol;Acc:MGI:2444713]
Ciapin1	415.041	0.744446	0.0886194	8.40048	4.44652e-17	4.63512e-16	764.677	455.639	14.5119	8.64704	ENSMUSG00000031781	cytokine induced apoptosis inhibitor 1 [Source:MGI Symbol;Acc:MGI:1922083]
Zscan29	481.327	0.738277	0.0878867	8.40033	4.4522e-17	4.63849e-16	758.517	454.789	8.52199	5.10958	ENSMUSG00000050619	zinc finger SCAN domains 29 [Source:MGI Symbol;Acc:MGI:2139317]
Il6ra	1495.77	0.518261	0.061698	8.39996	4.46642e-17	4.65074e-16	2489.03	1734.52	61.1404	42.6065	ENSMUSG00000027947	interleukin 6 receptor, alpha [Source:MGI Symbol;Acc:MGI:105304]
Pcdhga11	194.452	-1.53917	0.183266	-8.39853	4.52098e-17	4.70496e-16	77.2042	223.337	1.34517	3.89132	ENSMUSG00000102742	protocadherin gamma subfamily A, 11 [Source:MGI Symbol;Acc:MGI:1935228]
Ube2f	397.838	0.852476	0.101522	8.39696	4.58179e-17	4.76561e-16	714.782	395.724	43.0637	23.8413	ENSMUSG00000034343	ubiquitin-conjugating enzyme E2F (putative) [Source:MGI Symbol;Acc:MGI:1915171]
Plekhm3	1029.12	0.848988	0.101126	8.39536	4.64458e-17	4.82827e-16	1935.21	1072.83	18.5603	10.2893	ENSMUSG00000051344	pleckstrin homology domain containing, family M, member 3 [Source:MGI Symbol;Acc:MGI:2443627]
Plch2	294.832	-1.1112	0.13237	-8.39464	4.67325e-17	4.8554e-16	142.704	306.3	2.09858	4.50439	ENSMUSG00000029055	phospholipase C, eta 2 [Source:MGI Symbol;Acc:MGI:2443078]
Limk2	1202.56	0.690426	0.0822617	8.39304	4.73743e-17	4.91938e-16	1603.93	990.42	26.0813	16.105	ENSMUSG00000020451	LIM motif-containing protein kinase 2 [Source:MGI Symbol;Acc:MGI:1197517]
Rab14	1427.36	0.585513	0.0697687	8.3922	4.77108e-17	4.9516e-16	1914.83	1274.2	51.0356	33.9609	ENSMUSG00000026878	RAB14, member RAS oncogene family [Source:MGI Symbol;Acc:MGI:1915615]
Hs6st3	89.3646	-2.38231	0.283877	-8.39207	4.77659e-17	4.9546e-16	16.8423	93.3942	0.775246	4.29891	ENSMUSG00000053465	heparan sulfate 6-O-sulfotransferase 3 [Source:MGI Symbol;Acc:MGI:1354960]
A230057D06Rik	85.2262	-2.53234	0.301848	-8.38945	4.88423e-17	5.06347e-16	13.732	85.1299	0.562692	3.48833	ENSMUSG00000109394	RIKEN cDNA A230057D06 gene [Source:MGI Symbol;Acc:MGI:2442922]
Mpp1	907.019	0.635961	0.0758293	8.38674	4.99802e-17	5.17859e-16	1775.36	1140.8	59.3113	38.1121	ENSMUSG00000031402	membrane protein, palmitoylated [Source:MGI Symbol;Acc:MGI:105941]
Pmpcb	395.213	0.941796	0.112299	8.38653	5.00689e-17	5.18495e-16	653.292	338.399	33.6131	17.4112	ENSMUSG00000029017	peptidase (mitochondrial processing) beta [Source:MGI Symbol;Acc:MGI:1920328]
Tnfrsf12a	394.977	0.996823	0.118864	8.38622	5.02033e-17	5.19602e-16	387.679	194.151	32.9897	16.5214	ENSMUSG00000023905	tumor necrosis factor receptor superfamily, member 12a [Source:MGI Symbol;Acc:MGI:1351484]
Agap2	213.016	1.30746	0.155911	8.38592	5.03295e-17	5.20622e-16	501.563	201.27	7.31171	2.93409	ENSMUSG00000025422	ArfGAP with GTPase domain, ankyrin repeat and PH domain 2 [Source:MGI Symbol;Acc:MGI:3580016]
Fsd1l	552.731	-0.819696	0.0977522	-8.38544	5.05348e-17	5.22461e-16	354.037	626.291	3.16246	5.59439	ENSMUSG00000054752	fibronectin type III and SPRY domain containing 1-like [Source:MGI Symbol;Acc:MGI:2442443]
Rab11b	1332.87	0.54012	0.0644132	8.38523	5.0625e-17	5.23106e-16	1812.77	1245.86	24.544	16.8683	ENSMUSG00000077450	RAB11B, member RAS oncogene family [Source:MGI Symbol;Acc:MGI:99425]
Pabpc1l	110.572	1.46046	0.174198	8.3839	5.12004e-17	5.28763e-16	261.72	94.3454	8.33011	3.00286	ENSMUSG00000054582	poly(A) binding protein, cytoplasmic 1-like [Source:MGI Symbol;Acc:MGI:1922908]
Gatm	27.9413	2.93371	0.349971	8.38274	5.17098e-17	5.33732e-16	74.3035	9.20298	2.58871	0.320629	ENSMUSG00000027199	glycine amidinotransferase (L-arginine:glycine amidinotransferase) [Source:MGI Symbol;Acc:MGI:1914342]
Map4k4	3455.71	0.602017	0.071822	8.38207	5.20039e-17	5.36475e-16	5876.85	3867.9	80.7817	53.1672	ENSMUSG00000026074	mitogen-activated protein kinase kinase kinase kinase 4 [Source:MGI Symbol;Acc:MGI:1349394]
Capzb	1853.75	0.73313	0.0874718	8.38133	5.23345e-17	5.39591e-16	2834.24	1703.9	116.779	70.2055	ENSMUSG00000028745	capping protein (actin filament) muscle Z-line, beta [Source:MGI Symbol;Acc:MGI:104652]
Fam63b	937.141	0.742562	0.088599	8.38115	5.24118e-17	5.40093e-16	1595.45	952.24	16.2126	9.67642	NA	NA
Wdr72	176.966	-1.31953	0.157457	-8.38024	5.28188e-17	5.4399e-16	65.4401	165.661	1.02985	2.60705	ENSMUSG00000044976	WD repeat domain 72 [Source:MGI Symbol;Acc:MGI:3583957]
Ywhag	2662.23	0.433105	0.0516871	8.37937	5.32104e-17	5.47725e-16	4268.47	3159.62	97.5819	72.2323	ENSMUSG00000051391	tyrosine 3-monooxygenase/tryptophan 5-monooxygenase activation protein, gamma polypeptide [Source:MGI Symbol;Acc:MGI:108109]
9330133O14Rik	194.442	1.13962	0.136126	8.37182	5.67333e-17	5.8367e-16	445.076	200.913	12.9558	5.84841	NA	NA
Celf4	97.8052	1.55322	0.185544	8.37118	5.70447e-17	5.86555e-16	179.576	60.6274	2.65891	0.897683	ENSMUSG00000024268	CUGBP, Elav-like family member 4 [Source:MGI Symbol;Acc:MGI:1932407]
Sdc2	571.295	-1.24669	0.148955	-8.36953	5.78469e-17	5.9448e-16	190.909	460.562	4.73192	11.4156	ENSMUSG00000022261	syndecan 2 [Source:MGI Symbol;Acc:MGI:1349165]
Pcdhga12	173.63	-1.65689	0.198034	-8.36669	5.9258e-17	6.0865e-16	67.9998	212.135	1.09942	3.42979	ENSMUSG00000102428	protocadherin gamma subfamily A, 12 [Source:MGI Symbol;Acc:MGI:1935229]
Pcx	716.697	-1.08433	0.129627	-8.36498	6.01229e-17	6.17199e-16	327.998	700.565	6.30483	13.4664	ENSMUSG00000024892	pyruvate carboxylase [Source:MGI Symbol;Acc:MGI:97520]
Cdk6	445.256	0.931939	0.111443	8.3625	6.14042e-17	6.30009e-16	785.255	410.268	26.1064	13.6397	ENSMUSG00000040274	cyclin-dependent kinase 6 [Source:MGI Symbol;Acc:MGI:1277162]
Alas1	3925.31	0.409943	0.0490331	8.36054	6.24322e-17	6.40209e-16	5800.81	4366.42	146.163	110.021	ENSMUSG00000032786	aminolevulinic acid synthase 1 [Source:MGI Symbol;Acc:MGI:87989]
Tjp1	1623.19	-0.526909	0.0630403	-8.35829	6.36327e-17	6.52167e-16	952.125	1374.53	10.9904	15.8663	ENSMUSG00000030516	tight junction protein 1 [Source:MGI Symbol;Acc:MGI:98759]
Ccdc88b	7774.58	1.09576	0.131114	8.35727	6.41882e-17	6.57503e-16	20612.4	9615.23	341.325	159.221	ENSMUSG00000047810	coiled-coil domain containing 88B [Source:MGI Symbol;Acc:MGI:1925567]
A430078G23Rik	197.663	1.27757	0.152914	8.35482	6.5531e-17	6.70894e-16	499.636	204.302	13.8283	5.65442	ENSMUSG00000074497	RIKEN cDNA A430078G23 gene [Source:MGI Symbol;Acc:MGI:2442135]
Tsc22d1	1910.25	-0.520437	0.0622937	-8.35458	6.56685e-17	6.71938e-16	1080.12	1555.17	17.1892	24.7492	ENSMUSG00000022010	TSC22 domain family, member 1 [Source:MGI Symbol;Acc:MGI:109127]
Gata5	211.058	-1.23989	0.14845	-8.35223	6.69869e-17	6.85057e-16	81.4473	196.518	2.02551	4.88719	ENSMUSG00000015627	GATA binding protein 5 [Source:MGI Symbol;Acc:MGI:109497]
Cd53	4197.31	0.623971	0.0747087	8.35205	6.70866e-17	6.85705e-16	9606.82	6230.1	281.543	182.583	ENSMUSG00000040747	CD53 antigen [Source:MGI Symbol;Acc:MGI:88341]
Cacna1s	33.8644	2.5205	0.301866	8.3497	6.84344e-17	6.99103e-16	75.397	12.8043	0.989039	0.167964	ENSMUSG00000026407	calcium channel, voltage-dependent, L type, alpha 1S subunit [Source:MGI Symbol;Acc:MGI:88294]
Ddx3x	6418.81	0.503815	0.0603711	8.34531	7.10258e-17	7.25185e-16	8372.63	5903.05	150.413	106.047	ENSMUSG00000000787	DEAD/H (Asp-Glu-Ala-Asp/His) box polypeptide 3, X-linked [Source:MGI Symbol;Acc:MGI:103064]
Aff3	225.486	-1.27657	0.153004	-8.34336	7.221e-17	7.36877e-16	75.7374	183.489	0.846283	2.05029	ENSMUSG00000037138	AF4/FMR2 family, member 3 [Source:MGI Symbol;Acc:MGI:106927]
Kcnq1ot1	4405.23	-1.10203	0.132086	-8.34329	7.22506e-17	7.36894e-16	2403.29	5171.63	2.36528	5.08982	ENSMUSG00000101609	KCNQ1 overlapping transcript 1 [Source:MGI Symbol;Acc:MGI:1926855]
Vars	1590.78	0.645111	0.0773469	8.34049	7.39835e-17	7.54161e-16	1850.55	1181.37	35.9757	22.9665	ENSMUSG00000007029	valyl-tRNA synthetase [Source:MGI Symbol;Acc:MGI:90675]
Tra2b	1012.37	0.711357	0.0853081	8.33868	7.51244e-17	7.65378e-16	1310.16	797.079	50.3917	30.6575	ENSMUSG00000022858	transformer 2 beta [Source:MGI Symbol;Acc:MGI:106016]
Fermt2	969.473	-0.863449	0.103552	-8.33833	7.53458e-17	7.6722e-16	348.05	640.927	8.8131	16.2291	ENSMUSG00000037712	fermitin family member 2 [Source:MGI Symbol;Acc:MGI:2385001]
Ubash3b	587.6	0.880594	0.105669	8.33354	7.84584e-17	7.98484e-16	1407.85	764.301	35.6485	19.3531	ENSMUSG00000032020	ubiquitin associated and SH3 domain containing, B [Source:MGI Symbol;Acc:MGI:1920078]
Cdh3	94.565	1.80794	0.217078	8.3285	8.18714e-17	8.3277e-16	131.04	37.4223	2.66551	0.761212	ENSMUSG00000061048	cadherin 3 [Source:MGI Symbol;Acc:MGI:88356]
Zfp110	575.11	0.651734	0.0783397	8.31934	8.84573e-17	8.99276e-16	835.188	530.288	19.3247	12.2699	ENSMUSG00000058638	zinc finger protein 110 [Source:MGI Symbol;Acc:MGI:1890378]
Snx33	842.548	-0.715986	0.0861614	-8.30982	9.58498e-17	9.73906e-16	501.762	819.253	9.02788	14.7403	ENSMUSG00000032733	sorting nexin 33 [Source:MGI Symbol;Acc:MGI:2443239]
Slc43a3	2853.33	-0.44333	0.0533598	-8.30831	9.70738e-17	9.85813e-16	2224.07	3022.24	70.2169	95.4163	ENSMUSG00000027074	solute carrier family 43, member 3 [Source:MGI Symbol;Acc:MGI:1931054]
Map3k8	935.657	0.828559	0.0997358	8.30754	9.77103e-17	9.91744e-16	2086.05	1173.39	68.329	38.4345	ENSMUSG00000024235	mitogen-activated protein kinase kinase kinase 8 [Source:MGI Symbol;Acc:MGI:1346878]
Cenpj	234.404	-1.34313	0.161731	-8.30473	1.00043e-16	1.01488e-15	162.453	412.411	3.05757	7.76208	ENSMUSG00000064128	centromere protein J [Source:MGI Symbol;Acc:MGI:2684927]
Gnal	155.552	1.07369	0.12934	8.30125	1.03018e-16	1.0445e-15	288.07	136.26	3.90097	1.8452	ENSMUSG00000024524	guanine nucleotide binding protein, alpha stimulating, olfactory type [Source:MGI Symbol;Acc:MGI:95774]
Ikbip	254.59	-1.15397	0.139043	-8.29936	1.04672e-16	1.06069e-15	125.76	285.551	2.51266	5.70526	ENSMUSG00000019975	IKBKB interacting protein [Source:MGI Symbol;Acc:MGI:1914704]
Ccdc129	183.995	-1.41322	0.170324	-8.29727	1.06534e-16	1.07899e-15	71.6542	188.63	1.79173	4.71673	NA	NA
Prmt2	172.158	-1.45117	0.174911	-8.29661	1.07122e-16	1.08395e-15	54.9115	151.121	2.19745	6.04756	ENSMUSG00000020230	protein arginine N-methyltransferase 2 [Source:MGI Symbol;Acc:MGI:1316652]
Apobec3	1648.53	0.943072	0.11367	8.29659	1.07139e-16	1.08395e-15	2939.5	1524.97	98.163	50.9256	ENSMUSG00000009585	apolipoprotein B mRNA editing enzyme, catalytic polypeptide 3 [Source:MGI Symbol;Acc:MGI:1933111]
Clec5a	1150.53	0.579702	0.0698804	8.29562	1.08018e-16	1.09225e-15	2669.62	1786.02	57.3879	38.3934	ENSMUSG00000029915	C-type lectin domain family 5, member a [Source:MGI Symbol;Acc:MGI:1345151]
Ythdf1	656.45	0.650034	0.0783619	8.29528	1.08328e-16	1.09481e-15	901.518	572.904	23.346	14.8361	ENSMUSG00000038848	YTH N6-methyladenosine RNA binding protein 1 [Source:MGI Symbol;Acc:MGI:1917431]
Usf2	939.291	0.727201	0.0877126	8.29072	1.12561e-16	1.13698e-15	1732.12	1044.72	58.7999	35.4647	ENSMUSG00000058239	upstream transcription factor 2 [Source:MGI Symbol;Acc:MGI:99961]
Gdap10	1884.01	0.489301	0.0590297	8.28906	1.14145e-16	1.15236e-15	3695.19	2632.37	108.642	77.3944	ENSMUSG00000096954	ganglioside-induced differentiation-associated-protein 10 [Source:MGI Symbol;Acc:MGI:1338008]
Vta1	323.571	0.946132	0.114149	8.28855	1.14642e-16	1.15676e-15	576.54	298.707	35.7312	18.5124	ENSMUSG00000019868	vesicle (multivesicular body) trafficking 1 [Source:MGI Symbol;Acc:MGI:1913451]
Stox2	574.031	-1.01166	0.122057	-8.28839	1.14789e-16	1.15763e-15	303.522	615.266	2.2995	4.66131	ENSMUSG00000038143	storkhead box 2 [Source:MGI Symbol;Acc:MGI:1918319]
Arhgef38	237.075	-1.56043	0.188271	-8.28822	1.14958e-16	1.15871e-15	53.1474	157.107	2.28498	6.75454	ENSMUSG00000040969	Rho guanine nucleotide exchange factor (GEF) 38 [Source:MGI Symbol;Acc:MGI:1924919]
Ptbp3	4179.37	0.554973	0.0669776	8.28596	1.17161e-16	1.18029e-15	7751.91	5273.11	92.4031	62.8557	ENSMUSG00000028382	polypyrimidine tract binding protein 3 [Source:MGI Symbol;Acc:MGI:1923334]
Sh3kbp1	682.913	1.0322	0.124596	8.28436	1.18742e-16	1.19558e-15	1392.34	678.381	19.1099	9.31083	ENSMUSG00000040990	SH3-domain kinase binding protein 1 [Source:MGI Symbol;Acc:MGI:1889583]
Prrg1	71.0094	-1.96221	0.236937	-8.28157	1.21561e-16	1.22331e-15	25.2169	104.173	0.512813	2.11847	ENSMUSG00000047996	proline rich Gla (G-carboxyglutamic acid) 1 [Source:MGI Symbol;Acc:MGI:1917364]
Zfhx4	320.471	-1.05128	0.126966	-8.28	1.23172e-16	1.23887e-15	158.481	330.046	0.938016	1.95347	ENSMUSG00000025255	zinc finger homeodomain 4 [Source:MGI Symbol;Acc:MGI:2137668]
Pcbp1	2218.05	0.56934	0.0687661	8.27936	1.23834e-16	1.24486e-15	3325.72	2241.07	163.63	110.264	ENSMUSG00000051695	poly(rC) binding protein 1 [Source:MGI Symbol;Acc:MGI:1345635]
Rictor	1943.98	0.936018	0.113064	8.27864	1.24589e-16	1.25178e-15	3341.6	1742.47	29.4645	15.3642	ENSMUSG00000050310	RPTOR independent companion of MTOR, complex 2 [Source:MGI Symbol;Acc:MGI:1926007]
Ap1g1	1930.94	0.471445	0.0569525	8.27785	1.25417e-16	1.25944e-15	2599.22	1871.3	31.31	22.5415	ENSMUSG00000031731	adaptor protein complex AP-1, gamma 1 subunit [Source:MGI Symbol;Acc:MGI:101919]
Ero1l	557.745	0.82323	0.0994741	8.27582	1.27575e-16	1.28043e-15	997.084	561.982	18.5327	10.4455	ENSMUSG00000021831	ERO1-like (S. cerevisiae) [Source:MGI Symbol;Acc:MGI:1354385]
Fam198b	457.242	-1.40452	0.169753	-8.2739	1.29652e-16	1.3002e-15	95.0315	258.262	1.17756	3.2002	ENSMUSG00000027955	family with sequence similarity 198, member B [Source:MGI Symbol;Acc:MGI:1915909]
Rbm42	640.494	0.778914	0.0941415	8.27387	1.29683e-16	1.3002e-15	1005.95	585.239	48.5632	28.2529	ENSMUSG00000036733	RNA binding motif protein 42 [Source:MGI Symbol;Acc:MGI:1915285]
Scd2	2736.62	-1.02439	0.123814	-8.2736	1.29969e-16	1.30237e-15	978.775	2001.46	14.7448	30.1512	ENSMUSG00000025203	stearoyl-Coenzyme A desaturase 2 [Source:MGI Symbol;Acc:MGI:98240]
Ube2q1	825.758	0.583176	0.0704909	8.27307	1.30555e-16	1.30756e-15	1322.08	882.046	35.2369	23.5089	ENSMUSG00000042572	ubiquitin-conjugating enzyme E2Q family member 1 [Source:MGI Symbol;Acc:MGI:1917343]
Rhog	1637.16	0.622494	0.0752692	8.27024	1.33692e-16	1.33827e-15	3500.39	2272.62	227.407	147.643	ENSMUSG00000073982	ras homolog family member G [Source:MGI Symbol;Acc:MGI:1928370]
Lrig3	347.101	-1.03855	0.125658	-8.26489	1.39825e-16	1.39891e-15	166.916	345.794	3.38437	7.01126	ENSMUSG00000020105	leucine-rich repeats and immunoglobulin-like domains 3 [Source:MGI Symbol;Acc:MGI:2443955]
Cass4	1288.42	1.10665	0.133914	8.26392	1.4096e-16	1.40952e-15	3112.97	1440.51	68.8839	31.8757	ENSMUSG00000074570	Cas scaffolding protein family member 4 [Source:MGI Symbol;Acc:MGI:2444482]
Sec24c	1988.55	0.511128	0.0618643	8.26208	1.43157e-16	1.43074e-15	2726.35	1909.47	49.5859	34.7287	ENSMUSG00000039367	Sec24 related gene family, member C (S. cerevisiae) [Source:MGI Symbol;Acc:MGI:1919746]
Triobp	898.027	0.677039	0.0819487	8.26175	1.43558e-16	1.43399e-15	1491.7	931.736	15.8343	9.89032	ENSMUSG00000033088	TRIO and F-actin binding protein [Source:MGI Symbol;Acc:MGI:1349410]
Tmem245	1224.66	-0.717881	0.086894	-8.26157	1.43767e-16	1.43531e-15	525.69	866.464	6.26079	10.3193	ENSMUSG00000055296	transmembrane protein 245 [Source:MGI Symbol;Acc:MGI:2445107]
Vldlr	744.563	-0.872078	0.105709	-8.24977	1.58704e-16	1.58361e-15	245.154	451.709	2.42313	4.46474	ENSMUSG00000024924	very low density lipoprotein receptor [Source:MGI Symbol;Acc:MGI:98935]
Hmha1	3765.94	1.01653	0.123252	8.24752	1.61713e-16	1.61278e-15	8644.92	4262.25	175.196	86.3781	NA	NA
Hoxb3	178.597	-1.29901	0.157545	-8.2453	1.64747e-16	1.64217e-15	77.6282	194.687	1.71314	4.29645	ENSMUSG00000048763	homeobox B3 [Source:MGI Symbol;Acc:MGI:96184]
Tnf	3677.66	0.738876	0.0896148	8.24503	1.65118e-16	1.645e-15	9019.46	5398.6	448.066	268.19	ENSMUSG00000024401	tumor necrosis factor [Source:MGI Symbol;Acc:MGI:104798]
Prkca	646.335	-0.826595	0.100264	-8.24418	1.66293e-16	1.65583e-15	305.318	542.721	2.9958	5.32521	ENSMUSG00000050965	protein kinase C, alpha [Source:MGI Symbol;Acc:MGI:97595]
Cbr2	13033.2	-1.54237	0.187102	-8.24349	1.67263e-16	1.66374e-15	3605.34	10596.8	289.971	852.279	ENSMUSG00000025150	carbonyl reductase 2 [Source:MGI Symbol;Acc:MGI:107200]
Rybp	609.582	0.655725	0.079544	8.24355	1.6718e-16	1.66374e-15	1109.26	703.205	20.8157	13.1959	ENSMUSG00000072872	RING1 and YY1 binding protein [Source:MGI Symbol;Acc:MGI:1929059]
Lynx1	442.629	-0.953949	0.115754	-8.24117	1.70532e-16	1.69536e-15	229.682	451.92	4.77247	9.39027	ENSMUSG00000022594	Ly6/neurotoxin 1 [Source:MGI Symbol;Acc:MGI:1345180]
B430010I23Rik	203.575	-1.18198	0.143438	-8.24034	1.71725e-16	1.70633e-15	118.78	273.288	4.15236	9.5537	ENSMUSG00000084960	RIKEN cDNA B430010I23 gene [Source:MGI Symbol;Acc:MGI:1926099]
Rgs19	371.533	0.75679	0.0918676	8.23784	1.75349e-16	1.74142e-15	771.018	455.661	30.7498	18.1727	ENSMUSG00000002458	regulator of G-protein signaling 19 [Source:MGI Symbol;Acc:MGI:1915153]
Ttc39c	682.373	1.08113	0.131281	8.23522	1.79231e-16	1.77904e-15	1548.97	729.225	53.3319	25.1077	ENSMUSG00000024424	tetratricopeptide repeat domain 39C [Source:MGI Symbol;Acc:MGI:1919997]
Lemd2	943.614	0.662129	0.0804213	8.23325	1.82198e-16	1.80754e-15	1517.02	955.861	47.9867	30.236	ENSMUSG00000044857	LEM domain containing 2 [Source:MGI Symbol;Acc:MGI:2385045]
Dnah10	2575.76	-0.834555	0.101372	-8.23261	1.83177e-16	1.81629e-15	1982.21	3537.89	11.5952	20.6953	ENSMUSG00000038011	dynein, axonemal, heavy chain 10 [Source:MGI Symbol;Acc:MGI:1860299]
Ifitm2	1813.46	1.10302	0.134034	8.22942	1.88115e-16	1.86428e-15	3212.96	1491.3	420.796	195.313	ENSMUSG00000060591	interferon induced transmembrane protein 2 [Source:MGI Symbol;Acc:MGI:1933382]
Fkbp14	149.494	-1.61176	0.195969	-8.22457	1.95891e-16	1.94033e-15	48.0159	154.117	1.49127	4.78655	ENSMUSG00000038074	FK506 binding protein 14 [Source:MGI Symbol;Acc:MGI:2387639]
Ptprq	39.7156	2.5031	0.30436	8.22415	1.96585e-16	1.94619e-15	68.6382	11.7386	0.798579	0.136574	ENSMUSG00000035916	protein tyrosine phosphatase, receptor type, Q [Source:MGI Symbol;Acc:MGI:1096349]
Foxf1	283.055	-1.00788	0.122675	-8.21584	2.10676e-16	2.08458e-15	127.748	260.02	4.32591	8.80499	ENSMUSG00000042812	forkhead box F1 [Source:MGI Symbol;Acc:MGI:1347470]
Scube1	117.514	-1.86813	0.227404	-8.21501	2.1215e-16	2.09808e-15	30.7282	115.694	0.318118	1.19774	ENSMUSG00000016763	signal peptide, CUB domain, EGF-like 1 [Source:MGI Symbol;Acc:MGI:1890616]
Afap1	988.977	-0.632141	0.0770123	-8.20831	2.24331e-16	2.21738e-15	542.67	844.997	6.73455	10.4864	ENSMUSG00000029094	actin filament associated protein 1 [Source:MGI Symbol;Acc:MGI:1917542]
Rnf19a	1137.61	0.665405	0.0810676	8.20803	2.24848e-16	2.22133e-15	1723.69	1085.4	33.102	20.8441	ENSMUSG00000022280	ring finger protein 19A [Source:MGI Symbol;Acc:MGI:1353623]
Tcf23	25.2768	3.25666	0.396833	8.20661	2.27518e-16	2.24653e-15	64.0607	6.36156	1.28273	0.127382	ENSMUSG00000006642	transcription factor 23 [Source:MGI Symbol;Acc:MGI:1934960]
Rhbdf1	712.121	-0.774027	0.0943328	-8.20528	2.30056e-16	2.27041e-15	354.065	606.049	9.89274	16.9333	ENSMUSG00000020282	rhomboid 5 homolog 1 [Source:MGI Symbol;Acc:MGI:104328]
Plekha2	895.904	0.566856	0.0690998	8.20344	2.33613e-16	2.3043e-15	1362.82	920.35	22.4495	15.1608	ENSMUSG00000031557	pleckstrin homology domain-containing, family A (phosphoinositide binding specific) member 2 [Source:MGI Symbol;Acc:MGI:1928144]
Itgb8	172.768	-1.20161	0.146479	-8.20328	2.33914e-16	2.30607e-15	87.5404	199.077	2.32189	5.28024	ENSMUSG00000025321	integrin beta 8 [Source:MGI Symbol;Acc:MGI:1338035]
Mfap5	698.361	-1.31093	0.15983	-8.20203	2.36368e-16	2.32905e-15	220.66	556.908	12.851	32.4338	ENSMUSG00000030116	microfibrillar associated protein 5 [Source:MGI Symbol;Acc:MGI:1354387]
Tep1	1160.19	-0.770584	0.0940287	-8.1952	2.50173e-16	2.4638e-15	895.676	1525.91	9.01021	15.3502	ENSMUSG00000006281	telomerase associated protein 1 [Source:MGI Symbol;Acc:MGI:109573]
Col6a6	107.805	-1.86564	0.22773	-8.19236	2.56151e-16	2.52135e-15	26.8317	95.8882	0.294919	1.05395	ENSMUSG00000043719	collagen, type VI, alpha 6 [Source:MGI Symbol;Acc:MGI:2444259]
Cpt1a	2029.12	0.556525	0.0679362	8.19187	2.57205e-16	2.53041e-15	2756.25	1871.78	52.6239	35.7371	ENSMUSG00000024900	carnitine palmitoyltransferase 1a, liver [Source:MGI Symbol;Acc:MGI:1098296]
Klhl8	122.486	-1.63988	0.200208	-8.19086	2.59361e-16	2.55029e-15	47.0928	153.694	1.22261	3.99016	ENSMUSG00000029312	kelch-like 8 [Source:MGI Symbol;Acc:MGI:2179430]
Gpr132	986.787	0.886979	0.108338	8.18711	2.67571e-16	2.62965e-15	2461.48	1328.12	82.8741	44.7155	ENSMUSG00000021298	G protein-coupled receptor 132 [Source:MGI Symbol;Acc:MGI:1890220]
Phospho1	105.763	1.74414	0.21304	8.18692	2.68004e-16	2.63117e-15	263.259	77.9541	11.3184	3.3515	ENSMUSG00000050860	phosphatase, orphan 1 [Source:MGI Symbol;Acc:MGI:2447348]
Tmem251	243.269	0.996347	0.1217	8.18694	2.6795e-16	2.63117e-15	540.92	269.642	36.8621	18.3753	ENSMUSG00000046675	transmembrane protein 251 [Source:MGI Symbol;Acc:MGI:2443862]
Csrp1	3212.83	-1.38154	0.168842	-8.18245	2.7813e-16	2.72917e-15	894.071	2349.76	41.4794	109.014	ENSMUSG00000026421	cysteine and glycine-rich protein 1 [Source:MGI Symbol;Acc:MGI:88549]
Sema4f	281.063	-1.18346	0.14465	-8.18155	2.80222e-16	2.74827e-15	80.3584	180.522	1.31607	2.95651	ENSMUSG00000000627	sema domain, immunoglobulin domain (Ig), TM domain, and short cytoplasmic domain [Source:MGI Symbol;Acc:MGI:1340055]
Trim23	205.718	1.0776	0.131728	8.18051	2.82652e-16	2.77066e-15	291.245	136.249	5.61676	2.62761	ENSMUSG00000021712	tripartite motif-containing 23 [Source:MGI Symbol;Acc:MGI:1933161]
Phf8	882.652	0.938392	0.114771	8.1762	2.9294e-16	2.87002e-15	1555.21	808.783	18.5327	9.63793	ENSMUSG00000041229	PHD finger protein 8 [Source:MGI Symbol;Acc:MGI:2444341]
Map3k1	1230	0.533242	0.0652872	8.16763	3.14497e-16	3.07963e-15	1414.89	976.635	16.6911	11.5211	ENSMUSG00000021754	mitogen-activated protein kinase kinase kinase 1 [Source:MGI Symbol;Acc:MGI:1346872]
Fcf1	184.086	1.12066	0.137209	8.16756	3.14698e-16	3.07999e-15	345.662	158.403	39.6435	18.1671	ENSMUSG00000021243	FCF1 rRNA processing protein [Source:MGI Symbol;Acc:MGI:1920986]
C2cd4b	118.23	-1.78086	0.21809	-8.16573	3.19503e-16	3.12541e-15	29.5413	104.543	1.82394	6.45474	ENSMUSG00000091956	C2 calcium-dependent domain containing 4B [Source:MGI Symbol;Acc:MGI:1922947]
Herpud1	1394.82	0.666039	0.0816148	8.16076	3.32926e-16	3.25502e-15	1593.05	1003.71	69.9179	44.0523	ENSMUSG00000031770	homocysteine-inducible, endoplasmic reticulum stress-inducible, ubiquitin-like domain member 1 [Source:MGI Symbol;Acc:MGI:1927406]
Ints12	289.595	0.906567	0.11114	8.15696	3.43575e-16	3.3574e-15	522.519	278.764	14.3745	7.66877	ENSMUSG00000028016	integrator complex subunit 12 [Source:MGI Symbol;Acc:MGI:1919043]
Ido1	109.438	4.52093	0.554277	8.15646	3.44989e-16	3.36948e-15	46.7241	1.35621	2.46743	0.0716193	ENSMUSG00000031551	indoleamine 2,3-dioxygenase 1 [Source:MGI Symbol;Acc:MGI:96416]
Best1	474.576	0.702648	0.086147	8.15638	3.45202e-16	3.36982e-15	1034.85	635.98	40.816	25.084	ENSMUSG00000037418	bestrophin 1 [Source:MGI Symbol;Acc:MGI:1346332]
Pcdhb17	90.6942	-1.76603	0.216538	-8.15573	3.47063e-16	3.38624e-15	28.3321	97.3672	0.711484	2.44511	ENSMUSG00000046387	protocadherin beta 17 [Source:MGI Symbol;Acc:MGI:2136754]
Stbd1	170.375	-1.55201	0.190316	-8.15494	3.49342e-16	3.40672e-15	40.5151	124.06	1.67606	5.13222	ENSMUSG00000047963	starch binding domain 1 [Source:MGI Symbol;Acc:MGI:1261768]
Atp2b4	713.97	-0.711111	0.0872024	-8.15472	3.49976e-16	3.41114e-15	462.636	761.243	4.58156	7.53872	ENSMUSG00000026463	ATPase, Ca++ transporting, plasma membrane 4 [Source:MGI Symbol;Acc:MGI:88111]
Mapkapk3	1071.31	0.520497	0.0638457	8.15242	3.56727e-16	3.47515e-15	1959.39	1364.21	57.1375	39.7817	ENSMUSG00000032577	mitogen-activated protein kinase-activated protein kinase 3 [Source:MGI Symbol;Acc:MGI:2143163]
Tbc1d17	580.388	0.720926	0.0884374	8.15182	3.58495e-16	3.49057e-15	878.366	530.445	27.7312	16.7469	ENSMUSG00000038520	TBC1 domain family, member 17 [Source:MGI Symbol;Acc:MGI:2449973]
Braf	1873.04	0.728154	0.0893288	8.15139	3.5975e-16	3.50099e-15	3077.94	1856.02	25.9819	15.6673	ENSMUSG00000002413	Braf transforming gene [Source:MGI Symbol;Acc:MGI:88190]
Tyrobp	1897.34	1.39132	0.170701	8.15066	3.61947e-16	3.52056e-15	5129.85	1943.57	744.255	281.98	ENSMUSG00000030579	TYRO protein tyrosine kinase binding protein [Source:MGI Symbol;Acc:MGI:1277211]
Pfkfb2	1498.63	-0.549887	0.0674725	-8.14979	3.64553e-16	3.54408e-15	730.739	1066.55	6.237	9.10322	ENSMUSG00000026409	6-phosphofructo-2-kinase/fructose-2,6-biphosphatase 2 [Source:MGI Symbol;Acc:MGI:107815]
Npdc1	436.547	-0.99925	0.122647	-8.14736	3.71956e-16	3.61419e-15	213.817	433.813	11.6587	23.6544	ENSMUSG00000015094	neural proliferation, differentiation and control 1 [Source:MGI Symbol;Acc:MGI:1099802]
Fam103a1	197.069	1.1676	0.143422	8.141	3.92018e-16	3.80717e-15	347.048	154.476	20.0271	8.91434	NA	NA
Arap2	305.178	1.02782	0.126318	8.13677	4.05963e-16	3.94058e-15	410.936	200.415	4.58366	2.23547	ENSMUSG00000037999	ArfGAP with RhoGAP domain, ankyrin repeat and PH domain 2 [Source:MGI Symbol;Acc:MGI:2684416]
Kbtbd7	415.251	0.753153	0.0925995	8.13345	4.1725e-16	4.04597e-15	810.785	479.266	14.7039	8.69168	ENSMUSG00000043881	kelch repeat and BTB (POZ) domain containing 7 [Source:MGI Symbol;Acc:MGI:2685141]
Birc3	2552.93	0.769423	0.0945996	8.13346	4.17198e-16	4.04597e-15	5141.37	3012.59	150.194	88.0062	ENSMUSG00000032000	baculoviral IAP repeat-containing 3 [Source:MGI Symbol;Acc:MGI:1197007]
Agtrap	882.391	0.571821	0.0703102	8.13283	4.1937e-16	4.06445e-15	1349.52	906.092	27.5052	18.4675	ENSMUSG00000029007	angiotensin II, type I receptor-associated protein [Source:MGI Symbol;Acc:MGI:1339977]
Pex2	236.772	1.04546	0.128567	8.13167	4.23433e-16	4.10173e-15	333.942	161.461	12.0326	5.81778	ENSMUSG00000040374	peroxisomal biogenesis factor 2 [Source:MGI Symbol;Acc:MGI:107486]
Ptpn3	543.681	-0.741038	0.0911767	-8.1275	4.38233e-16	4.24291e-15	254.374	424.797	3.27971	5.47702	ENSMUSG00000038764	protein tyrosine phosphatase, non-receptor type 3 [Source:MGI Symbol;Acc:MGI:105307]
Crnkl1	404.611	1.00563	0.123759	8.12577	4.44529e-16	4.30167e-15	700.318	346.803	18.4854	9.15413	ENSMUSG00000001767	crooked neck pre-mRNA splicing factor 1 [Source:MGI Symbol;Acc:MGI:1914127]
Pdcd6	452.742	0.905427	0.111442	8.12463	4.48724e-16	4.34004e-15	696.822	372.145	37.5466	20.0521	ENSMUSG00000021576	programmed cell death 6 [Source:MGI Symbol;Acc:MGI:109283]
Cic	2802.31	0.637163	0.0784691	8.11993	4.66451e-16	4.50918e-15	4637.25	2978.23	62.4053	40.0792	ENSMUSG00000005442	capicua transcriptional repressor [Source:MGI Symbol;Acc:MGI:1918972]
Shh	93.5686	-1.8797	0.231521	-8.11891	4.70374e-16	4.54479e-15	24.2328	89.6155	0.746129	2.75927	ENSMUSG00000002633	sonic hedgehog [Source:MGI Symbol;Acc:MGI:98297]
Pcdhgb5	154.093	-1.49456	0.184174	-8.11491	4.86159e-16	4.6949e-15	58.137	165.134	1.05574	2.99874	ENSMUSG00000103749	protocadherin gamma subfamily B, 5 [Source:MGI Symbol;Acc:MGI:1935196]
Cdc42se1	1163.05	0.665642	0.0820282	8.11479	4.86624e-16	4.69699e-15	1674.17	1054.6	42.9619	27.0626	ENSMUSG00000046722	CDC42 small effector 1 [Source:MGI Symbol;Acc:MGI:1889510]
Ublcp1	340.096	1.08735	0.134025	8.11305	4.9365e-16	4.76238e-15	604.721	282.592	23.2264	10.8539	ENSMUSG00000041231	ubiquitin-like domain containing CTD phosphatase 1 [Source:MGI Symbol;Acc:MGI:1933105]
Ewsr1	3712.81	0.781107	0.0963053	8.11074	5.03122e-16	4.85128e-15	6344.51	3686.39	113.506	65.9512	ENSMUSG00000009079	Ewing sarcoma breakpoint region 1 [Source:MGI Symbol;Acc:MGI:99960]
Ikzf3	64.8551	1.88875	0.232882	8.11034	5.04775e-16	4.86474e-15	103.448	27.1925	2.07293	0.544894	ENSMUSG00000018168	IKAROS family zinc finger 3 [Source:MGI Symbol;Acc:MGI:1342542]
Clec4e	3330.7	0.532684	0.0656934	8.10863	5.11922e-16	4.9311e-15	7638.61	5277.03	249.012	172.027	ENSMUSG00000030142	C-type lectin domain family 4, member e [Source:MGI Symbol;Acc:MGI:1861232]
Ryk	716.746	-0.814792	0.10049	-8.10823	5.1363e-16	4.94503e-15	376.44	662.454	9.46193	16.651	ENSMUSG00000032547	receptor-like tyrosine kinase [Source:MGI Symbol;Acc:MGI:101766]
Peg3	657.219	-0.822847	0.101492	-8.10747	5.16856e-16	4.97355e-15	240.982	421.105	2.98743	5.2204	ENSMUSG00000002265	paternally expressed 3 [Source:MGI Symbol;Acc:MGI:104748]
Fam166b	98.812	-1.7179	0.211892	-8.1074	5.17163e-16	4.97398e-15	40.3663	136.181	2.45902	8.29582	ENSMUSG00000042788	family with sequence similarity 166, member B [Source:MGI Symbol;Acc:MGI:2445194]
Pamr1	307.925	-1.49574	0.184494	-8.10727	5.17716e-16	4.97676e-15	78.03	227.816	2.24513	6.55488	ENSMUSG00000027188	peptidase domain containing associated with muscle regeneration 1 [Source:MGI Symbol;Acc:MGI:2445082]
Lpar1	614.898	-1.25562	0.154923	-8.10478	5.28408e-16	5.07696e-15	243.232	588.221	5.49025	13.2774	ENSMUSG00000038668	lysophosphatidic acid receptor 1 [Source:MGI Symbol;Acc:MGI:108429]
Wasf3	73.559	-2.04684	0.252748	-8.09835	5.5709e-16	5.34982e-15	19.4136	80.7776	0.59374	2.47047	ENSMUSG00000029636	WAS protein family, member 3 [Source:MGI Symbol;Acc:MGI:2658986]
Hnrnpl	2244.44	0.462834	0.0571753	8.095	5.7264e-16	5.49636e-15	2577.52	1867.48	98.8134	71.593	ENSMUSG00000015165	heterogeneous nuclear ribonucleoprotein L [Source:MGI Symbol;Acc:MGI:104816]
Skil	4682.28	0.45529	0.056245	8.09476	5.73756e-16	5.50427e-15	9095.81	6630.86	105.706	77.0602	ENSMUSG00000027660	SKI-like [Source:MGI Symbol;Acc:MGI:106203]
Rmdn2	217.573	-1.44616	0.178706	-8.09241	5.84947e-16	5.60878e-15	47.8394	131.328	2.18004	5.98462	ENSMUSG00000036368	regulator of microtubule dynamics 2 [Source:MGI Symbol;Acc:MGI:2147043]
Twf1	779.086	0.621593	0.076814	8.09218	5.86043e-16	5.61644e-15	1111.78	722.083	30.7085	19.9446	ENSMUSG00000022451	twinfilin actin binding protein 1 [Source:MGI Symbol;Acc:MGI:1100520]
Sos2	924.997	0.795002	0.0982598	8.09081	5.92678e-16	5.67715e-15	1432.74	824.472	20.9644	12.064	ENSMUSG00000034801	SOS Ras/Rho guanine nucleotide exchange factor 2 [Source:MGI Symbol;Acc:MGI:98355]
Hccs	208.626	0.930112	0.11499	8.08861	6.03518e-16	5.77806e-15	383.793	201.777	13.2309	6.95606	ENSMUSG00000031352	holocytochrome c synthetase [Source:MGI Symbol;Acc:MGI:106911]
Pde2a	680.964	0.941991	0.116481	8.0871	6.10998e-16	5.84671e-15	1454.98	755.353	25.7442	13.3651	ENSMUSG00000110195	phosphodiesterase 2A, cGMP-stimulated [Source:MGI Symbol;Acc:MGI:2446107]
Khdrbs3	210.597	-1.42418	0.17612	-8.08641	6.14469e-16	5.87695e-15	75.2443	209.526	3.26405	9.08908	ENSMUSG00000022332	KH domain containing, RNA binding, signal transduction associated 3 [Source:MGI Symbol;Acc:MGI:1313312]
Sys1	377.719	1.18421	0.14647	8.08504	6.21447e-16	5.94068e-15	640.598	280.95	32.7139	14.3475	ENSMUSG00000045503	SYS1 Golgi-localized integral membrane protein homolog (S. cerevisiae) [Source:MGI Symbol;Acc:MGI:1913710]
Tsga10	252.538	-1.40124	0.173409	-8.08056	6.447e-16	6.15985e-15	154.569	411.596	3.03509	8.08204	ENSMUSG00000060771	testis specific 10 [Source:MGI Symbol;Acc:MGI:2685063]
Phkb	501.604	-0.812256	0.100541	-8.07886	6.53775e-16	6.2434e-15	320.362	559.868	5.69791	9.95771	ENSMUSG00000036879	phosphorylase kinase beta [Source:MGI Symbol;Acc:MGI:97578]
Kpna1	649.113	0.717225	0.0887792	8.07875	6.54323e-16	6.24548e-15	966.267	587.422	19.7283	11.9934	ENSMUSG00000022905	karyopherin (importin) alpha 1 [Source:MGI Symbol;Acc:MGI:103560]
Vcpip1	1233.3	0.797123	0.0986923	8.07685	6.64595e-16	6.34032e-15	2167.92	1245.38	34.4006	19.7618	ENSMUSG00000045210	valosin containing protein (p97)/p47 complex interacting protein 1 [Source:MGI Symbol;Acc:MGI:1917925]
Sall2	128.935	-1.51668	0.187811	-8.07554	6.71763e-16	6.40547e-15	43.8668	129.574	0.675078	1.99404	ENSMUSG00000049532	spalt like transcription factor 2 [Source:MGI Symbol;Acc:MGI:1354373]
Plau	770.323	-0.587065	0.0727005	-8.07511	6.74176e-16	6.42524e-15	1109.45	1665.36	38.884	58.3673	ENSMUSG00000021822	plasminogen activator, urokinase [Source:MGI Symbol;Acc:MGI:97611]
Fabp4	42.2318	2.31275	0.286624	8.06895	7.0908e-16	6.75449e-15	69.1378	13.2207	8.8571	1.69368	ENSMUSG00000062515	fatty acid binding protein 4, adipocyte [Source:MGI Symbol;Acc:MGI:88038]
Wdr1	2240.85	0.490067	0.0607638	8.06511	7.31679e-16	6.96625e-15	3247.4	2308.79	92.657	65.8761	ENSMUSG00000005103	WD repeat domain 1 [Source:MGI Symbol;Acc:MGI:1337100]
Usp3	685.325	0.871892	0.108131	8.06328	7.42752e-16	7.06812e-15	1220.62	665.938	45.5401	24.8455	ENSMUSG00000032376	ubiquitin specific peptidase 3 [Source:MGI Symbol;Acc:MGI:2152450]
Hoxa5	286.931	-1.23593	0.15328	-8.0632	7.43248e-16	7.06927e-15	98.1625	232.624	4.29452	10.1771	ENSMUSG00000038253	homeobox A5 [Source:MGI Symbol;Acc:MGI:96177]
Nr2c2	1186.72	0.909979	0.112879	8.06153	7.53472e-16	7.16291e-15	2124.11	1127.31	22.8905	12.1485	ENSMUSG00000005893	nuclear receptor subfamily 2, group C, member 2 [Source:MGI Symbol;Acc:MGI:1352466]
Pcnxl2	154.537	1.2024	0.149192	8.05944	7.66448e-16	7.28261e-15	258.95	111.841	2.93867	1.26922	NA	NA
Tnc	1716.22	0.88745	0.110138	8.05762	7.77972e-16	7.38839e-15	1685.9	910.667	19.4988	10.5326	ENSMUSG00000028364	tenascin C [Source:MGI Symbol;Acc:MGI:101922]
Strbp	1124.93	-0.518538	0.0643608	-8.05674	7.83534e-16	7.43747e-15	914.693	1313.97	4.59456	6.60017	ENSMUSG00000026915	spermatid perinuclear RNA binding protein [Source:MGI Symbol;Acc:MGI:104626]
Zfp746	497.274	0.795441	0.098757	8.05453	7.97866e-16	7.56972e-15	716.003	410.94	16.1041	9.24273	ENSMUSG00000057691	zinc finger protein 746 [Source:MGI Symbol;Acc:MGI:1916478]
Lrrc43	217.81	-1.13564	0.14101	-8.05357	8.04106e-16	7.62509e-15	134.44	296.127	5.39582	11.8852	ENSMUSG00000063409	leucine rich repeat containing 43 [Source:MGI Symbol;Acc:MGI:2685907]
Pcdhgb2	138.368	-1.48711	0.184789	-8.04759	8.4441e-16	8.00327e-15	56.6314	160.954	1.00462	2.85528	ENSMUSG00000102748	protocadherin gamma subfamily B, 2 [Source:MGI Symbol;Acc:MGI:1935170]
Syvn1	1012.67	0.571664	0.0710635	8.04441	8.66627e-16	8.20971e-15	1389.83	933.883	31.2169	20.9759	ENSMUSG00000024807	synovial apoptosis inhibitor 1, synoviolin [Source:MGI Symbol;Acc:MGI:1921376]
Ctnnd2	138.9	-1.78912	0.222467	-8.04219	8.82454e-16	8.35546e-15	34.4864	120.041	0.476274	1.65783	ENSMUSG00000022240	catenin (cadherin associated protein), delta 2 [Source:MGI Symbol;Acc:MGI:1195966]
Cep120	1052.65	0.749837	0.0932658	8.03978	8.9998e-16	8.51713e-15	1692.45	1004.11	30.518	18.1059	ENSMUSG00000048799	centrosomal protein 120 [Source:MGI Symbol;Acc:MGI:2147298]
Maml2	489.712	-0.78128	0.0972278	-8.03557	9.31486e-16	8.81088e-15	253.66	439.339	3.39304	5.87673	ENSMUSG00000031925	mastermind like transcriptional coactivator 2 [Source:MGI Symbol;Acc:MGI:2389460]
[truncated: 22,064 more rows]
